# Supplementary material for: Systematic Analysis of the Gene Expression in the Livers of Nonalcoholic Steatohepatitis: Implications on Potential Biomarkers and Molecular Pathological Mechanism
Source: PLoS One. 2012 Dec 26;7(12):e51131. doi: 10.1371/journal.pone.0051131 (PMC3530598; doi:10.1371/journal.pone.0051131)
Supplement: Table S1 — Down-regulated DEGs identified by SAM in microarray one. (XLS) [file pone.0051131.s003.xls]

## Sheet: downregulated genes by SAM
Gene description	Score(d)	Numerator(r)	Denominator(s+s0)	Fold Change	q-value(%)	GenBank Accession
nk76b03s1 NCI_CGAP_Sch1 cDNA clone IMAGE:1019405 3' similar to contains Alu repetitive element;	-7.95497	-5.44127	0.68401	0.0230152	0	AA551150.1
serine protease inhibitor, Kazal type 1 (SPINK1)	-7.86462	-6.37702	0.810849	0.0120317	0	NM_003122.2
cDNA FLJ13279 fis, clone OVARC1001055, moderately similar to PRE-B CELL ENHANCING FACTOR PRECURSOR	-7.37893	-4.51229	0.61151	0.0438193	0	AK023341.1
hypothetical protein MGC23280 (MGC23280)	-6.53	-4.09981	0.627842	0.0583224	0	NM_144683.2
K-EST0107532 S5SNU484s1 cDNA clone S5SNU484s1-10-G04 5'	-6.02399	-4.0913	0.679167	0.0586675	0	BM832957.1
mRNA; cDNA DKFZp313I0929 (from clone DKFZp313I0929)	-5.88288	-3.00157	0.510222	0.124864	0	AL833113.1
wb10g03x1 NCI_CGAP_GC6 cDNA clone IMAGE:2305300 3'	-5.80007	-4.32647	0.745933	0.049843	0	AI632579.1
RAS, dexamethasone-induced 1 (RASD1)	-5.61734	-5.3633	0.954775	0.0242933	0	NM_016084.3
calcitonin/calcitonin-related polypeptide, alpha (CALCA)	-5.44163	-5.6005	1.0292	0.0206101	0	NM_001741.1
NCI_CGAP_Lu5 cDNA clone IMAGp998O034646 ; IMAGE:1896026	-5.35022	-3.8387	0.717485	0.0698935	0	BX090622.1
immediate early response 3 (IER3), transcript variant short	-5.34403	-3.84297	0.719115	0.0696867	0	NM_003897.2
trinucleotide repeat containing 6 (TNRC6)	-5.19753	-3.73261	0.718151	0.0752267	0	NM_014494.1
HSM800963 Homo sapiens mRNA; cDNA DKFZp586G1917 (from clone DKFZp586G1917)	-5.19533	-3.19198	0.614395	0.109425	0	AL117453.1
UI-H-BW1-amj-f-07-0-UIs1 NCI_CGAP_Sub7 cDNA clone IMAGE:3070213 3'	-5.18426	-2.77808	0.535868	0.145786	0	BF513202.1
UI-H-EI1-ayw-k-24-0-UIs1 NCI_CGAP_EI1 cDNA clone IMAGE:5844623 3'	-5.14346	-3.42028	0.664978	0.0934096	0	BQ002466.1
mRNA full length insert cDNA clone EUROIMAGE 85905	-4.93513	-2.93636	0.594992	0.130637	0	AL080280.1
602572521F1 NIH_MGC_77 cDNA clone IMAGE:4700644 5'	-4.86515	-3.80096	0.781263	0.0717458	0	BG545305.1
cytochrome P450, family 21, subfamily A, polypeptide 2 (CYP21A2)	-4.85936	-2.92527	0.601986	0.131646	0	NM_000500.4
superoxide dismutase 2, mitochondrial (SOD2)	-4.8448	-3.23494	0.667714	0.106215	0	NM_000636.1
chordin-like 2 (CHRDL2)	-4.8126	-3.6792	0.764492	0.0780642	0	NM_015424.3
UI-E-EJ0-ahg-l-19-0-UI.r1 UI-E-EJ0 cDNA clone UI-E-EJ0-ahg-l-19-0-UI 5'	-4.79881	-3.73476	0.778267	0.0751148	0	BM712796.1
proteolipid protein 2 (colonic epithelium-enriched) (PLP2)	-4.76932	-2.65771	0.557252	0.158471	0	NM_002668.1
AXIN1 up-regulated 1 (AXUD1)	-4.75386	-3.31969	0.698314	0.100155	0	NM_033027.2
solute carrier family 5 (sodium-dependent vitamin transporter), member 6 (SLC5A6)	-4.6682	-3.16443	0.677869	0.111535	0	NM_021095.1
tissue transglutaminase homologue {alternatively spliced} [human, erythroleukemia cell line HEL GM06141A, mRNA, 2362 nt]	-4.65179	-3.52294	0.75733	0.0869941	0	S81734.1
zinc finger protein 212 (ZNF212)	-4.63197	-2.6866	0.580011	0.155329	0	NM_012256.2
INCYTE UNIQUE	-4.61987	-2.84137	0.615033	0.139528	0	INCYTE UNIQUE
insulin-like growth factor binding protein 2 (36kD) (IGFBP2)	-4.57117	-4.1778	0.913946	0.055253	0	NM_000597.1
MR0-HT0168-141199-002-h12 HT0168 Homo sapiens cDNA	-4.56913	-2.62207	0.573865	0.162435	0	BE144450.1
lipocalin 2 (oncogene 24p3) (LCN2)	-4.56728	-4.5427	0.994619	0.0429052	0	NM_005564.2
serine protease inhibitor, Kazal type 1 (SPINK1)	-4.55766	-7.8625	1.72512	0.00429686	0	NM_003122.2
mRNA; cDNA DKFZp434J2235 (from clone DKFZp434J2235)	-4.51387	-2.35586	0.521915	0.195352	0	AL133573.1
hypothetical protein FLJ38993 (FLJ38993)	-4.48878	-3.51737	0.783591	0.0873305	0	NM_152495.1
UI-CF-FN0-aeu-l-15-0-UIs1 UI-CF-FN0 cDNA clone UI-CF-FN0-aeu-l-15-0-UI 3'	-4.43292	-3.93093	0.886759	0.0655651	0	BU689657.1
qz31b04x1 NCI_CGAP_Kid11 cDNA clone IMAGE:2028463 3' similar to contains MER2.b1 MER2 repetitive element ;	-4.40533	-2.74173	0.622365	0.149506	0	AI261722.1
UI-H-BI4-aqd-a-03-0-UIs1 NCI_CGAP_Sub8 cDNA clone IMAGE:3089189 3'	-4.38068	-2.0693	0.472369	0.238275	0	BF508466.1
AGENCOURT_10404673 NIH_MGC_82 cDNA clone IMAGE:6615135 5'	-4.32776	-4.01415	0.927534	0.0618902	0	BU568189.1
ac75h03x5 Stratagene lung (#937210) cDNA clone IMAGE:868469 3' similar to contains Alu repetitive element;	-4.31924	-2.75802	0.638544	0.147827	0	AI732172.1
hf34a03x1 Soares_NFL_T_GBC_S1 cDNA clone IMAGE:2933740 3' similar to contains L1.t1 L1 repetitive element ;	-4.31612	-3.64305	0.844058	0.0800445	0	AW573183.1
zinc finger protein 36, C3H type, homolog (mouse) (ZFP36)	-4.31203	-2.89157	0.670582	0.134757	0	NM_003407.1
UI-H-BI4-aog-b-07-0-UIs1 NCI_CGAP_Sub8 cDNA clone IMAGE:3084636 3'	-4.27958	-3.38968	0.792059	0.0954124	0	BF511342.1
cDNA FLJ20843 fis, clone ADKA01954	-4.27067	-3.57549	0.837221	0.0838823	0	AK000850.1
Soares_testis_NHT cDNA clone IMAGp998N153558	-4.26648	-2.54029	0.595406	0.171908	0	BX115091.1
xj67g06x1 Soares_NFL_T_GBC_S1 cDNA clone IMAGE:2662330 3'	-4.24446	-2.5228	0.594374	0.174005	0	AW183198.1
INCYTE UNIQUE	-4.24389	-2.74528	0.646879	0.149138	0	INCYTE UNIQUE
xn74b07x1 Soares_NFL_T_GBC_S1 cDNA clone IMAGE:2700181 3'	-4.23303	-3.44139	0.812986	0.092053	0	AW241714.1
clone 24627 mRNA sequence	-4.22602	-2.58382	0.611408	0.166799	0	AF070618.1
hypothetical protein FLJ10996 (FLJ10996)	-4.22302	-4.28326	1.01427	0.0513583	0	NM_019044.2
KIAA0759 (KIAA0759)	-4.20935	-2.90868	0.691004	0.133168	0	NM_015305.2
v-fos FBJ murine osteosarcoma viral oncogene homolog (FOS)	-4.19115	-4.06274	0.969361	0.0598404	0	NM_005252.2
ox17d06x1 Soares_fetal_liver_spleen_1NFLS_S1 cDNA clone IMAGE:1656587 3' similar to contains MER1.b2 MER1 repetitive element ;	-4.17791	-2.16319	0.517768	0.223263	0	AI032733.1
IBD169 Human Ulcerative Colitis Mucosa Express Library Homo sapiens cDNA 5'	-4.1413	-2.79112	0.673972	0.144474	0	AA190191.1
ir73f03x1 HR85 islet cDNA clone IMAGE:6608190 3'	-4.1305	-3.20499	0.775935	0.108443	0	CA866859.1
xj45d04x1 Soares_NFL_T_GBC_S1 cDNA clone IMAGE:2660167 3'	-4.12422	-2.62906	0.637469	0.161649	0	AW182675.1
PLACENTA COT 25-NORMALIZED cDNA clone CS0DI020YI19 3-PRIME	-4.10598	-2.81809	0.686338	0.141798	0	BX335788.2
EST31013 Cornea II Homo sapiens cDNA 5' end similar to EST containing Alu repeat	-4.08942	-2.20328	0.538776	0.217144	0	AA327639.1
EST385967 MAGE resequences, MAGM Homo sapiens cDNA	-4.06239	-2.39262	0.588968	0.190436	0	AW973969.1
clone IMAGE:125405	-4.03144	-2.2732	0.563867	0.206871	0	AF339770.1
C-reactive protein, pentraxin-related (CRP)	-4.02436	-4.14016	1.02877	0.0567137	0	NM_000567.1
similar to precursor peptide (LOC340204)	-3.99587	-2.47743	0.619998	0.179564	0	XM_291169.1
602705675F1 NIH_MGC_43 cDNA clone IMAGE:4842259 5'	-3.9842	-2.02848	0.509132	0.245112	0	BG747999.1
naj75f04x1 NCI_CGAP_HN11 cDNA clone IMAGE:4348543	-3.96856	-2.68233	0.675896	0.155789	0	BG223298.1
np31b05s1 NCI_CGAP_Pr22 cDNA clone IMAGE:1117905 3'	-3.95493	-2.17249	0.549312	0.221827	0	AA613811.1
ow88e06s1 Soares_fetal_liver_spleen_1NFLS_S1 cDNA clone IMAGE:1653922 3'	-3.93519	-3.4744	0.882903	0.089971	0	AI085016.1
UI-CF-DU1-aay-c-11-0-UIs1 UI-CF-DU1 cDNA clone UI-CF-DU1-aay-c-11-0-UI 3'	-3.93203	-3.91502	0.995674	0.0662922	0	BM983734.1
