# Supplementary material for: Systematic Analysis of the Gene Expression in the Livers of Nonalcoholic Steatohepatitis: Implications on Potential Biomarkers and Molecular Pathological Mechanism
Source: PLoS One. 2012 Dec 26;7(12):e51131. doi: 10.1371/journal.pone.0051131 (PMC3530598; doi:10.1371/journal.pone.0051131)
Supplement: Table S2 — Up-regulated DEGs identified by SAM in microarray one. (XLS) [file pone.0051131.s004.xls]

## Sheet: upregulated genes by SAM
Gene description	Score(d)	Numerator(r)	Denominator(s+s0)	Fold Change	q-value(%)	GenBank Accession
thyroid hormone responsive (SPOT14 homolog, rat) (THRSP)	7.98151	5.29233	0.663074	39.1877	0	NM_003251.2
butyrobetaine (gamma), 2-oxoglutarate dioxygenase (gamma-butyrobetaine hydroxylase) 1 (BBOX1)	6.89721	4.76177	0.690391	27.1292	0	NM_003986.1
crystallin, alpha A (CRYAA)	6.58803	4.58228	0.695546	23.9553	0	NM_000394.2
fibronectin type III domain containing 5 (FNDC5)	6.55684	4.48169	0.683514	22.3421	0	NM_153756.1
alcohol dehydrogenase 4 (class II), pi polypeptide (ADH4)	6.47982	5.3956	0.832676	42.0956	0	NM_000670.2
abhydrolase domain containing 1 (ABHD1), transcript variant 2	5.98763	3.577	0.597397	11.9339	0	NM_152870.1
zymogen granule protein 16 (ZG16)	5.76838	4.58129	0.794209	23.9391	0	NM_152338.1
UI-E-CQ1-afy-i-20-0-UIr1 UI-E-CQ1 cDNA clone UI-E-CQ1-afy-i-20-0-UI 5'	5.48509	5.02059	0.915315	32.46	0	BM709480.1
ai69h12s1 Soares_testis_NHT cDNA clone 1376135 3'	5.23365	4.19093	0.800765	18.2639	0	AA813769.1
ha34a09x1 NCI_CGAP_Kid12 cDNA clone IMAGE:2875576 3'	5.06303	4.63928	0.916304	24.9208	0	AW470827.1
T87922 ye08b07.r1 Stratagene lung (#937210) cDNA clone IMAGE:117109 5' similar to contains Alu repetitive element;	5.05981	2.56014	0.505975	5.89764	0	T87922.1
major histocompatibility complex, class II, DP beta 1 (HLA-DPB1)	4.97783	3.88429	0.780317	14.7668	0	NM_002121.4
steroid-5-alpha-reductase, alpha polypeptide 2 (3-oxo-5 alpha-steroid delta 4-dehydrogenase alpha 2) (SRD5A2)	4.96077	4.73601	0.954694	26.649	0	NM_000348.2
short-chain dehydrogenase/reductase 9 (SCDR9)	4.8681	5.214	1.07105	37.1167	0	NM_178135.2
chromosome 14 open reading frame 68 (C14orf68)	4.80871	2.67251	0.555765	6.37537	0	NM_207117.2
potassium intermediate/small conductance calcium-activated channel, subfamily N, member 2 (KCNN2), transcript variant 1	4.68564	5.45961	1.16518	44.0055	0	NM_021614.2
D-amino-acid oxidase (DAO)	4.6793	3.18619	0.680913	9.10206	0	NM_001917.3
histidine-rich glycoprotein (HRG)	4.66171	2.2898	0.491192	4.88987	0	NM_000412.2
Ets2 repressor factor (ERF)	4.65521	3.2752	0.703557	9.68133	0	NM_006494.1
alcohol dehydrogenase 6 (class V) (ADH6)	4.64473	3.471	0.747299	11.0886	0	NM_000672.2
glutathione S-transferase A1 (GSTA1)	4.64335	4.19463	0.903362	18.3109	0	NM_145740.2
chemokine (C-X-C motif) ligand 14 (CXCL14)	4.62669	4.57865	0.989617	23.8953	0	NM_004887.3
chemokine (C-X-C motif) ligand 10 (CXCL10)	4.62507	4.38637	0.94839	20.9136	0	NM_001565.1
solute carrier family 10 (sodium/bile acid cotransporter family), member 1 (SLC10A1)	4.61129	3.69648	0.801614	12.9643	0	NM_003049.1
AGENCOURT_7750920 NIH_MGC_72 cDNA clone IMAGE:6062161 5'	4.61021	2.51151	0.544771	5.70216	0	BQ431041.1
aldo-keto reductase family 1, member D1 (delta 4-3-ketosteroid-5-beta-reductase) (AKR1D1)	4.5568	3.62304	0.795084	12.321	0	NM_005989.1
aldehyde dehydrogenase 8 family, member A1 (ALDH8A1), transcript variant 1	4.53354	2.24103	0.494321	4.72734	0	NM_022568.2
KIAA1847 (KIAA1847), transcript variant 1	4.50831	3.38405	0.750624	10.44	0	NM_032527.2
serine (or cysteine) proteinase inhibitor, clade D (heparin cofactor), member 1 (SERPIND1)	4.501	3.87424	0.860752	14.6644	0	NM_000185.2
interleukin 13 receptor, alpha 2 (IL13RA2)	4.45825	2.96731	0.665578	7.82078	0	NM_000640.2
qh05d07x1 Soares_NFL_T_GBC_S1 cDNA clone IMAGE:1843789 3'	4.4171	2.3078	0.522469	4.95126	0	AI221735.1
INCYTE UNIQUE	4.39654	3.86148	0.8783	14.5352	0	INCYTE UNIQUE
flavin containing monooxygenase 3 (FMO3), transcript variant 1, mRNA	4.35676	4.22038	0.968696	18.6406	0	NM_006894.4
Hsapiens TAFII105 mRNA, partial	4.32786	2.01246	0.465001	4.03469	0	Y09321.1
UI-H-BI4-apw-c-01-0-UIs1 NCI_CGAP_Sub8 cDNA clone IMAGE:3088872 3'	4.2934	2.86784	0.667964	7.29969	0	BF507979.1
ym46g09s1 Soares infant brain 1NIB cDNA clone IMAGE:51514 3' similar to contains Alu repetitive element;contains LTR9 repetitive element ;	4.29109	2.19647	0.511867	4.58356	0	H19442.1
hydroxyprostaglandin dehydrogenase 15-(NAD) (HPGD)	4.28503	2.92362	0.682287	7.58748	0	NM_000860.2
phosphoglycerate mutase 2 (muscle) (PGAM2)	4.2763	3.86407	0.9036	14.5613	0	NM_000290.1
SEC14-like 3 (S cerevisiae) (SEC14L3)	4.26107	3.85149	0.903879	14.4349	0	NM_174975.3
estrogen receptor 1 (ESR1)	4.25652	3.10381	0.729189	8.59685	0	NM_000125.1
full length insert cDNA clone ZD78H09	4.2438	2.6393	0.621918	6.23028	0	AF086425.1
transcription elongation factor A (SII), 2 (TCEA2), transcript variant 1	4.23833	3.41951	0.806806	10.6998	0	NM_003195.4
hypothetical protein FLJ20581 (FLJ20581)	4.22531	3.44479	0.815276	10.8889	0	NM_017888.2
regulator of G-protein signalling 5 (RGS5)	4.22356	3.75348	0.888701	13.4869	0	NM_003617.2
17000600169653 GRN_PRENEU Homo sapiens cDNA 5'	4.22037	2.29222	0.543133	4.8981	0	CN293443.1
yy34e08s1 Soares melanocyte 2NbHM cDNA clone IMAGE:273158 3' similar to contains element MSR1 repetitive element ;	4.19282	2.16995	0.51754	4.50009	0	N36786.1
nucleolar protein 4 (NOL4)	4.18576	3.07302	0.734161	8.41534	0	NM_003787.1
dermatopontin (DPT)	4.18557	3.47139	0.829372	11.0916	0	NM_001937.3
aminoadipate aminotransferase (AADAT), transcript variant 2	4.18547	2.66721	0.637255	6.35199	0	NM_182662.1
glutathione transferase zeta 1 (maleylacetoacetate isomerase) (GSTZ1), transcript variant 3	4.18152	2.97438	0.711316	7.85921	0	NM_001513.2
peroxisomal trans-2-enoyl-CoA reductase (PECR)	4.17461	3.37784	0.809139	10.3951	0	NM_018441.2
major histocompatibility complex, class II, DP alpha 1 (HLA-DPA1)	4.16787	4.03041	0.967019	16.3409	0	NM_033554.2
carbonic anhydrase XIV (CA14)	4.16702	2.68973	0.64548	6.45194	0	NM_012113.1
glutathione S-transferase A3 (GSTA3)	4.16701	4.70958	1.13021	26.1653	0	NM_000847.3
