# Supplementary material for: Systematic Analysis of the Gene Expression in the Livers of Nonalcoholic Steatohepatitis: Implications on Potential Biomarkers and Molecular Pathological Mechanism
Source: PLoS One. 2012 Dec 26;7(12):e51131. doi: 10.1371/journal.pone.0051131 (PMC3530598; doi:10.1371/journal.pone.0051131)
Supplement: Table S3 — DEGs identified by t -test in microarray one under the cutoff of p-value = 0.05. (XLS) [file pone.0051131.s005.xls]

## Sheet: t_test1
P-value	GenBank Accession	Gene description
1.60983e-08	AV658299.1	GLC cDNA clone GLCFLA08 3'
4.78514e-08	BF508466.1	UI-H-BI4-aqd-a-03-0-UIs1 NCI_CGAP_Sub8 cDNA clone IMAGE:3089189 3'
7.54577e-08	NM_000394.2	crystallin, alpha A (CRYAA)
9.59766e-08	NM_002668.1	proteolipid protein 2 (colonic epithelium-enriched) (PLP2)
1.36995e-07	AI032733.1	ox17d06x1 Soares_fetal_liver_spleen_1NFLS_S1 cDNA clone IMAGE:1656587 3' similar to contains MER1.b2 MER1 repetitive element ;
1.41367e-07	NM_003122.2	serine protease inhibitor, Kazal type 1 (SPINK1)
1.53381e-07	N58835.1	yz74c09s1 Soares_multiple_sclerosis_2NbHMSP cDNA clone IMAGE:288784 3'
1.5652e-07	AL117453.1	HSM800963 Homo sapiens mRNA; cDNA DKFZp586G1917 (from clone DKFZp586G1917)
2.16799e-07	AW864012.1	PM2-SN0013-160300-001-h02 SN0013 Homo sapiens cDNA
2.54108e-07	AK124042.1	cDNA FLJ42048 fis, clone SPLEN2041700
2.64374e-07	NM_000166.2	gap junction protein, beta 1, 32kDa (connexin 32, Charcot-Marie-Tooth neuropathy, X-linked) (GJB1)
2.76857e-07	AI221735.1	qh05d07x1 Soares_NFL_T_GBC_S1 cDNA clone IMAGE:1843789 3'
3.70137e-07	AA613811.1	np31b05s1 NCI_CGAP_Pr22 cDNA clone IMAGE:1117905 3'
3.83935e-07	BQ002466.1	UI-H-EI1-ayw-k-24-0-UIs1 NCI_CGAP_EI1 cDNA clone IMAGE:5844623 3'
4.02333e-07	AI632579.1	wb10g03x1 NCI_CGAP_GC6 cDNA clone IMAGE:2305300 3'
4.53105e-07	AF339770.1	clone IMAGE:125405
4.54786e-07	NM_153756.1	fibronectin type III domain containing 5 (FNDC5)
5.36076e-07	N36786.1	yy34e08s1 Soares melanocyte 2NbHM cDNA clone IMAGE:273158 3' similar to contains element MSR1 repetitive element ;
6.52452e-07	BQ072692.1	AGENCOURT_6762987 NIH_MGC_118 cDNA clone IMAGE:5756162 5'
8.21605e-07	NM_144683.2	hypothetical protein MGC23280 (MGC23280)
8.73959e-07	BQ431041.1	AGENCOURT_7750920 NIH_MGC_72 cDNA clone IMAGE:6062161 5'
8.88597e-07	AA984073.1	am76c12s1 Stratagene schizo brain S11 cDNA clone IMAGE:1616374 3'
8.96865e-07	AW973969.1	EST385967 MAGE resequences, MAGM Homo sapiens cDNA
9.45562e-07	AI051180.1	oy94b02x1 Soares_fetal_liver_spleen_1NFLS_S1 cDNA clone IMAGE:1673451 3'
1.09688e-06	AK023341.1	cDNA FLJ13279 fis, clone OVARC1001055, moderately similar to PRE-B CELL ENHANCING FACTOR PRECURSOR
1.16213e-06	BC036806.2	cDNA clone IMAGE:5725929
1.18464e-06	NM_152870.1	abhydrolase domain containing 1 (ABHD1), transcript variant 2
1.26854e-06	BG622948.1	602647788F1 NIH_MGC_79 cDNA clone IMAGE:4769517 5'
1.26914e-06	AI769207.1	wg35b11.x1 Soares_NSF_F8_9W_OT_PA_P_S1 cDNA clone IMAGE:2367069 3'
1.27395e-06	NM_003986.1	butyrobetaine (gamma), 2-oxoglutarate dioxygenase (gamma-butyrobetaine hydroxylase) 1 (BBOX1)
1.27596e-06	BI518916.1	603061838F1 NIH_MGC_118 cDNA clone IMAGE:5211032 5'
1.30546e-06	AW026750.1	wu09g02x1 NCI_CGAP_GC6 cDNA clone IMAGE:2516498 3'
1.31386e-06	W05795.1	W05795 za89e02.r1 Soares_fetal_lung_NbHL19W cDNA clone IMAGE:299738 5'
1.59684e-06	NM_004574.2	peanut-like 2 (Drosophila) (PNUTL2), transcript variant 1
1.60541e-06	NM_002477.1	myosin, light polypeptide 5, regulatory (MYL5)
1.68373e-06	CN293443.1	17000600169653 GRN_PRENEU Homo sapiens cDNA 5'
2.10348e-06	AI149976.1	qf38h04x1 Soares_testis_NHT cDNA clone IMAGE:1752343 3'
2.27154e-06	BC036546.1	Similar to hypothetical protein FLJ21394, clone IMAGE:5262184
2.28148e-06	AA931284.1	oo05b06s1 Soares_NFL_T_GBC_S1 cDNA clone IMAGE:1565267 3' similar to gb:M81181 SODIUM/POTASSIUM-TRANSPORTING ATPASE BETA-2 (HUMAN);
2.34489e-06	AI492894.1	th78d03x1 Soares_NhHMPu_S1 cDNA clone IMAGE:2124773 3' similar to contains Alu repetitive element;
2.55539e-06	INCYTE UNIQUE	INCYTE UNIQUE
2.57956e-06	CA867385.1	ir31e12x1 HR85 islet cDNA clone IMAGE:6546744 3'
2.63584e-06	AK090529.1	cDNA FLJ33210 fis, clone ADRGL2008535
2.69876e-06	NM_000820.1	growth arrest-specific 6 (GAS6)
2.79092e-06	NM_033027.2	AXIN1 up-regulated 1 (AXUD1)
2.80216e-06	AI732172.1	ac75h03x5 Stratagene lung (#937210) cDNA clone IMAGE:868469 3' similar to contains Alu repetitive element;
2.87677e-06	AK098143.1	cDNA FLJ40824 fis, clone TRACH2011113
3.06767e-06	BX090622.1	NCI_CGAP_Lu5 cDNA clone IMAGp998O034646 ; IMAGE:1896026
3.25314e-06	AI160786.1	qc75e09x1 Soares_placenta_8to9weeks_2NbHP8to9W cDNA clone IMAGE:1715464 3' similar to contains Alu repetitive element;
3.32281e-06	NM_015424.3	chordin-like 2 (CHRDL2)
3.54493e-06	NM_014104.1	PRO1880 protein (PRO1880), mRNA
3.68371e-06	BX113537.1	Soares infant brain 1NIB cDNA clone IMAGp998B23271
3.71023e-06	BF509952.1	UI-H-BI4-aph-f-02-0-UIs1 NCI_CGAP_Sub8 cDNA clone IMAGE:3087483 3'
3.84694e-06	NM_002905.1	retinol dehydrogenase 5 (11-cis and 9-cis) (RDH5)
3.95161e-06	H96903.1	yw09d09s1 Soares melanocyte 2NbHM cDNA clone IMAGE:251729 3' similar to contains Alu repetitive element;
4.16069e-06	W51965.1	zc45g01r1 Soares_senescent_fibroblasts_NbHSF cDNA clone IMAGE:325296 5' similar to contains Alu repetitive element;contains element PTR5 repetitive element ;
4.18353e-06	NM_019003.1	spindlin family, member 2 (SPIN2)
4.49697e-06	NM_001725.1	bactericidal/permeability-increasing protein (BPI)
4.83798e-06	AW015577.1	UI-H-BI0p-aau-g-11-0-UIs1 NCI_CGAP_Sub2 cDNA clone IMAGE:2710844 3'
4.94882e-06	NM_001943.1	desmoglein 2 (DSG2)
5.02651e-06	BQ232076.1	AGENCOURT_7447859 NIH_MGC_68 cDNA clone IMAGE:6056938 5'
5.08305e-06	NM_022835.1	likely ortholog of mouse common-site lymphoma/leukemia GEF (CLG)
5.16396e-06	BU754336.1	UI-1-BB1p-avc-h-02-0-UIs1 NCI_CGAP_Pl6 cDNA clone UI-1-BB1p-avc-h-02-0-UI 3'
5.51597e-06	BM712796.1	UI-E-EJ0-ahg-l-19-0-UI.r1 UI-E-EJ0 cDNA clone UI-E-EJ0-ahg-l-19-0-UI 5'
5.5946e-06	AW052176.1	wx26h06x1 NCI_CGAP_Kid11 cDNA clone IMAGE:2544827 3'
5.64877e-06	AA602711.1	np03h06s1 NCI_CGAP_Pr2 cDNA clone IMAGE:1115291
5.66348e-06	NM_020961.2	KIAA1627 protein (KIAA1627)
5.73276e-06	AK126414.1	cDNA FLJ44450 fis, clone UTERU2022981
6.26586e-06	AW299545.1	xs51b06.x1 NCI_CGAP_Kid11 cDNA clone IMAGE:2773139 3'
6.31323e-06	BI430558.1	0000311 Human endometrium Homo sapiens cDNA 5'
6.48996e-06	AL832826.1	mRNA; cDNA DKFZp667I1524 (from clone DKFZp667I1524)
6.71354e-06	NM_006492.1	aristaless-like homeobox 3 (ALX3)
6.86733e-06	NM_080476.3	CDC91 cell division cycle 91-like 1 (S cerevisiae) (CDC91L1)
7.20443e-06	NM_000500.4	cytochrome P450, family 21, subfamily A, polypeptide 2 (CYP21A2)
7.4103e-06	AA551150.1	nk76b03s1 NCI_CGAP_Sch1 cDNA clone IMAGE:1019405 3' similar to contains Alu repetitive element;
7.5087e-06	INCYTE UNIQUE	INCYTE UNIQUE
7.75825e-06	T87534.1	yd89e11r1 Soares fetal liver spleen 1NFLS cDNA clone IMAGE:115436 5'
7.7915e-06	BG223298.1	naj75f04x1 NCI_CGAP_HN11 cDNA clone IMAGE:4348543
7.97333e-06	AI902823.1	RC-BT017-311298-002 BT017 Homo sapiens cDNA
8.19934e-06	AW976329.1	EST388438 MAGE resequences, MAGN Homo sapiens cDNA
8.21242e-06	BX331305.2	NEUROBLASTOMA COT 10-NORMALIZED cDNA clone CS0DB002YP18 5-PRIME
8.86192e-06	AW591337.1	xt85e09x1 NCI_CGAP_Ut1 cDNA clone IMAGE:2793256 3'
8.88346e-06	NM_017823.2	dual specificity phosphatase 23 (DUSP23)
9.08575e-06	AK022461.1	cDNA FLJ12399 fis, clone MAMMA1002780
9.1297e-06	BC022048.1	clone IMAGE:4290175
9.24838e-06	BX114307.1	NCI_CGAP_Lu5 cDNA clone IMAGp998K094070
9.29161e-06	NM_001513.2	glutathione transferase zeta 1 (maleylacetoacetate isomerase) (GSTZ1), transcript variant 3
9.29565e-06	NM_022568.2	aldehyde dehydrogenase 8 family, member A1 (ALDH8A1), transcript variant 1
9.35366e-06	BC039113.1	clone IMAGE:4831124
9.37585e-06	NM_017888.2	hypothetical protein FLJ20581 (FLJ20581)
9.45487e-06	AA258331.1	zr59a09s1 Soares_NhHMPu_S1 cDNA clone IMAGE:667672 3'
9.56196e-06	AW275707.1	xp40d05.x1 NCI_CGAP_HN11 cDNA clone IMAGE:2742825 3' similar to contains Alu repetitive element;
9.63281e-06	CA394429.1	cs51d12y1 Human Retinal pigment epithelium/choroid cDNA (Un-normalized, unamplified): cs cDNA clone cs51d12 5'
9.95819e-06	AW663989.1	hi76g11x1 Soares_NFL_T_GBC_S1 cDNA clone IMAGE:2978276 3' similar to contains MER26.b3 MER26 MER26 repetitive element ;
1.0002e-05	NM_014135.1	PRO0641 protein (PRO0641), mRNA
1.00543e-05	AI002114.1	ov22b02s1 Soares_testis_NHT cDNA clone IMAGE:1638027 3'
1.01194e-05	BI459188.1	603199381F1 NIH_MGC_97 cDNA clone IMAGE:5265308 5'
1.02358e-05	AK000850.1	cDNA FLJ20843 fis, clone ADKA01954
1.03474e-05	BM930558.1	UI-E-EJ1-ajm-i-02-0-UI.r1 UI-E-EJ1 cDNA clone UI-E-EJ1-ajm-i-02-0-UI 5'
1.08758e-05	BE537566.1	601059143F1 NIH_MGC_10 cDNA clone IMAGE:3445643 5'
1.12849e-05	R01250.1	ye81e02s1 Soares fetal liver spleen 1NFLS cDNA clone IMAGE:124154 3'
1.13299e-05	BQ219633.1	AGENCOURT_7260755 NIH_MGC_71 cDNA clone IMAGE:5785335 5'
1.13978e-05	AI341258.1	qx85a04x1 NCI_CGAP_GC6 cDNA clone IMAGE:2009262 3'
1.14782e-05	BU607424.1	UI-CF-FN0-aeu-h-22-0-UIs1 UI-CF-FN0 cDNA clone UI-CF-FN0-aeu-h-22-0-UI 3'
1.14945e-05	AW296093.1	UI-H-BI2-aic-b-06-0-UIs1 NCI_CGAP_Sub4 cDNA clone IMAGE:2728666 3'
1.15058e-05	BC014174.2	cDNA clone IMAGE:4578339
1.18325e-05	AA993234.1	ot60a08s1 Soares_testis_NHT cDNA clone IMAGE:1621142 3'
1.22156e-05	BQ028043.1	UI-H-CO0-arh-c-12-0-UIs1 NCI_CGAP_Sub9 cDNA clone IMAGE:3106534 3'
1.22159e-05	W33184.1	W33184 zc09e03.s1 Soares_parathyroid_tumor_NbHPA cDNA clone IMAGE:321820 3' similar to contains Alu repetitive element;contains element MER22 repetitive element ;
1.31839e-05	CB997196.1	AGENCOURT_13645053 NIH_MGC_148 cDNA clone IMAGE:30333431 5'
1.39705e-05	NM_174941.2	scavenger receptor cysteine-rich type 1 protein M160 (M160)
1.43188e-05	AA781461.1	aj26g04s1 Soares_testis_NHT cDNA clone 1391478 3'
1.46373e-05	NM_022469.2	protein related to DAN and cerberus (FLJ21195)
1.46391e-05	BM689366.1	UI-E-CQ1-acv-e-02-0-UIr1 UI-E-CQ1 cDNA clone UI-E-CQ1-acv-e-02-0-UI 5'
1.46975e-05	AA521177.1	aa73f03s1 NCI_CGAP_GCB1 cDNA clone IMAGE:826589 3' similar to contains Alu repetitive element;contains element MSR1 repetitive element ;
1.48021e-05	NM_198041.1	nudix (nucleoside diphosphate linked moiety X)-type motif 6 (NUDT6), transcript variant 2
1.48592e-05	NM_005989.1	aldo-keto reductase family 1, member D1 (delta 4-3-ketosteroid-5-beta-reductase) (AKR1D1)
1.48972e-05	BC032342.1	clone IMAGE:5206716
1.50539e-05	BM712983.1	UI-E-EJ0-ahf-d-01-0-UIr1 UI-E-EJ0 cDNA clone UI-E-EJ0-ahf-d-01-0-UI 5'
1.55268e-05	NM_002009.2	fibroblast growth factor 7 (keratinocyte growth factor) (FGF7)
1.57823e-05	AI922183.1	wn89b08x1 NCI_CGAP_Ut1 cDNA clone IMAGE:2452983 3' similar to contains Alu repetitive element;contains L1.b1 L1 repetitive element ;
1.5948e-05	NM_003726.2	src family associated phosphoprotein 1 (SCAP1)
1.61812e-05	AA130054.1	zn62d12r1 Stratagene muscle 937209 cDNA clone IMAGE:562775 5' similar to contains Alu repetitive element;
1.65084e-05	AW182675.1	xj45d04x1 Soares_NFL_T_GBC_S1 cDNA clone IMAGE:2660167 3'
1.65171e-05	NM_022147.1	28kD interferon responsive protein (IFRG28)
1.65626e-05	AW293138.1	UI-H-BI2-agz-h-10-0-UI.s1 NCI_CGAP_Sub4 cDNA clone IMAGE:2726251 3'
1.66845e-05	NM_019896.2	polymerase (DNA-directed), epsilon 4 (p12 subunit) (POLE4)
1.6921e-05	AA843219.1	ak06f08s1 Soares_parathyroid_tumor_NbHPA cDNA clone IMAGE:1405191 3' similar to contains Alu repetitive element;contains element PTR7 repetitive element ;
1.71215e-05	AK026286.1	cDNA: FLJ22633 fis, clone HSI06502
1.71702e-05	BX450932.2	ADULT BRAIN cDNA clone CS0DN004YI06 3-PRIME
1.75114e-05	CA412281.1	UI-H-EZ0-bak-n-07-0-UIs1 NCI_CGAP_Ch1 cDNA clone UI-H-EZ0-bak-n-07-0-UI 3'
1.80087e-05	NM_198580.1	solute carrier family 27 (fatty acid transporter), member 1 (SLC27A1)
1.88885e-05	CA426270.1	UI-H-DF0-bek-p-21-0-UIs1 NCI_CGAP_DF0 cDNA clone UI-H-DF0-bek-p-21-0-UI 3'
1.89859e-05	AK095264.1	cDNA FLJ37945 fis, clone CTONG2008773
1.92105e-05	H29027.1	ym59b05s1 Soares infant brain 1NIB cDNA clone IMAGE:52696 3' similar to contains Alu repetitive element;contains L1 repetitive element ;
1.93457e-05	BQ102323.1	ij20a10x1 Melton Normalized Human Islet 4 N4-HIS 1 cDNA clone IMAGE:6135090 3'
1.94613e-05	AI990638.1	ws22g02x1 NCI_CGAP_GC6 cDNA clone IMAGE:2497970 3'
1.97198e-05	AL833433.1	mRNA; cDNA DKFZp313O2039 (from clone DKFZp313O2039)
2.00151e-05	BE217811.1	hv30b07x1 NCI_CGAP_Lu24 cDNA clone IMAGE:3174901 3'
2.01612e-05	CD245488.1	AGENCOURT_14098701 NIH_MGC_181 cDNA clone IMAGE:30376500 5'
2.037e-05	BU070223.1	im19g12y1 Human insulinoma cDNA clone IMAGE:6035543 5'
2.04269e-05	AK131390.1	cDNA FLJ16468 fis, clone BRHIP3008314, moderately similar to Homo sapiens sirtuin 2 (SIRT2)
2.04604e-05	NM_021095.1	solute carrier family 5 (sodium-dependent vitamin transporter), member 6 (SLC5A6)
2.05311e-05	AA233618.1	zr43d06.s1 Soares_NhHMPu_S1 cDNA clone IMAGE:666155 3'
2.08576e-05	AI630978.1	tx54b05x1 NCI_CGAP_Lu24 cDNA clone IMAGE:2273361 3' similar to contains Alu repetitive element;contains element PTR5 repetitive element ;
2.15724e-05	AA327639.1	EST31013 Cornea II Homo sapiens cDNA 5' end similar to EST containing Alu repeat
2.16556e-05	AI955747.1	wt59b02x1 NCI_CGAP_Pan1 cDNA clone IMAGE:2511723 3' similar to contains Alu repetitive element;
2.17904e-05	BF591677.1	7n54d03x1 NCI_CGAP_Lu24 cDNA clone IMAGE:3568540 3' similar to contains Alu repetitive element;contains element PTR5 repetitive element ;
2.2449e-05	NM_005596.1	nuclear factor I/B (NFIB)
2.25208e-05	AL162054.1	mRNA; cDNA DKFZp761J1323 (from clone DKFZp761J1323)
2.29508e-05	AI239622.1	qh32a06x1 Soares_NFL_T_GBC_S1 cDNA clone IMAGE:1846354 3' similar to contains Alu repetitive element;
2.32489e-05	BX102269.1	NCI_CGAP_Ut2 cDNA clone IMAGp998P165670
2.36758e-05	NM_000290.1	phosphoglycerate mutase 2 (muscle) (PGAM2)
2.38551e-05	BQ898586.1	AGENCOURT_8586074 Lupski_sympathetic_trunk cDNA clone IMAGE:6195494 5'
2.38927e-05	NM_002001.2	Fc fragment of IgE, high affinity I, receptor for; alpha polypeptide (FCER1A)
2.45248e-05	AL080280.1	mRNA full length insert cDNA clone EUROIMAGE 85905
2.46557e-05	AI401604.1	tf60a11x1 NCI_CGAP_Brn23 cDNA clone IMAGE:2103644 3'
2.51693e-05	NM_138569.1	chromosome 6 open reading frame 142 (C6orf142)
2.55632e-05	BX109744.1	Soares placenta Nb2HP cDNA clone IMAGp998A14227 ; IMAGE:148501
2.56401e-05	T70604.1	yd15g09s1 Soares fetal liver spleen 1NFLS cDNA clone IMAGE:108352 3'
2.58457e-05	BC035050.1	chromosome 14 open reading frame 92, mRNA (cDNA clone IMAGE:5266241), with apparent retained intron
2.6339e-05	NM_001516.3	general transcription factor IIH, polypeptide 3, 34kDa (GTF2H3)
2.67133e-05	AI913022.1	tz75b12x1 NCI_CGAP_Pan1 cDNA clone IMAGE:2294399 3'
2.67598e-05	NM_032339.3	chromosome 17 open reading frame 37 (C17orf37)
2.71317e-05	T99978.1	ye69b09s1 Soares fetal liver spleen 1NFLS cDNA clone IMAGE:122969 3' similar to contains Alu repetitive element;
2.73573e-05	CA448026.1	UI-H-EI0-ayh-p-11-0-UIs1 NCI_CGAP_EI0 cDNA clone UI-H-EI0-ayh-p-11-0-UI 3'
2.7516e-05	BG545305.1	602572521F1 NIH_MGC_77 cDNA clone IMAGE:4700644 5'
2.80707e-05	AK022455.1	cDNA FLJ12393 fis, clone MAMMA1002711
2.82833e-05	NM_001917.3	D-amino-acid oxidase (DAO)
2.85257e-05	BG217313.1	RST37015 Athersys RAGE Library Homo sapiens cDNA
2.86543e-05	BG109564.1	602280668F1 NIH_MGC_86 cDNA clone IMAGE:4368064 5'
2.87186e-05	NM_000694.1	aldehyde dehydrogenase 3 family, member B1 (ALDH3B1)
2.9154e-05	NM_000245.2	met proto-oncogene (hepatocyte growth factor receptor) (MET)
2.91911e-05	AK093528.1	cDNA FLJ36209 fis, clone THYMU2000022
2.99144e-05	BM829211.1	K-EST0102153 S9SNU601 cDNA clone S9SNU601-57-C10 5'
3.01092e-05	NM_000412.2	histidine-rich glycoprotein (HRG)
3.02456e-05	NM_018489.1	ash1 (absent, small, or homeotic)-like (Drosophila) (ASH1L)
3.0294e-05	AF143870.1	clone IMAGE:111510 mRNA sequence
3.04013e-05	NM_003999.1	oncostatin M receptor (OSMR)
3.06508e-05	NM_002666.1	perilipin (PLIN)
3.09113e-05	NM_005218.2	defensin, beta 1 (DEFB1)
3.10075e-05	NM_020973.2	glucosidase, beta, acid 3 (cytosolic) (GBA3)
3.10345e-05	AK093691.1	cDNA FLJ36372 fis, clone THYMU2008072
3.13003e-05	AA176225.1	zp08c03s1 Stratagene ovarian cancer (#937219) cDNA clone IMAGE:595780 3' similar to contains Alu repetitive element;
3.20569e-05	AL833113.1	mRNA; cDNA DKFZp313I0929 (from clone DKFZp313I0929)
3.23961e-05	AV697345.1	GKC cDNA clone GKCADE05 5'
3.2942e-05	BX093855.1	NCI_CGAP_Lu5 cDNA clone IMAGp998P113974
3.3184e-05	NM_198529.1	FLJ46247 protein (FLJ46247)
3.41201e-05	NM_003251.2	thyroid hormone responsive (SPOT14 homolog, rat) (THRSP)
3.41584e-05	BE733905.1	601568380F1 NIH_MGC_21 cDNA clone IMAGE:3843307 5'
3.42938e-05	NM_020062.3	SLC2A4 regulator (SLC2A4RG)
3.43929e-05	AV700217.1	GKC cDNA clone GKCDNE03 3'
3.48486e-05	NM_021805.1	single Ig IL-1R-related molecule (SIGIRR)
3.48656e-05	BG204203.1	RST23604 Athersys RAGE Library Homo sapiens cDNA
3.49659e-05	AW615705.1	ba14f04x1 NIH_MGC_7 cDNA clone IMAGE:2824351 3'
3.53194e-05	NM_002264.1	karyopherin alpha 1 (importin alpha 5) (KPNA1)
3.55464e-05	AK021687.1	cDNA FLJ11625 fis, clone HEMBA1004200
3.56597e-05	NM_016319.1	COP9 constitutive photomorphogenic homolog subunit 7A (Arabidopsis) (COPS7A)
3.57067e-05	AI125847.1	qe01f01x1 Soares_testis_NHT cDNA clone IMAGE:1737721 3'
3.58107e-05	BX109185.1	Soares breast 3NbHBst cDNA clone IMAGp998I15255
3.68561e-05	AW130717.1	xf55d06x1 NCI_CGAP_Gas4 cDNA clone IMAGE:2621963 3'
3.71249e-05	AK056901.1	cDNA FLJ32339 fis, clone PROST2005943
3.72953e-05	BF679700.1	602154358F1 NIH_MGC_83 cDNA clone IMAGE:4295366 5'
3.73327e-05	N67598.1	yz42e05s1 Morton Fetal Cochlea cDNA clone IMAGE:285728 3'
3.85077e-05	AI928150.1	wp11f12.x1 NCI_CGAP_Kid12 cDNA clone IMAGE:2464559 3' similar to SW:ALU1_HUMAN P39188 !!!! ALU SUBFAMILY J WARNING ENTRY !!!! ;contains Alu repetitive element;
3.86185e-05	AA927877.1	om18b10s1 Soares_NFL_T_GBC_S1 cDNA clone IMAGE:1541371 3'
3.88315e-05	AI123296.1	ov48c04x1 Soares_testis_NHT cDNA clone IMAGE:1640550 3'
3.88542e-05	NM_006709.2	HLA-B associated transcript 8 (BAT8), transcript variant NG36/G9a
3.91079e-05	BC037786.2	cDNA clone IMAGE:4792109
3.91463e-05	NM_139355.1	megakaryocyte-associated tyrosine kinase (MATK), transcript variant 1
3.95712e-05	NM_000299.1	plakophilin 1 (ectodermal dysplasia/skin fragility syndrome) (PKP1)
3.95715e-05	AW117203.1	xd83h05x1 Soares_NFL_T_GBC_S1 cDNA clone IMAGE:2604249 3' similar to contains Alu repetitive element;
3.97622e-05	BC065840.1	cDNA clone IMAGE:30386434
3.98106e-05	CB120296.1	K-EST0167421 L10ChoCK0 cDNA clone L10ChoCK0-25-E06 5'
3.98179e-05	NM_023934.2	hepatitis C virus core-binding protein 6 (HCBP6)
4.00605e-05	NM_004563.1	phosphoenolpyruvate carboxykinase 2 (mitochondrial) (PCK2)
4.03039e-05	AK130895.1	cDNA FLJ27385 fis, clone UBA08774
4.09622e-05	BX115091.1	Soares_testis_NHT cDNA clone IMAGp998N153558
4.09699e-05	AW449142.1	UI-H-BI3-akg-a-06-0-UIs1 NCI_CGAP_Sub5 cDNA clone IMAGE:2733994 3'
4.10953e-05	AI281627.1	qu58h01x1 NCI_CGAP_Lym6 cDNA clone IMAGE:1969009 3' similar to contains Alu repetitive element;
4.1382e-05	AF208541.1	V1-vascular vasopressin receptor AVPR1A gene, promoter region and partial cds
4.14954e-05	NM_003530.3	histone 1, H3d (HIST1H3D)
4.26368e-05	AF329369.1	protocadherin-beta (PCDHpsi-5) pseudogene
4.26875e-05	AW001004.1	wr91d10x1 NCI_CGAP_Kid11 cDNA clone IMAGE:2495059 3'
4.28175e-05	AI598240.1	tn15c06.x1 NCI_CGAP_Brn25 cDNA clone IMAGE:2167690 3' similar to contains Alu repetitive element;
4.30244e-05	NM_207325.1	hypothetical protein LOC147991 (LOC147991)
4.34661e-05	NM_145659.2	interleukin 27 (IL27)
4.39205e-05	AW962332.1	EST374405 MAGE resequences, MAGG Homo sapiens cDNA
4.41621e-05	AI032561.1	ow69h02s1 Soares_fetal_liver_spleen_1NFLS_S1 cDNA clone IMAGE:1652115 3' similar to contains Alu repetitive element;
4.43493e-05	NM_018849.1	ATP-binding cassette, sub-family B (MDR/TAP), member 4 (ABCB4), transcript variant B
4.44506e-05	BX426062.2	THYMUS cDNA clone CS0CAP005YO03 5-PRIME
4.50573e-05	BX361136.2	PLACENTA COT 25-NORMALIZED cDNA clone CS0DI080YB08 5-PRIME
4.52985e-05	BU102191.1	PRODG1GID1301R1 Compugen_targeted_mRNA_sequencing Homo sapiens cDNA
4.54427e-05	AF085989.1	full length insert cDNA clone YU07D12
4.57499e-05	AW591461.1	xl92h06x1 NCI_CGAP_Ut1 cDNA clone IMAGE:2682203 3'
4.59543e-05	AA779969.1	zj88d03s1 Soares_fetal_liver_spleen_1NFLS_S1 cDNA clone IMAGE:461957 3' similar to contains Alu repetitive element;
4.6117e-05	NM_144684.1	hypothetical protein MGC32104 (MGC32104)
4.62291e-05	AI053568.1	qi68f01x1 NCI_CGAP_Ov26 cDNA clone IMAGE:1861657 3' similar to contains Alu repetitive element;
4.64049e-05	AA461028.1	zx69c11r1 Soares_total_fetus_Nb2HF8_9w cDNA clone IMAGE:796724 5' similar to gb:M37825 PROTEIN FGF-5 PRECURSOR (HUMAN);
4.65244e-05	BF439513.1	nab67a03x1 Soares_NSF_F8_9W_OT_PA_P_S1 cDNA clone IMAGE:3272717 3' similar to contains Alu repetitive element;contains element MER11 repetitive element ;
4.68337e-05	AL832425.1	mRNA; cDNA DKFZp762P042 (from clone DKFZp762P042)
4.69462e-05	BM999357.1	UI-H-DP0-avf-o-06-0-UIs1 NCI_CGAP_Fs1 cDNA clone IMAGE:5878877 3'
4.70918e-05	AI823437.1	wh54a11x1 NCI_CGAP_Kid11 cDNA clone IMAGE:2384540 3'
4.7607e-05	BM983734.1	UI-CF-DU1-aay-c-11-0-UIs1 UI-CF-DU1 cDNA clone UI-CF-DU1-aay-c-11-0-UI 3'
4.79263e-05	BC028844.2	cDNA clone IMAGE:4795841
4.79599e-05	NM_000031.3	aminolevulinate, delta-, dehydratase (ALAD)
4.90482e-05	NM_022740.2	homeodomain interacting protein kinase 2 (HIPK2)
4.91038e-05	AL133611.1	mRNA; cDNA DKFZp434O1317 (from clone DKFZp434O1317)
4.97064e-05	AA633962.1	ac73h01s1 Stratagene lung (#937210) cDNA clone IMAGE:868273 3' similar to gb:M57627 INTERLEUKIN-10 PRECURSOR (HUMAN);contains element MER16 repetitive element ;
4.99842e-05	BC027983.1	cDNA clone IMAGE:3895112, containing frame-shift errors
5.01088e-05	NM_152785.2	germinal center expressed transcript 2 (GCET2)
5.0392e-05	AI821184.1	ac75g09y5 Stratagene lung (#937210) cDNA clone IMAGE:868480 5'
5.04998e-05	CN414541.1	17000597782004 GRN_PRENEU Homo sapiens cDNA 5'
5.05678e-05	NM_000567.1	C-reactive protein, pentraxin-related (CRP)
5.07364e-05	NM_004481.2	UDP-N-acetyl-alpha-D-galactosamine:polypeptide N-acetylgalactosaminyltransferase 2 (GalNAc-T2) (GALNT2)
5.08763e-05	AK024624.1	cDNA: FLJ20971 fis, clone ADSU01565
5.12857e-05	NM_001249.1	ectonucleoside triphosphate diphosphohydrolase 5 (ENTPD5)
5.1655e-05	AK024111.1	cDNA FLJ14049 fis, clone HEMBA1006779
5.16552e-05	BU754189.1	UI-1-BB1p-atp-e-01-0-UIs1 NCI_CGAP_Pl6 cDNA clone UI-1-BB1p-atp-e-01-0-UI 3'
5.17776e-05	BG568135.1	602587021F1 NIH_MGC_76 cDNA clone IMAGE:4715980 5'
5.18352e-05	AK000801.1	cDNA FLJ20794 fis, clone COL00332
5.32346e-05	AK023572.1	cDNA FLJ13510 fis, clone PLACE1005146
5.34235e-05	CA843615.1	ir49f07x1 HR85 islet cDNA clone IMAGE:6548678 3'
5.34891e-05	BC022402.1	clone IMAGE:4696931
5.43905e-05	BF803786.1	CM0-CI0136-021100-670-f10 CI0136 Homo sapiens cDNA
5.50249e-05	D60017.1	HUM081E04A Clontech human fetal brain polyA+ mRNA (#6535) cDNA clone GEN-081E04 3'
5.57456e-05	AW292981.1	UI-H-BW0-aih-c-02-0-UIs1 NCI_CGAP_Sub6 cDNA clone IMAGE:2729091 3'
5.62772e-05	AK090998.1	cDNA FLJ33679 fis, clone BRAWH2002352
5.65188e-05	AI939505.1	qy20d03x5 NCI_CGAP_Brn23 cDNA clone IMAGE:2012549 3' similar to contains element MER28 MER28 repetitive element ;
5.73447e-05	BF685264.1	602141610F1 NIH_MGC_46 cDNA clone IMAGE:4302651 5'
5.73966e-05	AK055123.1	cDNA FLJ30561 fis, clone BRAWH2004580
5.7523e-05	AI291939.1	qm81c05x1 Soares_placenta_8to9weeks_2NbHP8to9W cDNA clone IMAGE:1895144 3'
5.75954e-05	AI093473.1	qb15a05x1 Soares_pregnant_uterus_NbHPU cDNA clone IMAGE:1696304 3' similar to contains Alu repetitive element;
5.80643e-05	NM_002146.3	homeo box B3 (HOXB3)
5.83545e-05	AW274413.1	xv29h04x1 Soares_NFL_T_GBC_S1 cDNA clone IMAGE:2814583 3'
5.83726e-05	BE173027.1	MR0-HT0559-200400-015-e07_1 HT0559 Homo sapiens cDNA
5.86536e-05	NM_004003.2	carnitine acetyltransferase (CRAT), transcript variant 2
5.87379e-05	BU683081.1	UI-CF-EC1-acl-m-24-0-UI.s1 UI-CF-EC1 cDNA clone UI-CF-EC1-acl-m-24-0-UI 3'
5.89408e-05	AA931927.1	oo62c03s1 NCI_CGAP_Lu5 cDNA clone IMAGE:1570756 3'
5.89723e-05	AI567826.1	tq87b06x1 NCI_CGAP_Ov23 cDNA clone IMAGE:2215763 3' similar to contains Alu repetitive element;contains element PTR7 repetitive element ;
5.91222e-05	AI635181.1	tz22a11x1 NCI_CGAP_Ut2 cDNA clone IMAGE:2289308 3'
5.98021e-05	NM_017900.1	aurora-A kinase interacting protein (AKIP)
6.04188e-05	BI490919.1	df01a09w1 Morton Fetal Cochlea cDNA clone IMAGE:2482072 3'
6.04943e-05	NM_003976.2	artemin (ARTN), transcript variant 1
6.07544e-05	BU174282.1	AGENCOURT_8107595 NIH_MGC_112 cDNA clone IMAGE:6266066 5'
6.0928e-05	INCYTE UNIQUE	INCYTE UNIQUE
6.13075e-05	NM_182832.1	placenta-specific 4 (PLAC4)
6.25254e-05	BX455644.2	Homo sapiens FETAL BRAIN cDNA clone CS0DF033YJ15 3-PRIME
6.26228e-05	NM_001850.3	collagen, type VIII, alpha 1 (COL8A1), transcript variant 1
6.26415e-05	AI198631.1	qf50h12.x1 Soares_testis_NHT cDNA clone IMAGE:1753511 3' similar to contains MER6.b3 MER6 MER6 repetitive element ;
6.27682e-05	AI085016.1	ow88e06s1 Soares_fetal_liver_spleen_1NFLS_S1 cDNA clone IMAGE:1653922 3'
6.28572e-05	AW803609.1	IL2-UM0081-260400-054-D03 UM0081 Homo sapiens cDNA
6.33609e-05	AW073995.1	xb06b07x1 NCI_CGAP_GU1 cDNA clone IMAGE:2575477 3' similar to contains Alu repetitive element;contains element MER35 repetitive element ;
6.36115e-05	AK095484.1	cDNA FLJ38165 fis, clone DFNES2004346
6.36537e-05	AK022219.1	cDNA FLJ12157 fis, clone MAMMA1000500
6.38973e-05	AW265384.1	xq51g11x1 NCI_CGAP_HN7 cDNA clone IMAGE:2754212 3' similar to contains Alu repetitive element;
6.44848e-05	AK022117.1	cDNA FLJ12055 fis, clone HEMBB1002049
6.46893e-05	CA443138.1	UI-H-DH1-awo-m-15-0-UIs1 NCI_CGAP_DH1 cDNA clone UI-H-DH1-awo-m-15-0-UI 3'
6.47241e-05	AI880554.1	as28a08x1 Barstead aorta HPLRB6 cDNA clone IMAGE:2318486 3' similar to contains Alu repetitive element;contains MER4.t3 MER4 repetitive element ;
6.47411e-05	AI133215.1	HA1813 Human fetal liver cDNA library Homo sapiens cDNA
6.47452e-05	AF086350.1	full length insert cDNA clone ZD62G08
6.5608e-05	AK056870.1	cDNA FLJ32308 fis, clone PROST2002906
6.59273e-05	Y09321.1	Hsapiens TAFII105 mRNA, partial
6.64169e-05	NM_000520.2	hexosaminidase A (alpha polypeptide) (HEXA)
6.65677e-05	AI332638.1	qq28c07x1 Soares_NhHMPu_S1 cDNA clone IMAGE:1933836 3'
6.66628e-05	NM_021244.2	Ras-related GTP binding D (RRAGD)
6.66719e-05	NM_000123.1	excision repair cross-complementing rodent repair deficiency, complementation group 5 (xeroderma pigmentosum, complementation group G (Cockayne syndrome)) (ERCC5)
6.68677e-05	AI765525.1	wi81b04x1 NCI_CGAP_Kid12 cDNA clone IMAGE:2399695 3' similar to contains Alu repetitive element;
6.70423e-05	BF507979.1	UI-H-BI4-apw-c-01-0-UIs1 NCI_CGAP_Sub8 cDNA clone IMAGE:3088872 3'
6.71736e-05	BM473515.1	AGENCOURT_6466667 NIH_MGC_88 cDNA clone IMAGE:5561951 5'
6.78146e-05	BQ924117.1	AGENCOURT_8803136 Lupski_sciatic_nerve cDNA clone IMAGE:6198969 5'
6.8307e-05	AY129017.1	clone FP18346 unknown mRNA
6.8404e-05	NM_024293.2	chromosome 2 open reading frame 17 (C2orf17)
6.84541e-05	AI125664.1	qd90f04x1 Soares_testis_NHT cDNA clone IMAGE:1736767 3'
6.86313e-05	AW002098.1	ws43g12x1 NCI_CGAP_Brn25 cDNA clone IMAGE:2500006 3' similar to contains Alu repetitive element;
6.87527e-05	NM_001414.1	eukaryotic translation initiation factor 2B, subunit 1 alpha, 26kDa (EIF2B1)
6.88795e-05	BC032024.1	clone IMAGE:4818859
6.98162e-05	XM_297821.1	LOC343700 (LOC343700), mRNA
6.99233e-05	AI821321.1	yb61g04x5 Stratagene ovary (#937217) cDNA clone IMAGE:75702 3'
7.0373e-05	NM_002766.1	phosphoribosyl pyrophosphate synthetase-associated protein 1 (PRPSAP1)
7.14081e-05	BF510526.1	UI-H-BI4-apa-e-07-0-UIs1 NCI_CGAP_Sub8 cDNA clone IMAGE:3086700 3'
7.17237e-05	AK021625.1	cDNA FLJ11563 fis, clone HEMBA1003202
7.20217e-05	AA436987.1	zv54f09.r1 Soares_testis_NHT cDNA clone IMAGE:757481 5' similar to contains element LTR2 repetitive element ;
7.2023e-05	NM_153368.1	connexin401 (CX40.1)
7.2297e-05	BU170948.1	AGENCOURT_7935317 NIH_MGC_67 cDNA clone IMAGE:6143417 5'
7.26771e-05	AW297219.1	UI-H-BW0-ajd-g-07-0-UIs1 NCI_CGAP_Sub6 cDNA clone IMAGE:2731573 3'
7.28487e-05	BE646610.1	7e91a09x1 NCI_CGAP_CLL1 cDNA clone IMAGE:3292504 3'
7.29129e-05	AF088010.1	full length insert cDNA clone YY74E10
7.394e-05	AK026218.1	cDNA: FLJ22565 fis, clone HSI01971
7.41395e-05	NM_004990.2	methionine-tRNA synthetase (MARS)
7.50932e-05	NM_003273.1	transmembrane 7 superfamily member 2 (TM7SF2)
7.56219e-05	AW249904.1	28216253prime NIH_MGC_7 cDNA clone IMAGE:2821625 3'
7.65677e-05	NM_005734.2	homeodomain interacting protein kinase 3 (HIPK3)
7.66937e-05	AW294287.1	UI-H-BI2-ahd-c-10-0-UIs1 NCI_CGAP_Sub4 cDNA clone IMAGE:2726395 3'
7.72798e-05	CA950430.1	ir88c07y1 HR85 islet cDNA clone IMAGE:6609589 5'
7.82319e-05	H30530.1	H30530 yp41d03.s1 Soares retina N2b5HR cDNA clone IMAGE:189989 3' similar to contains Alu repetitive element;contains MER25 repetitive element ;
7.90003e-05	NM_019044.2	hypothetical protein FLJ10996 (FLJ10996)
7.91706e-05	AW294150.1	UI-H-BI2-ahg-g-05-0-UIs1 NCI_CGAP_Sub4 cDNA clone IMAGE:2726960 3'
7.97759e-05	N63396.1	N63396 yy60a03.s1 Soares_multiple_sclerosis_2NbHMSP cDNA clone IMAGE:277900 3' similar to contains Alu repetitive element;
8.04053e-05	CA433765.1	UI-H-CO0-atf-h-10-0-UIs1 NCI_CGAP_Sub9 cDNA clone UI-H-CO0-atf-h-10-0-UI 3'
8.04104e-05	T66877.1	ya50e06s1 Soares fetal liver spleen 1NFLS cDNA clone IMAGE:66370 3'
8.09498e-05	NM_014145.3	chromosome 20 open reading frame 30 (C20orf30)
8.11208e-05	BU683922.1	UI-CF-EN0-acn-k-19-0-UI.s1 UI-CF-EN0 cDNA clone UI-CF-EN0-acn-k-19-0-UI 3'
8.13216e-05	AI681524.1	tx47c12x1 NCI_CGAP_Lu24 cDNA clone IMAGE:2272726 3' similar to contains Alu repetitive element;
8.15186e-05	AA747001.1	nx70b05.s1 NCI_CGAP_Alv1 cDNA clone IMAGE:1267569 similar to contains Alu repetitive element;
8.16461e-05	T88810.1	yd32d04s1 Soares fetal liver spleen 1NFLS cDNA clone IMAGE:109927 3' similar to contains Alu repetitive element;
8.2915e-05	AK021897.1	cDNA FLJ11835 fis, clone HEMBA1006595
8.29826e-05	NM_033328.2	capping protein (actin filament) muscle Z-line, alpha 3 (CAPZA3)
8.3035e-05	BX095801.1	Soares_testis_NHT cDNA clone IMAGp998G101794
8.40994e-05	AA757500.1	zg41e11s1 Soares_pineal_gland_N3HPG cDNA clone IMAGE:395948 3' similar to contains Alu repetitive element;contains element MSR1 repetitive element ;
8.43268e-05	NM_003274.3	transmembrane protein 1 (TMEM1), transcript variant 1, mRNA
8.43442e-05	BM687157.1	UI-E-CQ1-adb-c-01-0-UIr1 UI-E-CQ1 cDNA clone UI-E-CQ1-adb-c-01-0-UI 5'
8.43596e-05	BF112122.1	7l40f03x1 Soares_NSF_F8_9W_OT_PA_P_S1 cDNA clone IMAGE:3524092 3' similar to contains Alu repetitive element;
8.43994e-05	AI733652.1	an22f12x5 Gessler Wilms tumor cDNA clone IMAGE:1699439 3' similar to contains Alu repetitive element;
8.45786e-05	T87879.1	yd93c08s1 Soares fetal liver spleen 1NFLS cDNA clone IMAGE:115790 3' similar to contains Alu repetitive element;
8.47765e-05	BC040568.1	clone IMAGE:5267205, mRNA
8.55021e-05	BC020862.1	clone IMAGE:4556692
8.55819e-05	AW172378.1	xj37h09.x1 Soares_NFL_T_GBC_S1 cDNA clone IMAGE:2659457 3'
8.58263e-05	BC007901.2	hypothetical protein BC007901, mRNA (cDNA clone IMAGE:4139786)
8.60348e-05	NM_023934.2	hepatitis C virus core-binding protein 6 (HCBP6)
8.82441e-05	NM_052950.2	WD repeat and FYVE domain containing 2 (WDFY2)
8.88679e-05	AK022062.1	cDNA FLJ12000 fis, clone HEMBB1001531
8.92619e-05	NM_006475.1	periostin, osteoblast specific factor (POSTN)
9.01649e-05	AA876414.1	oj24e12s1 NCI_CGAP_Kid5 cDNA clone IMAGE:1493134 3' similar to contains Alu repetitive element;
9.05266e-05	AI039738.1	ox33h10.s1 Soares_total_fetus_Nb2HF8_9w cDNA clone IMAGE:1658179 3' similar to contains Alu repetitive element;
9.15766e-05	AW136622.1	UI-H-BI1-aco-h-02-0-UIs1 NCI_CGAP_Sub3 cDNA clone IMAGE:2715122 3'
9.21068e-05	BC015999.2	cDNA clone IMAGE:4332981
9.28312e-05	AA903230.1	ok54d08.s1 NCI_CGAP_Lei2 cDNA clone IMAGE:1517775 3' similar to gb:L27670 Human Landsteiner-Wiener blood group glycoprotein (HUMAN);contains element MER2 repetitive element ;
9.31962e-05	N73546.1	za50c01s1 Soares fetal liver spleen 1NFLS cDNA clone IMAGE:295968 3' similar to contains Alu repetitive element;
9.32393e-05	BF940214.1	nac70a03x1 NCI_CGAP_Brn23 cDNA clone IMAGE:3439397 3' similar to contains Alu repetitive element;contains element PTR5 repetitive element ;
9.33978e-05	CK905924.1	ij90h07x6 Human insulinoma cDNA clone IMAGE:5779044 3'
9.34228e-05	BX114843.1	NCI_CGAP_Co3 cDNA clone IMAGp998C142331 ; IMAGE:937285
9.37005e-05	AK022738.1	cDNA FLJ12676 fis, clone NT2RM4002383
9.41891e-05	AK024800.1	cDNA: FLJ21147 fis, clone CAS09371
9.44507e-05	NM_004907.2	immediate early response 2 (IER2)
9.45358e-05	R49177.1	yg58a10s1 Soares infant brain 1NIB cDNA clone IMAGE:36809 3'
9.55359e-05	AI373325.1	qz45c02x1 NCI_CGAP_Kid11 cDNA clone IMAGE:2029826 3' similar to contains Alu repetitive element;
9.68242e-05	W57875.1	W57875 zd17a12.s1 Soares_fetal_heart_NbHH19W cDNA clone IMAGE:340894 3'
9.73305e-05	BC036583.1	clone IMAGE:4796818
9.74067e-05	BM724588.1	UI-E-EO1-aiz-j-18-0-UIr1 UI-E-EO1 cDNA clone UI-E-EO1-aiz-j-18-0-UI 5'
9.77215e-05	NM_000376.1	vitamin D (1,25- dihydroxyvitamin D3) receptor (VDR)
9.80841e-05	AW449635.1	UI-H-BI3-akk-b-03-0-UIs1 NCI_CGAP_Sub5 cDNA clone IMAGE:2734420 3'
9.92773e-05	NM_015981.2	calcium/calmodulin-dependent protein kinase (CaM kinase) II alpha (CAMK2A), transcript variant 1
9.94885e-05	BI603295.1	603245153F1 NIH_MGC_96 cDNA clone IMAGE:5287404 5'
0.00010027	BQ003289.1	UI-H-EI1-azd-c-14-0-UI.s1 NCI_CGAP_EI1 cDNA clone IMAGE:5847109 3'
0.000100622	NM_033131.2	wingless-type MMTV integration site family, member 3A (WNT3A)
0.000100849	BI492336.1	df22h01w1 Morton Fetal Cochlea cDNA clone IMAGE:2484313 3'
0.000102997	AF339764.1	clone IMAGE:108721
0.000103	NM_005631.3	smoothened homolog (Drosophila) (SMO)
0.000103662	BU618094.1	UI-H-DF0-beu-f-04-0-UIs1 NCI_CGAP_DF0 cDNA clone UI-H-DF0-beu-f-04-0-UI 3'
0.00010367	AA417276.1	zu07h12s1 Soares_testis_NHT cDNA clone IMAGE:731207 3' similar to contains Alu repetitive element;
0.000104022	AK055134.1	cDNA FLJ30572 fis, clone BRAWH2006083
0.000104067	AA993042.1	ot92f07s1 Soares_total_fetus_Nb2HF8_9w cDNA clone IMAGE:1624261 3'
0.000104568	H05593.1	H05593 yl69a12.s1 Soares infant brain 1NIB cDNA clone IMAGE:43183 3' similar to gb:X01057_rna1 INTERLEUKIN-2 RECEPTOR ALPHA CHAIN PRECURSOR (HUMAN);contains Alu repetitive element;
0.000104848	NM_025087.1	hypothetical protein FLJ21511 (FLJ21511)
0.000105117	NM_015675.1	growth arrest and DNA-damage-inducible, beta (GADD45B)
0.000106116	BC040965.1	clone IMAGE:5747561
0.000106151	AA777754.1	zi95f09s1 Soares_fetal_liver_spleen_1NFLS_S1 cDNA clone IMAGE:448553 3'
0.000106525	BE046903.1	hd92c02.x2 NCI_CGAP_GC6 cDNA clone IMAGE:2916962 3'
0.000106742	BC015783.1	clone IMAGE:4857346
0.000106999	BC034804.1	clone IMAGE:4823328
0.000107061	AW450103.1	UI-H-BI3-akw-d-11-0-UIs1 NCI_CGAP_Sub5 cDNA clone IMAGE:2735684 3'
0.000107374	NM_001937.3	dermatopontin (DPT)
0.000107465	AI608909.1	tw84h06x1 NCI_CGAP_HN5 cDNA clone IMAGE:2266427 3' similar to contains Alu repetitive element;
0.000107468	AA704588.1	zj17h02s1 Soares_fetal_liver_spleen_1NFLS_S1 cDNA clone IMAGE:450579 3'
0.00010767	AL137445.1	mRNA; cDNA DKFZp566O134 (from clone DKFZp566O134)
0.000107878	AK024173.1	cDNA FLJ14111 fis, clone MAMMA1001630
0.000108625	BQ185878.1	UI-E-EJ1-ajs-i-21-0-UI.r1 UI-E-EJ1 cDNA clone UI-E-EJ1-ajs-i-21-0-UI 5'
0.000108783	BX330558.2	PLACENTA COT 25-NORMALIZED cDNA clone CS0DI065YO23 3-PRIME
0.000109096	AA209466.1	zq86a04.s1 Stratagene hNT neuron (#937233) cDNA clone IMAGE:648846 3' similar to contains Alu repetitive element;contains element TAR1 repetitive element ;
0.000109625	BM681436.1	UI-E-EJ0-ail-l-05-0-UI.s1 UI-E-EJ0 cDNA clone UI-E-EJ0-ail-l-05-0-UI 3'
0.000109937	NM_015184.2	phospholipase C-like 2 (PLCL2)
0.000110099	AI809985.1	wf64d10x1 Soares_NFL_T_GBC_S1 cDNA clone IMAGE:2360371 3'
0.000111088	AK094902.1	cDNA FLJ37583 fis, clone BRCOC2004455
0.000111132	R99630.1	yq73c01r1 Soares fetal liver spleen 1NFLS cDNA clone IMAGE:201408 5'
0.00011117	AY358091.1	clone DNA125166 VFLL3057 (UNQ3057) mRNA
0.000111867	NM_080658.1	aspartoacylase-3 (ACY-3)
0.000112008	AK091942.1	cDNA FLJ34623 fis, clone KIDNE2015073
0.000113822	NM_031297.2	hypothetical protein DKFZp761H1710 (DKFZP761H1710)
0.000114011	NM_182760.2	sulfatase modifying factor 1 (SUMF1)
0.00011516	AA927606.1	on83d03s1 Soares_NFL_T_GBC_S1 cDNA clone IMAGE:1563269 3'
0.000115603	T78084.1	yd79f08s1 Soares fetal liver spleen 1NFLS cDNA clone IMAGE:114471 3'
0.000115625	AF086425.1	full length insert cDNA clone ZD78H09
0.000115647	NM_003708.2	microsomal NAD+-dependent retinol dehydrogenase 4 (RODH-4)
0.000115699	NM_018974.2	unc-93 homolog A (C elegans) (UNC93A)
0.000115742	NM_014349.2	apolipoprotein L, 3 (APOL3), transcript variant alpha/a
0.000115891	NM_014234.3	hydroxysteroid (17-beta) dehydrogenase 8 (HSD17B8)
0.000116486	BX092234.1	Soares_testis_NHT cDNA clone IMAGp998D091795 ; IMAGE:731480
0.000116569	BM929643.1	UI-E-EJ1-ajh-c-05-0-UIr1 UI-E-EJ1 cDNA clone UI-E-EJ1-ajh-c-05-0-UI 5'
0.000116677	NM_172343.1	interleukin 17F (IL17F), transcript variant 2
0.000116901	AW300155.1	xs58c01x1 NCI_CGAP_Kid11 cDNA clone IMAGE:2773824 3'
0.000117775	BM685719.1	UI-E-CK0-aaq-c-08-0-UI.r1 UI-E-CK0 cDNA clone UI-E-CK0-aaq-c-08-0-UI 5'
0.000118141	NM_003286.2	topoisomerase (DNA) I (TOP1)
0.000118891	BI497415.1	df136c01.y1 Morton Fetal Cochlea cDNA clone IMAGE:2537857 5'
0.000119308	NM_000232.2	sarcoglycan, beta (43kDa dystrophin-associated glycoprotein) (SGCB)
0.000119358	INCYTE UNIQUE	INCYTE UNIQUE
0.00011958	BQ653845.1	AGENCOURT_8207690 NIH_MGC_100 cDNA clone IMAGE:6283242 5'
0.000120227	NM_003516.2	histone 2, H2aa (HIST2H2AA)
0.00012122	AI494428.1	qy99e11x1 NCI_CGAP_Brn25 cDNA clone IMAGE:2020172 3'
0.000121626	NM_003122.2	serine protease inhibitor, Kazal type 1 (SPINK1)
0.000122225	AI439613.1	tc91b02x1 NCI_CGAP_CLL1 cDNA clone IMAGE:2073483 3' similar to contains Alu repetitive element;
0.000122411	AK023891.1	cDNA FLJ13829 fis, clone THYRO1000625
0.000122888	AA678387.1	zi26h01.s1 Soares_fetal_liver_spleen_1NFLS_S1 cDNA clone IMAGE:431953 3'
0.000123068	BF436024.1	nab34a07x1 Soares_NSF_F8_9W_OT_PA_P_S1 cDNA clone IMAGE:3267732 3' similar to contains Alu repetitive element;contains element CER repetitive element ;
0.000123393	NM_000185.2	serine (or cysteine) proteinase inhibitor, clade D (heparin cofactor), member 1 (SERPIND1)
0.000123645	AI004643.1	ou12c11x1 Soares_NFL_T_GBC_S1 cDNA clone IMAGE:1626068 3' similar to contains Alu repetitive element;
0.000123655	BU675078.1	UI-CF-DU1-aaf-k-13-0-UIs1 UI-CF-DU1 cDNA clone UI-CF-DU1-aaf-k-13-0-UI 3'
0.000124	AI445671.1	tj08h02.x1 NCI_CGAP_Gas4 cDNA clone IMAGE:2140947 3' similar to contains Alu repetitive element;contains element PTR7 repetitive element ;
0.000125415	AA775180.1	ac79a09s1 Stratagene lung (#937210) cDNA clone IMAGE:868792 3' similar to contains Alu repetitive element;
0.000125765	AA258215.1	zs33b01.s1 NCI_CGAP_GCB1 cDNA clone IMAGE:686953 3' similar to contains Alu repetitive element;
0.000126244	AK125283.1	cDNA FLJ43293 fis, clone MESAN2017373
0.00012665	AI027046.1	ow42c11s1 Soares_parathyroid_tumor_NbHPA cDNA clone IMAGE:1649492 3' similar to contains Alu repetitive element;contains element MER12 repetitive element ;
0.000126684	AK021982.1	cDNA FLJ11920 fis, clone HEMBB1000312
0.000126953	H20761.1	ym47h09s1 Soares infant brain 1NIB cDNA clone IMAGE:51647 3' similar to contains Alu repetitive element;
0.000127291	AJ606328.1	non-coding transcript, polyA signal, clone 44-5L/3L
0.000127667	BF055999.1	7k07b11x1 NCI_CGAP_GC6 cDNA clone IMAGE:3443660 3'
0.000128888	BX116435.1	NCI_CGAP_Ut3 cDNA clone IMAGp998E054894
0.000129311	BF813828.1	PM4-CI0084-281100-005-e08 CI0084 Homo sapiens cDNA
0.000129436	W04553.1	zb91e08s1 Soares_parathyroid_tumor_NbHPA cDNA clone IMAGE:320198 3'
0.000129797	CK825331.1	ik03d05x5 Human insulinoma cDNA clone IMAGE:5780000 3'
0.000130295	BQ286098.1	ik25g11x1 HR85 islet cDNA clone IMAGE:5782100 3'
0.000130573	BU664651.1	cl120d11z1 Hembase; Erythroid Precursor Cells (LCB:cl library) cDNA clone cl120d11 5'
0.000130774	AI762244.1	wh63c04x1 NCI_CGAP_Kid11 cDNA clone IMAGE:2385414 3'
0.000130837	R40555.1	R40555 yf79d05.s1 Soares infant brain 1NIB cDNA clone IMAGE:28642 3' similar to contains A3R repetitive element ;
0.00013239	AW173077.1	xj82h08x1 Soares_NFL_T_GBC_S1 cDNA clone IMAGE:2663775 3'
0.000133217	BC036897.1	clone IMAGE:5497723
0.000133241	NM_003215.1	tec protein tyrosine kinase (TEC)
0.000133252	NM_000236.1	lipase, hepatic (LIPC)
0.000133264	AW451947.1	UI-H-BI3-alt-g-11-0-UIs1 NCI_CGAP_Sub5 cDNA clone IMAGE:3068733 3'
0.000134714	NM_001306.2	claudin 3 (CLDN3)
0.000135078	AI792042.1	os11f11y5 NCI_CGAP_Lu5 cDNA clone IMAGE:1605069 5' similar to contains Alu repetitive element;contains element MER22 repetitive element ;
0.000135544	AI821542.1	zt47d12x5 Soares ovary tumor NbHOT cDNA clone IMAGE:725495 3' similar to contains Alu repetitive element;contains element TAR1 repetitive element ;
0.000135639	NM_021640.1	chromosome 12 open reading frame 10 (C12orf10)
0.000136258	N23674.1	N23674 yw40e12.s1 Weizmann Olfactory Epithelium cDNA clone IMAGE:254734 3' similar to contains Alu repetitive element;contains L1.t2 L1 repetitive element ;
0.000136982	AF119917.1	PRO3098 mRNA
0.000136989	AW296163.1	UI-H-BI2-aia-a-04-0-UIs1 NCI_CGAP_Sub4 cDNA clone IMAGE:2728590 3'
0.000138036	AL390176.1	mRNA; cDNA DKFZp547L144 (from clone DKFZp547L144)
0.000139696	NM_005556.2	keratin 7 (KRT7)
0.00014012	BQ017688.1	UI-H-ED0-awy-j-02-0-UIs1 NCI_CGAP_ED0 cDNA clone IMAGE:5825377 3'
0.000141132	M15530.1	HUMBCGF Human B-cell growth factor (BCGF1) mRNA, complete cds
0.000141317	L29065.1	DNA-binding protein A gene, exon 2
0.000141949	NM_194288.1	hypothetical protein LOC146712 (LOC146712)
0.000142038	BG028725.1	602292910F1 NIH_MGC_86 cDNA clone IMAGE:4387539 5'
0.000142362	AW971070.1	EST383156 MAGE resequences, MAGK Homo sapiens cDNA
0.000143226	BC011187.1	clone IMAGE:4151011
0.00014336	AK024214.1	cDNA FLJ14152 fis, clone MAMMA1003089
0.000144569	W88940.1	zh70b03s1 Soares_fetal_liver_spleen_1NFLS_S1 cDNA clone IMAGE:417389 3' similar to contains Alu repetitive element;
0.000144721	BX101146.1	Soares fetal liver spleen 1NFLS cDNA clone IMAGp998P08462
0.000145099	BI862187.1	603391204F1 NIH_MGC_87 cDNA clone IMAGE:5406361 5'
0.000145289	BM832957.1	K-EST0107532 S5SNU484s1 cDNA clone S5SNU484s1-10-G04 5'
0.000147222	AW665218.1	hi88b11x1 Soares_NFL_T_GBC_S1 cDNA clone IMAGE:2979357 3'
0.000149797	AI744827.1	tr15e09.x1 NCI_CGAP_Ov23 cDNA clone IMAGE:2218408 3' similar to contains Alu repetitive element;contains element PTR7 repetitive element ;
0.00015116	NM_031939.2	maestro (MRO)
0.000151743	NM_020882.1	KIAA1510 protein (KIAA1510)
0.000152818	AA577746.1	nn23e03s1 NCI_CGAP_Gas1 cDNA clone IMAGE:1084732 3'
0.000153704	NM_033393.1	KIAA1727 protein (KIAA1727), mRNA
0.000155109	AW169245.1	xj21a06x1 NCI_CGAP_Ut2 cDNA clone IMAGE:2657842 3' similar to contains Alu repetitive element;
0.000156638	NM_015533.2	DKFZP586B1621 protein (DKFZP586B1621)
0.000157208	BC035661.1	clone IMAGE:5722724, mRNA
0.000157213	BX104470.1	Soares fetal liver spleen 1NFLS cDNA clone IMAGp998P09658 ; IMAGE:295160
0.000157408	BX101240.1	Soares_NFL_T_GBC_S1 cDNA clone IMAGp998N103905
0.000157521	AA465102.1	aa32b01r1 NCI_CGAP_GCB1 cDNA clone IMAGE:814921 5' similar to contains Alu repetitive element;contains element L1 repetitive element ;
0.000157804	BU729532.1	UI-E-CL1-afe-p-18-0-UIs1 UI-E-CL1 cDNA clone UI-E-CL1-afe-p-18-0-UI 3'
0.000158653	AL041018.1	DKFZp434O2015_r1 434 (synonym: htes3) cDNA clone DKFZp434O2015 5'
0.000158728	H16762.1	ym34e07s1 Soares infant brain 1NIB cDNA clone IMAGE:50019 3' similar to contains Alu repetitive element;
0.000158772	BE221925.1	hu04h04.x1 NCI_CGAP_Lu24 cDNA clone IMAGE:3165655 3'
0.000158982	AW979004.1	EST391114 MAGE resequences, MAGP Homo sapiens cDNA
0.000159553	AI652609.1	wb21b09x1 NCI_CGAP_GC6 cDNA clone IMAGE:2306297 3'
0.000160023	U50535.1	BRCA2 region, mRNA sequence CG006
0.00016013	BX088987.1	Soares_testis_NHT cDNA clone IMAGp998I103513 ; IMAGE:1391313
0.000160544	BF062043.1	7k70g12x1 NCI_CGAP_GC6 cDNA clone IMAGE:3480791 3'
0.000160743	AI707455.1	as90e01x1 Barstead colon HPLRB7 cDNA clone IMAGE:2335992 3' similar to contains Alu repetitive element;contains PTR5.b1 PTR5 repetitive element ;
0.000162823	AL137378.1	mRNA; cDNA DKFZp434K1126 (from clone DKFZp434K1126)
0.000162955	BX648052.1	mRNA; cDNA DKFZp686E22203 (from clone DKFZp686E22203)
0.000163739	T65381.1	yc73b01s1 Soares infant brain 1NIB cDNA clone IMAGE:21519 3'
0.000163872	NM_001632.2	alkaline phosphatase, placental (Regan isozyme) (ALPP)
0.000164153	AI345804.1	tb85h05x1 NCI_CGAP_Lu26 cDNA clone IMAGE:2061177 3' similar to contains Alu repetitive element;contains element PTR5 repetitive element ;
0.000164509	NM_138568.2	protein 7 transactivated by hepatitis B virus X antigen (HBxAg) (XTP7)
0.000164639	BX090774.1	Soares fetal liver spleen 1NFLS cDNA clone IMAGp998F14469 ; IMAGE:232717
0.000165818	NM_181509.1	microtubule-associated protein 1 light chain 3 alpha (MAP1LC3A), transcript variant 2
0.000165932	BG436185.1	602508593F1 NIH_MGC_79 cDNA clone IMAGE:4605791 5'
0.000166109	NM_152306.2	ubiquitin-like, containing PHD and RING finger domains, 2 (UHRF2), transcript variant 1
0.000166406	AW057520.1	wy60b05x1 Soares_NSF_F8_9W_OT_PA_P_S1 cDNA clone IMAGE:2552913 3'
0.000166916	AW265493.1	xq70c10.x1 NCI_CGAP_HN7 cDNA clone IMAGE:2755986 3' similar to contains Alu repetitive element;
0.000167022	CA313681.1	UI-CF-FN0-afn-f-16-0-UIs1 UI-CF-FN0 cDNA clone UI-CF-FN0-afn-f-16-0-UI 3'
0.000167172	AK098499.1	cDNA FLJ25633 fis, clone STM04048
0.00016867	R94955.1	yq44c08s1 Soares fetal liver spleen 1NFLS cDNA clone IMAGE:198638 3'
0.000168714	NM_004280.2	eukaryotic translation elongation factor 1 epsilon 1 (EEF1E1)
0.000168906	NM_002245.2	potassium channel, subfamily K, member 1 (KCNK1)
0.000169676	BX954080.1	DKFZp781D0252_r1 781 (synonym: hlcc4) cDNA clone DKFZp781D0252 5'
0.000170043	AW139629.1	UI-H-BI1-adr-a-10-0-UI.s1 NCI_CGAP_Sub3 cDNA clone IMAGE:2717491 3'
0.000170163	AW277189.1	xq77g06x1 NCI_CGAP_Lu34 cDNA clone IMAGE:2756698 3'
0.000170844	AA228365.1	nc39e12r1 NCI_CGAP_Pr2 cDNA clone IMAGE:1010542
0.000170929	W07426.1	za97d04r1 Soares_fetal_lung_NbHL19W cDNA clone IMAGE:300487 5'
0.000171665	AW964150.1	EST376223 MAGE resequences, MAGH Homo sapiens cDNA
0.000172047	AW753527.1	PM3-CT0263-091299-007-d05 CT0263 Homo sapiens cDNA
0.000172085	NM_138809.2	hypothetical protein BC001573 (LOC134147)
0.000172287	BQ024752.1	UI-1-BB1p-atr-g-05-0-UIs1 NCI_CGAP_Pl6 cDNA clone UI-1-BB1p-atr-g-05-0-UI 3'
0.000172776	NM_173528.1	hypothetical protein FLJ38615 (FLJ38615)
0.000172877	NM_052887.2	toll-interleukin 1 receptor (TIR) domain containing adaptor protein (TIRAP), transcript variant 1
0.000172883	AA609790.1	ae62a02s1 Stratagene lung carcinoma 937218 cDNA clone IMAGE:951434 3'
0.000174369	BG982191.1	CM4-CN0089-130201-726-e04 CN0089 Homo sapiens cDNA
0.000174951	AA190191.1	IBD169 Human Ulcerative Colitis Mucosa Express Library Homo sapiens cDNA 5'
0.000175281	AW015842.1	UI-H-BI0p-abc-h-07-0-UIs1 NCI_CGAP_Sub2 cDNA clone IMAGE:2711652 3'
0.000175615	INCYTE UNIQUE	INCYTE UNIQUE
0.000175732	C15240.1	C15240 Clontech human aorta polyA+ mRNA (#6572) cDNA clone GEN-127A05 3'
0.000175995	AA813769.1	ai69h12s1 Soares_testis_NHT cDNA clone 1376135 3'
0.00017779	AI553880.1	tn30a07x1 NCI_CGAP_Brn25 cDNA clone IMAGE:2169108 3' similar to contains Alu repetitive element;
0.000178454	AK002042.1	cDNA FLJ11180 fis, clone PLACE1007452
0.000178492	AI692536.1	wd73e08.x1 NCI_CGAP_Lu24 cDNA clone IMAGE:2337254 3' similar to contains MER10.t2 MER10 MER10 repetitive element ;
0.000178921	BQ025121.1	UI-1-BB1p-att-h-10-0-UIs1 NCI_CGAP_Pl6 cDNA clone UI-1-BB1p-att-h-10-0-UI 3'
0.000179724	BU682811.1	UI-CF-EC1-aci-j-17-0-UIs1 UI-CF-EC1 cDNA clone UI-CF-EC1-aci-j-17-0-UI 3'
0.000179866	AW662235.1	hi22a01x1 NCI_CGAP_GU1 cDNA clone IMAGE:2973000 3' similar to contains Alu repetitive element;contains element LTR4 repetitive element ;
0.00017991	AL050391.1	mRNA; cDNA DKFZp586A181 (from clone DKFZp586A181); partial cds
0.000180751	R51520.1	yg72d12s1 Soares infant brain 1NIB cDNA clone IMAGE:38892 3' similar to contains Alu repetitive element;
0.000181893	AI986352.1	wr82d05x1 NCI_CGAP_Ut1 cDNA clone IMAGE:2494185 3' similar to contains Alu repetitive element;contains element KER repetitive element ;
0.000182065	AW963611.1	EST375684 MAGE resequences, MAGH Homo sapiens cDNA
0.000182425	AI494039.1	qz55a10x1 NCI_CGAP_Kid11 cDNA clone IMAGE:2030778 3'
0.00018267	NM_002394.3	solute carrier family 3 (activators of dibasic and neutral amino acid transport), member 2 (SLC3A2)
0.000182715	BF002683.1	7h13b02x1 NCI_CGAP_Co16 cDNA clone IMAGE:3315819 3' similar to contains Alu repetitive element;contains element MER30 repetitive element ;
0.000182857	W76622.1	W76622 zd67d12.r1 Soares_fetal_heart_NbHH19W cDNA clone IMAGE:345719 5' similar to contains Alu repetitive element;
0.000183393	T87922.1	T87922 ye08b07.r1 Stratagene lung (#937210) cDNA clone IMAGE:117109 5' similar to contains Alu repetitive element;
0.000183505	INCYTE UNIQUE	INCYTE UNIQUE
0.000183572	CN479001.1	UI-CF-FN0-afu-p-08-0-UIs1 UI-CF-FN0 cDNA clone UI-CF-FN0-afu-p-08-0-UI 3'
0.000183896	AW273807.1	xv24b09x1 Soares_NFL_T_GBC_S1 cDNA clone IMAGE:2814041 3'
0.000184151	AA922329.1	oi52b03s1 NCI_CGAP_HN3 cDNA clone IMAGE:1486253 3'
0.000184179	BI830775.1	603075176F1 NIH_MGC_119 cDNA clone IMAGE:5167146 5'
0.000184835	AA233923.1	zr49e06s1 Soares_NhHMPu_S1 cDNA clone IMAGE:666754 3'
0.000186689	AF003738.1	chromosome 21q221 anonymous mRNA sequence
0.000186794	AL831837.1	mRNA; cDNA DKFZp547L2215 (from clone DKFZp547L2215)
0.000187638	AI041037.1	ov69d01x1 Soares_testis_NHT cDNA clone IMAGE:1642561 3'
0.000187693	NM_025022.1	hypothetical protein FLJ14058 (FLJ14058), mRNA
0.000187995	AK128036.1	cDNA FLJ46155 fis, clone TESTI4001517, moderately similar to Keratin, type I cytoskeletal 18
0.000188146	AA327119.1	EST30433 Colon I Homo sapiens cDNA 5' end
0.000189436	T19324.1	g05050t Testis 1 cDNA clone g05050 5' end
0.000191331	AA173763.1	zp30a03.s1 Stratagene neuroepithelium (#937231) cDNA clone IMAGE:610924 3' similar to contains Alu repetitive element;contains element L1 repetitive element ;
0.000191519	AK001120.1	cDNA FLJ10258 fis, clone HEMBB1000908
0.000193851	NM_002425.1	matrix metalloproteinase 10 (stromelysin 2) (MMP10)
0.000193907	NM_016590.2	prostate androgen-regulated transcript 1 (PART1)
0.000193964	AW341071.1	xz92f09.x1 NCI_CGAP_Lu24 cDNA clone IMAGE:2871689 3'
0.000194799	NM_014144.1	chromosome 11 open reading frame 21 (C11orf21), mRNA
0.000195761	N23599.1	yv99c11s1 Soares melanocyte 2NbHM cDNA clone IMAGE:250868 3' similar to contains element MIR repetitive element ;
0.000196261	AL832672.1	mRNA; cDNA DKFZp313P2412 (from clone DKFZp313P2412)
0.000196386	BF000009.1	7h15g04x1 NCI_CGAP_Co16 cDNA clone IMAGE:3316086 3'
0.000196573	CB124818.1	K-EST0173574 L7N800102 cDNA clone L7N800102-6-B01 5'
0.000197039	BG623805.1	602648940F1 NIH_MGC_79 cDNA clone IMAGE:4770657 5'
0.000198109	BM708519.1	UI-E-CI1-afu-h-10-0-UIr1 UI-E-CI1 cDNA clone UI-E-CI1-afu-h-10-0-UI 5'
0.000200022	BX484015.1	DKFZp686O22239_r1 686 (synonym: hlcc3) cDNA clone DKFZp686O22239 5'
0.000200622	BQ183285.1	UI-H-EU0-azr-e-23-0-UI.s1 NCI_CGAP_Car1 cDNA clone IMAGE:5852542 3'
0.000201248	NM_021733.1	testis-specific kinase substrate (TSKS)
0.000201511	BC037825.1	clone IMAGE:4801054, mRNA
0.000202069	NM_020526.2	EphA8 (EPHA8)
0.000202795	AI827704.1	wf11b08.x1 Soares_NFL_T_GBC_S1 cDNA clone IMAGE:2350263 3'
0.000202871	AW003750.1	ws16d07x1 NCI_CGAP_Kid11 cDNA clone IMAGE:2497357 3'
0.000203358	R16740.1	yf34d08s1 Soares fetal liver spleen 1NFLS cDNA clone IMAGE:128751 3' similar to contains Alu repetitive element;contains OFR repetitive element ;
0.000203515	AW975114.1	EST387220 MAGE resequences, MAGN Homo sapiens cDNA
0.000203798	AI590784.1	tw25d11x1 NCI_CGAP_Ov35 cDNA clone IMAGE:2260725 3'
0.000204159	NM_015193.2	activity-regulated cytoskeleton-associated protein (ARC)
0.000209429	BF476293.1	naa20b07x1 NCI_CGAP_Pr28 cDNA clone IMAGE:3255133 3' similar to contains Alu repetitive element;
0.000209666	NM_001352.2	D site of albumin promoter (albumin D-box) binding protein (DBP)
0.000209685	NM_018009.3	TAP binding protein-like (TAPBPL)
0.000210252	AF086538.1	full length insert cDNA clone ZE08G04
0.00021081	BC045794.1	clone IMAGE:4798349
0.000211105	NM_015523.1	small fragment nuclease (DKFZP566E144)
0.000211262	AK027298.1	cDNA FLJ14392 fis, clone HEMBA1003166
0.000212608	NM_022042.2	solute carrier family 26 (sulfate transporter), member 1 (SLC26A1), transcript variant 1
0.000212702	AK074440.1	cDNA FLJ23860 fis, clone LNG08308
0.000213839	NM_021217.1	zinc finger protein 77 (pT1) (ZNF77)
0.000214858	AW612203.1	hh29a12x1 NCI_CGAP_Lu24 cDNA clone IMAGE:2956510 3'
0.000215413	NM_001608.2	acyl-Coenzyme A dehydrogenase, long chain (ACADL), nuclear gene encoding mitochondrial protein
0.000215991	T82277.1	yd44h08s1 Soares fetal liver spleen 1NFLS cDNA clone IMAGE:111135 3' similar to contains Alu repetitive element;
0.000216648	BC044795.1	clone IMAGE:4822459
0.000217082	CA312968.1	UI-CF-FN0-aex-i-13-0-UIs1 UI-CF-FN0 cDNA clone UI-CF-FN0-aex-i-13-0-UI 3'
0.000217391	AI654968.1	wb52e04x1 NCI_CGAP_GC6 cDNA clone IMAGE:2309310 3'
0.000217967	AI347004.1	qp59h06x1 NCI_CGAP_Co8 cDNA clone IMAGE:1927355 3'
0.000218064	AW024223.1	wv02a11x1 NCI_CGAP_Kid3 cDNA clone IMAGE:2528348 3' similar to contains Alu repetitive element;
0.000218389	BG748330.1	602706579F1 NIH_MGC_43 cDNA clone IMAGE:4843218 5'
0.000219716	BX094402.1	NCI_CGAP_Kid11 cDNA clone IMAGp998J135918
0.000221964	NM_152408.1	hypothetical protein FLJ35779 (FLJ35779)
0.000222791	H17960.1	ym37d07s1 Soares infant brain 1NIB cDNA clone IMAGE:50405 3'
0.000223027	H51050.1	yp84e11s1 Soares fetal liver spleen 1NFLS cDNA clone IMAGE:194156 3'
0.000223126	NM_016263.2	fizzy/cell division cycle 20 related 1 (Drosophila) (FZR1)
0.000223242	AW852706.1	PM1-CT0247-291299-006-g05 CT0247 Homo sapiens cDNA
0.000223349	BX647483.1	mRNA; cDNA DKFZp686M09110 (from clone DKFZp686M09110)
0.000224664	NM_002468.2	myeloid differentiation primary response gene (88) (MYD88)
0.00022475	AW291384.1	UI-H-BI2-aga-c-02-0-UIs1 NCI_CGAP_Sub4 cDNA clone IMAGE:2723690 3'
0.000224986	BF510641.1	UI-H-BI4-apk-g-10-0-UIs1 NCI_CGAP_Sub8 cDNA clone IMAGE:3087930 3'
0.000225154	BM929454.1	UI-E-EJ1-aje-b-23-0-UIr1 UI-E-EJ1 cDNA clone UI-E-EJ1-aje-b-23-0-UI 5'
0.000225187	AI692696.1	wd86h01x1 NCI_CGAP_Lu24 cDNA clone IMAGE:2338513 3'
0.000226479	BC035394.1	clone IMAGE:4826438
0.000228986	AA701662.1	zi43g04s1 Soares_fetal_liver_spleen_1NFLS_S1 cDNA clone IMAGE:433590 3'
0.000229559	AL832806.1	mRNA; cDNA DKFZp667O1523 (from clone DKFZp667O1523)
0.0002297	AI202427.1	qs71f10x1 NCI_CGAP_Pr28 cDNA clone IMAGE:1943563 3'
0.000230287	R00814.1	R00814 ye75c04.s1 Soares fetal liver spleen 1NFLS cDNA clone IMAGE:123558 3' similar to contains Alu repetitive element;
0.000231835	W70168.1	W70168 zd52b02.r1 Soares_fetal_heart_NbHH19W cDNA clone IMAGE:344235 5' similar to contains Alu repetitive element;
0.000232471	NM_003627.4	solute carrier family 43, member 1 (SLC43A1)
0.000232646	AW450007.1	UI-H-BI3-akv-d-04-0-UIs1 NCI_CGAP_Sub5 cDNA clone IMAGE:2735647 3'
0.000232933	BM701884.1	UI-E-CQ1-aex-e-22-0-UIr1 UI-E-CQ1 cDNA clone UI-E-CQ1-aex-e-22-0-UI 5'
0.000234052	BC048427.1	clone IMAGE:4824191
0.000234418	AK054922.1	cDNA FLJ30360 fis, clone BRACE2007761
0.0002355	AA041491.1	zf10a04r1 Soares_fetal_heart_NbHH19W cDNA clone IMAGE:376494 5'
0.000236409	W91918.1	zh47a09r1 Soares_fetal_liver_spleen_1NFLS_S1 cDNA clone IMAGE:415192 5'
0.000236486	BU074650.1	im78g03x1 HR85 islet cDNA clone IMAGE:6041284 3' similar to SW:DECR_HUMAN Q16698 2,4-DIENOYL-COA REDUCTASE, MITOCHONDRIAL PRECURSOR ;
0.000237024	BU679425.1	UI-CF-DU1-aau-b-22-0-UIs1 UI-CF-DU1 cDNA clone UI-CF-DU1-aau-b-22-0-UI 3'
0.000238627	AW301854.1	xr84c07x1 NCI_CGAP_Lu26 cDNA clone IMAGE:2766828 3' similar to contains Alu repetitive element;contains element MER31 repetitive element ;
0.000238761	AK023309.1	cDNA FLJ13247 fis, clone OVARC1000700
0.000238936	AA503164.1	ng20h03s1 NCI_CGAP_Ov2 cDNA clone IMAGE:930005
0.000239079	NM_006445.2	PRP8 pre-mRNA processing factor 8 homolog (yeast) (PRPF8)
0.00023956	NM_006469.2	influenza virus NS1A binding protein (IVNS1ABP)
0.000240312	AA358186.1	EST67136 Fetal lung III Homo sapiens cDNA 3' end similar to EST containing Alu repeat
0.000240997	NM_018967.1	syntrophin, gamma 1 (SNTG1)
0.000241155	NM_000670.2	alcohol dehydrogenase 4 (class II), pi polypeptide (ADH4)
0.000241694	XM_292795.1	similar to Zinc finger protein 208 (LOC342930), mRNA
0.000242323	AL045813.1	DKFZp434H176_s1 434 (synonym: htes3) cDNA clone DKFZp434H176 3'
0.000242782	AF138859.1	clone FLB2932 mRNA sequence
0.000243263	INCYTE UNIQUE	INCYTE UNIQUE
0.000243875	BG194027.1	RST13169 Athersys RAGE Library Homo sapiens cDNA
0.00024471	N29850.1	yw94a12s1 Soares_placenta_8to9weeks_2NbHP8to9W cDNA clone IMAGE:259870 3'
0.000244939	BC037802.1	clone IMAGE:4796629
0.000245212	AW139525.1	UI-H-BI1-ade-h-07-0-UIs1 NCI_CGAP_Sub3 cDNA clone IMAGE:2716668 3'
0.000245232	BC037537.1	clone IMAGE:5284619
0.000245234	NM_000125.1	estrogen receptor 1 (ESR1)
0.000246791	N48008.1	yy98h09s1 Soares_multiple_sclerosis_2NbHMSP cDNA clone IMAGE:281633 3'
0.000246932	AI523989.1	tg99b06x1 NCI_CGAP_CLL1 cDNA clone IMAGE:2116883 3' similar to contains TAR1.t2 TAR1 repetitive element ;
0.000247474	NM_000456.1	sulfite oxidase (SUOX), nuclear gene encoding mitochondrial protein
0.00024808	AA700444.1	zj74c03s1 Soares_fetal_liver_spleen_1NFLS_S1 cDNA clone IMAGE:460612 3'
0.000248525	BF511342.1	UI-H-BI4-aog-b-07-0-UIs1 NCI_CGAP_Sub8 cDNA clone IMAGE:3084636 3'
0.000249539	AV718935.1	GLC cDNA clone GLCBDB09 5'
0.000249568	NM_006500.1	melanoma cell adhesion molecule (MCAM)
0.000249575	CN413953.1	17000532828581 GRN_ES Homo sapiens cDNA 5'
0.000249623	AA492469.1	ne54f10s1 NCI_CGAP_Co3 cDNA clone IMAGE:901195 3'
0.000250176	BC017944.1	clone IMAGE:4289218
0.000250987	AF148950.2	clone L48 polyadenylated HERV LTR sequence and flanking cellular sequence
0.000251714	AW084898.1	xc65a10x1 NCI_CGAP_Eso2 cDNA clone IMAGE:2589114 3'
0.000251781	H65460.1	yr68d01s1 Soares fetal liver spleen 1NFLS cDNA clone IMAGE:210433 3' similar to contains Alu repetitive element;
0.000252218	INCYTE UNIQUE	INCYTE UNIQUE
0.000253036	AK024534.1	cDNA: FLJ20881 fis, clone ADKA03177
0.000253407	AK092588.1	cDNA FLJ35269 fis, clone PROST2005466
0.00025341	AA665641.1	ag55e06.s1 Gessler Wilms tumor cDNA clone IMAGE:1126882 3'
0.000253627	BE348322.1	hw16d07x1 NCI_CGAP_Lu24 cDNA clone IMAGE:3183085 3' similar to contains Alu repetitive element;
0.000254304	AA101940.1	zl77c10s1 Stratagene colon (#937204) cDNA clone IMAGE:510642 3' similar to contains Alu repetitive element;contains element L1 repetitive element ;
0.000254807	AI401580.1	tg28g05x1 NCI_CGAP_Brn25 cDNA clone IMAGE:2110136 3' similar to contains Alu repetitive element;
0.000255157	BF512075.1	UI-H-BW1-ami-e-01-0-UIs1 NCI_CGAP_Sub7 cDNA clone IMAGE:3070152 3'
0.000257214	AI819159.1	wj94c08x1 NCI_CGAP_Lym12 cDNA clone IMAGE:2410478 3'
0.000257301	BQ030086.1	UI-H-DT0-aud-k-20-0-UIs1 NCI_CGAP_DT0 cDNA clone IMAGE:5868043 3'
0.000258795	CD244827.1	AGENCOURT_14096429 NIH_MGC_181 cDNA clone IMAGE:30376302 5'
0.000258858	BI016460.1	QV0-ET0149-150301-519-c04 ET0149 Homo sapiens cDNA
0.000260395	AL036437.1	DKFZp564C1262_r1 564 (synonym: hfbr2) cDNA clone DKFZp564C1262 5'
0.000260587	W86775.1	zh63h10r1 Soares_fetal_liver_spleen_1NFLS_S1 cDNA clone IMAGE:416803 5'
0.000261091	AI824879.1	wb03b12x1 NCI_CGAP_GC6 cDNA clone IMAGE:2304575 3' similar to contains L1.t1 L1 repetitive element ;
0.000261725	AI734033.1	zu55a01y5 Soares ovary tumor NbHOT cDNA clone IMAGE:741864 5' similar to contains element TAR1 repetitive element ;
0.000261836	AA641493.1	nr62c02s1 NCI_CGAP_Lym3 cDNA clone IMAGE:1172546 3'
0.000262229	AF019616.1	PAR1 gene, complete sequence
0.000265072	BX116810.1	Soares placenta Nb2HP cDNA clone IMAGp998D02209
0.000265076	AI743204.1	wg89e05x1 Soares_NSF_F8_9W_OT_PA_P_S1 cDNA clone IMAGE:2372288 3' similar to contains Alu repetitive element;
0.000265769	NM_002669.1	pleiotropic regulator 1 (PRL1homolog, Arabidopsis) (PLRG1)
0.000266601	BI496556.1	df126c05w1 Morton Fetal Cochlea cDNA clone IMAGE:2538225 3'
0.00026686	AA126455.1	zn85g12.s1 Stratagene lung carcinoma 937218 cDNA clone IMAGE:565030 3'
0.000267143	AF087989.1	HUMYX29D10 Homo sapiens full length insert cDNA clone YX29D10
0.000267179	NM_005925.1	meprin A, beta (MEP1B)
0.00026744	NM_018976.3	solute carrier family 38, member 2 (SLC38A2)
0.000267744	NM_030757.1	makorin, ring finger protein, 4 (MKRN4)
0.000267925	BQ001945.1	UI-H-DH1-aws-a-06-0-UIs1 NCI_CGAP_DH1 cDNA clone IMAGE:5822861 3'
0.000268029	BE535717.1	601060384F1 NIH_MGC_10 cDNA clone IMAGE:3446853 5'
0.000268383	AA633259.1	nq57h09s1 NCI_CGAP_Co9 cDNA clone IMAGE:1148033 3' similar to contains L1.t3 L1 L1 repetitive element ;
0.000268653	AI890481.1	wm86a10.x1 NCI_CGAP_Ut2 cDNA clone IMAGE:2442810 3' similar to contains Alu repetitive element;contains element KER repetitive element ;
0.000269169	AA054645.1	zf57d01s1 Soares retina N2b4HR cDNA clone IMAGE:381025 3'
0.000269654	BX115981.1	Soares_multiple_sclerosis_2NbHMSP cDNA clone IMAGp998C14631
0.000269975	BQ787165.1	il51b04y1 HR85 islet cDNA clone IMAGE:6033366 5'
0.00027008	BU753697.1	UI-1-BB1p-ake-e-11-0-UIs1 NCI_CGAP_Pl6 cDNA clone UI-1-BB1p-ake-e-11-0-UI 3'
0.000270415	AV700621.1	GKC cDNA clone GKCDKF09 3'
0.00027106	AA112580.1	zm28d11s1 Stratagene pancreas (#937208) cDNA clone IMAGE:526965 3' similar to gb:U01120 GLUCOSE-6-PHOSPHATASE (HUMAN);contains Alu repetitive element;
0.000271403	BX093328.1	Soares adult brain N2b5HB55Y cDNA clone IMAGp998L11314 ; IMAGE:173338
0.000272447	BG546997.1	602573989F1 NIH_MGC_77 cDNA clone IMAGE:4701983 5'
0.000272539	BX107348.1	Soares infant brain 1NIB cDNA clone IMAGp998D17144 ; IMAGE:28474
0.000272934	AI690021.1	tx32c09x1 NCI_CGAP_Lu24 cDNA clone IMAGE:2271280 3'
0.000272959	CB305407.1	UI-CF-EN1-aed-o-15-0-UIs1 UI-CF-EN1 cDNA clone UI-CF-EN1-aed-o-15-0-UI 3'
0.000273474	BX117850.1	NCI_CGAP_Ov2 cDNA clone IMAGp998E043495
0.00027374	NM_032648.1	hypothetical protein MGC10820 (MGC10820)
0.000274612	NM_014517.2	upstream binding protein 1 (LBP-1a) (UBP1)
0.000275096	AW768328.1	hk59h03.x1 NCI_CGAP_Lym12 cDNA clone IMAGE:3001013 3' similar to contains element OFR repetitive element ;
0.00027725	AI697796.1	we17d10x1 NCI_CGAP_Lu24 cDNA clone IMAGE:2341363 3'
0.000277441	NM_006215.2	serine (or cysteine) proteinase inhibitor, clade A (alpha-1 antiproteinase, antitrypsin), member 4 (SERPINA4)
0.00027767	NM_016194.2	guanine nucleotide binding protein (G protein), beta 5 (GNB5), transcript variant 2
0.000278973	AK129958.1	cDNA FLJ26448 fis, clone KDN02955
0.00027913	AK025552.1	cDNA: FLJ21899 fis, clone HEP03467
0.000281995	BF591627.1	7n53f03.x1 NCI_CGAP_Lu24 cDNA clone IMAGE:3568277 3' similar to contains PTR5.b2 PTR5 repetitive element ;
0.000283745	AL359599.1	mRNA; cDNA DKFZp547C126 (from clone DKFZp547C126)
0.000284133	AA179542.1	zp48b09.r1 Stratagene HeLa cell s3 937216 cDNA clone IMAGE:612665 5' similar to contains Alu repetitive element;
0.000284504	NM_005239.3	v-ets erythroblastosis virus E26 oncogene homolog 2 (avian) (ETS2)
0.000284651	BC071181.1	cDNA clone MGC:71700 IMAGE:30344890
0.000284982	AK024315.1	cDNA FLJ14253 fis, clone OVARC1001376
0.000285241	AK021634.1	cDNA FLJ11572 fis, clone HEMBA1003373
0.000286254	NM_153345.1	hypothetical protein FLJ90586 (FLJ90586)
0.00028654	AI651558.1	wa22f10x1 NCI_CGAP_Kid11 cDNA clone IMAGE:2298859 3' similar to contains Alu repetitive element;
0.000286556	AA629668.1	ad48d12s1 Stratagene lung carcinoma 937218 cDNA clone IMAGE:884951 3' similar to contains Alu repetitive element;
0.000287103	CB159265.1	K-EST0218767 L18POOL1n1 cDNA clone L18POOL1n1-34-E03 5'
0.000288656	AA435542.1	zt85f04s1 Soares_testis_NHT cDNA clone IMAGE:729151 3'
0.000288729	CD251733.1	AGENCOURT_14214263 NIH_MGC_179 cDNA clone IMAGE:30384738 5'
0.000289238	BX097133.1	Soares_multiple_sclerosis_2NbHMSP cDNA clone IMAGp998N01611
0.000290811	AA004803.1	zh96c02s1 Soares_fetal_liver_spleen_1NFLS_S1 cDNA clone IMAGE:429122 3'
0.000292152	AA766908.1	nz80d09s1 NCI_CGAP_GCB1 cDNA clone IMAGE:1301777 3'
0.000293579	H05725.1	yl73a01s1 Soares infant brain 1NIB cDNA clone IMAGE:43599 3' similar to contains KER repetitive element ;
0.000294674	AW970116.1	EST382197 MAGE resequences, MAGK Homo sapiens cDNA
0.000294733	W92052.1	zh48g04s1 Soares_fetal_liver_spleen_1NFLS_S1 cDNA clone IMAGE:415350 3'
0.00029571	H85528.1	ys89a01s1 Soares retina N2b5HR cDNA clone IMAGE:221928 3' similar to contains Alu repetitive element;contains MIR repetitive element ;
0.000295878	NM_032119.1	monogenic, audiogenic seizure susceptibility 1 homolog (mouse) (MASS1)
0.000296732	BX098896.1	NCI_CGAP_Gas4 cDNA clone IMAGp998H056111
0.000297743	AA417271.1	zu07b03.r1 Soares_testis_NHT cDNA clone IMAGE:731117 5' similar to contains MER30.t2 MER30 repetitive element ;
0.000298142	AA601196.1	no14b11s1 NCI_CGAP_Phe1 cDNA clone IMAGE:1100637 3' similar to contains Alu repetitive element;contains element MER28 repetitive element ;
0.000298658	NM_007308.1	synuclein, alpha (non A4 component of amyloid precursor) (SNCA), transcript variant NACP112
0.000300894	AA828280.1	ob60b01s1 NCI_CGAP_GCB1 cDNA clone IMAGE:1335721 3' similar to gb:J03171 INTERFERON-ALPHA RECEPTOR PRECURSOR (HUMAN);
0.00030246	BC043242.1	clone IMAGE:5295935
0.000303538	AI492822.1	th72e09x1 Soares_NhHMPu_S1 cDNA clone IMAGE:2124232 3'
0.000304591	AK025332.1	cDNA: FLJ21679 fis, clone COL09221
0.000304992	AF086232.1	full length insert cDNA clone ZD17D11
0.000307178	BG217275.1	RST36977 Athersys RAGE Library Homo sapiens cDNA
0.00030744	AA136994.1	zl01g07.r1 Soares_pregnant_uterus_NbHPU cDNA clone IMAGE:491100 5' similar to contains A3R.t1 A3R repetitive element ;
0.000307746	NM_002996.1	chemokine (C-X3-C motif) ligand 1 (CX3CL1)
0.000307847	BX094256.1	Soares_fetal_heart_NbHH19W cDNA clone IMAGp998B20783 ; IMAGE:342835
0.000308181	AF147417.1	full length insert cDNA clone YP62B04
0.0003085	AI669567.1	tu50h01x1 NCI_CGAP_Pr28 cDNA clone IMAGE:2254513 3' similar to contains Alu repetitive element;contains element L1 repetitive element ;
0.000309121	N27004.1	N27004 yw72g10.s1 Soares_placenta_8to9weeks_2NbHP8to9W cDNA clone IMAGE:257826 3'
0.000309193	NM_173557.1	ring finger protein 152 (RNF152)
0.000310186	NM_024510.2	hypothetical protein MGC4368 (MGC4368)
0.000310311	NM_022759.1	endo-beta-N-acetylglucosaminidase (FLJ21865)
0.000312116	AK095743.1	cDNA FLJ38424 fis, clone FEBRA2012090
0.00031317	AA702463.1	zi89d06s1 Soares_fetal_liver_spleen_1NFLS_S1 cDNA clone IMAGE:447947 3'
0.000314136	BC033908.1	Similar to PRO1722, clone IMAGE:4828604
0.000315273	AK095174.1	cDNA FLJ37855 fis, clone BRSSN2014636
0.000315538	AL832948.1	mRNA; cDNA DKFZp666K2010 (from clone DKFZp666K2010)
0.000315668	CA444270.1	UI-H-DT1-awk-f-01-0-UIs1 NCI_CGAP_DT1 cDNA clone UI-H-DT1-awk-f-01-0-UI 3'
0.000315799	AB028952.1	KIAA1029 protein
0.000317066	NM_000066.1	complement component 8, beta polypeptide (C8B)
0.000318906	BX096033.1	Soares fetal liver spleen 1NFLS cDNA clone IMAGp998O06379 ; IMAGE:198365
0.000322276	BQ267958.1	ij96h09.x1 Human insulinoma cDNA clone IMAGE:5779456 3'
0.000323334	AK021686.1	cDNA FLJ11624 fis, clone HEMBA1004193
0.000323408	AI198906.1	qf55b10x1 Soares_testis_NHT cDNA clone IMAGE:1753915 3'
0.000323698	AL134698.1	DKFZp547N166_r1 547 (synonym: hfbr1) cDNA clone DKFZp547N166 5'
0.000325656	BC029450.1	clone IMAGE:4732808
0.000326647	BU754242.1	UI-1-BB1p-atv-c-09-0-UI.s1 NCI_CGAP_Pl6 cDNA clone UI-1-BB1p-atv-c-09-0-UI 3'
0.000326693	BU739708.1	UI-E-EJ0-ahs-f-21-0-UIs2 UI-E-EJ0 cDNA clone UI-E-EJ0-ahs-f-21-0-UI 3'
0.000326941	AW303224.1	xr59g11.x1 NCI_CGAP_Ov26 cDNA clone IMAGE:2764484 3' similar to contains Alu repetitive element;
0.000329889	BQ025562.1	UI-1-BB1p-axx-a-09-0-UIs1 NCI_CGAP_Pl6 cDNA clone UI-1-BB1p-axx-a-09-0-UI 3'
0.000329976	NM_000410.2	hemochromatosis (HFE), transcript variant 1
0.000330073	NM_012275.2	interleukin 1 family, member 5 (delta) (IL1F5), transcript variant 1
0.000331132	BQ672513.1	AGENCOURT_8171912 NIH_MGC_102 cDNA clone IMAGE:6277498 5'
0.000332215	H19442.1	ym46g09s1 Soares infant brain 1NIB cDNA clone IMAGE:51514 3' similar to contains Alu repetitive element;contains LTR9 repetitive element ;
0.000333706	NM_002775.2	protease, serine, 11 (IGF binding) (PRSS11)
0.000334238	BF510893.1	UI-H-BI4-apl-a-04-0-UIs1 NCI_CGAP_Sub8 cDNA clone IMAGE:3087631 3'
0.000334286	INCYTE UNIQUE	INCYTE UNIQUE
0.000335098	AI189551.1	qd28a04x1 Soares_placenta_8to9weeks_2NbHP8to9W cDNA clone IMAGE:1725006 3' similar to contains Alu repetitive element;contains element PTR5 repetitive element ;
0.000335471	CB410875.1	C32A8 subtracted cochlea cDNA library Homo sapiens cDNA
0.000335598	BM683337.1	UI-E-EJ1-aje-e-06-0-UIs1 UI-E-EJ1 cDNA clone UI-E-EJ1-aje-e-06-0-UI 3'
0.000335961	BX100091.1	Soares placenta Nb2HP cDNA clone IMAGp998H02214
0.000336367	BC020899.1	clone IMAGE:4715570, mRNA
0.000336645	NM_016290.3	receptor associated protein 80 (RAP80)
0.000336987	BU618771.1	UI-H-FH1-bfk-n-04-0-UIs1 NCI_CGAP_FH1 cDNA clone UI-H-FH1-bfk-n-04-0-UI 3'
0.000339853	CB241872.1	UI-CF-FN0-aga-k-01-0-UI.s1 UI-CF-FN0 cDNA clone UI-CF-FN0-aga-k-01-0-UI 3'
0.000340425	AI633531.1	th68c09x1 Soares_NhHMPu_S1 cDNA clone IMAGE:2123824 3'
0.000342542	AK057701.1	cDNA FLJ33139 fis, clone UTERU1000109
0.000344264	AL832759.1	mRNA; cDNA DKFZp686E1027 (from clone DKFZp686E1027)
0.00034447	BG402806.1	602418481F1 NIH_MGC_93 cDNA clone IMAGE:4525365 5'
0.000344725	NM_000055.1	butyrylcholinesterase (BCHE)
0.000345259	T65932.1	T65932 yc24e12.s1 Stratagene lung (#937210) cDNA clone IMAGE:81646 3' similar to contains Alu repetitive element;
0.000345811	NM_014003.3	DEAH (Asp-Glu-Ala-His) box polypeptide 38 (DHX38)
0.00034653	AK125802.1	cDNA FLJ43814 fis, clone TESTI4001473
0.000347045	N32720.1	yx75a12r1 Soares melanocyte 2NbHM cDNA clone IMAGE:267550 5' similar to contains Alu repetitive element;contains element THR repetitive element ;
0.000347212	NM_014726.1	KIAA0775 protein, complete cds
0.000347933	NM_016084.3	RAS, dexamethasone-induced 1 (RASD1)
0.00034943	AI925036.1	wn27c12x1 NCI_CGAP_Gas4 cDNA clone IMAGE:2446678 3' similar to contains Alu repetitive element;
0.000352845	BM799896.1	AGENCOURT_6417307 NIH_MGC_67 cDNA clone IMAGE:5492062 5'
0.000352921	BG291384.1	602387257F1 NIH_MGC_93 cDNA clone IMAGE:4516118 5'
0.000353039	BF033831.1	601456207F1 NIH_MGC_66 cDNA clone IMAGE:3860136 5'
0.000353712	BU687572.1	UI-CF-EC1-adu-i-19-0-UIs1 UI-CF-EC1 cDNA clone UI-CF-EC1-adu-i-19-0-UI 3'
0.000354149	BU620859.1	UI-H-FL1-bfx-p-16-0-UIs1 NCI_CGAP_FL1 cDNA clone UI-H-FL1-bfx-p-16-0-UI 3'
0.000355508	AK022467.1	cDNA FLJ12405 fis, clone MAMMA1002838
0.000357501	BC035247.1	clone IMAGE:4827879
0.000357839	BF669255.1	602120523F1 NIH_MGC_56 cDNA clone IMAGE:4277932 5'
0.000358368	AL117478.1	mRNA; cDNA DKFZp727I051 (from clone DKFZp727I051); partial cds
0.000359074	BC020583.1	cDNA clone IMAGE:4398590, containing frame-shift errors
0.000359132	BX648297.1	mRNA; cDNA DKFZp686L23125 (from clone DKFZp686L23125)
0.000359409	INCYTE UNIQUE	INCYTE UNIQUE
0.000359477	H82442.1	yu80h04s1 Soares fetal liver spleen 1NFLS cDNA clone IMAGE:240151 3'
0.00035967	NM_000403.2	galactose-4-epimerase, UDP- (GALE)
0.000360293	AA689292.1	nv66c11s1 NCI_CGAP_GCB1 cDNA clone IMAGE:1234772 3'
0.000361889	AI565560.1	to16b02.x1 NCI_CGAP_Ut2 cDNA clone IMAGE:2179179 3' similar to contains Alu repetitive element;
0.000362061	NM_001565.1	chemokine (C-X-C motif) ligand 10 (CXCL10)
0.000362671	AW130207.1	xf47a03x1 NCI_CGAP_Gas4 cDNA clone IMAGE:2621164 3'
0.000362901	BU678559.1	UI-CF-DU1-aar-f-03-0-UI.s1 UI-CF-DU1 cDNA clone UI-CF-DU1-aar-f-03-0-UI 3'
0.0003642	NM_198182.1	transcription factor CP2-like 2 (TFCP2L2), transcript variant 2
0.000364765	AK025109.1	cDNA: FLJ21456 fis, clone COL04704
0.000366973	BF312391.1	601898931F1 NIH_MGC_19 cDNA clone IMAGE:4128198 5'
0.000367549	CD237580.1	FNPAMH07 FNP Homo sapiens cDNA
0.000367738	NM_001153.2	annexin A4 (ANXA4)
0.000367762	AW105611.1	xd49g02x1 NCI_CGAP_Ov23 cDNA clone IMAGE:2597138 3'
0.000368787	BX106500.1	NCI_CGAP_Lu24 cDNA clone IMAGp998E205624
0.000369672	NM_000952.3	platelet-activating factor receptor (PTAFR)
0.000369739	NM_172140.1	interleukin 29 (interferon, lambda 1) (IL29)
0.000370621	NM_153374.1	hypothetical protein MGC35274 (MGC35274)
0.000371856	AI800792.1	wg13b11x1 Soares_NSF_F8_9W_OT_PA_P_S1 cDNA clone IMAGE:2364957 3'
0.000372758	NM_025268.2	hole gene (MGC4659)
0.000372771	AV737736.1	CB cDNA clone CBLAAD01 5'
0.00037294	BQ187752.1	UI-E-EJ1-ajt-l-03-0-UIr1 UI-E-EJ1 cDNA clone UI-E-EJ1-ajt-l-03-0-UI 5'
0.000373244	AK128756.1	cDNA FLJ44869 fis, clone BRAMY2015516
0.000373423	AF052105.1	clone 23965 mRNA sequence
0.000373529	INCYTE UNIQUE	INCYTE UNIQUE
0.000374557	NM_206538.1	hypothetical protein LOC284361 (LOC284361), transcript variant 2
0.00037493	NM_014461.2	contactin 6 (CNTN6)
0.000375073	BI468353.1	id87e07x1 Human insulinoma cDNA clone IMAGE:5022805 3'
0.000376321	BU741774.1	UI-E-EJ0-ain-a-10-0-UIs1 UI-E-EJ0 cDNA clone UI-E-EJ0-ain-a-10-0-UI 3'
0.000377855	BX094357.1	Soares pineal gland 3NbHPG cDNA clone IMAGp998M01924 ; IMAGE:397224
0.000378105	AW083777.1	xc35a05x1 NCI_CGAP_Co20 cDNA clone IMAGE:2586224 3' similar to contains Alu repetitive element;contains element MSR1 repetitive element ;
0.000378334	AV699321.1	GKC cDNA clone GKCAHF11 3'
0.000378348	AA781411.1	aj26a12s1 Soares_testis_NHT cDNA clone 1391422 3'
0.000379238	NM_020424.2	hypothetical protein A-211C61 (LOC57149)
0.000380381	AL133573.1	mRNA; cDNA DKFZp434J2235 (from clone DKFZp434J2235)
0.000380823	N55355.1	yv47e04s1 Soares fetal liver spleen 1NFLS cDNA clone IMAGE:245886 3' similar to contains Alu repetitive element;
0.000381522	BX096609.1	Soares retina N2b4HR cDNA clone IMAGp998L12439
0.000382052	BG745973.1	602724184T1 NIH_MGC_113 cDNA clone IMAGE:4850372 3'
0.000382098	CB161418.1	K-EST0221354 L17N670205n1 cDNA clone L17N670205n1-44-D10 5'
0.000383435	BX352313.2	T CELLS (JURKAT CELL LINE) COT 10-NORMALIZED cDNA clone CS0DJ011YJ10 3-PRIME
0.000385381	AW152207.1	xf03d12x1 NCI_CGAP_Brn35 cDNA clone IMAGE:2616983 3' similar to contains Alu repetitive element;
0.000386047	CB044887.1	NISC_gc07c06y1 NCI_CGAP_Co17 cDNA clone IMAGE:3217930 5'
0.000386076	BG532340.1	602561842F1 NIH_MGC_61 cDNA clone IMAGE:4699714 5'
0.000386885	AK056227.1	cDNA FLJ31665 fis, clone NT2RI2004606
0.000386921	NM_004148.2	ninjurin 1 (NINJ1)
0.000388483	BF059102.1	7k37h07x1 NCI_CGAP_Ov18 cDNA clone IMAGE:3477756 3'
0.000390753	AI223192.1	qg70g04x1 Soares_NFL_T_GBC_S1 cDNA clone IMAGE:1840566 3'
0.000391179	NM_021215.2	chromosome 20 open reading frame 77 (C20orf77)
0.000391826	AA694192.1	zi42b11.s1 Soares_fetal_liver_spleen_1NFLS_S1 cDNA clone IMAGE:433437 3'
0.000392291	NM_199416.1	papillary renal cell carcinoma (translocation-associated) (PRCC), transcript variant 2
0.000392643	NM_025230.3	WD repeat domain 23 (WDR23), transcript variant 1
0.000392766	NM_153703.3	podocan (PODN)
0.000394298	AW196489.1	xm34d06x1 NCI_CGAP_GC6 cDNA clone IMAGE:2686091 3' similar to TR:O88512 O88512 GAMMA2-ADAPTIN. ;
0.000394691	BI018194.1	IL3-MT0267-030101-428-G02 MT0267 Homo sapiens cDNA
0.000395551	NM_016187.1	bridging integrator 2 (BIN2)
0.000397427	NM_012177.2	F-box protein 5 (FBXO5)
0.00039988	AA564241.1	nk44g01s1 NCI_CGAP_GC2 cDNA clone IMAGE:1016400 3' similar to contains Alu repetitive element;contains element TAR1 repetitive element ;
0.000399886	NM_004024.2	activating transcription factor 3 (ATF3)
0.000400526	NM_005900.1	SMAD, mothers against DPP homolog 1 (Drosophila) (SMAD1)
0.000402424	NM_000988.2	ribosomal protein L27 (RPL27)
0.000402746	AA677699.1	zj72h04s1 Soares_fetal_liver_spleen_1NFLS_S1 cDNA clone IMAGE:460471 3' similar to contains Alu repetitive element;contains element LOR1 repetitive element ;
0.000402875	CA449645.1	UI-H-EI1-ayv-o-04-0-UIs1 NCI_CGAP_EI1 cDNA clone UI-H-EI1-ayv-o-04-0-UI 3'
0.000402889	AI023336.1	ox04c03x1 Soares_fetal_liver_spleen_1NFLS_S1 cDNA clone IMAGE:1655332 3' similar to contains MER29.t2 MER29 repetitive element ;
0.000403838	AK055231.1	cDNA FLJ30669 fis, clone FCBBF1000684
0.000404707	AW972358.1	EST384449 MAGE resequences, MAGL Homo sapiens cDNA
0.000405442	NM_014508.2	apolipoprotein B mRNA editing enzyme, catalytic polypeptide-like 3C (APOBEC3C)
0.000406814	AK074308.1	cDNA FLJ23728 fis, clone HEP14243
0.000407237	AK023642.1	cDNA FLJ13580 fis, clone PLACE1008851
0.000407464	NM_000325.4	paired-like homeodomain transcription factor 2 (PITX2), transcript variant 3
0.000407805	NM_003096.2	small nuclear ribonucleoprotein polypeptide G (SNRPG)
0.000409026	NM_178135.2	short-chain dehydrogenase/reductase 9 (SCDR9)
0.00040985	AW205566.1	UI-H-BI1-adt-g-08-0-UIs1 NCI_CGAP_Sub3 cDNA clone IMAGE:2718135 3'
0.000410309	AW294696.1	UI-H-BW0-aim-a-03-0-UIs1 NCI_CGAP_Sub6 cDNA clone IMAGE:2729740 3'
0.00041233	BM983364.1	UI-CF-DU1-aaw-m-03-0-UIs1 UI-CF-DU1 cDNA clone UI-CF-DU1-aaw-m-03-0-UI 3'
0.000412955	NM_012203.1	glyoxylate reductase/hydroxypyruvate reductase (GRHPR)
0.000413404	AA169245.1	zp19d03s1 Stratagene fetal retina 937202 cDNA clone IMAGE:609893 3' similar to contains Alu repetitive element;contains element MER22 repetitive element ;
0.000414738	AK023303.1	cDNA FLJ13241 fis, clone OVARC1000557
0.000415261	NM_024577.2	KIAA1985 protein (KIAA1985)
0.000416005	INCYTE UNIQUE	INCYTE UNIQUE
0.000416163	NM_017618.1	hypothetical protein FLJ20006 (FLJ20006), mRNA
0.000417468	BQ429013.1	AGENCOURT_7904679 NIH_MGC_82 cDNA clone IMAGE:6106082 5'
0.00041764	AK097187.1	cDNA FLJ39868 fis, clone SPLEN2015415
0.000417931	NM_004635.3	mitogen-activated protein kinase-activated protein kinase 3 (MAPKAPK3)
0.000418277	AI082172.1	ov43h07.x1 Soares_testis_NHT cDNA clone IMAGE:1640125 3'
0.00041851	R45691.1	yg45f12s1 Soares infant brain 1NIB cDNA clone IMAGE:35625 3'
0.000419495	AI220619.1	qg72d02x1 Soares_NFL_T_GBC_S1 cDNA clone IMAGE:1840707 3' similar to contains element MIR MIR repetitive element ;
0.000420403	BX107327.1	Soares_senescent_fibroblasts_NbHSF cDNA clone IMAGp998A19736
0.000423758	H08168.1	yl87e07s1 Soares infant brain 1NIB cDNA clone IMAGE:44952 3' similar to contains Alu repetitive element;
0.000424405	BU075256.1	in29a10y1 Human Fetal Pancreas 1B cDNA clone IMAGE: 5'
0.000425055	AW516106.1	xt60h04x1 NCI_CGAP_Ut2 cDNA clone IMAGE:2790871 3'
0.000425923	NM_173624.1	hypothetical protein FLJ40504 (FLJ40504)
0.000426409	AI377726.1	te56f01x1 Soares_NFL_T_GBC_S1 cDNA clone IMAGE:2090713 3'
0.000427278	BC011648.2	cDNA clone IMAGE:4303615
0.000428393	NM_178176.2	monoacylglycerol O-acyltransferase 3 (MOGAT3)
0.000429143	BQ710615.1	AGENCOURT_8350155 NIH_MGC_113 cDNA clone IMAGE:6280433 5'
0.000429786	NM_023947.2	hypothetical protein MGC3234 (MGC3234)
0.000431761	BQ017430.1	UI-H-DT1-awg-p-11-0-UIs1 NCI_CGAP_DT1 cDNA clone IMAGE:5889274 3'
0.000432265	AA525963.1	ni93f11.s1 NCI_CGAP_Pr21 cDNA clone IMAGE:984429 3' similar to contains Alu repetitive element;
0.000433071	AI092461.1	qa75h07x1 Soares_fetal_heart_NbHH19W cDNA clone IMAGE:1692637 3' similar to contains Alu repetitive element;contains element MER7 repetitive element ;
0.000433202	BG818723.1	602779042F2 NCI_CGAP_Brn67 cDNA clone IMAGE:4914394 5'
0.000434609	CK822749.1	ig97h11y5 HR85 islet cDNA clone IMAGE:5611652 5'
0.000435408	NM_173795.2	hypothetical protein FLJ32096 (FLJ32096)
0.000436439	NM_174913.1	chromosome 14 open reading frame 21 (C14orf21)
0.000436505	NM_024630.2	zinc finger, DHHC domain containing 14 (ZDHHC14)
0.000436877	NM_017839.3	hypothetical protein FLJ20481 (FLJ20481)
0.000437438	AK024213.1	cDNA FLJ14151 fis, clone MAMMA1003031
0.000437533	AK094765.1	cDNA FLJ37446 fis, clone BRAWH2010069
0.000438108	INCYTE UNIQUE	INCYTE UNIQUE
0.000439688	NM_138578.1	BCL2-like 1 (BCL2L1), nuclear gene encoding mitochondrial protein, transcript variant 1
0.000441192	BF056447.1	7k05b06x1 NCI_CGAP_GC6 cDNA clone IMAGE:3443290 3'
0.000442077	AA161359.1	zq39a12s1 Stratagene hNT neuron (#937233) cDNA clone IMAGE:632062 3' similar to gb:L27670 Human Landsteiner-Wiener blood group glycoprotein (HUMAN);
0.00044357	AI425073.1	tg50h10x1 Soares_NFL_T_GBC_S1 cDNA clone IMAGE:2112259 3'
0.000445162	AK127073.1	cDNA FLJ45130 fis, clone BRAWH3037428, highly similar to Mus musculus RAB37, member of RAS oncogene family (Rab37)
0.000445475	AF339813.1	clone IMAGE:297403
0.000445562	NM_153008.3	hypothetical protein FLJ30277 (FLJ30277)
0.000446451	BE144450.1	MR0-HT0168-141199-002-h12 HT0168 Homo sapiens cDNA
0.000446613	NM_174914.2	hypothetical protein LOC167127 (LOC167127)
0.000447085	NM_181552.1	cut-like 1, CCAAT displacement protein (Drosophila) (CUTL1), transcript variant 1
0.000447466	NM_015627.1	LDL receptor adaptor protein (ARH)
0.000448062	NM_004152.2	ornithine decarboxylase antizyme 1 (OAZ1)
0.000448662	CK821621.1	ig61b02y5 HR85 islet cDNA clone IMAGE:5595602 5'
0.000448862	M63256.1	major Yo paraneoplastic antigen (CDR2) mRNA, 3' end
0.000450183	NM_020859.1	Shroom-related protein (ShrmL)
0.000451261	AW613177.1	hh67c03x1 NCI_CGAP_GU1 cDNA clone IMAGE:2967844 3'
0.000452638	CB053130.1	NISC_gl12d03x1 NCI_CGAP_Lei2 cDNA clone IMAGE:3290549 3'
0.000453579	BX101711.1	NCI_CGAP_Br2 cDNA clone IMAGp998H224155
0.000454383	NM_014375.1	fetuin B (FETUB)
0.000456117	NM_207117.2	chromosome 14 open reading frame 68 (C14orf68)
0.000458094	AW277245.1	xq80e06x1 NCI_CGAP_Lu34 cDNA clone IMAGE:2756962 3' similar to contains Alu repetitive element;contains element MER14 MER36 repetitive element ;
0.000459191	CB852122.1	UI-CF-FN0-aep-g-14-0-UIs1 UI-CF-FN0 cDNA clone UI-CF-FN0-aep-g-14-0-UI 3'
0.000459909	H09618.1	yl97e12s1 Soares infant brain 1NIB cDNA clone IMAGE:46184 3'
0.000460712	BC008052.2	cDNA clone IMAGE:3639730
0.00046213	CF890857.1	UI-CF-EN1-aeg-o-20-18-UI.s18 UI-CF-EN1 cDNA clone UI-CF-EN1-aeg-o-20-18-UI 3'
0.000462246	BI492919.1	df31a06w1 Morton Fetal Cochlea cDNA clone IMAGE:2484778 3'
0.000462998	W85868.1	zh56c02s1 Soares_fetal_liver_spleen_1NFLS_S1 cDNA clone IMAGE:416066 3' similar to gb:Z13009_rna1 EPITHELIAL-CADHERIN PRECURSOR (HUMAN);
0.00046354	BC033334.1	clone IMAGE:4830181
0.000464533	AK093070.1	cDNA FLJ35751 fis, clone TESTI2004552
0.000465151	AI475159.1	tl79c10.x1 NCI_CGAP_Co14 cDNA clone IMAGE:2153298 3' similar to contains Alu repetitive element;
0.000465567	AW025427.1	wu74b03x1 NCI_CGAP_Kid3 cDNA clone IMAGE:2525741 3'
0.000465654	AA662559.1	nr15h11s1 NCI_CGAP_Ew1 cDNA clone IMAGE:1168101
0.00046983	NM_004040.2	ras homolog gene family, member B (RHOB)
0.000470106	W80619.1	zh50b12s1 Soares_fetal_liver_spleen_1NFLS_S1 cDNA clone IMAGE:415487 3' similar to contains Alu repetitive element;
0.000470358	BF591615.1	7n53d05x1 NCI_CGAP_Lu24 cDNA clone IMAGE:3568185 3'
0.000471803	AI732814.1	zx79f09x5 Soares ovary tumor NbHOT cDNA clone IMAGE:809993 3' similar to contains element MER1 repetitive element ;
0.000472365	NM_020062.3	SLC2A4 regulator (SLC2A4RG)
0.00047275	BF675806.1	602083723F1 NIH_MGC_83 cDNA clone IMAGE:4248004 5'
0.000473013	AL049233.1	mRNA; cDNA DKFZp564A023 (from clone DKFZp564A023)
0.000473433	AI963903.1	wt86e11x1 NCI_CGAP_GC6 cDNA clone IMAGE:2514380 3'
0.000475584	AL832565.1	mRNA; cDNA DKFZp547K0718 (from clone DKFZp547K0718)
0.000476105	AL041272.1	DKFZp434L0716_r1 434 (synonym: htes3) cDNA clone DKFZp434L0716 5'
0.000477203	AF545864.1	hypothetical protein precursor, mRNA
0.000477792	AI821723.1	ag52c05x5 Gessler Wilms tumor cDNA clone IMAGE:1126568 3' similar to contains Alu repetitive element;contains element TAR1 repetitive element ;
0.000483023	AL533681.3	FETAL BRAIN cDNA clone CS0DF002YD14 5-PRIME
0.000484045	BU608674.1	UI-CF-FN0-aep-n-18-0-UIs1 UI-CF-FN0 cDNA clone UI-CF-FN0-aep-n-18-0-UI 3'
0.000484652	AW450939.1	UI-H-BI3-all-g-06-0-UIs1 NCI_CGAP_Sub5 cDNA clone IMAGE:2737331 3'
0.000485865	BI495377.1	df117f12.y1 Morton Fetal Cochlea cDNA clone IMAGE:2539918 5'
0.000486432	AL110169.1	mRNA; cDNA DKFZp586N2224 (from clone DKFZp586N2224)
0.000486899	AI822011.1	ol65g10x5 NCI_CGAP_Kid3 cDNA clone IMAGE:1534530 3'
0.00048748	AK125929.1	cDNA FLJ43941 fis, clone TESTI4014265, moderately similar to Clathrin heavy chain 2
0.000488458	NM_001198.2	PR domain containing 1, with ZNF domain (PRDM1), transcript variant 1
0.000489725	BF526155.1	602071059F1 NCI_CGAP_Brn64 cDNA clone IMAGE:4214006 5'
0.000490783	NM_152393.2	kelch repeat and BTB (POZ) domain containing 5 (KBTBD5)
0.000492597	BX094298.1	NCI_CGAP_Co3 cDNA clone IMAGp998D042329
0.000494313	NM_024090.1	ELOVL family member 6, elongation of long chain fatty acids (FEN1/Elo2, SUR4/Elo3-like, yeast) (ELOVL6)
0.000495436	AI859608.1	wm14b12x1 NCI_CGAP_Ut4 cDNA clone IMAGE:2435903 3' similar to contains Alu repetitive element;
0.000497594	AA453364.1	zx47c02r1 Soares_testis_NHT cDNA clone IMAGE:795362 5'
0.000497932	AA225871.1	nc18g06r1 NCI_CGAP_Pr1 cDNA clone IMAGE:1008538 similar to contains Alu repetitive element;
0.000498146	BF965414.1	602268357F1 NIH_MGC_81 cDNA clone IMAGE:4356399 5'
0.000498469	AV718394.1	GLC cDNA clone GLCEEB07 5'
0.000499331	AA722048.1	zh18e09s1 Soares_pineal_gland_N3HPG cDNA clone IMAGE:412456 3' similar to contains Alu repetitive element;
0.00050027	NM_015065.1	SLAC2-B (SLAC2-B)
0.000501227	AA605075.1	no74d03s1 NCI_CGAP_AA1 cDNA clone IMAGE:1112549 3' similar to contains Alu repetitive element;contains element CER repetitive element ;
0.000501267	AW959757.1	EST371827 MAGE resequences, MAGF Homo sapiens cDNA
0.000501299	BX109208.1	NCI_CGAP_Ut2 cDNA clone IMAGp998G035648 ; IMAGE:2280602
0.000502173	NM_003038.2	solute carrier family 1 (glutamate/neutral amino acid transporter), member 4 (SLC1A4)
0.000502814	AW070231.1	xa09e03x1 Soares_NFL_T_GBC_S1 cDNA clone IMAGE:2567836 3'
0.000505581	AL110155.1	mRNA; cDNA DKFZp586F1324 (from clone DKFZp586F1324)
0.000508928	BI493330.1	df99h08y1 Morton Fetal Cochlea cDNA clone IMAGE:2540798 5'
0.000508965	NM_001182.1	aldehyde dehydrogenase 7 family, member A1 (ALDH7A1)
0.00050925	AK024543.1	cDNA: FLJ20890 fis, clone ADKA03323
0.000509991	AA218757.1	zq14f04.r1 Stratagene fetal retina 937202 cDNA clone IMAGE:629695 5' similar to contains Alu repetitive element;contains element MER22 repetitive element ;
0.000511681	BU657218.1	cl21e10z1 Hembase; Erythroid Precursor Cells (LCB:cl library) cDNA clone cl21e10 5'
0.000514423	BE466394.1	hz21b07x1 NCI_CGAP_GC6 cDNA clone IMAGE:3208597 3' similar to contains Alu repetitive element;contains element DBR repetitive element ;
0.000515733	NM_022763.2	FAD104 (FAD104)
0.000516829	BX102766.1	NCI_CGAP_Gas4 cDNA clone IMAGp998K226117
0.000518982	BX105528.1	Soares fetal liver spleen 1NFLS cDNA clone IMAGp998I10392
0.000519159	NM_006117.2	peroxisomal D3,D2-enoyl-CoA isomerase (PECI), transcript variant 1
0.000519661	BF224050.1	7q83c02x1 NCI_CGAP_Lu24 cDNA clone IMAGE:3704834 3'
0.000522451	NM_014430.1	cell death-inducing DFFA-like effector b (CIDEB)
0.000523796	BE147092.1	PM0-HT0224-181099-001-b12 HT0224 Homo sapiens cDNA
0.000524969	T78863.1	T78863 yd83a11.s1 Soares fetal liver spleen 1NFLS cDNA clone IMAGE:114812 3' similar to contains Alu repetitive element;contains MER22 repetitive element ;
0.000524978	AW630101.1	hh78c08y1 NCI_CGAP_GU1 cDNA clone IMAGE:2968910 5'
0.000527686	BG433227.1	602496494F1 NIH_MGC_75 cDNA clone IMAGE:4610446 5'
0.000527997	CA427683.1	UI-H-DF0-bes-e-07-0-UIs1 NCI_CGAP_DF0 cDNA clone UI-H-DF0-bes-e-07-0-UI 3'
0.000528746	NM_015385.1	sorbin and SH3 domain containing 1 (SORBS1)
0.000530101	S81734.1	tissue transglutaminase homologue {alternatively spliced} [human, erythroleukemia cell line HEL GM06141A, mRNA, 2362 nt]
0.000531956	AI660825.1	we69c03x1 Soares_Dieckgraefe_colon_NHCD cDNA clone IMAGE:2346340 3'
0.000532386	NM_003596.2	tyrosylprotein sulfotransferase 1 (TPST1)
0.000535602	BG988050.1	MR2-HT1160-110101-005-c01 HT1160 Homo sapiens cDNA
0.000536331	NM_003293.2	tryptase, alpha (TPS1)
0.000537554	NM_000617.1	solute carrier family 11 (proton-coupled divalent metal ion transporters), member 2 (SLC11A2)
0.000538871	BM756299.1	K-EST0034586 S6SNU620 cDNA clone S6SNU620-28-H07 5'
0.000539673	BI826344.1	603076091F1 NIH_MGC_119 cDNA clone IMAGE:5167871 5'
0.000539684	AW081511.1	xc42b10x1 NCI_CGAP_Co20 cDNA clone IMAGE:2586907 3'
0.000539981	AK122609.1	cDNA FLJ16018 fis, clone BNGH42003570, weakly similar to Mus musculus mRNA for thrombospondin type 1 domain
0.000540708	NM_001266.3	carboxylesterase 1 (monocyte/macrophage serine esterase 1) (CES1)
0.000540808	AL833218.1	mRNA; cDNA DKFZp667E137 (from clone DKFZp667E137)
0.000540979	AI288735.1	qm11e12x1 NCI_CGAP_Lu5 cDNA clone IMAGE:1881550 3'
0.0005422	NM_080607.1	chromosome 20 open reading frame 102 (C20orf102)
0.000542371	BF526142.1	602071041F1 NCI_CGAP_Brn64 cDNA clone IMAGE:4213906 5'
0.000542541	CN286724.1	17000532538780 GRN_ES Homo sapiens cDNA 5'
0.000543387	NM_052865.2	chromosome 20 open reading frame 72 (C20orf72)
0.000543523	BG429069.1	602501989F1 NIH_MGC_75 cDNA clone IMAGE:4615222 5'
0.000543903	NM_031265.1	mucin and cadherin-like (MUCDHL), transcript variant 4
0.000544284	NM_014026.3	mRNA decapping enzyme (DCPS)
0.000544468	NM_000023.1	sarcoglycan, alpha (50kDa dystrophin-associated glycoprotein) (SGCA)
0.000545238	AK128853.1	cDNA FLJ46639 fis, clone TRACH3002605
0.000546077	BE049380.1	xw85c06x1 NCI_CGAP_Pan1 cDNA clone IMAGE:2834794 3' similar to SW:RS29_HUMAN P30054 40S RIBOSOMAL PROTEIN S29. [1] ;
0.000546325	NM_144597.1	hypothetical protein MGC29937 (MGC29937)
0.000546376	NM_080731.1	HOM-TES-103 tumor antigen-like (HOM-TES-103), transcript variant 3
0.000551528	NM_003562.3	solute carrier family 25 (mitochondrial carrier; oxoglutarate carrier), member 11 (SLC25A11)
0.000551546	NM_016557.2	chemokine (C-C motif) receptor-like 1 (CCRL1), transcript variant 2
0.000553021	AW936905.1	RC1-DT0029-030200-012-d05 DT0029 Homo sapiens cDNA
0.000553266	AA469399.1	nc69g07r1 NCI_CGAP_Pr1 cDNA clone IMAGE:771900 similar to contains Alu repetitive element;
0.000556089	NM_024810.1	hypothetical protein FLJ23018 (FLJ23018)
0.0005575	F23258.1	HSPD21409 HM3 cDNA clone s4000087H10
0.000558615	BC017406.1	clone IMAGE:4297230
0.000559921	H80746.1	yv78c12r1 Soares melanocyte 2NbHM cDNA clone IMAGE:248854 5' similar to gb:X03100_rna4 Human HLA-SB(DP) alpha gene (HUMAN);
0.000560109	AW615165.1	hg74f08.x1 NCI_CGAP_Kid11 cDNA clone IMAGE:2951367 3' similar to contains Alu repetitive element;
0.00056083	NM_002383.1	MYC-associated zinc finger protein (purine-binding transcription factor) (MAZ)
0.000561126	NM_001538.1	heat shock transcription factor 4 (HSF4)
0.000562466	AI863135.1	tz43h05x1 NCI_CGAP_Brn52 cDNA clone IMAGE:2291385 3' similar to contains Alu repetitive element;contains element MSR1 repetitive element ;
0.000562487	AK056598.1	cDNA FLJ32036 fis, clone NTONG2000492
0.000562896	BU787648.1	io36e03x1 Human insulinoma cDNA clone IMAGE:6128357 3'
0.00056426	BX113590.1	Soares_fetal_heart_NbHH19W cDNA clone IMAGp998A14871
0.000564574	BQ429070.1	AGENCOURT_7838719 NIH_MGC_82 cDNA clone IMAGE:6101298 5'
0.000565204	BQ364695.1	MR2-SN0005-250500-009-a08 SN0005 Homo sapiens cDNA
0.000565966	AW467225.1	he07f05x1 NCI_CGAP_CML1 cDNA clone IMAGE:2918337 3' similar to contains Alu repetitive element;contains element MER33 repetitive element ;
0.000566098	NM_019896.2	polymerase (DNA-directed), epsilon 4 (p12 subunit) (POLE4)
0.000567249	AI078222.1	oz20e08x1 Soares_fetal_liver_spleen_1NFLS_S1 cDNA clone IMAGE:1675910 3' similar to contains MER22.t3 MER22 repetitive element ;
0.00056842	NM_003195.4	transcription elongation factor A (SII), 2 (TCEA2), transcript variant 1
0.000569488	AI937354.1	wp76b09.x1 NCI_CGAP_Brn25 cDNA clone IMAGE:2467673 3' similar to contains element MER31 repetitive element ;
0.000570133	AA694070.1	zi51h06.s1 Soares_fetal_liver_spleen_1NFLS_S1 cDNA clone IMAGE:434363 3'
0.000570825	AK022016.1	cDNA FLJ11954 fis, clone HEMBB1000888
0.000572303	NM_020137.3	GRIP1 associated protein 1 (GRIPAP1), transcript variant 1
0.000572655	BQ446921.1	UI-H-EU1-bac-e-23-0-UIs1 NCI_CGAP_Ct1 cDNA clone UI-H-EU1-bac-e-23-0-UI 3'
0.000574029	NM_004027.1	inositol polyphosphate-4-phosphatase, type I, 107kDa (INPP4A), transcript variant a
0.00057746	NM_025256.1	NG36 protein (NG36), mRNA
0.000577696	BQ712516.1	AGENCOURT_8352334 NIH_MGC_113 cDNA clone IMAGE:6277857 5'
0.000578239	NM_005635.2	synovial sarcoma, X breakpoint 1 (SSX1)
0.000578703	NM_019034.2	ras homolog gene family, member F (in filopodia) (RHOF)
0.000579101	BF507978.1	UI-H-BI4-apw-b-12-0-UIs1 NCI_CGAP_Sub8 cDNA clone IMAGE:3088846 3'
0.000580308	BX101362.1	Soares fetal liver spleen 1NFLS cDNA clone IMAGp998P06384 ; IMAGE:200309
0.000582436	NM_001001419.1	SMAD, mothers against DPP homolog 5 (Drosophila) (SMAD5), transcript variant 2
0.000583945	INCYTE UNIQUE	INCYTE UNIQUE
0.000584597	AI478847.1	tm24e12.x1 Soares_NFL_T_GBC_S1 cDNA clone IMAGE:2157550 3' similar to contains L1.t1 L1 repetitive element ;
0.000585526	AK023401.1	cDNA FLJ13339 fis, clone OVARC1001928
0.000585808	AI357199.1	qx17e02.x1 NCI_CGAP_Lym12 cDNA clone IMAGE:2001626 3' similar to contains Alu repetitive element;contains element PTR5 repetitive element ;
0.000586053	BX647187.1	mRNA; cDNA DKFZp686H14239 (from clone DKFZp686H14239)
0.000588089	BG924476.1	HNC27-1-D8.R HNC (Human Normal Cartilage) Homo sapiens cDNA
0.000589988	CD238223.1	FNPAXE03 FNP Homo sapiens cDNA
0.000590199	AI949435.1	wq11e10x1 NCI_CGAP_Kid12 cDNA clone IMAGE:2470986 3'
0.000591346	NM_022744.1	hypothetical protein FLJ13868 (FLJ13868)
0.000595175	R89831.1	yp90c02s1 Soares fetal liver spleen 1NFLS cDNA clone IMAGE:194690 3' similar to contains Alu repetitive element;
0.000596571	AK090466.1	FLJ00387 protein
0.000598194	BF724247.1	bx02f05.x1 Human Iris cDNA (Un-normalized, unamplified): BX cDNA clone bx02f05 3'
0.000599111	BG201772.1	RST21114 Athersys RAGE Library Homo sapiens cDNA
0.000600115	AK054812.1	cDNA FLJ30250 fis, clone BRACE2002304
0.000600697	BM998866.1	UI-H-DI0-avn-c-07-0-UIs1 NCI_CGAP_DI0 cDNA clone IMAGE:5881662 3'
0.000605445	NM_001903.1	catenin (cadherin-associated protein), alpha 1, 102kDa (CTNNA1)
0.000607089	AI765021.1	wh56c02x1 NCI_CGAP_Kid11 cDNA clone IMAGE:2384738 3'
0.000611356	AI143780.1	qc01a06x1 Soares_fetal_heart_NbHH19W cDNA clone IMAGE:1708306 3'
0.000611477	BG716223.1	602677750F1 NIH_MGC_96 cDNA clone IMAGE:4799964 5'
0.000611631	AW972084.1	EST384068 MAGE resequences, MAGL Homo sapiens cDNA
0.000611752	AK094004.1	cDNA FLJ36685 fis, clone UTERU2008018
0.000612071	AI380073.1	tf78f01x1 NCI_CGAP_Brn23 cDNA clone IMAGE:2105401 3'
0.000614675	BM806877.1	AGENCOURT_6566537 NIH_MGC_88 cDNA clone IMAGE:5738011 5'
0.00061523	AL832862.1	mRNA; cDNA DKFZp667J212 (from clone DKFZp667J212)
0.000615956	BQ614128.1	il04a11x1 Human insulinoma cDNA clone IMAGE:6028725 3' similar to SW:ALU1_HUMAN P39188 ALU SUBFAMILY J SEQUENCE CONTAMINATION WARNING ENTRY. [1] ;
0.000616902	BF752354.1	RC3-BN0428-201100-021-c10 BN0428 Homo sapiens cDNA
0.000617387	AK054983.1	cDNA FLJ30421 fis, clone BRACE2008857
0.000618013	BM977869.1	UI-CF-EC1-aec-a-14-0-UIs1 UI-CF-EC1 cDNA clone UI-CF-EC1-aec-a-14-0-UI 3'
0.000619048	AK057440.1	cDNA FLJ32878 fis, clone TESTI2004111
0.00061943	BC038455.1	Similar to hypothetical protein FLJ20489, clone IMAGE:4509288
0.000620052	AV699624.1	GKC cDNA clone GKCEKA08 3'
0.000620112	AW277067.1	xp61e06x1 NCI_CGAP_Ov39 cDNA clone IMAGE:2744866 3'
0.000621132	BC022569.1	clone IMAGE:4792437
0.000623201	NM_025262.1	lymphocyte antigen 6 complex, locus G5C (LY6G5C)
0.00062488	CB049168.1	NISC_gj09a12.x1 NCI_CGAP_Pr28 cDNA clone IMAGE:3271198 3'
0.000626036	NM_033160.3	DKFZP572C163 protein (DKFZP572C163)
0.00062622	AA425517.1	zw48c08.r1 Soares_total_fetus_Nb2HF8_9w cDNA clone IMAGE:773294 5' similar to contains L1.t1 L1 repetitive element ;
0.000627716	BQ417053.1	ik41b08y1 HR85 islet cDNA clone IMAGE: 5783390 5'
0.000628351	BU727475.1	UI-E-CQ1-acx-d-07-0-UIs1 UI-E-CQ1 cDNA clone UI-E-CQ1-acx-d-07-0-UI 3'
0.000629016	AI916449.1	we29a07x1 NCI_CGAP_Lu24 cDNA clone IMAGE:2342484 3' similar to contains Alu repetitive element;
0.000629357	BM984854.1	UI-CF-EC1-abm-m-22-0-UIs1 UI-CF-EC1 cDNA clone UI-CF-EC1-abm-m-22-0-UI 3'
0.000631114	CA944489.1	UI-CF-FN0-afp-b-09-0-UIs1 UI-CF-FN0 cDNA clone UI-CF-FN0-afp-b-09-0-UI 3'
0.00063211	INCYTE UNIQUE	INCYTE UNIQUE
0.000632133	BQ183442.1	UI-H-EU0-azm-f-23-0-UI.s1 NCI_CGAP_Car1 cDNA clone IMAGE:5850646 3'
0.000632281	BF131732.1	601820514F1 NIH_MGC_58 cDNA clone IMAGE:4052475 5'
0.000632301	AI693528.1	wd43f04x1 Soares_NFL_T_GBC_S1 cDNA clone IMAGE:2330911 3'
0.000633115	NM_030787.1	factor H-related protein 5 (FHR5)
0.000634744	NM_182519.1	chromosome 20 open reading frame 186 (C20orf186)
0.000636096	AW139531.1	UI-H-BI1-aea-a-03-0-UIs1 NCI_CGAP_Sub3 cDNA clone IMAGE:2718604 3'
0.00063635	AK124080.1	cDNA FLJ42086 fis, clone TESOP1000127
0.000636743	NM_178170.2	NIMA (never in mitosis gene a)- related kinase 8 (NEK8)
0.000636957	AW664895.1	hi85d07x1 Soares_NFL_T_GBC_S1 cDNA clone IMAGE:2979085 3'
0.000640187	AW979075.1	EST391185 MAGE resequences, MAGP Homo sapiens cDNA
0.000640235	CA447193.1	UI-H-EI0-ayd-k-12-0-UIs1 NCI_CGAP_EI0 cDNA clone UI-H-EI0-ayd-k-12-0-UI 3'
0.000641422	AA676837.1	zj69a03s1 Soares_fetal_liver_spleen_1NFLS_S1 cDNA clone IMAGE:460108 3' similar to contains Alu repetitive element;
0.00064359	H37807.1	H37807 yp57c03.s1 Soares fetal liver spleen 1NFLS cDNA clone IMAGE:191524 3' similar to contains L1 repetitive element ;
0.00064391	NM_002127.3	HLA-G histocompatibility antigen, class I, G (HLA-G)
0.000645457	AA029608.1	ze94b08r1 Soares_fetal_heart_NbHH19W cDNA clone IMAGE:366615 5'
0.000646762	AW971457.1	EST383546 MAGE resequences, MAGL Homo sapiens cDNA
0.000647687	BM695642.1	UI-E-CQ1-aew-k-16-0-UIr1 UI-E-CQ1 cDNA clone UI-E-CQ1-aew-k-16-0-UI 5'
0.000651247	BC051706.1	cDNA clone IMAGE:5270836
0.000652385	BC041928.1	clone IMAGE:5300459, mRNA
0.000653772	T95596.1	ye40b03s1 Soares fetal liver spleen 1NFLS cDNA clone IMAGE:120173 3'
0.000655745	AK055276.1	cDNA FLJ30714 fis, clone FCBBF2001529
0.000657041	NM_012279.2	zinc finger protein 346 (ZNF346)
0.000657765	AK092543.1	cDNA FLJ35224 fis, clone PROST2000961
0.000660782	BX109428.1	NCI_CGAP_GCB1 cDNA clone IMAGp998A091747
0.000661133	BU615450.1	UI-H-FH0-bco-p-23-0-UIs1 NCI_CGAP_FH0 cDNA clone UI-H-FH0-bco-p-23-0-UI 3'
0.000662292	AI140462.1	qa37d12x1 Soares_NhHMPu_S1 cDNA clone IMAGE:1688951 3'
0.000662367	NM_213593.1	deiodinase, iodothyronine, type I (DIO1), transcript variant 2
0.00066276	NM_018197.2	zinc finger protein 64 homolog (mouse) (ZFP64), transcript variant 1
0.000663282	CD511928.1	AGENCOURT_14360544 NIH_MGC_186 cDNA clone IMAGE:30406283 5'
0.000663931	NM_006214.2	phytanoyl-CoA hydroxylase (Refsum disease) (PHYH)
0.000665139	NM_144639.1	hypothetical protein FLJ31300 (FLJ31300)
0.000666331	BX108820.1	Soares fetal liver spleen 1NFLS cDNA clone IMAGp998G06113
0.000666352	NM_173352.1	keratin 5b (K5B)
0.000668963	AA677588.1	zj66h03s1 Soares_fetal_liver_spleen_1NFLS_S1 cDNA clone IMAGE:455285 3'
0.000669049	T87517.1	T87517 yd89c10.s1 Soares fetal liver spleen 1NFLS cDNA clone IMAGE:115410 3' similar to contains Alu repetitive element;
0.000669991	AK056906.1	cDNA FLJ32344 fis, clone PROST2006450, moderately similar to N-HYDROXYARYLAMINE SULFOTRANSFERASE (EC 28.2.-)
0.000669997	AW295481.1	UI-H-BI2-ahw-g-04-0-UIs1 NCI_CGAP_Sub4 cDNA clone IMAGE:2728494 3'
0.000671151	BC008757.2	cDNA clone IMAGE:3343417
0.000671327	BF370827.1	RC2-FN0094-100700-018-f12 FN0094 Homo sapiens cDNA
0.000672348	NM_005803.2	flotillin 1 (FLOT1)
0.000672887	BG035639.1	602325708F1 NIH_MGC_90 cDNA clone IMAGE:4413937 5'
0.000673759	BU686604.1	UI-CF-DU1-adj-p-11-0-UI.s1 UI-CF-DU1 cDNA clone UI-CF-DU1-adj-p-11-0-UI 3'
0.000674729	AA570566.1	nk65e10s1 NCI_CGAP_Sch1 cDNA clone IMAGE:1018410 3' similar to contains Alu repetitive element;contains element MER25 repetitive element ;
0.000674982	NM_006402.2	hepatitis B virus x interacting protein (HBXIP)
0.000675496	AA126856.1	zn88g09s1 Stratagene lung carcinoma 937218 cDNA clone IMAGE:565312 3'
0.000677889	AW978716.1	EST390825 MAGE resequences, MAGP Homo sapiens cDNA
0.000678522	AI859828.1	wm21a02.x1 NCI_CGAP_Ut4 cDNA clone IMAGE:2436554 3' similar to contains Alu repetitive element;
0.000678891	BC039443.1	clone IMAGE:5310992
0.000679446	BG547984.1	602576092F1 NIH_MGC_77 cDNA clone IMAGE:4704071 5'
0.000679603	AK126442.1	cDNA FLJ44478 fis, clone UTERU2031834
0.000681298	BF224386.1	7q86h08.x1 NCI_CGAP_Lu24 cDNA clone IMAGE:3705447 3' similar to contains Alu repetitive element;contains element MER12 repetitive element ;
0.000681732	BX094520.1	Soares_testis_NHT cDNA clone IMAGp998F124412
0.000684602	AA703239.1	zi70e01s1 Soares_fetal_liver_spleen_1NFLS_S1 cDNA clone IMAGE:436152 3' similar to contains Alu repetitive element;contains element OFR repetitive element ;
0.000685085	NM_032470.2	tenascin XB (TNXB), transcript variant XB-S
0.0006864	R08339.1	R08339 yf19d07.s1 Soares fetal liver spleen 1NFLS cDNA clone IMAGE:127309 3' similar to contains Alu repetitive element;
0.00068827	BQ023212.1	UI-1-BB1p-avf-c-01-0-UIs1 NCI_CGAP_Pl6 cDNA clone UI-1-BB1p-avf-c-01-0-UI 3'
0.000689593	INCYTE UNIQUE	INCYTE UNIQUE
0.000691894	AI190707.1	qd54e08x1 Soares_testis_NHT cDNA clone IMAGE:1733318 3'
0.000693136	AK096698.1	cDNA FLJ39379 fis, clone PERIC2000386
0.00069334	NM_025213.1	spectrin, beta, non-erythrocytic 4 (SPTBN4)
0.000693666	NM_003057.2	solute carrier family 22 (organic cation transporter), member 1 (SLC22A1), transcript variant 1
0.000697672	CN365958.1	17000532539274 GRN_EB Homo sapiens cDNA 5'
0.000697894	AA928725.1	on50f10s1 NCI_CGAP_Co8 cDNA clone IMAGE:1560139 3' similar to gb:X54156_rna1 CELLULAR TUMOR ANTIGEN P53 (HUMAN);contains Alu repetitive element;
0.000697916	W02424.1	za51b01r1 Soares fetal liver spleen 1NFLS cDNA clone IMAGE:296041 5' similar to contains Alu repetitive element;contains element LTR1 repetitive element ;
0.00069792	NM_000847.3	glutathione S-transferase A3 (GSTA3)
0.000705597	BG221105.1	RST40908 Athersys RAGE Library Homo sapiens cDNA
0.000706348	NM_002746.1	mitogen-activated protein kinase 3 (MAPK3)
0.000707617	NM_006179.3	neurotrophin 5 (neurotrophin 4/5) (NTF5)
0.000709201	AK055422.1	cDNA FLJ30860 fis, clone FEBRA2003470
0.00070932	W80696.1	zd82h10r1 Soares_fetal_heart_NbHH19W cDNA clone IMAGE:347203 5' similar to contains Alu repetitive element;
0.000712155	NM_001243.2	tumor necrosis factor receptor superfamily, member 8 (TNFRSF8), transcript variant 1
0.000714595	AI732085.1	nc11f02.x5 NCI_CGAP_Pr1 cDNA clone IMAGE:1007835 similar to contains Alu repetitive element;
0.000716026	NM_018022.1	hypothetical protein FLJ10199 (FLJ10199)
0.000717926	AV721327.1	HTB cDNA clone HTBAKFT7 5'
0.000718297	AI452816.1	tj50h02.x1 Soares_NSF_F8_9W_OT_PA_P_S1 cDNA clone IMAGE:2144979 3' similar to contains Alu repetitive element;
0.000718925	T95846.1	ye42d03s1 Soares fetal liver spleen 1NFLS cDNA clone IMAGE:120389 3' similar to contains Alu repetitive element;
0.000720917	NM_052995.2	Usher syndrome 3A (USH3A), transcript variant 4
0.000721478	AL137543.1	mRNA; cDNA DKFZp434P2119 (from clone DKFZp434P2119); partial cds
0.000723403	AW029562.1	wx13e06x1 NCI_CGAP_Gas4 cDNA clone IMAGE:2543554 3'
0.000723424	BU689657.1	UI-CF-FN0-aeu-l-15-0-UIs1 UI-CF-FN0 cDNA clone UI-CF-FN0-aeu-l-15-0-UI 3'
0.000723591	NM_199437.1	PR domain containing 10 (PRDM10), transcript variant 2
0.000725433	NM_000778.2	cytochrome P450, family 4, subfamily A, polypeptide 11 (CYP4A11)
0.000725485	AI470053.1	tj90b09x1 Soares_NSF_F8_9W_OT_PA_P_S1 cDNA clone IMAGE:2148761 3'
0.000726498	BI463335.1	603204350F1 NIH_MGC_97 cDNA clone IMAGE:5269981 5'
0.000726881	H17374.1	H17374 ym38c10.r1 Soares infant brain 1NIB cDNA clone IMAGE:50648 5'
0.000728679	BC016014.1	clone IMAGE:4696056
0.000732275	AK094779.1	cDNA FLJ37460 fis, clone BRAWH2011286
0.000732466	AW817966.1	CM2-ST0273-011299-045-h10 ST0273 Homo sapiens cDNA
0.000732569	T63636.1	T63636 yc16b08.r1 Stratagene lung (#937210) cDNA clone IMAGE:80823 5'
0.000736623	BC038553.1	clone IMAGE:5275957
0.000736717	BG433010.1	602495940F1 NIH_MGC_75 cDNA clone IMAGE:4609784 5'
0.000737756	AA521122.1	aa71h04s1 NCI_CGAP_GCB1 cDNA clone IMAGE:826423 3' similar to contains Alu repetitive element;
0.000739878	NM_016095.1	DNA replication complex GINS protein PSF2 (Pfs2)
0.000740774	BG623775.1	602648905F1 NIH_MGC_79 cDNA clone IMAGE:4770505 5'
0.000741381	NM_138801.1	galactose mutarotase (aldose 1-epimerase) (GALM)
0.000741411	AW303087.1	xr88f05x1 NCI_CGAP_Lu26 cDNA clone IMAGE:2767233 3'
0.000741905	NM_012141.1	DEAD/H (Asp-Glu-Ala-Asp/His) box polypeptide 26 (DDX26)
0.000742153	CA842132.1	ip28g04y1 HR85 islet cDNA clone IMAGE:6218694 5'
0.000742579	NM_144576.2	hypothetical protein FLJ32452 (FLJ32452)
0.000745314	AI822128.1	za71f05.x5 Soares_fetal_lung_NbHL19W cDNA clone IMAGE:298017 3' similar to contains Alu repetitive element;
0.000746272	BF513202.1	UI-H-BW1-amj-f-07-0-UIs1 NCI_CGAP_Sub7 cDNA clone IMAGE:3070213 3'
0.000747086	BX103408.1	Soares melanocyte 2NbHM cDNA clone IMAGp998L01545
0.000748939	R27335.1	yh53a11r1 Soares placenta Nb2HP cDNA clone IMAGE:133436 5'
0.000749027	NM_003883.2	histone deacetylase 3 (HDAC3)
0.000749957	NM_014574.2	striatin, calmodulin binding protein 3 (STRN3)
0.000750385	NM_004941.1	DEAH (Asp-Glu-Ala-His) box polypeptide 8 (DHX8)
0.000752991	NM_000636.1	superoxide dismutase 2, mitochondrial (SOD2)
0.000755546	AK125651.1	cDNA FLJ43663 fis, clone SYNOV4005989
0.000755899	AI056986.1	oz06a12x1 Soares_fetal_liver_spleen_1NFLS_S1 cDNA clone IMAGE:1674526 3'
0.000756639	NM_144984.1	chromosome 10 open reading frame 72 (C10orf72)
0.000758032	NM_021093.1	peptide YY, 2 (seminalplasmin) (PYY2)
0.000758949	NM_015533.2	DKFZP586B1621 protein (DKFZP586B1621)
0.000760642	CB049649.1	NISC_gj12c02x1 NCI_CGAP_Pr28 cDNA clone IMAGE:3271299 3'
0.000763903	AI610857.1	tp21d01x1 NCI_CGAP_Gas4 cDNA clone IMAGE:2188417 3' similar to contains Alu repetitive element;contains element MER1 repetitive element ;
0.000764293	BX102473.1	Soares_fetal_heart_NbHH19W cDNA clone IMAGp998K124298
0.000764697	BM993227.1	UI-H-DT0-aty-l-20-0-UIs1 NCI_CGAP_DT0 cDNA clone IMAGE:5866147 3'
0.000766081	U59628.1	PAX-9 mRNA
0.000766579	BI494231.1	df108f03.y1 Morton Fetal Cochlea cDNA clone IMAGE:2538773 5'
0.000770051	NM_000332.1	spinocerebellar ataxia 1 (olivopontocerebellar ataxia 1, autosomal dominant, ataxin 1) (SCA1)
0.000773019	CD516817.1	AGENCOURT_14364292 NIH_MGC_181 cDNA clone IMAGE:30397635 5'
0.000773333	AA868651.1	ak49f05s1 Soares_testis_NHT cDNA clone IMAGE:1409313 3' similar to contains Alu repetitive element;
0.000775295	BQ309904.1	RC0-BT0387-100800-013-a02 BT0387 Homo sapiens cDNA
0.00077585	R61721.1	R61721 yh05g09.s1 Soares infant brain 1NIB cDNA clone IMAGE:42207 3' similar to contains Alu repetitive element;
0.000776684	AI693330.1	wd91d03x1 NCI_CGAP_Lu24 cDNA clone IMAGE:2338949 3' similar to contains Alu repetitive element;
0.000777698	R43194.1	R43194 yg18f03.s1 Soares infant brain 1NIB cDNA clone IMAGE:32654 3' similar to contains Alu repetitive element;contains OFR repetitive element ;
0.000779435	NM_002893.2	retinoblastoma binding protein 7 (RBBP7)
0.000782482	NM_019601.2	sushi domain containing 2 (SUSD2)
0.000785611	NM_022458.2	chromosome 7 open reading frame 2 (C7orf2)
0.000787259	NM_007175.4	chromosome 8 open reading frame 2 (C8orf2)
0.000788551	NM_012199.2	eukaryotic translation initiation factor 2C, 1 (EIF2C1)
0.000789981	NM_080865.2	G protein-coupled receptor 62 (GPR62)
0.000790096	AI758933.1	ty83h04x1 NCI_CGAP_Kid11 cDNA clone IMAGE:2285719 3'
0.000792523	H78687.1	yu29c08s1 Soares fetal liver spleen 1NFLS cDNA clone IMAGE:235214 3' similar to contains Alu repetitive element;contains TAR1 repetitive element ;
0.00079308	NM_152539.1	hypothetical protein FLJ32859 (FLJ32859)
0.000793732	BG655967.1	ib35d01y1 HR85 islet Homo sapiens cDNA 5'
0.000796967	AV740170.1	CB cDNA clone CBCBHH06 5'
0.000797559	NM_053005.2	HCCA2 protein (HCCA2)
0.000798865	AA584568.1	no12b12.s1 NCI_CGAP_Phe1 cDNA clone IMAGE:1100447 3'
0.000799101	AI821168.1	ae36c05y5 Gessler Wilms tumor cDNA clone IMAGE:897896 5' similar to contains Alu repetitive element;
0.000799113	BX116631.1	Soares fetal liver spleen 1NFLS cDNA clone IMAGp998G0718
0.000800102	AK026192.1	cDNA: FLJ22539 fis, clone HRC13227
0.000800607	AB058739.1	KIAA1836 protein
0.000801359	AL049937.1	mRNA; cDNA DKFZp564P1116 (from clone DKFZp564P1116)
0.000802636	BF111730.1	7l47f07x1 Soares_NSF_F8_9W_OT_PA_P_S1 cDNA clone IMAGE:3524509 3' similar to contains Alu repetitive element;contains element MER9 repetitive element ;
0.000803195	CA413206.1	UI-H-EZ0-bap-f-07-0-UIs1 NCI_CGAP_Ch1 cDNA clone UI-H-EZ0-bap-f-07-0-UI 3'
0.000803756	BX104800.1	Barstead colon HPLRB7 cDNA clone IMAGp998J095370
0.000805258	NM_183001.2	SHC (Src homology 2 domain containing) transforming protein 1 (SHC1)
0.000805664	NM_021141.2	X-ray repair complementing defective repair in Chinese hamster cells 5 (double-strand-break rejoining; Ku autoantigen, 80kDa) (XRCC5)
0.000806706	BQ028779.1	UI-H-DF0-arp-l-02-0-UIs1 NCI_CGAP_DF0 cDNA clone IMAGE:3107832 3'
0.00080755	BX119003.1	NCI_CGAP_GC6 cDNA clone IMAGp998K074766
0.000813002	AW978146.1	EST390255 MAGE resequences, MAGO Homo sapiens cDNA
0.000816343	NM_007363.3	non-POU domain containing, octamer-binding (NONO)
0.000816863	AF090097.1	clone IMAGE 25997
0.000817914	BU752986.1	UI-1-BB1-aie-f-06-0-UIs1 NCI_CGAP_Pl5 cDNA clone UI-1-BB1-aie-f-06-0-UI 3'
0.000818701	NM_032750.1	hypothetical protein MGC15429 (MGC15429)
0.000821864	NM_003383.2	very low density lipoprotein receptor (VLDLR)
0.000822957	NM_004825.2	chromodomain protein, Y-linked, 2 (CDY2)
0.000824565	AA983771.1	op56f04s1 Soares_NFL_T_GBC_S1 cDNA clone IMAGE:1580863 3'
0.000824792	AI936859.1	wp70c10x1 NCI_CGAP_Brn25 cDNA clone IMAGE:2467122 3'
0.000826165	BX089611.1	NCI_CGAP_Ut4 cDNA clone IMAGp998A225391 ; IMAGE:2181789
0.000827425	NM_006178.1	N-ethylmaleimide-sensitive factor (NSF)
0.000827706	AK122956.1	cDNA FLJ16674 fis, clone THYMU3008136, highly similar to Methionyl-tRNA synthetase (EC 61.1.10)
0.000828587	NM_031926.1	testis transcript Y 7 (TTY7)
0.000830626	NM_014894.1	zinc finger protein 409 (ZNF409), mRNA
0.000835554	BE764796.1	CM0-NT0081-220500-390-h12 NT0081 Homo sapiens cDNA
0.000836805	AA215451.1	zr97d04s1 NCI_CGAP_GCB1 cDNA clone IMAGE:683623 3' similar to contains Alu repetitive element;
0.000837935	AK091592.1	cDNA FLJ34273 fis, clone FEBRA2003181
0.000839326	NM_003897.2	immediate early response 3 (IER3), transcript variant short
0.000840078	INCYTE UNIQUE	INCYTE UNIQUE
0.000840369	BC043587.1	clone IMAGE:5241041
0.000842622	NM_017952.4	FLJ20758 protein (FLJ20758)
0.000844364	AL117464.1	mRNA; cDNA DKFZp586I2322 (from clone DKFZp586I2322)
0.000845612	NM_006494.1	Ets2 repressor factor (ERF)
0.000845978	CB955777.1	AGENCOURT_13777655 NIH_MGC_184 cDNA clone IMAGE:30350043 5'
0.000846689	AK129635.1	cDNA FLJ26124 fis, clone SYN02433
0.00084754	AW268472.1	xv40e09x1 Soares_NFL_T_GBC_S1 cDNA clone IMAGE:2815624 3'
0.000852817	NM_017631.3	hypothetical protein FLJ20035 (FLJ20035)
0.000856213	BX648236.1	mRNA; cDNA DKFZp686D02108 (from clone DKFZp686D02108)
0.000857501	NM_033415.2	hypothetical gene MGC19595 (MGC19595)
0.000857645	H50078.1	yo26e10s1 Soares adult brain N2b5HB55Y cDNA clone IMAGE:179082 3' similar to contains Alu repetitive element;
0.000859377	AI682949.1	tw47e05x1 NCI_CGAP_Ut1 cDNA clone IMAGE:2262848 3'
0.000861567	BE550377.1	7a22h03x1 NCI_CGAP_GC6 cDNA clone IMAGE:3219509 3'
0.000864145	BM968235.1	UI-CF-DU1-aao-m-04-0-UIs1 UI-CF-DU1 cDNA clone UI-CF-DU1-aao-m-04-0-UI 3'
0.000864326	NM_173696.1	hypothetical protein FLJ40182 (FLJ40182), mRNA
0.00086571	AA860872.1	aj89c07s1 Soares_parathyroid_tumor_NbHPA cDNA clone IMAGE:1403628 3' similar to gb:J05096_rna1 SODIUM/POTASSIUM-TRANSPORTING ATPASE ALPHA-1 CHAIN (HUMAN);
0.00086957	AI032740.1	ox13e03.x1 Soares_fetal_liver_spleen_1NFLS_S1 cDNA clone IMAGE:1656220 3'
0.000869771	AW014360.1	UI-H-BI0p-aax-g-07-0-UIs1 NCI_CGAP_Sub2 cDNA clone IMAGE:2710861 3'
0.000871102	AL044423.1	DKFZp434F132_r1 434 (synonym: htes3) cDNA clone DKFZp434F132 5'
0.000873026	AA397442.1	nc65d07r1 NCI_CGAP_Pr1 cDNA clone IMAGE:771469 similar to contains element MER19 repetitive element ;
0.00087303	AK026820.1	cDNA: FLJ23167 fis, clone LNG09902
0.000874929	BU687060.1	UI-CF-DU1-ado-j-21-0-UIs1 UI-CF-DU1 cDNA clone UI-CF-DU1-ado-j-21-0-UI 3'
0.00087548	BE070450.1	QV4-BT0407-020300-122-d08 BT0407 Homo sapiens cDNA
0.000877737	AA486515.1	ab38g09r1 Stratagene HeLa cell s3 937216 cDNA clone IMAGE:843136 5' similar to contains Alu repetitive element;
0.000878611	CD238798.1	FNPBEG11 FNP Homo sapiens cDNA
0.000881253	BX117067.1	Soares pineal gland 3NbHPG cDNA clone IMAGp998H15466
0.000881288	CA775800.1	io98e09.x1 HR85 islet cDNA clone IMAGE:6134489 3'
0.000882979	BX641086.1	mRNA; cDNA DKFZp686G2469 (from clone DKFZp686G2469)
0.000883738	NM_006767.2	leucine-zipper-like transcriptional regulator 1 (LZTR1)
0.000884425	NM_016327.1	ureidopropionase, beta (UPB1)
0.00088564	AL049445.1	mRNA; cDNA DKFZp586A2322 (from clone DKFZp586A2322)
0.000886072	AK026882.1	cDNA: FLJ23229 fis, clone CAE06852
0.000890884	XM_291376.1	similar to 40S ribosomal protein S28 (LOC343042), mRNA
0.000891795	INCYTE UNIQUE	INCYTE UNIQUE
0.000892069	CA943849.1	ir86a10x1 HR85 islet cDNA clone IMAGE:6609139 3'
0.0008958	AV704779.1	ADB cDNA clone ADBBJC08 5'
0.000896055	NM_004117.2	FK506 binding protein 5 (FKBP5)
0.000896498	CA391675.1	cs17g03y1 Human Retinal pigment epithelium/choroid cDNA (Un-normalized, unamplified): cs cDNA clone cs17g03 5'
0.000897175	BX504817.1	DKFZp686K10182_r1 686 (synonym: hlcc3) cDNA clone DKFZp686K10182 5'
0.000897889	AI889108.1	tw36f05x1 NCI_CGAP_Ut1 cDNA clone IMAGE:2261793 3' similar to contains Alu repetitive element;
0.000897933	BE856284.1	7f91g10x1 NCI_CGAP_Brn23 cDNA clone IMAGE:3304386 3' similar to contains Alu repetitive element;
0.000900896	BI010244.1	PM4-LT0005-200201-006-b07 LT0005 Homo sapiens cDNA
0.000901718	BI913256.1	603180006F1 NIH_MGC_121 cDNA clone IMAGE:5244408 5'
0.00090419	BC039671.1	clone IMAGE:5167959
0.00090532	NM_015891.2	cell division cycle 40 homolog (yeast) (CDC40)
0.000910021	NM_020183.3	aryl hydrocarbon receptor nuclear translocator-like 2 (ARNTL2)
0.000910042	INCYTE UNIQUE	INCYTE UNIQUE
0.000911578	NM_199329.1	solute carrier family 43, member 3 (SLC43A3)
0.000912969	AW277054.1	xp61c03.x1 NCI_CGAP_Ov39 cDNA clone IMAGE:2744836 3' similar to contains Alu repetitive element;
0.000917134	R21262.1	R21262 yh20g12.s1 Soares placenta Nb2HP cDNA clone IMAGE:130342 3'
0.000918298	AW015736.1	UI-H-BI0-aan-e-08-0-UIs1 NCI_CGAP_Sub1 cDNA clone IMAGE:2709975 3'
0.000918855	BF509775.1	UI-H-BI4-apg-e-11-0-UIs1 NCI_CGAP_Sub8 cDNA clone IMAGE:3087452 3'
0.000919628	AA811968.1	nz37a04s1 NCI_CGAP_GCB1 cDNA clone IMAGE:1289934 3'
0.000920796	AA035684.1	ze25c05r1 Soares_fetal_heart_NbHH19W cDNA clone IMAGE:360008 5'
0.000921345	AA703570.1	zj14d03s1 Soares_fetal_liver_spleen_1NFLS_S1 cDNA clone IMAGE:450245 3'
0.000927842	NM_152283.1	zinc finger protein 62 homolog (mouse) (ZFP62)
0.000928554	AI674995.1	wc22b11x1 NCI_CGAP_Pr28 cDNA clone IMAGE:2315901 3'
0.000930302	NM_032349.2	hypothetical protein MGC11275 (SDOS)
0.00093271	NM_033101.2	lectin, galactoside-binding, soluble, 12 (galectin 12) (LGALS12)
0.000933784	CD244191.1	AGENCOURT_14096459 NIH_MGC_180 cDNA clone IMAGE:30378391 5'
0.000935485	BX104156.1	Barstead colon HPLRB7 cDNA clone IMAGp998M165786
0.000936294	AA682521.1	zi19b04s1 Soares_fetal_liver_spleen_1NFLS_S1 cDNA clone IMAGE:431215 3'
0.000937479	N69387.1	N69387 za16d07.s1 Soares fetal liver spleen 1NFLS cDNA clone IMAGE:292717 3' similar to contains Alu repetitive element;
0.000937816	NM_021149.2	coactosin-like 1 (Dictyostelium) (COTL1)
0.000938183	NM_024880.1	hypothetical protein FLJ23556 (FLJ23556), mRNA
0.000938362	NM_032868.2	hypothetical protein FLJ14981 (FLJ14981)
0.000938767	AA635301.1	nt67e02.s1 NCI_CGAP_Pr3 cDNA clone IMAGE:1203578 similar to contains Alu repetitive element;
0.00094359	NM_032564.2	diacylglycerol O-acyltransferase homolog 2 (mouse) (DGAT2)
0.000944133	N70451.1	N70451 za62f10.s1 Soares fetal liver spleen 1NFLS cDNA clone IMAGE:297163 3'
0.000944951	AW241714.1	xn74b07x1 Soares_NFL_T_GBC_S1 cDNA clone IMAGE:2700181 3'
0.00094669	AA570542.1	nk65g04s1 NCI_CGAP_Sch1 cDNA clone IMAGE:1018422 3' similar to contains Alu repetitive element;
0.000947747	AW295608.1	UI-H-BW0-aip-b-12-0-UIs1 NCI_CGAP_Sub6 cDNA clone IMAGE:2729831 3'
0.000948374	NM_001482.1	glycine amidinotransferase (L-arginine:glycine amidinotransferase) (GATM)
0.000951224	AI056675.1	oz26f04x1 Soares_total_fetus_Nb2HF8_9w cDNA clone IMAGE:1676479 3'
0.00095151	BC015102.1	clone IMAGE:3935451
0.000951738	AA927098.1	oi58c08s1 NCI_CGAP_HN4 cDNA clone IMAGE:1486862 3'
0.000952003	BU730888.1	UI-E-CI1-afw-g-13-0-UIs1 UI-E-CI1 cDNA clone UI-E-CI1-afw-g-13-0-UI 3'
0.000952073	BM473202.1	AGENCOURT_6462685 NIH_MGC_71 cDNA clone IMAGE:5519726 5'
0.000953429	AK094739.1	cDNA FLJ37420 fis, clone BRAWH2001186
0.000954661	BU686066.1	UI-CF-DU1-adp-f-08-0-UI.s1 UI-CF-DU1 cDNA clone UI-CF-DU1-adp-f-08-0-UI 3'
0.000955552	BX102539.1	Soares_testis_NHT cDNA clone IMAGp998L033560
0.000956703	BC038757.1	clone IMAGE:5269899
0.000956878	BC038789.1	clone IMAGE:5271853
0.00095964	CK826129.1	ik82f04x5 Human insulinoma cDNA clone IMAGE:6027030 3'
0.000960285	BC036122.1	Similar to expressed sequence AI326115, clone IMAGE:5311838
0.000961405	R49572.1	yg68d11s1 Soares infant brain 1NIB cDNA clone IMAGE:38463 3' similar to contains Alu repetitive element;contains PTR5 repetitive element ;
0.00096171	NM_003928.1	CAAX box 1 (CXX1)
0.000966378	H89127.1	yw25g08s1 Morton Fetal Cochlea cDNA clone IMAGE:253310 3'
0.000966384	AK128844.1	cDNA FLJ46444 fis, clone THYMU3017562, weakly similar to Coatomer beta subunit
0.000968475	XM_208476.1	similar to ARF GTPase-activating protein (LOC283002), mRNA
0.000970885	BX092368.1	Soares infant brain 1NIB cDNA clone IMAGp998C14139 ; IMAGE:26232
0.000972029	BQ028826.1	UI-H-DF0-arp-f-13-0-UIs1 NCI_CGAP_DF0 cDNA clone IMAGE:3107699 3'
0.000973697	R05816.1	ye93g03s1 Soares fetal liver spleen 1NFLS cDNA clone IMAGE:125332 3' similar to contains MER9 repetitive element ;
0.000974289	T98887.1	T98887 ye65e11.s1 Soares fetal liver spleen 1NFLS cDNA clone IMAGE:122636 3' similar to gb:U01120 GLUCOSE-6-PHOSPHATASE (HUMAN);
0.00097724	AI541061.1	pec12-1.F07.r ecnorm Homo sapiens cDNA 5'
0.000977283	AI498317.1	tm43d02x1 NCI_CGAP_Kid11 cDNA clone IMAGE:2160867 3'
0.000978859	AA255716.1	zs21h03r1 NCI_CGAP_GCB1 cDNA clone IMAGE:685877 5'
0.000979346	AL038812.1	DKFZp566O1746_r1 566 (synonym: hfkd2) cDNA clone DKFZp566O1746 5'
0.000980446	NM_014691.1	likely ortholog of mouse aquarius (AQR)
0.000982751	W79082.1	zd75c11r1 Soares_fetal_heart_NbHH19W cDNA clone IMAGE:346484 5'
0.000982891	BM542398.1	AGENCOURT_6436663 NIH_MGC_72 cDNA clone IMAGE:5539574 5'
0.000984597	NM_004488.1	glycoprotein V (platelet) (GP5)
0.000984621	AW293852.1	UI-H-BW0-ain-b-12-0-UIs1 NCI_CGAP_Sub6 cDNA clone IMAGE:2729807 3'
0.000985147	NM_006894.4	flavin containing monooxygenase 3 (FMO3), transcript variant 1, mRNA
0.000991339	BF942274.1	nae90e05x1 NCI_CGAP_Thy10 cDNA clone IMAGE:4119249 3' similar to contains Alu repetitive element;
0.000991464	AA862287.1	oe52d04s1 NCI_CGAP_Lu5 cDNA clone IMAGE:1415239 3'
0.000992949	BG028725.1	602292910F1 NIH_MGC_86 cDNA clone IMAGE:4387539 5'
0.000994203	AI207891.1	an06h04.x1 Stratagene schizo brain S11 cDNA clone IMAGE:1684855 3' similar to contains Alu repetitive element;
0.000996958	NM_003263.3	toll-like receptor 1 (TLR1)
0.00099785	NM_014494.1	trinucleotide repeat containing 6 (TNRC6)
0.00100495	N24091.1	yx67b08s1 Soares melanocyte 2NbHM cDNA clone IMAGE:266775 3'
0.00100622	NM_152338.1	zymogen granule protein 16 (ZG16)
0.00100709	NM_000303.1	phosphomannomutase 2 (PMM2)
0.00100782	AW969219.1	EST381296 MAGE resequences, MAGK Homo sapiens cDNA
0.00100954	BC001879.1	clone IMAGE:3534181, mRNA
0.00100981	BX106713.1	Soares_parathyroid_tumor_NbHPA cDNA clone IMAGp998N17730
0.00101006	W67403.1	zd40f01r1 Soares_fetal_heart_NbHH19W cDNA clone IMAGE:343129 5' similar to contains Alu repetitive element;
0.00101147	AF277624.1	KRAB zinc finger protein (KR19) mRNA
0.00101202	NM_013344.1	leucine zipper-like protein (LZLP), mRNA
0.0010148	BQ417427.1	ik37g10y1 HR85 islet cDNA clone IMAGE: 5783250 5'
0.00101486	NM_000935.1	procollagen-lysine, 2-oxoglutarate 5-dioxygenase (lysine hydroxylase) 2 (PLOD2), transcript variant 2
0.00101549	NM_024063.1	spermatogenesis associated 5-like 1 (SPATA5L1)
0.00101605	AA468768.1	ne09f01s1 NCI_CGAP_Co3 cDNA clone IMAGE:880729 3'
0.00101733	NM_138439.1	hypothetical protein BC014089 (LOC114984)
0.00102008	BC044300.1	clone IMAGE:5294524
0.0010203	AI623741.1	ts38f12.x1 NCI_CGAP_Ut4 cDNA clone IMAGE:2230895 3' similar to contains Alu repetitive element;contains element MER22 repetitive element ;
0.00102471	BU678319.1	UI-CF-EC0-abi-o-01-0-UI.s1 UI-CF-EC0 cDNA clone UI-CF-EC0-abi-o-01-0-UI 3'
0.00102682	AA436719.1	zv59d10s1 Soares_testis_NHT cDNA clone IMAGE:757939 3' similar to contains Alu repetitive element;
0.00102904	AI821736.1	ag65b12x5 Gessler Wilms tumor cDNA clone IMAGE:1127807 3' similar to contains Alu repetitive element;contains element MER35 repetitive element ;
0.00102919	AL442094.1	HSM802836 Homo sapiens mRNA; cDNA DKFZp547E024 (from clone DKFZp547E024)
0.00102961	NM_003056.2	solute carrier family 19 (folate transporter), member 1 (SLC19A1), transcript variant 1
0.00102976	AK091476.1	cDNA FLJ34157 fis, clone FCBBF3013506, highly similar to Hsapiens mRNA for supt5h protein
0.00103178	AW339941.1	hc90g03x1 Soares_NFL_T_GBC_S1 cDNA clone IMAGE:2907316 3' similar to contains Alu repetitive element;contains element MER28 repetitive element ;
0.00103197	AI939582.1	tf61f12x5 NCI_CGAP_Brn23 cDNA clone IMAGE:2103791 3'
0.00103217	AI159882.1	qb55f08x1 NCI_CGAP_Brn23 cDNA clone IMAGE:1704039 3'
0.00103404	BF510937.1	UI-H-BI4-apo-g-03-0-UIs1 NCI_CGAP_Sub8 cDNA clone IMAGE:3088300 3'
0.00103414	BU568320.1	AGENCOURT_10404982 NIH_MGC_82 cDNA clone IMAGE:6615345 5'
0.00103468	NM_015535.1	DNA polymerase-transactivated protein 6 (DNAPTP6)
0.00104127	AK123211.1	cDNA FLJ41217 fis, clone BRALZ2018342
0.0010429	NM_198897.1	fibroblast growth factor (acidic) intracellular binding protein (FIBP), transcript variant 1
0.00104561	AK055771.1	cDNA FLJ31209 fis, clone KIDNE2003377
0.00104879	NM_152219.2	gap junction protein, chi 1, 319kDa (connexin 31.9) (GJC1)
0.00104916	W86868.1	zh59g03s1 Soares_fetal_liver_spleen_1NFLS_S1 cDNA clone IMAGE:416404 3' similar to contains Alu repetitive element;
0.00104979	BQ778000.1	il39g03.y1 HR85 islet cDNA clone IMAGE:6032452 5'
0.00105017	NM_139162.2	Smith-Magenis syndrome chromosome region, candidate 7 (SMCR7), transcript variant 1
0.00105216	NM_017521.1	FEV (ETS oncogene family) (FEV)
0.00105389	NM_012137.2	dimethylarginine dimethylaminohydrolase 1 (DDAH1)
0.0010541	H59588.1	yr29g10s1 Soares fetal liver spleen 1NFLS cDNA clone IMAGE:206754 3'
0.00105667	NM_018603.1	hypothetical protein PRO1496 (PRO1496), mRNA
0.00105812	AW014513.1	UI-H-BI0-aai-f-11-0-UIs1 NCI_CGAP_Sub1 cDNA clone IMAGE:2709644 3'
0.00105866	BM991811.1	UI-H-DF1-auk-d-03-0-UIs1 NCI_CGAP_DF1 cDNA clone IMAGE:5870546 3'
0.00105978	AK126557.1	cDNA FLJ44593 fis, clone BLADE2002744
0.0010599	NM_033025.4	hypothetical protein FLJ13511 (7h3)
0.00106167	BM126394.1	if05f06y1 Melton Normalized Human Islet 4 N4-HIS 1 cDNA clone IMAGE:5675651 5'
0.00106208	BC043203.1	clone IMAGE:5294798, mRNA
0.00106241	NM_001494.2	GDP dissociation inhibitor 2 (GDI2)
0.0010641	NM_025120.1	hypothetical protein FLJ13480 (FLJ13480), mRNA
0.00106551	NM_000601.3	hepatocyte growth factor (hepapoietin A; scatter factor) (HGF)
0.00106745	BG747999.1	602705675F1 NIH_MGC_43 cDNA clone IMAGE:4842259 5'
0.00106757	BC046494.1	clone IMAGE:4825579
0.00106773	NM_153214.1	hypothetical protein FLJ37440 (FLJ37440)
0.00107013	AI583741.1	tt03h09x1 NCI_CGAP_GC6 cDNA clone IMAGE:2239745 3' similar to TR:O35181 O35181 NEUREGULIN-3. ;
0.00107402	AA664452.1	ae94d02s1 Human bone marrow stromal cells cDNA clone IMAGE:1026723 3' similar to contains element LTR4 repetitive element ;
0.00107444	NM_018430.1	translin-associated factor X interacting protein 1 (TSNAXIP1)
0.0010761	NM_145260.1	odd-skipped homolog (Drosophila) (ODD)
0.00107919	AW235269.1	xm55c11.x1 NCI_CGAP_GC6 cDNA clone IMAGE:2688116 3'
0.00108045	AW188170.1	xj93c04x1 Soares_NFL_T_GBC_S1 cDNA clone IMAGE:2664774 3' similar to contains Alu repetitive element;contains element LTR8 repetitive element ;
0.00108071	NM_000524.1	5-hydroxytryptamine (serotonin) receptor 1A (HTR1A)
0.00108266	BQ004596.1	UI-H-EI0-ayo-e-06-0-UIs1 NCI_CGAP_EI0 cDNA clone IMAGE:5841389 3'
0.0010844	NM_025225.2	chromosome 22 open reading frame 20 (C22orf20)
0.00108567	NM_005178.2	B-cell CLL/lymphoma 3 (BCL3)
0.00108576	BX394270.2	Homo sapiens NEUROBLASTOMA COT 25-NORMALIZED cDNA clone CS0DC012YB18 5-PRIME
0.00108829	INCYTE UNIQUE	INCYTE UNIQUE
0.00109063	NM_006567.1	phenylalanine-tRNA synthetase 1 (mitochondrial) (FARS1), nuclear gene encoding mitochondrial protein
0.00109092	BX109484.1	Soares placenta Nb2HP cDNA clone IMAGp998G21232
0.00109147	AW275320.1	xm79a04x1 NCI_CGAP_Kid11 cDNA clone IMAGE:2690382 3'
0.00109209	BQ932625.1	AGENCOURT_8877967 Lupski_sciatic_nerve cDNA clone IMAGE:6198711 5'
0.00109347	BG462007.1	RST44995 Athersys RAGE Library Homo sapiens cDNA
0.00109454	NM_007111.3	transcription factor Dp-1 (TFDP1)
0.00109495	AW450497.1	UI-H-BI3-ako-g-12-0-UI.s1 NCI_CGAP_Sub5 cDNA clone IMAGE:2735062 3'
0.00109621	AF330042.1	Alu repeat mRNA sequence
0.00109653	N21207.1	N21207 yx41g11.s1 Soares melanocyte 2NbHM cDNA clone IMAGE:264356 3' similar to contains Alu repetitive element;
0.00109919	BE045612.1	hh24f10x1 NCI_CGAP_Lu24 cDNA clone IMAGE:2956075 3'
0.00109936	AK023783.1	cDNA FLJ13721 fis, clone PLACE2000450
0.00110077	W60612.1	W60612 zc91e06.s1 Pancreatic Islet cDNA clone IMAGE:338530 3' similar to contains Alu repetitive element;contains element PTR7 repetitive element ;
0.00110271	NM_016227.1	chromosome 1 open reading frame 9 (C1orf9)
0.0011032	BF509087.1	UI-H-BI4-aou-d-02-0-UIs1 NCI_CGAP_Sub8 cDNA clone IMAGE:3086234 3'
0.00110364	AI808358.1	wf54h09x1 Soares_NFL_T_GBC_S1 cDNA clone IMAGE:2359457 3'
0.00110412	NM_004716.2	proprotein convertase subtilisin/kexin type 7 (PCSK7)
0.00110424	NM_003886.2	A kinase (PRKA) anchor protein 4 (AKAP4), transcript variant 1
0.0011048	AK021989.1	cDNA FLJ11927 fis, clone HEMBB1000402
0.00110542	BE614553.1	601503815T1 NIH_MGC_71 cDNA clone IMAGE:3905834 3'
0.00110751	CB960080.1	AGENCOURT_13892138 NIH_MGC_147 cDNA clone IMAGE:30340516 5'
0.00110825	BC035864.1	clone IMAGE:4992174
0.0011084	BF514890.1	UI-H-BW1-anp-b-01-0-UIs1 NCI_CGAP_Sub7 cDNA clone IMAGE:3083064 3'
0.00111383	AL049327.1	mRNA; cDNA DKFZp564E016 (from clone DKFZp564E016)
0.00111514	AK022084.1	cDNA FLJ12022 fis, clone HEMBB1001760
0.00111789	AW663476.1	hi70b12x1 Soares_NFL_T_GBC_S1 cDNA clone IMAGE:2977631 3'
0.00111803	NM_025051.1	hypothetical protein FLJ23022 (FLJ23022), mRNA
0.00111902	AW293571.1	UI-H-BI2-ahq-g-09-0-UIs1 NCI_CGAP_Sub4 cDNA clone IMAGE:2727760 3'
0.00111909	AI433833.1	ti17a07x1 NCI_CGAP_Kid11 cDNA clone IMAGE:2130708 3' similar to contains Alu repetitive element;
0.0011198	BQ446527.1	UI-H-EU1-azz-e-06-0-UIs1 NCI_CGAP_Ct1 cDNA clone UI-H-EU1-azz-e-06-0-UI 3'
0.00112469	NM_012205.1	3-hydroxyanthranilate 3,4-dioxygenase (HAAO)
0.00112475	BX094305.1	Soares infant brain 1NIB cDNA clone IMAGp998H03137 ; IMAGE:25507
0.00112511	BI757335.1	603029552F1 NIH_MGC_114 cDNA clone IMAGE:5199805 5'
0.00112549	NM_022910.1	NDRG family member 4 (NDRG4)
0.00112721	NM_182981.1	pregnancy-induced growth inhibitor (OKL38)
0.00112722	NM_024728.1	chromosome 7 open reading frame 10 (C7orf10)
0.00112742	NM_017756.1	hypothetical protein FLJ20306 (FLJ20306), mRNA
0.00112828	AI798609.1	wc33d09.x1 NCI_CGAP_Pr28 cDNA clone IMAGE:2316977 3' similar to contains Alu repetitive element;
0.00113007	NM_015136.1	stabilin 1 (STAB1)
0.00113352	BM264077.1	ig34e11x1 HR85 islet Homo sapiens cDNA 3'
0.00113553	BG191796.1	RST10892 Athersys RAGE Library Homo sapiens cDNA
0.00113594	NM_152727.4	copine II (CPNE2)
0.00113613	NM_203413.1	S-phase 2 protein (DERP6)
0.00113855	AU185823.1	Mast cell library (Sugita Y) cDNA clone B02340-022
0.00113857	N31214.1	yx53c01r1 Soares melanocyte 2NbHM cDNA clone IMAGE:265440 5'
0.00113956	BQ889107.1	AGENCOURT_8119870 Lupski_dorsal_root_ganglion cDNA clone IMAGE:6177856 5'
0.00114449	W92540.1	ze44d10s1 Soares retina N2b4HR cDNA clone IMAGE:361843 3' similar to gb:L27670 Human Landsteiner-Wiener blood group glycoprotein (HUMAN);contains Alu repetitive element;
0.00114505	NM_000761.2	cytochrome P450, family 1, subfamily A, polypeptide 2 (CYP1A2)
0.00114654	AW138862.1	UI-H-BI1-aeq-a-12-0-UI.s1 NCI_CGAP_Sub3 cDNA clone IMAGE:2720158 3'
0.00115072	AA015742.1	ze30c04.s1 Soares retina N2b4HR cDNA clone IMAGE:360486 3' similar to contains Alu repetitive element;contains element LTR4 repetitive element ;
0.00115213	NM_013432.3	nuclear factor of kappa light polypeptide gene enhancer in B-cells inhibitor-like 2 (NFKBIL2)
0.001153	NM_182560.1	hypothetical protein FLJ25773 (FLJ25773)
0.00115794	AW189008.1	xk98d01x1 NCI_CGAP_Ut4 cDNA clone IMAGE:2674753 3' similar to SW:STA1_HUMAN P42224 SIGNAL TRANSDUCER AND ACTIVATOR OF TRANSCRIPTION 1-ALPHA/BETA ;
0.00116035	AL832511.1	mRNA; cDNA DKFZp667C131 (from clone DKFZp667C131)
0.0011631	NM_021902.2	FXYD domain containing ion transport regulator 1 (phospholemman) (FXYD1), transcript variant b
0.00116541	BC062668.1	cDNA clone MGC:71902 IMAGE:30326117
0.00116871	INCYTE UNIQUE	INCYTE UNIQUE
0.00117095	AA019862.1	ze60c01s1 Soares retina N2b4HR cDNA clone IMAGE:363360 3'
0.0011714	R38944.1	yd06g09s1 Soares infant brain 1NIB cDNA clone IMAGE:25061 3' similar to contains Alu repetitive element;
0.00117823	CA313077.1	UI-CF-FN0-aex-o-18-0-UIs1 UI-CF-FN0 cDNA clone UI-CF-FN0-aex-o-18-0-UI 3'
0.00118183	NM_033044.2	microtubule-actin crosslinking factor 1 (MACF1), transcript variant 2
0.00118224	BX111978.1	Soares_testis_NHT cDNA clone IMAGp998H104110
0.00118489	AW664916.1	hi85f08x1 Soares_NFL_T_GBC_S1 cDNA clone IMAGE:2979111 3' similar to contains Alu repetitive element;contains element L1 repetitive element ;
0.0011853	BM993438.1	UI-H-DT0-avj-k-15-0-UIs1 NCI_CGAP_DT0 cDNA clone IMAGE:5880326 3'
0.00118615	NM_006706.2	transcription elongation regulator 1 (TCERG1)
0.00118743	AI871214.1	wl80a04x1 NCI_CGAP_Brn25 cDNA clone IMAGE:2431182 3'
0.0011896	H70355.1	ys02g11r1 Soares fetal liver spleen 1NFLS cDNA clone IMAGE:213668 5'
0.00119153	NM_207459.1	FLJ35767 protein (FLJ35767)
0.00119233	BF507424.1	UI-H-BW1-amx-a-09-0-UIs1 NCI_CGAP_Sub7 cDNA clone IMAGE:3071153 3'
0.00119422	BC042015.1	clone IMAGE:5311591, mRNA
0.00119592	AK127207.1	cDNA FLJ45274 fis, clone BRHIP3000626
0.0011977	AI283196.1	qk49h11x1 NCI_CGAP_Co8 cDNA clone IMAGE:1872357 3'
0.00119787	NM_006295.1	valyl-tRNA synthetase 2 (VARS2)
0.00119828	U75655.1	HSU75655 Human cDNA clone IM.A.G.E. consortium clone 222188
0.00119956	NM_006539.2	calcium channel, voltage-dependent, gamma subunit 3 (CACNG3)
0.00119964	BI838262.1	603083185F1 NIH_MGC_120 cDNA clone IMAGE:5222492 5'
0.00119966	CK825917.1	ik35d02y5 HR85 islet cDNA clone IMAGE:5783066 5'
0.00120211	NM_080385.2	carboxypeptidase A5 (CPA5)
0.00120227	NM_138271.1	alpha thalassemia/mental retardation syndrome X-linked (RAD54 homolog, S cerevisiae) (ATRX), transcript variant 3
0.00120264	AK098579.1	cDNA FLJ25713 fis, clone TST05089
0.00120422	CA454250.1	AGENCOURT_10738664 MAPcL cDNA clone IMAGE:6718919 5'
0.00120446	NM_002340.3	lanosterol synthase (2,3-oxidosqualene-lanosterol cyclase) (LSS), transcript variant 1
0.00120587	AY037867.1	LOH12CR2 (LOH12CR2) mRNA
0.00120903	BU754516.1	UI-1-BB1p-aya-h-03-0-UIs1 NCI_CGAP_Pl6 cDNA clone UI-1-BB1p-aya-h-03-0-UI 3'
0.00120951	NM_016252.1	baculoviral IAP repeat-containing 6 (apollon) (BIRC6)
0.00121174	BU072397.1	im46c10.x1 HR85 islet cDNA clone IMAGE:6038034 3'
0.0012174	AW470827.1	ha34a09x1 NCI_CGAP_Kid12 cDNA clone IMAGE:2875576 3'
0.00122071	AI829596.1	wf28g08x1 Soares_NFL_T_GBC_S1 cDNA clone IMAGE:2356958 3'
0.00122131	AF090910.1	clone HQ0262
0.00122134	NM_025106.2	SPRY domain-containing SOCS box protein SSB-1 (SSB1)
0.00122458	CA312867.1	UI-CF-FN0-afl-d-24-0-UI.s1 UI-CF-FN0 cDNA clone UI-CF-FN0-afl-d-24-0-UI 3'
0.00122486	W80462.1	zd82f07s1 Soares_fetal_heart_NbHH19W cDNA clone IMAGE:347173 3' similar to contains Alu repetitive element;
0.00122498	NM_182662.1	aminoadipate aminotransferase (AADAT), transcript variant 2
0.00122706	NM_053000.1	TIGA1 (TIGA1), mRNA
0.00122725	AK090766.1	cDNA FLJ33447 fis, clone BRAMY1000098
0.00122862	NM_052963.1	mitochondrial topoisomerase I (TOP1MT), nuclear gene encoding mitochondrial protein
0.00123381	AW025368.1	wu96c05x1 NCI_CGAP_Kid3 cDNA clone IMAGE:2527880 3'
0.0012353	NM_016617.1	ubiquitin-fold modifier 1 (Ufm1)
0.0012364	BM727677.1	UI-E-EJ0-ail-c-02-0-UIr1 UI-E-EJ0 cDNA clone UI-E-EJ0-ail-c-02-0-UI 5'
0.00123657	NM_030661.3	homeo box A3 (HOXA3), transcript variant 1
0.00123679	N71777.1	yz94e02s1 Soares melanocyte 2NbHM cDNA clone IMAGE:290714 3'
0.00123763	AK023150.1	cDNA FLJ13088 fis, clone NT2RP3002102
0.0012428	AW294881.1	UI-H-BI2-ahr-b-04-0-UIs1 NCI_CGAP_Sub4 cDNA clone IMAGE:2727511 3'
0.00124799	AW235189.1	xm54a06x1 NCI_CGAP_GC6 cDNA clone IMAGE:2687986 3'
0.00124947	AI458534.1	tk05h05.x1 NCI_CGAP_Lu24 cDNA clone IMAGE:2150169 3' similar to contains element MER6 repetitive element ;
0.00125092	AI393968.1	tg06a02.x1 NCI_CGAP_CLL1 cDNA clone IMAGE:2107946 3' similar to contains Alu repetitive element;contains element XTR repetitive element ;
0.00125467	AK098460.1	cDNA FLJ25594 fis, clone JTH13012
0.00125469	N22605.1	yw31e06s1 Morton Fetal Cochlea cDNA clone IMAGE:253858 3'
0.00125577	BU538544.1	AGENCOURT_10180959 NIH_MGC_107 cDNA clone IMAGE:6569113 5'
0.0012581	BU570090.1	AGENCOURT_10400034 NIH_MGC_82 cDNA clone IMAGE:6618240 5'
0.00125897	AW961352.1	EST373424 MAGE resequences, MAGG Homo sapiens cDNA
0.00126151	AB075838.1	KIAA1958 protein
0.00126154	AK096937.1	cDNA FLJ39618 fis, clone SMINT2000824
0.00126562	BI464964.1	603207444F1 NIH_MGC_97 cDNA clone IMAGE:5273123 5'
0.00126889	AA258987.1	zs35b12r1 NCI_CGAP_GCB1 cDNA clone IMAGE:687167 5' similar to contains Alu repetitive element;
0.00126978	AA713948.1	nx81b01.s1 NCI_CGAP_GCB1 cDNA clone IMAGE:1268617 3' similar to contains Alu repetitive element;
0.00127114	AA872567.1	oa16g04s1 NCI_CGAP_GCB1 cDNA clone IMAGE:1305174 3' similar to contains Alu repetitive element;contains element LTR9 repetitive element ;
0.00127117	NM_144718.2	hypothetical protein AY099107 (LOC152185)
0.00127551	AW291120.1	UI-H-BI2-agc-h-12-0-UIs1 NCI_CGAP_Sub4 cDNA clone IMAGE:2723974 3'
0.00127645	NM_001124.1	adrenomedullin (ADM)
0.00127685	NM_021614.2	potassium intermediate/small conductance calcium-activated channel, subfamily N, member 2 (KCNN2), transcript variant 1
0.00127939	AW662756.1	hi81b12x1 Soares_NFL_T_GBC_S1 cDNA clone IMAGE:2978687 3'
0.00128206	BM511673.1	ij51g03x1 Human insulinoma cDNA clone IMAGE:5634605 3' similar to SW:ALU1_HUMAN P39188 ALU SUBFAMILY J SEQUENCE CONTAMINATION WARNING ENTRY. [1] ;
0.00129096	CA315062.1	UI-CF-FN0-afi-p-02-0-UIs1 UI-CF-FN0 cDNA clone UI-CF-FN0-afi-p-02-0-UI 3'
0.00129268	AK092621.1	cDNA FLJ35302 fis, clone PROST2009470
0.00129554	AI922404.1	wn91g07x1 NCI_CGAP_Ut1 cDNA clone IMAGE:2453244 3' similar to contains Alu repetitive element;
0.00129657	BM681417.1	UI-E-EJ0-ail-f-21-0-UIs1 UI-E-EJ0 cDNA clone UI-E-EJ0-ail-f-21-0-UI 3'
0.00129791	BE674553.1	7e02d11x1 NCI_CGAP_Lu24 cDNA clone IMAGE:3281301 3'
0.00129813	NM_001543.3	N-deacetylase/N-sulfotransferase (heparan glucosaminyl) 1 (NDST1)
0.00129888	NM_012429.1	SEC14-like 2 (S cerevisiae) (SEC14L2)
0.00129921	AL080057.1	mRNA; cDNA DKFZp564D032 (from clone DKFZp564D032)
0.00130409	NM_001831.2	clusterin (complement lysis inhibitor, SP-40,40, sulfated glycoprotein 2, testosterone-repressed prostate message 2, apolipoprotein J) (CLU), transcript variant 1
0.0013068	AA732841.1	zg77f01s1 Soares_fetal_heart_NbHH19W cDNA clone IMAGE:399385 3'
0.00130755	BF527549.1	602040468F1 NCI_CGAP_Brn67 cDNA clone IMAGE:4178344 5'
0.0013144	AW293737.1	UI-H-BI2-aho-h-10-0-UIs1 NCI_CGAP_Sub4 cDNA clone IMAGE:2727786 3'
0.00131695	U59227.1	ectodermal dysplasia protein (EDA) gene, partial cds
0.00131771	CA775524.1	io86g06y1 HR85 islet cDNA clone IMAGE:6133427 5'
0.00131885	NM_017895.6	DEAD (Asp-Glu-Ala-Asp) box polypeptide 27 (DDX27)
0.0013193	INCYTE UNIQUE	INCYTE UNIQUE
0.00132006	BX108655.1	Soares_testis_NHT cDNA clone IMAGp998C164410
0.00132027	BF947457.1	MR3-NN0220-281000-007-a10 NN0220 Homo sapiens cDNA
0.00132068	BQ014303.1	UI-H-ED1-axs-n-15-0-UIs1 NCI_CGAP_ED1 cDNA clone IMAGE:5833166 3'
0.00132199	NM_021953.2	forkhead box M1 (FOXM1), transcript variant 2
0.00132217	BM545585.1	AGENCOURT_6500550 NIH_MGC_124 cDNA clone IMAGE:5729912 5'
0.00132561	AA001435.1	ze46g09.s1 Soares retina N2b4HR cDNA clone IMAGE:362080 3' similar to contains Alu repetitive element;contains element PTR5 repetitive element ;
0.00133068	INCYTE UNIQUE	INCYTE UNIQUE
0.00133075	NM_025240.1	B7 homolog 3 (B7H3)
0.00133211	AW662274.1	hi22h01x1 NCI_CGAP_GU1 cDNA clone IMAGE:2973073 3' similar to contains element MSR1 repetitive element ;
0.00133254	AL038473.1	DKFZp566C1346_r1 566 (synonym: hfkd2) cDNA clone DKFZp566C1346 5'
0.00133344	AK074366.1	cDNA FLJ23786 fis, clone HEP21350
0.00133479	BI491133.1	df04c06.w1 Morton Fetal Cochlea cDNA clone IMAGE:2482187 3'
0.00133678	NM_201548.1	retinitis pigmentosa 26 (autosomal recessive) (RP26)
0.00133974	BE829860.1	RC6-ET0073-210600-011-H08 ET0073 Homo sapiens cDNA
0.00134011	NM_005309.1	glutamic-pyruvate transaminase (alanine aminotransferase) (GPT)
0.0013413	NM_004827.1	ATP-binding cassette, sub-family G (WHITE), member 2 (ABCG2)
0.00134181	BF115953.1	7n75b08x1 NCI_CGAP_Ov18 cDNA clone IMAGE:3570375 3' similar to contains Alu repetitive element;
0.00134346	AI871784.1	we46d07x1 NCI_CGAP_Lu24 cDNA clone IMAGE:2344141 3'
0.00134352	AI769939.1	wj31h05x1 NCI_CGAP_Kid12 cDNA clone IMAGE:2404473 3'
0.00134594	BQ711854.1	AGENCOURT_7976551 NIH_MGC_113 cDNA clone IMAGE:6214290 5'
0.00134757	AA457244.1	aa91d10s1 Stratagene fetal retina 937202 cDNA clone IMAGE:838675 3'
0.00134936	BU947666.1	io55f05x1 Human insulinoma cDNA clone IMAGE:6130328 3'
0.00134944	BC007307.1	Similar to zinc finger protein 268, clone IMAGE:3352268, mRNA
0.00135134	NM_007244.1	proline rich 4 (lacrimal) (PRR4)
0.0013521	CA944807.1	UI-CF-FN0-afr-b-14-0-UIs1 UI-CF-FN0 cDNA clone UI-CF-FN0-afr-b-14-0-UI 3'
0.00135616	AK093628.1	cDNA FLJ36309 fis, clone THYMU2004986
0.00135637	BQ019352.1	UI-H-ED0-aww-m-10-0-UIs1 NCI_CGAP_ED0 cDNA clone IMAGE:5824689 3'
0.00135664	BQ025036.1	UI-1-BB1p-atq-d-12-0-UIs1 NCI_CGAP_Pl6 cDNA clone UI-1-BB1p-atq-d-12-0-UI 3'
0.00135771	NM_006895.1	histamine N-methyltransferase (HNMT)
0.00135807	BG200282.1	RST19592 Athersys RAGE Library Homo sapiens cDNA
0.00135831	NM_015399.2	breast cancer metastasis suppressor 1 (BRMS1)
0.00136176	AK025231.1	cDNA: FLJ21578 fis, clone COL06726
0.00136183	NM_019010.1	keratin 20 (KRT20)
0.00136285	BF510381.1	UI-H-BI4-aon-f-12-0-UIs1 NCI_CGAP_Sub8 cDNA clone IMAGE:3085583 3'
0.00136322	BX105338.1	Soares_pregnant_uterus_NbHPU cDNA clone IMAGp998C114347
0.00136709	BG004660.1	MR3-GN0186-211100-010-b04 GN0186 Homo sapiens cDNA
0.00136839	AI754838.1	cr30h08.x1 Human bone marrow stromal cells cDNA clone HBMSC_cr30h08 3'
0.00136971	AW440157.1	xu40g11x1 NCI_CGAP_Lu34 cDNA clone IMAGE:2804228 3'
0.00137024	AI016808.1	ov33a04x1 Soares_testis_NHT cDNA clone IMAGE:1639086 3'
0.00137062	NM_005097.1	leucine-rich, glioma inactivated 1 (LGI1)
0.00137233	AB011157.1	KIAA0585 protein
0.00137241	BC063314.1	cDNA clone IMAGE:5294991
0.00137275	AK025323.1	cDNA: FLJ21670 fis, clone COL09010
0.00137325	AK095496.1	cDNA FLJ38177 fis, clone FCBBF1000115, moderately similar to Homo sapiens protocadherin beta 14 (PCDH-beta14) mRNA
0.00137673	BQ007415.1	UI-1-BC1-aiy-b-04-0-UIs1 NCI_CGAP_Pl2 cDNA clone UI-1-BC1-aiy-b-04-0-UI 3'
0.00137891	NM_020448.2	hypothetical protein dJ462O232 (DJ462O23.2)
0.00138124	AI809904.1	wf59f02x1 Soares_NFL_T_GBC_S1 cDNA clone IMAGE:2359899 3'
0.00138234	NM_173608.1	chromosome 14 open reading frame 80 (C14orf80)
0.00138281	AW770880.1	hn54f01.x1 NCI_CGAP_Co17 cDNA clone IMAGE:3027481 3'
0.00138342	AA398885.1	zt64f12s1 Soares_testis_NHT cDNA clone IMAGE:727151 3'
0.00138384	BC035145.1	clone IMAGE:5264647
0.00138681	AW935456.1	RC6-DT0006-181299-011-B03 DT0006 Homo sapiens cDNA
0.00138734	NM_003787.1	nucleolar protein 4 (NOL4)
0.001388	NM_005894.1	CD5 antigen-like (scavenger receptor cysteine rich family) (CD5L)
0.0013891	T98872.1	ye65c11s1 Soares fetal liver spleen 1NFLS cDNA clone IMAGE:122612 3' similar to contains Alu repetitive element;
0.00139748	AA741001.1	nz05h09s1 NCI_CGAP_GCB1 cDNA clone IMAGE:1286945 3'
0.00139778	BG007247.1	IL5-GN0239-271100-281-b07 GN0239 Homo sapiens cDNA
0.00139991	AB007940.1	KIAA0471 protein
0.00140063	NM_002190.2	interleukin 17 (cytotoxic T-lymphocyte-associated serine esterase 8) (IL17)
0.00140151	T89407.1	yd98c08s1 Soares fetal liver spleen 1NFLS cDNA clone IMAGE:116270 3' similar to contains Alu repetitive element;contains LTR3 repetitive element ;
0.00140167	BX108175.1	NCI_CGAP_Brn23 cDNA clone IMAGp998C214327
0.00140241	BU507414.1	AGENCOURT_10309755 NIH_MGC_71 cDNA clone IMAGE:6501344 5'
0.00140419	NM_005221.4	distal-less homeo box 5 (DLX5)
0.00140805	NM_012320.2	lysophospholipase 3 (lysosomal phospholipase A2) (LYPLA3)
0.00140978	NM_031953.2	sorting nexin 25 (SNX25)
0.00141016	NM_005807.1	proteoglycan 4, (megakaryocyte stimulating factor, articular superficial zone protein, camptodactyly, arthropathy, coxa vara, pericarditis syndrome) (PRG4)
0.00141019	BX097079.1	NCI_CGAP_Kid11 cDNA clone IMAGp998F075925
0.00141199	BE220118.1	hv67d06x1 NCI_CGAP_Lu24 cDNA clone IMAGE:3178475 3'
0.00141232	CA951074.1	ir94f03y1 HR85 islet cDNA clone IMAGE:6610133 5'
0.00141547	AW137106.1	UI-H-BI1-acp-e-04-0-UIs1 NCI_CGAP_Sub3 cDNA clone IMAGE:2714983 3'
0.00141604	BQ029124.1	UI-H-DT0-aub-e-12-0-UIs1 NCI_CGAP_DT0 cDNA clone IMAGE:5867123 3'
0.00141653	BU075900.1	im83d09.y1 Human insulinoma cDNA clone IMAGE:6121409 5'
0.00141692	BX538229.1	mRNA; cDNA DKFZp686H2244 (from clone DKFZp686H2244)
0.00141806	AI291588.1	qm74d12x1 Soares_placenta_8to9weeks_2NbHP8to9W cDNA clone IMAGE:1894487 3' similar to contains Alu repetitive element;
0.00141925	NM_006811.2	tumor differentially expressed 1 (TDE1), transcript variant 1
0.00142157	AI937195.1	wp74c05x1 NCI_CGAP_Brn25 cDNA clone IMAGE:2467496 3' similar to contains Alu repetitive element;contains element MIR repetitive element ;
0.00142251	T89477.1	ye04h08s1 Soares fetal liver spleen 1NFLS cDNA clone IMAGE:116799 3'
0.00143031	NM_024336.1	iroquois homeobox protein 3 (IRX3)
0.00143463	NM_003601.2	SWI/SNF related, matrix associated, actin dependent regulator of chromatin, subfamily a, member 5 (SMARCA5)
0.00143486	BQ721503.1	AGENCOURT_8217597 Lupski_sympathetic_trunk cDNA clone IMAGE:6187779 5'
0.0014349	AW118962.1	xd88a04x1 Soares_NFL_T_GBC_S1 cDNA clone IMAGE:2604654 3'
0.00143602	BE675954.1	7f19a12.x1 NCI_CGAP_CLL1 cDNA clone IMAGE:3295102 3' similar to contains Alu repetitive element;contains element DBR repetitive element ;
0.00143677	NM_003275.1	tropomodulin 1 (TMOD1)
0.00143724	AA704785.1	zj35h07s1 Soares_fetal_liver_spleen_1NFLS_S1 cDNA clone IMAGE:452317 3' similar to contains Alu repetitive element;
0.00143832	AL110353.1	DKFZp564L1978_r1 564 (synonym: hfbr2) cDNA clone DKFZp564L1978 5'
0.00143886	BC033250.1	clone IMAGE:5441027, mRNA
0.00144472	BC052612.1	cDNA clone IMAGE:6302240, containing frame-shift errors
0.00144667	AW080220.1	xe40f05.x1 NCI_CGAP_Eso2 cDNA clone IMAGE:2610369 3' similar to contains Alu repetitive element;contains element MSR1 repetitive element ;
0.00144685	NM_152654.1	hypothetical protein FLJ38607 (FLJ38607)
0.00144833	BX106885.1	Soares_pregnant_uterus_NbHPU cDNA clone IMAGp998O171170
0.00145478	T78439.1	yd68b01s1 Soares fetal liver spleen 1NFLS cDNA clone IMAGE:113353 3'
0.00145961	AI910430.1	wf81h05x1 Soares_NFL_T_GBC_S1 cDNA clone IMAGE:2362041 3' similar to contains Alu repetitive element;
0.00146565	AA618340.1	nq15h09s1 NCI_CGAP_Thy1 cDNA clone IMAGE:1144001 similar to contains Alu repetitive element;contains element L1 repetitive element ;
0.00146818	NM_019852.2	methyltransferase like 3 (METTL3)
0.00147154	AI749829.1	at26d07x1 Barstead aorta HPLRB6 cDNA clone IMAGE:2356237 3' similar to contains element L1 repetitive element ;
0.00147399	AK022877.1	cDNA FLJ12815 fis, clone NT2RP2002546
0.00147443	NM_138414.1	hypothetical protein BC011981 (LOC112869)
0.00147813	NM_002601.1	phosphodiesterase 6D, cGMP-specific, rod, delta (PDE6D)
0.00147876	AI820635.1	os03f11x5 NCI_CGAP_Lu5 cDNA clone IMAGE:1604301 3'
0.001482	NM_012113.1	carbonic anhydrase XIV (CA14)
0.00148589	AA506375.1	nh44a09.s1 NCI_CGAP_Pr5 cDNA clone IMAGE:955192 similar to gb:M21121 T-CELL SPECIFIC RANTES PROTEIN PRECURSOR (HUMAN);
0.00148838	BQ581602.1	il10g11x1 Human insulinoma cDNA clone IMAGE:6029757 3'
0.00148962	AA992205.1	ot80f06.s1 Soares_total_fetus_Nb2HF8_9w cDNA clone IMAGE:1623107 3' similar to contains element MSR1 repetitive element ;
0.00148995	NM_178470.2	WD repeat domain 40B (WDR40B)
0.00149255	BX480996.1	DKFZp686C20224_r1 686 (synonym: hlcc3) cDNA clone DKFZp686C20224 5'
0.00149456	NM_016040.3	CGI-100 protein (CGI-100)
0.00149516	NM_012140.3	solute carrier family 25 (mitochondrial carrier; dicarboxylate transporter), member 10 (SLC25A10)
0.0014955	NM_001480.2	galanin receptor 1 (GALR1)
0.00149628	NM_000860.2	hydroxyprostaglandin dehydrogenase 15-(NAD) (HPGD)
0.00149722	AL832081.1	mRNA; cDNA DKFZp313O1223 (from clone DKFZp313O1223)
0.0015002	NM_052890.2	peptidoglycan recognition protein 2 (PGLYRP2)
0.00150335	BI520884.1	603071244T1 NIH_MGC_119 cDNA clone IMAGE:5163299 3'
0.0015036	AI733705.1	qe69c04x5 Soares_fetal_lung_NbHL19W cDNA clone IMAGE:1744230 3' similar to contains Alu repetitive element;
0.00150371	AA705207.1	zj96f06s1 Soares_fetal_liver_spleen_1NFLS_S1 cDNA clone IMAGE:462755 3' similar to contains Alu repetitive element;contains element L1 repetitive element ;
0.00150574	NM_145262.2	CG9886-like (GLYCTK)
0.00150614	AI344212.1	tc02g04x1 NCI_CGAP_Co16 cDNA clone IMAGE:2062710 3' similar to contains element LTR1 repetitive element ;
0.00150628	BM041024.1	603614760F1 NIH_MGC_108 cDNA clone IMAGE:5556543 5'
0.00150689	NM_003679.1	kynurenine 3-monooxygenase (kynurenine 3-hydroxylase) (KMO)
0.00151129	U00930.1	clone C4E 163 (CAC)n/(GTG)n repeat-containing mRNA.
0.00151201	BU661543.1	cl73d12z1 Hembase; Erythroid Precursor Cells (LCB:cl library) cDNA clone cl73d12 5'
0.00151343	AA613959.1	no78d03s1 NCI_CGAP_AA1 cDNA clone IMAGE:1112933 3'
0.00151351	AA682863.1	zj15g10s1 Soares_fetal_liver_spleen_1NFLS_S1 cDNA clone IMAGE:450402 3' similar to contains Alu repetitive element;contains element L1 repetitive element ;
0.00151527	NM_007357.1	component of oligomeric golgi complex 2 (COG2)
0.00151639	AW291140.1	UI-H-BI2-agb-c-02-0-UIs1 NCI_CGAP_Sub4 cDNA clone IMAGE:2723691 3'
0.00152031	NM_014154.2	HSPC056 protein (HSPC056)
0.00152335	NM_025233.4	Coenzyme A synthase (COASY)
0.00152371	AB023136.1	KIAA0919 protein
0.00153082	BE221833.1	hr57g10x1 NCI_CGAP_Kid11 cDNA clone IMAGE:3132642 3' similar to contains Alu repetitive element;contains MER30.t1 MER30 repetitive element ;
0.00153383	AL137637.1	mRNA; cDNA DKFZp434J035 (from clone DKFZp434J035)
0.00153711	AI939546.1	qy64f10x5 NCI_CGAP_Brn25 cDNA clone IMAGE:2016811 3' similar to contains Alu repetitive element;contains element LTR5 repetitive element ;
0.0015416	BC035370.1	clone IMAGE:5168577
0.00154276	BF726821.1	by12e08x1 Human Lens cDNA (Un-normalized, unamplified): BY cDNA clone by12e08 3'
0.001544	NM_032102.1	Splicing factor, arginine/serine-rich, 46kD (SRP46)
0.00154518	BQ707825.1	AGENCOURT_8353158 NIH_MGC_113 cDNA clone IMAGE:6278053 5'
0.00154707	AA465261.1	aa33b05.r1 NCI_CGAP_GCB1 cDNA clone IMAGE:815025 5' similar to contains Alu repetitive element;contains element MSR1 repetitive element ;
0.0015486	BG546865.1	602574047F1 NIH_MGC_77 cDNA clone IMAGE:4702283 5'
0.00155237	BM972840.1	UI-CF-EC1-abr-h-07-0-UIs1 UI-CF-EC1 cDNA clone UI-CF-EC1-abr-h-07-0-UI 3'
0.00155494	R49412.1	yg60f07s1 Soares infant brain 1NIB cDNA clone IMAGE:36978 3' similar to contains Alu repetitive element;
0.00155544	BG217196.1	RST36897 Athersys RAGE Library Homo sapiens cDNA
0.00155579	NM_017885.1	host cell factor C1 regulator 1 (XPO1 dependant) (HCFC1R1)
0.00155608	N76715.1	yz81h12r1 Soares_multiple_sclerosis_2NbHMSP cDNA clone IMAGE:289511 5'
0.0015606	H72351.1	ys04d07s1 Soares fetal liver spleen 1NFLS cDNA clone IMAGE:213805 3'
0.00156093	BX114156.1	Soares_testis_NHT cDNA clone IMAGp998K154456
0.0015612	BF433995.1	7o97c05x1 NCI_CGAP_Ov18 cDNA clone IMAGE:3644168 3'
0.00156121	BG111530.1	602282851F1 NIH_MGC_86 cDNA clone IMAGE:4370293 5'
0.00156486	BF939580.1	7o47b04x1 NCI_CGAP_Kid11 cDNA clone IMAGE:3577278 3'
0.00156709	BQ230682.1	AGENCOURT_7249627 NIH_MGC_121 cDNA clone IMAGE:5769677 5'
0.00156766	AW815147.1	QV4-ST0212-120100-075-e04 ST0212 Homo sapiens cDNA
0.0015702	AK098244.1	cDNA FLJ40925 fis, clone UTERU2006486
0.00157126	CD245401.1	AGENCOURT_14128273 NIH_MGC_181 cDNA clone IMAGE:30374302 5'
0.00157181	BC039881.1	fetal Alzheimer antigen, mRNA (cDNA clone IMAGE:5113116), with apparent retained intron
0.00157216	AK123904.1	cDNA FLJ41910 fis, clone PEBLM2007834
0.00157634	BX088944.1	Soares_testis_NHT cDNA clone IMAGp998J113516 ; IMAGE:1392490
0.00157854	N63236.1	yz39c11s1 Morton Fetal Cochlea cDNA clone IMAGE:285428 3'
0.00158296	BC012108.1	cDNA clone MGC:20106 IMAGE:4643256
0.00158512	BX503694.1	DKFZp686M02112_s1 686 (synonym: hlcc3) cDNA clone DKFZp686M02112 3'
0.00158538	BQ025812.1	UI-1-BB1p-aye-e-10-0-UIs1 NCI_CGAP_Pl6 cDNA clone UI-1-BB1p-aye-e-10-0-UI 3'
0.00158714	AK023559.1	cDNA FLJ13497 fis, clone PLACE1004518
0.00158898	AW137561.1	UI-H-BI1-adf-b-10-0-UIs1 NCI_CGAP_Sub3 cDNA clone IMAGE:2716387 3'
0.00159132	AI580072.1	tk16a08x1 Soares_NhHMPu_S1 cDNA clone IMAGE:2151158 3'
0.00159391	J03474.1	serum amyloid A gene, complete cds
0.00159617	NM_001361.2	dihydroorotate dehydrogenase (DHODH), nuclear gene encoding mitochondrial protein
0.00159756	AI753104.1	cr05b08x1 Human bone marrow stromal cells cDNA clone HBMSC_cr05b08 3'
0.00159882	AI375662.1	tc09c10x1 Soares_NhHMPu_S1 cDNA clone IMAGE:2063346 3'
0.00160272	AI733624.1	an31b06x5 Gessler Wilms tumor cDNA clone IMAGE:1700243 3'
0.00160276	W63635.1	zc56h09r1 Soares_parathyroid_tumor_NbHPA cDNA clone IMAGE:326369 5'
0.00160396	BM916796.1	AGENCOURT_6609200 NIH_MGC_41 cDNA clone IMAGE:5483267 5'
0.00160412	AK095849.1	cDNA FLJ38530 fis, clone HCHON2001039
0.00160462	NM_032886.1	hypothetical protein MGC15912 (MGC15912)
0.00160537	BM787899.1	K-EST0066980 S11SNU1 cDNA clone S11SNU1-22-E11 5'
0.00161219	NM_003617.2	regulator of G-protein signalling 5 (RGS5)
0.00161232	NM_023010.2	UPF3 regulator of nonsense transcripts homolog B (yeast) (UPF3B), transcript variant 2
0.00161508	NM_002630.1	progastricsin (pepsinogen C) (PGC)
0.00161692	NM_145263.1	LOC132671 (LOC132671)
0.00161791	BU154542.1	AGENCOURT_7951840 NIH_MGC_82 cDNA clone IMAGE:6102956 5'
0.00161879	AW661774.1	hi80e12x1 Soares_NFL_T_GBC_S1 cDNA clone IMAGE:2978638 3'
0.0016223	AA766878.1	nz80a05s1 NCI_CGAP_GCB1 cDNA clone IMAGE:1301744 3'
0.00162577	NM_017791.1	chromosome 14 open reading frame 58 (C14orf58)
0.00162586	NM_006109.2	SKB1 homolog (S pombe) (SKB1)
0.00162636	BX092775.1	NCI_CGAP_Brn25 cDNA clone IMAGp998B125349 ; IMAGE:2165675
0.00162646	T71265.1	yd35c01s1 Soares fetal liver spleen 1NFLS cDNA clone IMAGE:110208 3'
0.00162695	CA312574.1	UI-CF-FN0-afk-h-04-0-UIs1 UI-CF-FN0 cDNA clone UI-CF-FN0-afk-h-04-0-UI 3'
0.00162752	AK021708.1	cDNA FLJ11646 fis, clone HEMBA1004394
0.0016276	AA227844.1	zr28h03.s1 Stratagene NT2 neuronal precursor 937230 cDNA clone IMAGE:664757 3'
0.00162775	CN312285.1	17000600085991 GRN_PRENEU Homo sapiens cDNA 5'
0.00162812	BM682773.1	UI-E-EJ1-ajf-c-22-0-UIs1 UI-E-EJ1 cDNA clone UI-E-EJ1-ajf-c-22-0-UI 3'
0.00163155	NM_022003.1	FXYD domain containing ion transport regulator 6 (FXYD6)
0.00163232	AI862564.1	wj15e11x1 NCI_CGAP_Kid12 cDNA clone IMAGE:2402924 3'
0.00163288	AA463818.1	zx67d04r1 Soares_total_fetus_Nb2HF8_9w cDNA clone IMAGE:796519 5' similar to TR:G576631 G576631 14 KDA TRANSMEMBRANE PROTEIN. ;
0.001633	CB409690.1	NISC_nc06f08.x1 COGENE 6E MAX cDNA clone IMAGE:5796615 3'
0.00163304	NM_017846.3	tRNA selenocysteine associated protein (SECP43)
0.00163378	BG003057.1	MR3-GN0187-171100-011-f02 GN0187 Homo sapiens cDNA
0.00163487	BX099102.1	Soares_testis_NHT cDNA clone IMAGp998N101826
0.00163868	BC071723.1	cDNA clone IMAGE:3846756, with apparent retained intron
0.00164043	NM_175739.2	serine (or cysteine) proteinase inhibitor, clade A (alpha-1 antiproteinase, antitrypsin), member 9 (SERPINA9)
0.00164214	N49812.1	N49812 yv23e06.r1 Soares fetal liver spleen 1NFLS cDNA clone IMAGE:243586 5'
0.00164344	BM700222.1	UI-E-DW1-aha-h-23-0-UIr1 UI-E-DW1 cDNA clone UI-E-DW1-aha-h-23-0-UI 5'
0.00164407	AI417354.1	tg30a03.x1 NCI_CGAP_Brn25 cDNA clone IMAGE:2110252 3' similar to contains Alu repetitive element;
0.00164444	NM_017849.1	hypothetical protein FLJ20507 (FLJ20507)
0.00164449	H56207.1	yq98b04r1 Soares fetal liver spleen 1NFLS cDNA clone IMAGE:203791 5' similar to contains Alu repetitive element;
0.0016449	AW362436.1	RC1-CT0279-241199-012-d01 CT0279 Homo sapiens cDNA
0.00164871	NM_177477.1	Ly-6 neurotoxin-like protein 1 (LYNX1), transcript variant 5
0.00165075	BC028913.1	clone IMAGE:4516734
0.00165532	AI652495.1	wb29h01x1 NCI_CGAP_GC6 cDNA clone IMAGE:2307121 3' similar to contains element MER35 repetitive element ;
0.00165826	AI990596.1	ws22b07.x1 NCI_CGAP_GC6 cDNA clone IMAGE:2497909 3'
0.00166191	AK096893.1	cDNA FLJ39574 fis, clone SKMUS2002693
0.0016644	AK098260.1	cDNA FLJ40941 fis, clone UTERU2008426
0.00166468	NM_004272.3	homer homolog 1 (Drosophila) (HOMER1)
0.00166494	NM_001752.1	catalase (CAT)
0.00166645	AV660725.1	GLC cDNA clone GLCGKF10 3'
0.00166901	BC033368.1	tetraspanin similiar to uroplakin 1, mRNA (cDNA clone IMAGE:4828362)
0.00166966	CB852150.1	UI-CF-FN0-aep-j-18-0-UIs1 UI-CF-FN0 cDNA clone UI-CF-FN0-aep-j-18-0-UI 3'
0.00167435	AI821138.1	nt63h02.y5 NCI_CGAP_Pr3 cDNA clone IMAGE:1203219 similar to contains Alu repetitive element;contains element MER12 repetitive element ;
0.00167691	CD000293.1	AGENCOURT_13640345 NIH_MGC_186 cDNA clone IMAGE:30323429 5'
0.00168044	AW970654.1	EST382737 MAGE resequences, MAGK Homo sapiens cDNA
0.00168126	AI187950.1	qe13f03.x1 Soares_testis_NHT cDNA clone IMAGE:1738877 3' similar to gb:M32315 TUMOR NECROSIS FACTOR RECEPTOR 2 PRECURSOR (HUMAN);contains LTR8.t2 LTR8 repetitive element ;
0.00168203	AK126191.1	cDNA FLJ44203 fis, clone THYMU3001083, moderately similar to Tubulin epsilon chain
0.00168463	NM_001240.2	cyclin T1 (CCNT1)
0.00168844	BC047344.1	clone IMAGE:5179596, mRNA
0.00168869	AI088127.1	oz95f11.x1 Soares_parathyroid_tumor_NbHPA cDNA clone IMAGE:1683117 3' similar to contains Alu repetitive element;
0.00168901	BF110090.1	7n45h01x1 NCI_CGAP_Lu24 cDNA clone IMAGE:3567601 3'
0.00169066	BE048229.1	tz48f08y1 NCI_CGAP_Brn52 cDNA clone IMAGE:2291847 5'
0.00169139	BU741574.1	UI-E-EO1-aiz-a-01-0-UIs1 UI-E-EO1 cDNA clone UI-E-EO1-aiz-a-01-0-UI 3'
0.00169274	INCYTE UNIQUE	INCYTE UNIQUE
0.00169397	BU949575.1	in61d09.x1 HR85 islet cDNA clone IMAGE:6126760 3'
0.00169448	BX486780.1	DKFZp686G04253_r1 686 (synonym: hlcc3) cDNA clone DKFZp686G04253 5'
0.00169515	AK022013.1	cDNA FLJ11951 fis, clone HEMBB1000827
0.0016957	AK056213.1	cDNA FLJ31651 fis, clone NT2RI2004136
0.00169618	NM_000379.2	xanthine dehydrogenase (XDH)
0.00169634	BM718192.1	UI-E-EJ0-ain-k-24-0-UIr1 UI-E-EJ0 cDNA clone UI-E-EJ0-ain-k-24-0-UI 5'
0.00169712	AI918756.1	ts88c02x1 NCI_CGAP_GC6 cDNA clone IMAGE:2238338 3'
0.001698	BX108687.1	NCI_CGAP_Lu5 cDNA clone IMAGp998I184654
0.00170386	AI446500.1	tj20b10x1 NCI_CGAP_Gas4 cDNA clone IMAGE:2142043 3' similar to contains Alu repetitive element;contains element LTR1 repetitive element ;
0.00170646	AK025011.1	cDNA: FLJ21358 fis, clone COL02842
0.00170912	BF370084.1	RC5-FN0022-040700-032-B11 FN0022 Homo sapiens cDNA
0.00170922	AW270388.1	xp75a02x1 NCI_CGAP_Ov40 cDNA clone IMAGE:2746154 3'
0.00171204	NM_004853.1	syntaxin 8 (STX8)
0.00171526	AW451118.1	UI-H-BI3-alg-g-04-0-UIs1 NCI_CGAP_Sub5 cDNA clone IMAGE:2736942 3'
0.00171673	BC045703.1	clone IMAGE:5311137
0.00171712	BU078184.1	im65d08y1 HR85 islet cDNA clone IMAGE:6039975 5'
0.00171779	BC042066.1	clone IMAGE:5729297
0.00171856	NM_001163.2	amyloid beta (A4) precursor protein-binding, family A, member 1 (X11) (APBA1)
0.00171926	BF508319.1	UI-H-BI4-aqb-b-04-0-UIs1 NCI_CGAP_Sub8 cDNA clone IMAGE:3089215 3'
0.00172341	AW975473.1	EST387582 MAGE resequences, MAGN Homo sapiens cDNA
0.00172391	AK024887.1	cDNA: FLJ21234 fis, clone COL00841
0.00172998	NM_004945.1	dynamin 2 (DNM2)
0.00173246	BF110584.1	7n39e07x1 NCI_CGAP_Lu24 cDNA clone IMAGE:3567061 3'
0.00173272	NM_145802.2	septin 6 (SEPT6), transcript variant V
0.00173379	NM_024103.2	solute carrier family 25 (mitochondrial carrier; phosphate carrier), member 23 (SLC25A23)
0.00173439	AV748797.1	NPC cDNA clone NPCAIB09 5'
0.00173474	N59561.1	yv76g03s1 Soares fetal liver spleen 1NFLS cDNA clone IMAGE:248692 3' similar to gb:M14043 ANNEXIN II (HUMAN);
0.00173912	H95228.1	yw59g10r1 Soares_placenta_8to9weeks_2NbHP8to9W cDNA clone IMAGE:256578 5'
0.00174668	AK021481.1	cDNA FLJ11419 fis, clone HEMBA1000985
0.00174852	NM_006928.3	silver homolog (mouse) (SILV)
0.00175138	NM_021065.2	histone 1, H2ad (HIST1H2AD)
0.00175293	NM_198182.1	transcription factor CP2-like 2 (TFCP2L2), transcript variant 2
0.00175455	AA773010.1	ac48c09s1 Stratagene hNT neuron (#937233) cDNA clone IMAGE:859696 3' similar to contains Alu repetitive element;contains element MER22 repetitive element ;
0.00175482	BX347138.2	PLACENTA COT 25-NORMALIZED cDNA clone CS0DI056YJ24 3-PRIME
0.00175781	R16095.1	ya51c12s2 Soares fetal liver spleen 1NFLS cDNA clone IMAGE:66454 3'
0.00175857	BC034641.1	hypothetical protein LOC157570, mRNA (cDNA clone IMAGE:4838966), containing frame-shift errors
0.0017586	AI768655.1	wh24e05x1 NCI_CGAP_Kid11 cDNA clone IMAGE:2381696 3'
0.00176093	NM_000461.2	thyroid hormone receptor, beta (erythroblastic leukemia viral (v-erb-a) oncogene homolog 2, avian) (THRB)
0.00176202	BU930849.1	AGENCOURT_10425433 NIH_MGC_83 cDNA clone IMAGE:6668985 5'
0.00176301	H00617.1	yj25f02s1 Soares placenta Nb2HP cDNA clone IMAGE:149787 3'
0.00176503	BX113698.1	Soares_fetal_liver_spleen_1NFLS_S1 cDNA clone IMAGp998D111094
0.00176647	BF114683.1	7j66c07x1 Soares_NSF_F8_9W_OT_PA_P_S1 cDNA clone IMAGE:3391404 3'
0.00177017	NM_000934.1	serine (or cysteine) proteinase inhibitor, clade F (alpha-2 antiplasmin, pigment epithelium derived factor), member 2 (SERPINF2)
0.00177878	BX101010.1	Soares_testis_NHT cDNA clone IMAGp998G051783
0.00178261	XM_292260.3	solute carrier family 35, member F4 (SLC35F4)
0.00178278	NM_032362.1	HEIL1 protein (HEIL1), mRNA
0.00178421	XM_292562.3	similar to c439A61 (novel protein similar to heparan sulfate (glucosamine) 3-O-sulfotransferases) (LOC342460)
0.00178447	NM_004355.1	CD74 antigen (invariant polypeptide of major histocompatibility complex, class II antigen-associated) (CD74)
0.00178588	AF289565.1	clone pp6414 unknown mRNA
0.00178625	NM_022899.3	ARP8 actin-related protein 8 homolog (yeast) (ACTR8)
0.00178816	NM_002617.3	peroxisome biogenesis factor 10 (PEX10), transcript variant 2
0.00179047	AY550194.1	clone LOC_LELC unknown mRNA
0.00179056	AW157389.1	au95a01.x1 Schneider fetal brain 00004 cDNA clone IMAGE:2783976 3' similar to contains Alu repetitive element;
0.0017954	AK124132.1	cDNA FLJ42138 fis, clone TESTI2036684
0.00179617	NM_000640.2	interleukin 13 receptor, alpha 2 (IL13RA2)
0.00179618	BQ270223.1	ik07g05y1 Human insulinoma cDNA clone IMAGE: 5780528 5'
0.00180061	AK128407.1	cDNA FLJ46550 fis, clone THYMU3038603, moderately similar to Mus musculus WW domain binding protein 2 (Wbp2)
0.00180103	BX107948.1	Soares retina N2b4HR cDNA clone IMAGp998D14880
0.00180244	BE794322.1	601591478F1 NIH_MGC_7 cDNA clone IMAGE:3945738 5'
0.00180948	AI261722.1	qz31b04x1 NCI_CGAP_Kid11 cDNA clone IMAGE:2028463 3' similar to contains MER2.b1 MER2 repetitive element ;
0.00181231	R60650.1	R60650 yh14a10.s1 Soares infant brain 1NIB cDNA clone IMAGE:37635 3'
0.00181251	AK095266.1	cDNA FLJ37947 fis, clone CTONG2009108, highly similar to HOMEOBOX PROTEIN DLX-1
0.00181484	NM_017860.3	hypothetical protein FLJ20519 (FLJ20519)
0.00181493	AI219474.1	qh18f02.x1 Soares_NFL_T_GBC_S1 cDNA clone IMAGE:1845051 3'
0.00181816	AK123801.1	cDNA FLJ41807 fis, clone NOVAR2001620
0.00182108	NM_001184.2	ataxia telangiectasia and Rad3 related (ATR)
0.00182254	BC005856.2	hypothetical protein MGC2889, mRNA (cDNA clone IMAGE:2990020)
0.00182439	BC025328.1	clone IMAGE:3944699
0.00182531	AA773576.1	ab61c08s1 Stratagene lung carcinoma 937218 cDNA clone IMAGE:845294 3' similar to contains Alu repetitive element;contains element MER22 repetitive element ;
0.00182821	INCYTE UNIQUE	INCYTE UNIQUE
0.00182944	AK056882.1	cDNA FLJ32320 fis, clone PROST2003537
0.00183236	AI052808.1	oz11f11x1 Soares_fetal_liver_spleen_1NFLS_S1 cDNA clone IMAGE:1675053 3'
0.0018353	NM_000574.2	decay accelerating factor for complement (CD55, Cromer blood group system) (DAF)
0.00183574	NM_002121.4	major histocompatibility complex, class II, DP beta 1 (HLA-DPB1)
0.00183647	XM_291169.1	similar to precursor peptide (LOC340204)
0.00183721	NM_152495.1	hypothetical protein FLJ38993 (FLJ38993)
0.0018467	NM_030674.2	solute carrier family 38, member 1 (SLC38A1)
0.00184823	NM_004752.1	glial cells missing homolog 2 (Drosophila) (GCM2)
0.00184877	AV761282.1	MDS cDNA clone MDSANE09 5'
0.00184926	AI480069.1	tm71h01x1 NCI_CGAP_Brn25 cDNA clone IMAGE:2163601 3' similar to contains element A3R A3R repetitive element ;
0.00185026	NM_006876.1	UDP-GlcNAc:betaGal beta-1,3-N-acetylglucosaminyltransferase 6 (B3GNT6)
0.00186191	NM_016937.1	polymerase (DNA directed), alpha (POLA)
0.00186193	INCYTE UNIQUE	INCYTE UNIQUE
0.00186598	NM_001966.1	enoyl-Coenzyme A, hydratase/3-hydroxyacyl Coenzyme A dehydrogenase (EHHADH)
0.00186888	BM874216.1	laa03b05x1 8 5 week embryo anterior tongue 8 5 EAT Homo sapiens cDNA 3'
0.00187016	AK000151.1	cDNA FLJ20144 fis, clone COL07809
0.00187079	BX115579.1	Soares fetal liver spleen 1NFLS cDNA clone IMAGp998G23416
0.0018715	BI754415.1	603026995F1 NIH_MGC_114 cDNA clone IMAGE:5197630 5'
0.00187163	BM467430.1	AGENCOURT_6472014 NIH_MGC_88 cDNA clone IMAGE:5573191 5'
0.00187199	CD238996.1	FNPBJC11 FNP Homo sapiens cDNA
0.00187216	BX103694.1	Soares fetal liver spleen 1NFLS cDNA clone IMAGp998D05390
0.00187471	NM_005732.2	RAD50 homolog (S cerevisiae) (RAD50), transcript variant 1
0.00187799	BG116267.1	602318519F1 NIH_MGC_88 cDNA clone IMAGE:4418693 5'
0.00187974	NM_023067.2	forkhead box L2 (FOXL2)
0.00188104	BF223065.1	7q28c10x1 NCI_CGAP_GC6 cDNA clone IMAGE:3699475 3' similar to contains MER20.t2 MER20 MER20 repetitive element ;
0.00188136	NM_000348.2	steroid-5-alpha-reductase, alpha polypeptide 2 (3-oxo-5 alpha-steroid delta 4-dehydrogenase alpha 2) (SRD5A2)
0.00188379	BG745877.1	602724047T1 NIH_MGC_113 cDNA clone IMAGE:4850507 3'
0.00188592	AW975051.1	EST387156 MAGE resequences, MAGN Homo sapiens cDNA
0.00188875	XM_304041.1	LOC350390 (LOC350390), mRNA
0.00189192	BE468115.1	hz70e02x1 NCI_CGAP_Lu24 cDNA clone IMAGE:3213338 3' similar to contains Alu repetitive element;
0.00189211	BM931861.1	UI-E-EJ1-ajk-p-13-0-UIr1 UI-E-EJ1 cDNA clone UI-E-EJ1-ajk-p-13-0-UI 5'
0.00189315	AL117454.1	mRNA; cDNA DKFZp586J1717 (from clone DKFZp586J1717)
0.00189378	AW300552.1	xs66h10x1 NCI_CGAP_Kid11 cDNA clone IMAGE:2774659 3'
0.00189777	BX091947.1	NCI_CGAP_Ut3 cDNA clone IMAGp998F205605 ; IMAGE:2264083
0.00189849	BX648964.1	mRNA; cDNA DKFZp686J0156 (from clone DKFZp686J0156)
0.00189926	NM_173505.1	ankyrin repeat domain 29 (ANKRD29)
0.00190451	AW439730.1	xt13a08x1 NCI_CGAP_Ut4 cDNA clone IMAGE:2778998 3'
0.00190721	NM_012256.2	zinc finger protein 212 (ZNF212)
0.00190956	BC071577.1	cDNA clone MGC:87198 IMAGE:5269855
0.0019105	AK021906.1	cDNA FLJ11844 fis, clone HEMBA1006665
0.00191238	INCYTE UNIQUE	INCYTE UNIQUE
0.00191262	AA436084.1	zu03a02r1 Soares_testis_NHT cDNA clone IMAGE:730730 5' similar to contains element PTR5 PTR5 repetitive element ;
0.00191393	NM_002342.1	lymphotoxin beta receptor (TNFR superfamily, member 3) (LTBR)
0.00191528	AI239763.1	qh32g06x1 Soares_NFL_T_GBC_S1 cDNA clone IMAGE:1846426 3'
0.0019158	BU618544.1	UI-H-FH1-bfk-k-01-0-UI.s1 NCI_CGAP_FH1 cDNA clone UI-H-FH1-bfk-k-01-0-UI 3'
0.00191615	NM_006084.3	interferon-stimulated transcription factor 3, gamma 48kDa (ISGF3G)
0.00191689	NM_022039.2	split hand/foot malformation (ectrodactyly) type 3 (SHFM3)
0.00191847	CA426935.1	UI-H-DF0-ben-d-01-0-UIs1 NCI_CGAP_DF0 cDNA clone UI-H-DF0-ben-d-01-0-UI 3'
0.00191879	BF541456.1	602069285F1 NIH_MGC_58 cDNA clone IMAGE:4068213 5'
0.00192003	W87449.1	zh67a04s1 Soares_fetal_liver_spleen_1NFLS_S1 cDNA clone IMAGE:417102 3' similar to contains Alu repetitive element;
0.00192012	AK098624.1	cDNA FLJ25758 fis, clone TST06243
0.00192124	NM_005284.2	G protein-coupled receptor 6 (GPR6)
0.00192302	AA515568.1	ni42d06s1 NCI_CGAP_Lu1 cDNA clone IMAGE:979499 3' similar to contains MER30.b2 MER30 repetitive element ;
0.00192466	AK128395.1	cDNA FLJ46538 fis, clone THYMU3037827
0.00192571	NM_033503.2	Bcl2 modifying factor (BMF)
0.00192609	NM_181353.1	inhibitor of DNA binding 1, dominant negative helix-loop-helix protein (ID1), transcript variant 2
0.00193114	NM_003385.3	visinin-like 1 (VSNL1)
0.00193172	AW605391.1	PM1-DT0063-170100-002-c02 DT0063 Homo sapiens cDNA
0.00193289	BX114995.1	Soares_testis_NHT cDNA clone IMAGp998H154164
0.00193471	NM_012098.2	angiopoietin-like 2 (ANGPTL2)
0.00193495	F35263.1	HSPD31269 HM3 cDNA clone sH3-000006-1/C10
0.00193524	NM_017985.2	chromosome 9 open reading frame 68 (C9orf68)
0.00193758	NM_021941.1	chromosome 21 open reading frame 97 (C21orf97), mRNA
0.0019398	BF512177.1	UI-H-BI3-alq-b-11-0-UIs1 NCI_CGAP_Sub5 cDNA clone IMAGE:3068132 3'
0.00194105	NM_007259.2	vacuolar protein sorting 45A (yeast) (VPS45A)
0.00195467	NM_139280.1	ORM1-like 3 (S cerevisiae) (ORMDL3)
0.00195757	AV658055.1	GLC cDNA clone GLCFID11 3'
0.00195769	BX107142.1	Soares infant brain 1NIB cDNA clone IMAGp998H03156 ; IMAGE:33614
0.00195812	AA224986.1	nc34b07s1 NCI_CGAP_Pr2 cDNA clone IMAGE:1010005 similar to contains Alu repetitive element;
0.00196188	AW444676.1	UI-H-BI3-ajw-f-08-0-UIs1 NCI_CGAP_Sub5 cDNA clone IMAGE:2733446 3'
0.00196237	AW139283.1	UI-H-BI1-aeg-h-09-0-UI.s1 NCI_CGAP_Sub3 cDNA clone IMAGE:2719360 3'
0.00196274	NM_000682.3	adrenergic, alpha-2B-, receptor (ADRA2B)
0.00196295	AW662559.1	hi29d09x1 NCI_CGAP_Co14 cDNA clone IMAGE:2973713 3' similar to contains Alu repetitive element;
0.00196317	AK092945.1	cDNA FLJ35626 fis, clone SPLEN2011086
0.00196638	AA193543.1	zr41e08.r1 Soares_NhHMPu_S1 cDNA clone IMAGE:665990 5'
0.00196692	BC035899.1	clone IMAGE:5241266
0.00197173	BU684610.1	UI-CF-EN1-act-e-20-0-UIs1 UI-CF-EN1 cDNA clone UI-CF-EN1-act-e-20-0-UI 3'
0.00197223	NM_003291.1	tripeptidyl peptidase II (TPP2)
0.00197567	CA943513.1	ir29a10x1 HR85 islet cDNA clone IMAGE:6546524 3'
0.0019789	BC007733.2	cDNA clone IMAGE:4123798
0.00197923	NM_198038.1	nudix (nucleoside diphosphate linked moiety X)-type motif 9 (NUDT9), transcript variant 3
0.00197924	NM_006824.1	EBNA1 binding protein 2 (EBNA1BP2)
0.00198153	T95864.1	ye42g03s1 Soares fetal liver spleen 1NFLS cDNA clone IMAGE:120436 3' similar to contains Alu repetitive element;contains LTR1 repetitive element ;
0.00198189	BF511919.1	UI-H-BI4-apt-c-03-0-UIs1 NCI_CGAP_Sub8 cDNA clone IMAGE:3088493 3'
0.00198336	BX094348.1	NCI_CGAP_GC4 cDNA clone IMAGp998M093933
0.00198419	AI038403.1	ox21h06.x1 Soares_fetal_liver_spleen_1NFLS_S1 cDNA clone IMAGE:1657019 3' similar to contains Alu repetitive element;contains element MER11 repetitive element ;
0.00198666	AW970240.1	EST382321 MAGE resequences, MAGK Homo sapiens cDNA
0.00198678	NM_002166.4	inhibitor of DNA binding 2, dominant negative helix-loop-helix protein (ID2)
0.00198756	W56296.1	zd15d08s1 Soares_fetal_heart_NbHH19W cDNA clone IMAGE:340719 3'
0.00198757	NM_016551.1	transmembrane 7 superfamily member 3 (TM7SF3)
0.00198843	NM_022823.1	fibronectin type III domain containing 4 (FNDC4)
0.00198898	BC032514.1	zinc finger protein 124 (HZF-16), mRNA (cDNA clone IMAGE:5493011), with apparent retained intron
0.00199061	BX109817.1	Soares adult brain N2b4HB55Y cDNA clone IMAGp998E12334
0.00199282	BG033002.1	602300107F1 NIH_MGC_87 cDNA clone IMAGE:4401960 5'
0.00199651	AW139565.1	UI-H-BI1-aea-d-04-0-UIs1 NCI_CGAP_Sub3 cDNA clone IMAGE:2718750 3'
0.00199754	NM_015888.3	hook homolog 1 (Drosophila) (HOOK1)
0.00199786	AW293389.1	UI-H-BI2-ahl-f-10-0-UIs1 NCI_CGAP_Sub4 cDNA clone IMAGE:2727307 3'
0.00199798	NM_145807.1	hypothetical protein BC018697 (LOC126147)
0.00199881	NM_174936.2	proprotein convertase subtilisin/kexin type 9 (PCSK9)
0.00199964	AF318325.1	pp12613 mRNA
0.00199983	BG988807.1	MR2-HT1162-180101-004-f06 HT1162 Homo sapiens cDNA
0.00200766	NM_004032.2	D-aspartate oxidase (DDO), transcript variant 2
0.00201228	AF246230.1	rheumatoid arthritis fibroblast-like synovial cells cDNA clone RB16
0.00201266	BG572290.1	602594512F1 NIH_MGC_79 cDNA clone IMAGE:4721714 5'
0.00201522	NM_025150.3	threonyl-tRNA synthetase (FLJ12528)
0.00201673	BF513094.1	UI-H-BW1-amn-d-12-0-UIs1 NCI_CGAP_Sub7 cDNA clone IMAGE:3070511 3'
[truncated: 7,180 more rows]
