# Supplementary material for: Systematic Analysis of the Gene Expression in the Livers of Nonalcoholic Steatohepatitis: Implications on Potential Biomarkers and Molecular Pathological Mechanism
Source: PLoS One. 2012 Dec 26;7(12):e51131. doi: 10.1371/journal.pone.0051131 (PMC3530598; doi:10.1371/journal.pone.0051131)
Supplement: Table S4 — DEGs identified by WAD in microarray one under the cutoff of WAD = 1.5. (XLS) [file pone.0051131.s006.xls]

## Sheet: WAD最终版1
WAD value	GenBank Accession	Gene description
4.6629	NM_003122.2	serine protease inhibitor, Kazal type 1 (SPINK1)
4.25039	AI262063.1	qz33c05x1 NCI_CGAP_Kid11 cDNA clone IMAGE:2028680 3' similar to gb:X02747 FRUCTOSE-BISPHOSPHATE ALDOLASE B (HUMAN);
4.08989	H62713.1	yr28c08r1 Soares fetal liver spleen 1NFLS cDNA clone IMAGE:206606 5' similar to gb:X01683 ALPHA-1-ANTITRYPSIN PRECURSOR (HUMAN);
4.04394	NM_182847.1	amiloride-sensitive cation channel 4, pituitary (ACCN4), transcript variant 2
4.01829	NM_000670.2	alcohol dehydrogenase 4 (class II), pi polypeptide (ADH4)
4.00413	NM_000638.2	vitronectin (serum spreading factor, somatomedin B, complement S-protein) (VTN)
3.82932	NM_003251.2	thyroid hormone responsive (SPOT14 homolog, rat) (THRSP)
3.81013	NM_000508.2	fibrinogen, A alpha polypeptide (FGA), transcript variant alpha-E
3.61741	BF433079.1	7n24f09x1 NCI_CGAP_Lu24 cDNA clone IMAGE:3565600 3'
3.6172	NM_145202.3	proline-rich acidic protein 1 (PRAP1), mRNA
3.54433	NM_031429.1	retbindin (RTBDN)
3.40827	NM_145740.2	glutathione S-transferase A1 (GSTA1)
3.40004	BQ310289.1	MR0-BT3002-070601-201-f09 BT3002 Homo sapiens cDNA
3.37369	NM_003122.2	serine protease inhibitor, Kazal type 1 (SPINK1)
3.3253	NM_000348.2	steroid-5-alpha-reductase, alpha polypeptide 2 (3-oxo-5 alpha-steroid delta 4-dehydrogenase alpha 2) (SRD5A2)
3.28259	BG564326.1	602590044F1 NIH_MGC_76 cDNA clone IMAGE:4724027 5'
3.21255	AI200985.1	qf63e05x1 Soares_testis_NHT cDNA clone IMAGE:1754720 3'
3.18932	NM_145792.1	microsomal glutathione S-transferase 1 (MGST1), transcript variant 1a
3.18446	NM_004944.1	deoxyribonuclease I-like 3 (DNASE1L3)
3.06125	NM_001741.1	calcitonin/calcitonin-related polypeptide, alpha (CALCA)
3.04344	NM_001633.2	alpha-1-microglobulin/bikunin precursor (AMBP)
3.04098	NM_153756.1	fibronectin type III domain containing 5 (FNDC5)
3.03722	NM_133504.2	decorin (DCN), transcript variant B
3.01396	NM_002413.3	microsomal glutathione S-transferase 2 (MGST2)
3.01244	NM_003049.1	solute carrier family 10 (sodium/bile acid cotransporter family), member 1 (SLC10A1)
3.01237	AA551150.1	nk76b03s1 NCI_CGAP_Sch1 cDNA clone IMAGE:1019405 3' similar to contains Alu repetitive element;
2.9896	NM_016084.3	RAS, dexamethasone-induced 1 (RASD1)
2.9852	BM832957.1	K-EST0107532 S5SNU484s1 cDNA clone S5SNU484s1-10-G04 5'
2.95997	AF318382.1	pp9974 mRNA
2.94977	NM_019111.2	major histocompatibility complex, class II, DR alpha (HLA-DRA)
2.94726	W86732.1	zh63d09s1 Soares_fetal_liver_spleen_1NFLS_S1 cDNA clone IMAGE:416753 3' similar to contains Alu repetitive element;
2.94316	NM_152338.1	zymogen granule protein 16 (ZG16)
2.92354	NM_033554.2	major histocompatibility complex, class II, DP alpha 1 (HLA-DPA1)
2.91855	NM_002137.2	heterogeneous nuclear ribonucleoprotein A2/B1 (HNRPA2B1), transcript variant A2
2.88159	NM_003009.2	selenoprotein W, 1 (SEPW1)
2.87418	AI277964.1	qm51c10x1 Soares_placenta_8to9weeks_2NbHP8to9W cDNA clone IMAGE:1892274 3'
2.86719	BC054519.1	polymerase (RNA) I polypeptide D, 16kDa, mRNA (cDNA clone IMAGE:5724036)
2.86216	INCYTE UNIQUE	INCYTE UNIQUE
2.85215	NM_004887.3	chemokine (C-X-C motif) ligand 14 (CXCL14)
2.84304	NM_178170.2	NIMA (never in mitosis gene a)- related kinase 8 (NEK8)
2.83766	NM_003986.1	butyrobetaine (gamma), 2-oxoglutarate dioxygenase (gamma-butyrobetaine hydroxylase) 1 (BBOX1)
2.83567	NM_014762.1	24-dehydrocholesterol reductase (DHCR24)
2.82337	NM_005564.2	lipocalin 2 (oncogene 24p3) (LCN2)
2.82179	NM_001818.2	aldo-keto reductase family 1, member C4 (chlordecone reductase; 3-alpha hydroxysteroid dehydrogenase, type I; dihydrodiol dehydrogenase 4) (AKR1C4)
2.81638	NM_000607.1	orosomucoid 1 (ORM1)
2.79765	NM_003730.3	ribonuclease T2 (RNASET2)
2.76914	NM_000163.1	growth hormone receptor (GHR)
2.76708	NM_021614.2	potassium intermediate/small conductance calcium-activated channel, subfamily N, member 2 (KCNN2), transcript variant 1
2.74918	XM_292051.3	similar to seven transmembrane helix receptor (LOC341418), mRNA
2.72981	NM_000567.1	C-reactive protein, pentraxin-related (CRP)
2.7271	NM_178135.2	short-chain dehydrogenase/reductase 9 (SCDR9)
2.68911	NM_012168.4	F-box protein 2 (FBXO2), mRNA
2.6839	NM_001443.1	fatty acid binding protein 1, liver (FABP1)
2.68058	NM_001540.2	heat shock 27kDa protein 1 (HSPB1)
2.6799	AK023341.1	cDNA FLJ13279 fis, clone OVARC1001055, moderately similar to PRE-B CELL ENHANCING FACTOR PRECURSOR
2.67488	NM_000531.3	ornithine carbamoyltransferase (OTC)
2.66512	BG567659.1	602586431F1 NIH_MGC_76 cDNA clone IMAGE:4715335 5'
2.65056	AK056890.1	cDNA FLJ32328 fis, clone PROST2004481
2.60279	AI341796.1	qs97c09.x1 NCI_CGAP_GC4 cDNA clone IMAGE:1946032 3' similar to contains element MER22 repetitive element ;
2.60144	NM_021126.3	mercaptopyruvate sulfurtransferase (MPST)
2.59913	BF510173.1	UI-H-BI4-apj-c-03-0-UIs1 NCI_CGAP_Sub8 cDNA clone IMAGE:3087365 3'
2.59325	NM_000667.2	alcohol dehydrogenase 1A (class I), alpha polypeptide (ADH1A)
2.58904	NM_006894.4	flavin containing monooxygenase 3 (FMO3), transcript variant 1, mRNA
2.58271	NM_000394.2	crystallin, alpha A (CRYAA)
2.5775	AL110179.1	mRNA; cDNA DKFZp564D0472 (from clone DKFZp564D0472)
2.57099	BX096894.1	Soares_fetal_heart_NbHH19W cDNA clone IMAGp998O234339
2.56995	NM_000636.1	superoxide dismutase 2, mitochondrial (SOD2)
2.55642	NM_144683.2	hypothetical protein MGC23280 (MGC23280)
2.54958	NM_005949.1	metallothionein 1F (functional) (MT1F)
2.54894	NM_002591.2	phosphoenolpyruvate carboxykinase 1 (soluble) (PCK1)
2.54657	INCYTE UNIQUE	INCYTE UNIQUE
2.5386	INCYTE UNIQUE	INCYTE UNIQUE
2.53591	NM_003897.2	immediate early response 3 (IER3), transcript variant short
2.53277	AK091259.1	cDNA FLJ33940 fis, clone CTONG2018069
2.51831	NM_000597.1	insulin-like growth factor binding protein 2 (36kD) (IGFBP2)
2.51499	BM931340.1	UI-E-EJ1-ajj-l-16-0-UIr1 UI-E-EJ1 cDNA clone UI-E-EJ1-ajj-l-16-0-UI 5'
2.51456	NM_002215.1	inter-alpha (globulin) inhibitor H1 (ITIH1)
2.51233	NM_005518.1	3-hydroxy-3-methylglutaryl-Coenzyme A synthase 2 (mitochondrial) (HMGCS2)
2.50054	BX118421.1	Soares_NFL_T_GBC_S1 cDNA clone IMAGp998D144012
2.50016	AF075065.1	full length insert cDNA YQ02E12
2.49927	AW852706.1	PM1-CT0247-291299-006-g05 CT0247 Homo sapiens cDNA
2.49313	NM_005532.2	interferon, alpha-inducible protein 27 (IFI27), transcript variant a
2.48503	BI088737.1	602851523F1 NIH_MGC_10 cDNA clone IMAGE:4993324 5'
2.47814	NM_005423.3	trefoil factor 2 (spasmolytic protein 1) (TFF2), mRNA
2.4513	AA570510.1	nk65a03s1 NCI_CGAP_Sch1 cDNA clone IMAGE:1018348 3'
2.44592	NM_175619.1	zygote arrest 1 (ZAR1)
2.44306	AI085016.1	ow88e06s1 Soares_fetal_liver_spleen_1NFLS_S1 cDNA clone IMAGE:1653922 3'
2.43754	AI961234.1	wt15d01x1 NCI_CGAP_Ut1 cDNA clone IMAGE:2507521 3'
2.43625	NM_000185.2	serine (or cysteine) proteinase inhibitor, clade D (heparin cofactor), member 1 (SERPIND1)
2.42363	NM_021213.1	phosphatidylcholine transfer protein (PCTP)
2.42285	BU616032.1	UI-H-DF0-ben-o-16-0-UI.s1 NCI_CGAP_DF0 cDNA clone UI-H-DF0-ben-o-16-0-UI 3'
2.41216	NM_002121.4	major histocompatibility complex, class II, DP beta 1 (HLA-DPB1)
2.41186	NM_003908.2	eukaryotic translation initiation factor 2, subunit 2 beta, 38kDa (EIF2S2)
2.4001	NM_181737.1	peroxiredoxin 2 (PRDX2), nuclear gene encoding mitochondrial protein, transcript variant 2
2.39459	INCYTE UNIQUE	INCYTE UNIQUE
2.39037	NM_148962.3	oxoeicosanoid (OXE) receptor 1 (OXER1)
2.38144	NM_003407.1	zinc finger protein 36, C3H type, homolog (mouse) (ZFP36)
2.37947	NM_002302.1	leukocyte cell-derived chemotaxin 2 (LECT2)
2.37678	NM_000847.3	glutathione S-transferase A3 (GSTA3)
2.3709	CD674983.1	fs17e11y1 Human Lens cDNA (Normalized): fs cDNA clone fs17e11 5'
2.36434	AI935404.1	wo84b02x1 NCI_CGAP_Kid11 cDNA clone IMAGE:2461995 3'
2.3643	NM_032385.1	chromosome 5 open reading frame 4 (C5orf4)
2.3536	BM925865.1	AGENCOURT_6650089 NIH_MGC_114 cDNA clone IMAGE:5764148 5'
2.34806	NM_006120.2	major histocompatibility complex, class II, DM alpha (HLA-DMA)
2.33339	AW573183.1	hf34a03x1 Soares_NFL_T_GBC_S1 cDNA clone IMAGE:2933740 3' similar to contains L1.t1 L1 repetitive element ;
2.33126	NM_016199.1	LSM7 homolog, U6 small nuclear RNA associated (S cerevisiae) (LSM7)
2.32965	NM_001063.2	transferrin (TF)
2.32863	NM_014445.2	stress-associated endoplasmic reticulum protein 1 (SERP1)
2.32751	AI806928.1	wf24a04x1 Soares_NFL_T_GBC_S1 cDNA clone IMAGE:2356494 3'
2.31234	V00522.1	mRNA encoding major histocompatibility complex gene HLA-DR beta-I
2.30829	NM_006512.1	serum amyloid A4, constitutive (SAA4)
2.30811	NM_018441.2	peroxisomal trans-2-enoyl-CoA reductase (PECR)
2.30422	NM_019044.2	hypothetical protein FLJ10996 (FLJ10996)
2.30278	NM_020405.3	plexin domain containing 1 (PLXDC1)
2.30164	NM_003195.4	transcription elongation factor A (SII), 2 (TCEA2), transcript variant 1
2.29854	NM_001548.1	interferon-induced protein with tetratricopeptide repeats 1 (IFIT1), mRNA
2.292	AL117453.1	HSM800963 Homo sapiens mRNA; cDNA DKFZp586G1917 (from clone DKFZp586G1917)
2.29132	NM_015991.1	complement component 1, q subcomponent, alpha polypeptide (C1QA)
2.28547	NM_020944.2	glucosidase, beta (bile acid) 2 (GBA2)
2.2845	NM_021095.1	solute carrier family 5 (sodium-dependent vitamin transporter), member 6 (SLC5A6)
2.28198	BM983734.1	UI-CF-DU1-aay-c-11-0-UIs1 UI-CF-DU1 cDNA clone UI-CF-DU1-aay-c-11-0-UI 3'
2.27434	NM_014494.1	trinucleotide repeat containing 6 (TNRC6)
2.26276	AI873473.1	wf83e04x1 Soares_NFL_T_GBC_S1 cDNA clone IMAGE:2362206 3'
2.25539	NM_007348.1	activating transcription factor 6 (ATF6)
2.25173	NM_001565.1	chemokine (C-X-C motif) ligand 10 (CXCL10)
2.24735	NM_001266.3	carboxylesterase 1 (monocyte/macrophage serine esterase 1) (CES1)
2.2466	AW470827.1	ha34a09x1 NCI_CGAP_Kid12 cDNA clone IMAGE:2875576 3'
2.245	BF674397.1	602137157F1 NIH_MGC_83 cDNA clone IMAGE:4273455 5'
2.24207	NM_000596.1	insulin-like growth factor binding protein 1 (IGFBP1)
2.23459	NM_033027.2	AXIN1 up-regulated 1 (AXUD1)
2.23022	AI305112.1	HA2553 Human fetal liver cDNA library Homo sapiens cDNA
2.22664	NM_032649.4	carnosine dipeptidase 1 (metallopeptidase M20 family) (CNDP1)
2.22414	AB040919.1	KIAA1486 protein
2.22039	NM_003332.2	TYRO protein tyrosine kinase binding protein (TYROBP), transcript variant 1
2.21783	NM_000596.1	insulin-like growth factor binding protein 1 (IGFBP1)
2.20706	INCYTE UNIQUE	INCYTE UNIQUE
2.19938	NM_032527.2	KIAA1847 (KIAA1847), transcript variant 1
2.18904	NM_016056.1	CGI-119 protein (CGI-119)
2.18696	BF507979.1	UI-H-BI4-apw-c-01-0-UIs1 NCI_CGAP_Sub8 cDNA clone IMAGE:3088872 3'
2.16953	BC042133.1	hypothetical protein LOC339766, mRNA (cDNA clone IMAGE:5478533)
2.16854	NM_000120.2	epoxide hydrolase 1, microsomal (xenobiotic) (EPHX1)
2.15186	AF339768.1	clone IMAGE:119716
2.14324	NM_004970.1	insulin-like growth factor binding protein, acid labile subunit (IGFALS)
2.1233	NM_020728.1	KIAA1228 protein (KIAA1228)
2.12207	NM_001084.3	procollagen-lysine, 2-oxoglutarate 5-dioxygenase 3 (PLOD3)
2.12017	CB998838.1	AGENCOURT_13651691 NIH_MGC_187 cDNA clone IMAGE:30320472 5'
2.12015	NM_001917.3	D-amino-acid oxidase (DAO)
2.11803	NM_005746.1	pre-B-cell colony enhancing factor 1 (PBEF1), transcript variant 1
2.11494	CB984496.1	AGENCOURT_13459358 NIH_MGC_184 cDNA clone IMAGE:30326969 5'
2.11296	NM_000412.2	histidine-rich glycoprotein (HRG)
2.11262	NM_006406.1	peroxiredoxin 4 (PRDX4)
2.11158	N91161.1	zb12b05s1 Soares_fetal_lung_NbHL19W cDNA clone IMAGE:301809 3'
2.10762	NM_003932.3	suppression of tumorigenicity 13 (colon carcinoma) (Hsp70 interacting protein) (ST13)
2.10196	NM_032333.2	chromosome 10 open reading frame 58 (C10orf58)
2.09817	INCYTE UNIQUE	INCYTE UNIQUE
2.09778	BG619264.1	602616282F1 NIH_MGC_79 cDNA clone IMAGE:4730060 5'
2.09771	NM_000518.4	hemoglobin, beta (HBB)
2.08511	NM_000672.2	alcohol dehydrogenase 6 (class V) (ADH6)
2.07822	NM_080670.2	solute carrier family 35, member A4 (SLC35A4)
2.07272	NM_015841.1	adenosine deaminase, RNA-specific (ADAR), transcript variant ADAR-c
2.06965	NM_000689.3	aldehyde dehydrogenase 1 family, member A1 (ALDH1A1)
2.06638	INCYTE UNIQUE	INCYTE UNIQUE
2.06091	BQ431041.1	AGENCOURT_7750920 NIH_MGC_72 cDNA clone IMAGE:6062161 5'
2.0605	AA468922.1	nc79f02s1 NCI_CGAP_Pr2 cDNA clone IMAGE:783579
2.05996	NM_080661.2	similar to RIKEN cDNA 0610008P16 gene (MGC15937)
2.05927	NM_173354.2	SNF1-like kinase (SNF1LK)
2.05673	NM_021201.4	membrane-spanning 4-domains, subfamily A, member 7 (MS4A7), transcript variant 1
2.05226	CA423683.1	UI-H-FE1-bed-a-01-0-UIs1 NCI_CGAP_FE1 cDNA clone UI-H-FE1-bed-a-01-0-UI 3'
2.0516	NM_024324.2	hypothetical protein MGC11256 (MGC11256)
2.05149	NM_138809.2	hypothetical protein BC001573 (LOC134147)
2.04873	BX335788.2	PLACENTA COT 25-NORMALIZED cDNA clone CS0DI020YI19 3-PRIME
2.04418	NM_001513.2	glutathione transferase zeta 1 (maleylacetoacetate isomerase) (GSTZ1), transcript variant 3
2.04353	NM_198492.1	liver and lymph node sinusoidal endothelial cell C-type lectin (LSECtin)
2.04351	NM_020199.1	chromosome 5 open reading frame 15 (C5orf15)
2.04254	NM_080388.1	S100 calcium binding protein A16 (S100A16)
2.0412	XM_291169.1	similar to precursor peptide (LOC340204)
2.04111	BQ229404.1	AGENCOURT_7590753 NIH_MGC_72 cDNA clone IMAGE:6065411 5'
2.04037	AF070618.1	clone 24627 mRNA sequence
2.03987	BC039065.1	alcohol dehydrogenase 6 (class V), mRNA (cDNA clone MGC:34228 IMAGE:5184104)
2.03798	NM_001385.1	dihydropyrimidinase (DPYS)
2.0366	BM709480.1	UI-E-CQ1-afy-i-20-0-UIr1 UI-E-CQ1 cDNA clone UI-E-CQ1-afy-i-20-0-UI 5'
2.02768	AI394502.1	tf79g12.x1 NCI_CGAP_Brn23 cDNA clone IMAGE:2105542 3' similar to contains Alu repetitive element;
2.025	BX119738.1	Soares_fetal_liver_spleen_1NFLS_S1 cDNA clone IMAGp998O041011 ; IMAGE:430683
2.02148	NM_016255.1	family with sequence similarity 8, member A1 (FAM8A1)
2.01391	AL833276.1	mRNA; cDNA DKFZp451D088 (from clone DKFZp451D088)
2.01226	BQ447410.1	UI-H-EU1-bae-j-13-0-UIs1 NCI_CGAP_Ct1 cDNA clone UI-H-EU1-bae-j-13-0-UI 3'
2.00892	NM_152495.1	hypothetical protein FLJ38993 (FLJ38993)
2.00714	BG164964.1	602343810F1 NIH_MGC_89 cDNA clone IMAGE:4453946 5'
2.00705	NM_001882.3	corticotropin releasing hormone binding protein (CRHBP)
2.00637	NM_031213.2	chromosome 19 open reading frame 27 (C19orf27)
2.00631	NM_003665.2	ficolin (collagen/fibrinogen domain containing) 3 (Hakata antigen) (FCN3), transcript variant 1
2.00618	AW246780.1	2821968.3prime NIH_MGC_7 cDNA clone IMAGE:2821968 3'
2.0055	NM_000482.2	apolipoprotein A-IV (APOA4)
1.99865	NM_000340.1	solute carrier family 2 (facilitated glucose transporter), member 2 (SLC2A2)
1.9893	NM_024111.2	hypothetical protein MGC4504 (MGC4504)
1.98149	NM_006003.1	ubiquinol-cytochrome c reductase, Rieske iron-sulfur polypeptide 1 (UQCRFS1)
1.98108	NM_007193.3	annexin A10 (ANXA10)
1.97626	BU568189.1	AGENCOURT_10404673 NIH_MGC_82 cDNA clone IMAGE:6615135 5'
1.97326	NM_015675.1	growth arrest and DNA-damage-inducible, beta (GADD45B)
1.96351	AI733958.1	qv58c07x5 NCI_CGAP_Ov32 cDNA clone IMAGE:1985772 3'
1.95951	NM_000090.2	collagen, type III, alpha 1 (Ehlers-Danlos syndrome type IV, autosomal dominant) (COL3A1)
1.95825	AK128460.1	cDNA FLJ46603 fis, clone THYMU3047513
1.95805	AB051465.1	KIAA1678 protein
1.95396	AI469973.1	tj89c08x1 Soares_NSF_F8_9W_OT_PA_P_S1 cDNA clone IMAGE:2148686 3' similar to contains Alu repetitive element;contains element PTR5 repetitive element ;
1.95335	NM_003944.2	selenium binding protein 1 (SELENBP1)
1.95181	BI493889.1	df106b10w1 Morton Fetal Cochlea cDNA clone IMAGE:2538571 3'
1.94954	AI124619.1	am59e07x1 Johnston frontal cortex cDNA clone IMAGE:1539876 3' similar to TR:P78357 P78357 CONTACTIN ASSOCIATED PROTEIN. ;
1.9491	BC034941.1	cDNA clone IMAGE:5450590, with apparent retained intron
1.94837	NM_017888.2	hypothetical protein FLJ20581 (FLJ20581)
1.94499	NM_006657.2	formiminotransferase cyclodeaminase (FTCD), transcript variant B
1.94221	BF681513.1	602156641F1 NIH_MGC_83 cDNA clone IMAGE:4297258 5'
1.93482	AI078222.1	oz20e08x1 Soares_fetal_liver_spleen_1NFLS_S1 cDNA clone IMAGE:1675910 3' similar to contains MER22.t3 MER22 repetitive element ;
1.93437	NM_003810.2	tumor necrosis factor (ligand) superfamily, member 10 (TNFSF10)
1.93375	NM_006214.2	phytanoyl-CoA hydroxylase (Refsum disease) (PHYH)
1.93025	AW277212.1	xq78g09x1 NCI_CGAP_Lu34 cDNA clone IMAGE:2756800 3'
1.92802	AI632579.1	wb10g03x1 NCI_CGAP_GC6 cDNA clone IMAGE:2305300 3'
1.92538	NM_000040.1	apolipoprotein C-III (APOC3)
1.92383	AK096143.1	cDNA FLJ38824 fis, clone LIVER2008945
1.92383	NM_014375.1	fetuin B (FETUB)
1.92278	NM_000860.2	hydroxyprostaglandin dehydrogenase 15-(NAD) (HPGD)
1.9218	NM_005849.1	immunoglobulin superfamily, member 6 (IGSF6)
1.92037	NM_005218.2	defensin, beta 1 (DEFB1)
1.91864	NM_207393.1	RPRC483 (UNQ483)
1.91161	AK021446.1	cDNA FLJ11384 fis, clone HEMBA1000519
1.90632	NM_172369.1	complement component 1, q subcomponent, gamma polypeptide (C1QG)
1.90503	NM_006672.2	solute carrier family 22 (organic anion transporter), member 7 (SLC22A7), transcript variant 1
1.89915	AL133611.1	mRNA; cDNA DKFZp434O1317 (from clone DKFZp434O1317)
1.89425	NM_005838.2	glycine-N-acyltransferase (GLYAT), nuclear gene encoding mitochondrial protein, transcript variant 2
1.8919	NM_004843.2	interleukin 27 receptor, alpha (IL27RA)
1.89077	NM_003278.1	tetranectin (plasminogen binding protein) (TNA)
1.88693	NM_004545.3	NADH dehydrogenase (ubiquinone) 1 beta subcomplex, 1, 7kDa (NDUFB1)
1.88345	NM_018957.2	SH3-domain binding protein 1 (SH3BP1)
1.88105	NM_002121.4	major histocompatibility complex, class II, DP beta 1 (HLA-DPB1)
1.8805	NM_005622.3	SA hypertension-associated homolog (rat) (SAH), transcript variant 1
1.87931	NM_006476.3	ATP synthase, H+ transporting, mitochondrial F0 complex, subunit g (ATP5L)
1.87553	NM_004925.3	aquaporin 3 (AQP3)
1.87463	T47364.1	yb13a10r1 Stratagene placenta (#937225) cDNA clone IMAGE:71034 5'
1.8727	AA740981.1	nz05e04s1 NCI_CGAP_GCB1 cDNA clone IMAGE:1286910 3' similar to contains element MER10 repetitive element ;
1.86906	NM_002668.1	proteolipid protein 2 (colonic epithelium-enriched) (PLP2)
1.86706	NM_005989.1	aldo-keto reductase family 1, member D1 (delta 4-3-ketosteroid-5-beta-reductase) (AKR1D1)
1.86595	H19442.1	ym46g09s1 Soares infant brain 1NIB cDNA clone IMAGE:51514 3' similar to contains Alu repetitive element;contains LTR9 repetitive element ;
1.86465	BC052239.1	cDNA clone IMAGE:5092935
1.86309	NM_000624.3	serine (or cysteine) proteinase inhibitor, clade A (alpha-1 antiproteinase, antitrypsin), member 5 (SERPINA5)
1.8629	S81734.1	tissue transglutaminase homologue {alternatively spliced} [human, erythroleukemia cell line HEL GM06141A, mRNA, 2362 nt]
1.86059	NM_001976.2	enolase 3, (beta, muscle) (ENO3), transcript variant 1
1.85924	AA641493.1	nr62c02s1 NCI_CGAP_Lym3 cDNA clone IMAGE:1172546 3'
1.85856	NM_145200.2	calcium binding protein 4 (CABP4)
1.85236	NM_017770.2	elongation of very long chain fatty acids (FEN1/Elo2, SUR4/Elo3, yeast)-like 2 (ELOVL2)
1.85101	NM_021255.1	pellino homolog 2 (Drosophila) (PELI2)
1.85031	NM_001966.1	enoyl-Coenzyme A, hydratase/3-hydroxyacyl Coenzyme A dehydrogenase (EHHADH)
1.84817	CD358053.1	AGENCOURT_14258002 NIH_MGC_180 cDNA clone IMAGE:30386971 5'
1.8451	AI393906.1	tg05f08x1 NCI_CGAP_CLL1 cDNA clone IMAGE:2107911 3'
1.84351	AI032733.1	ox17d06x1 Soares_fetal_liver_spleen_1NFLS_S1 cDNA clone IMAGE:1656587 3' similar to contains MER1.b2 MER1 repetitive element ;
1.84345	NM_006117.2	peroxisomal D3,D2-enoyl-CoA isomerase (PECI), transcript variant 1
1.84345	BQ188778.1	UI-E-EJ1-ajx-e-14-0-UI.r1 UI-E-EJ1 cDNA clone UI-E-EJ1-ajx-e-14-0-UI 5'
1.83823	NM_012256.2	zinc finger protein 212 (ZNF212)
1.83583	T40921.1	ya14b06s1 Stratagene liver (#937224) cDNA clone IMAGE:61427 3'
1.83571	NM_001003.2	ribosomal protein, large, P1 (RPLP1), transcript variant 1
1.83413	NM_001332.2	catenin (cadherin-associated protein), delta 2 (neural plakophilin-related arm-repeat protein) (CTNND2)
1.83411	NM_024803.1	tubulin, alpha-like 3 (TUBAL3)
1.82951	AI130680.1	qc12a11x1 Soares_fetal_heart_NbHH19W cDNA clone IMAGE:1709372 3' similar to contains Alu repetitive element;
1.82913	NM_031491.1	retinol binding protein 5, cellular (RBP5)
1.82809	AW978217.1	EST390326 MAGE resequences, MAGP Homo sapiens cDNA
1.82803	NM_138452.1	dehydrogenase/reductase (SDR family) member 1 (DHRS1)
1.82706	BF338273.1	602037891F1 NCI_CGAP_Brn64 cDNA clone IMAGE:4185623 5'
1.8269	BU189876.1	AGENCOURT_7858249 NIH_MGC_72 cDNA clone IMAGE:6168659 5'
1.82608	AI636045.1	tz92b08x1 NCI_CGAP_Kid11 cDNA clone IMAGE:2296023 3'
1.8245	NM_006730.1	deoxyribonuclease I-like 1 (DNASE1L1)
1.82329	NM_004573.1	phospholipase C, beta 2 (PLCB2)
1.82256	AL833113.1	mRNA; cDNA DKFZp313I0929 (from clone DKFZp313I0929)
1.81923	BF511342.1	UI-H-BI4-aog-b-07-0-UIs1 NCI_CGAP_Sub8 cDNA clone IMAGE:3084636 3'
1.81693	NM_015424.3	chordin-like 2 (CHRDL2)
1.81162	BG545305.1	602572521F1 NIH_MGC_77 cDNA clone IMAGE:4700644 5'
1.81003	NM_031279.2	alanine-glyoxylate aminotransferase 2-like 1 (AGXT2L1)
1.80925	NM_000602.1	serine (or cysteine) proteinase inhibitor, clade E (nexin, plasminogen activator inhibitor type 1), member 1 (SERPINE1)
1.80866	NM_176866.1	inorganic pyrophosphatase 2 (PPA2), transcript variant 3
1.80781	NM_016237.3	anaphase promoting complex subunit 5 (ANAPC5)
1.80728	NM_004448.1	v-erb-b2 erythroblastic leukemia viral oncogene homolog 2, neuro/glioblastoma derived oncogene homolog (avian) (ERBB2)
1.8071	AK023891.1	cDNA FLJ13829 fis, clone THYRO1000625
1.80113	NM_020816.1	kinesin family member 17 (KIF17)
1.79629	NM_016246.1	dehydrogenase/reductase (SDR family) member 10 (DHRS10)
1.79231	W86753.1	zh64e07s1 Soares_fetal_liver_spleen_1NFLS_S1 cDNA clone IMAGE:416868 3'
1.79148	NM_004321.4	kinesin family member 1A (KIF1A)
1.7901	INCYTE UNIQUE	INCYTE UNIQUE
1.78544	BQ477351.1	ik85b01x1 Human insulinoma cDNA clone IMAGE:6027193 3'
1.7837	NM_001924.2	growth arrest and DNA-damage-inducible, alpha (GADD45A)
1.78323	NM_201563.1	Fc fragment of IgG, low affinity IIc, receptor for (CD32) (FCGR2C)
1.783	NM_016509.1	C-type lectin-like receptor-2 (CLEC2)
1.78074	NM_003689.2	aldo-keto reductase family 7, member A2 (aflatoxin aldehyde reductase) (AKR7A2)
1.7804	NM_000784.2	cytochrome P450, family 27, subfamily A, polypeptide 1 (CYP27A1), nuclear gene encoding mitochondrial protein
1.7782	NM_052890.2	peptidoglycan recognition protein 2 (PGLYRP2)
1.77818	NM_006908.3	ras-related C3 botulinum toxin substrate 1 (rho family, small GTP binding protein Rac1) (RAC1), transcript variant Rac1
1.77749	CA448026.1	UI-H-EI0-ayh-p-11-0-UIs1 NCI_CGAP_EI0 cDNA clone UI-H-EI0-ayh-p-11-0-UI 3'
1.77747	NM_005984.1	solute carrier family 25 (mitochondrial carrier; citrate transporter), member 1 (SLC25A1)
1.77609	AA639155.1	ns02g07.s1 NCI_CGAP_Ew1 cDNA clone IMAGE:1182492 similar to contains Alu repetitive element;contains element TAR1 repetitive element ;
1.77512	NM_005252.2	v-fos FBJ murine osteosarcoma viral oncogene homolog (FOS)
1.77332	NM_007008.2	reticulon 4 (RTN4), transcript variant 3
1.76933	NM_003725.2	3-hydroxysteroid epimerase (RODH)
1.76932	BC045666.1	tumor protein p53 inducible protein 11, mRNA (cDNA clone IMAGE:5298525), containing frame-shift errors
1.76507	AK091349.1	cDNA FLJ34030 fis, clone FCBBF2003823
1.76384	BQ940372.1	AGENCOURT_8854112 NIH_MGC_71 cDNA clone IMAGE:6473623 5'
1.7615	AI950300.1	wp08a09x1 NCI_CGAP_Kid12 cDNA clone IMAGE:2464216 3'
1.75602	NM_006161.2	neurogenin 1 (NEUROG1)
1.75073	AL133573.1	mRNA; cDNA DKFZp434J2235 (from clone DKFZp434J2235)
1.75006	NM_000055.1	butyrylcholinesterase (BCHE)
1.74985	NM_138288.2	chromosome 14 open reading frame 147 (C14orf147)
1.74961	NM_004125.2	guanine nucleotide binding protein (G protein), gamma 10 (GNG10)
1.74818	NM_000781.1	cytochrome P450, family 11, subfamily A, polypeptide 1 (CYP11A1), nuclear gene encoding mitochondrial protein
1.74766	BE644666.1	7e68g06x1 Soares_NSF_F8_9W_OT_PA_P_S1 cDNA clone IMAGE:3287674 3' similar to contains element LTR6 repetitive element ;
1.74579	NM_006821.3	peroxisomal long-chain acyl-coA thioesterase (ZAP128)
1.74552	BQ024204.1	UI-1-BB1p-aux-e-07-0-UIs1 NCI_CGAP_Pl6 cDNA clone UI-1-BB1p-aux-e-07-0-UI 3'
1.74422	NM_000500.4	cytochrome P450, family 21, subfamily A, polypeptide 2 (CYP21A2)
1.74328	NM_004024.2	activating transcription factor 3 (ATF3)
1.74235	NM_016518.1	pipecolic acid oxidase (PIPOX)
1.73874	BG758978.1	602713092F1 NIH_MGC_48 cDNA clone IMAGE:4853422 5'
1.73826	NM_020314.3	esophageal cancer associated protein (MGC16824)
1.73751	BX092453.1	Soares_testis_NHT cDNA clone IMAGp998N163521 ; IMAGE:1394511
1.73686	BI598031.1	603248155F1 NIH_MGC_96 cDNA clone IMAGE:5300149 5'
1.73677	NM_153333.1	hypothetical protein MGC45400 (MGC45400)
1.73547	NM_001300.3	core promoter element binding protein (COPEB)
1.73518	NM_001308.1	carboxypeptidase N, polypeptide 1, 50kD (CPN1)
1.73143	NM_012067.2	aldo-keto reductase family 7, member A3 (aflatoxin aldehyde reductase) (AKR7A3)
1.73111	NM_002666.1	perilipin (PLIN)
1.73096	H40143.1	yp59d07s1 Soares fetal liver spleen 1NFLS cDNA clone IMAGE:191725 3'
1.72751	NM_015533.2	DKFZP586B1621 protein (DKFZP586B1621)
1.72594	AA557345.1	nl81c06.s1 NCI_CGAP_Br2 cDNA clone IMAGE:1057066 3' similar to contains Alu repetitive element;contains element MER22 repetitive element ;
1.7254	AA643786.1	np06g10.s1 NCI_CGAP_Pr3 cDNA clone IMAGE:1115586 similar to contains Alu repetitive element;
1.72499	NM_002625.1	6-phosphofructo-2-kinase/fructose-2,6-biphosphatase 1 (PFKFB1)
1.72316	BU689657.1	UI-CF-FN0-aeu-l-15-0-UIs1 UI-CF-FN0 cDNA clone UI-CF-FN0-aeu-l-15-0-UI 3'
1.71999	NM_002885.1	RAP1, GTPase activating protein 1 (RAP1GA1)
1.71737	NM_001402.4	eukaryotic translation elongation factor 1 alpha 1 (EEF1A1)
1.71576	BX110418.1	NCI_CGAP_Kid3 cDNA clone IMAGp998C224149
1.71363	NM_012423.2	ribosomal protein L13a (RPL13A)
1.71344	NM_004355.1	CD74 antigen (invariant polypeptide of major histocompatibility complex, class II antigen-associated) (CD74)
1.71249	NM_015169.3	RRS1 ribosome biogenesis regulator homolog (S cerevisiae) (RRS1)
1.71139	NM_022349.2	membrane-spanning 4-domains, subfamily A, member 6A (MS4A6A), transcript variant 2
1.70994	AK022220.1	cDNA FLJ12158 fis, clone MAMMA1000522
1.70964	NM_138452.1	dehydrogenase/reductase (SDR family) member 1 (DHRS1)
1.70942	INCYTE UNIQUE	INCYTE UNIQUE
1.70825	NM_015533.2	DKFZP586B1621 protein (DKFZP586B1621)
1.70801	AA327639.1	EST31013 Cornea II Homo sapiens cDNA 5' end similar to EST containing Alu repeat
1.70791	NM_005063.3	stearoyl-CoA desaturase (delta-9-desaturase) (SCD)
1.70655	INCYTE UNIQUE	INCYTE UNIQUE
1.70543	NM_000389.2	cyclin-dependent kinase inhibitor 1A (p21, Cip1) (CDKN1A), transcript variant 1
1.70106	NM_014298.3	quinolinate phosphoribosyltransferase (nicotinate-nucleotide pyrophosphorylase (carboxylating)) (QPRT)
1.70097	AW118530.1	xe79b06x1 NCI_CGAP_Brn35 cDNA clone IMAGE:2614067 3'
1.69968	NM_014349.2	apolipoprotein L, 3 (APOL3), transcript variant alpha/a
1.696	NM_000169.1	galactosidase, alpha (GLA)
1.69442	H09618.1	yl97e12s1 Soares infant brain 1NIB cDNA clone IMAGE:46184 3'
1.69408	AA211738.1	zn56h05r1 Stratagene muscle 937209 cDNA clone IMAGE:562233 5' similar to contains Alu repetitive element;
1.69381	NM_152635.1	oncoprotein induced transcript 3 (OIT3)
1.69326	NM_000799.1	erythropoietin (EPO)
1.69234	AW270562.1	xp82g08x1 NCI_CGAP_Ov40 cDNA clone IMAGE:2746910 3' similar to contains Alu repetitive element;contains element MSR1 repetitive element ;
1.69232	N35965.1	yy31a01s1 Soares melanocyte 2NbHM cDNA clone IMAGE:272808 3' similar to contains Alu repetitive element;
1.6919	BG745781.1	602723915T1 NIH_MGC_113 cDNA clone IMAGE:4850475 3'
1.69187	NM_002812.3	proteasome (prosome, macropain) 26S subunit, non-ATPase, 8 (PSMD8)
1.69084	NM_033439.1	chromosome 9 open reading frame 26 (NF-HEV) (C9orf26)
1.68916	NM_006944.1	secreted phosphoprotein 2, 24kDa (SPP2)
1.68836	AA908815.1	og77h08s1 NCI_CGAP_Ov8 cDNA clone IMAGE:1454367 3'
1.68637	NM_001646.1	apolipoprotein C-IV (APOC4)
1.68636	NM_015933.1	hypothetical protein HSPC016 (HSPC016)
1.68343	D28589.1	KIAA00167 mRNA, partial sequence
1.68272	AA180060.1	zp40h01s1 Stratagene muscle 937209 cDNA clone IMAGE:611953 3' similar to contains Alu repetitive element;contains element MER22 repetitive element ;
1.68047	BQ025851.1	UI-1-BB1p-ayf-b-12-0-UI.s1 NCI_CGAP_Pl6 cDNA clone UI-1-BB1p-ayf-b-12-0-UI 3'
1.67797	AI189551.1	qd28a04x1 Soares_placenta_8to9weeks_2NbHP8to9W cDNA clone IMAGE:1725006 3' similar to contains Alu repetitive element;contains element PTR5 repetitive element ;
1.67714	AL137321.1	mRNA; cDNA DKFZp434P231 (from clone DKFZp434P231)
1.67587	BX426062.2	THYMUS cDNA clone CS0CAP005YO03 5-PRIME
1.67533	NM_015305.2	KIAA0759 (KIAA0759)
1.67432	CA866859.1	ir73f03x1 HR85 islet cDNA clone IMAGE:6608190 3'
1.67248	NM_001086.1	arylacetamide deacetylase (esterase) (AADAC)
1.67125	BG109564.1	602280668F1 NIH_MGC_86 cDNA clone IMAGE:4368064 5'
1.67081	NM_032383.3	Hermansky-Pudlak syndrome 3 (HPS3)
1.66719	NM_080663.1	similar to RIKEN cDNA 4933424N09 gene (MGC16943)
1.66674	NM_004574.2	peanut-like 2 (Drosophila) (PNUTL2), transcript variant 1
1.66568	NM_006841.3	solute carrier family 38, member 3 (SLC38A3)
1.66472	NM_001398.1	enoyl Coenzyme A hydratase 1, peroxisomal (ECH1)
1.66399	NM_032564.2	diacylglycerol O-acyltransferase homolog 2 (mouse) (DGAT2)
1.66369	NM_019116.1	similar to ubiquitin binding protein (UBPH)
1.6634	NM_001752.1	catalase (CAT)
1.66289	AA813769.1	ai69h12s1 Soares_testis_NHT cDNA clone 1376135 3'
1.66247	NM_000624.3	serine (or cysteine) proteinase inhibitor, clade A (alpha-1 antiproteinase, antitrypsin), member 5 (SERPINA5)
1.66157	BI768204.1	603056657F1 NIH_MGC_122 cDNA clone IMAGE:5205806 5'
1.66138	NM_004332.1	biphenyl hydrolase-like (serine hydrolase; breast epithelial mucin-associated antigen) (BPHL)
1.65801	NM_183236.1	RAB27A, member RAS oncogene family (RAB27A), transcript variant 4
1.65474	NM_018043.4	transmembrane protein 16A (TMEM16A)
1.65168	CK300418.1	UI-E-EJ1-aka-f-18-0-UIs1 UI-E-EJ1 cDNA clone UI-E-EJ1-aka-f-18-0-UI 3'
1.65009	AI635587.1	ts95h10.x1 NCI_CGAP_GC6 cDNA clone IMAGE:2239075 3' similar to contains Alu repetitive element;contains L1.t2 L1 repetitive element ;
1.64981	AI791378.1	og96f03y5 NCI_CGAP_Kid3 cDNA clone IMAGE:1456157 5' similar to contains Alu repetitive element;
1.64717	BX373888.1	Homo sapiens T CELLS (JURKAT CELL LINE) COT 10-NORMALIZED cDNA clone CS0DJ003YD08 3-PRIME
1.64488	AL162054.1	mRNA; cDNA DKFZp761J1323 (from clone DKFZp761J1323)
1.64308	INCYTE UNIQUE	INCYTE UNIQUE
1.64267	NM_014495.2	angiopoietin-like 3 (ANGPTL3)
1.64157	NM_021098.1	calcium channel, voltage-dependent, alpha 1H subunit (CACNA1H)
1.64133	BF436828.1	7p64g10x1 NCI_CGAP_Pr28 cDNA clone IMAGE:3650874 3'
1.64103	NM_023934.2	hepatitis C virus core-binding protein 6 (HCBP6)
1.64057	NM_000125.1	estrogen receptor 1 (ESR1)
1.63937	BX538075.1	mRNA; cDNA DKFZp686J19209 (from clone DKFZp686J19209)
1.63797	NM_173596.1	solute carrier family 39 (metal ion transporter), member 5 (SLC39A5)
1.636	AK055341.1	cDNA FLJ30779 fis, clone FEBRA2000815
1.63581	W75971.1	zd58c05r1 Soares_fetal_heart_NbHH19W cDNA clone IMAGE:344840 5'
1.63565	BP429177.1	leukemia cell normalized cDNA library cDNA clone LEU0970_19_A6
1.63185	NM_005564.2	lipocalin 2 (oncogene 24p3) (LCN2)
1.63104	NM_002412.2	O-6-methylguanine-DNA methyltransferase (MGMT), mRNA
1.63068	AK090467.1	FLJ00388 protein
1.62984	BU621125.1	UI-H-FL1-bfy-f-04-0-UIs1 NCI_CGAP_FL1 cDNA clone UI-H-FL1-bfy-f-04-0-UI 3'
1.6276	NM_001803.1	CDW52 antigen (CAMPATH-1 antigen) (CDW52)
1.62744	NM_031890.1	cat eye syndrome chromosome region, candidate 6 (CECR6)
1.62286	NM_031298.1	hypothetical protein MGC2963 (MGC2963)
1.62092	AA460661.1	zx64c02s1 Soares_total_fetus_Nb2HF8_9w cDNA clone IMAGE:796226 3'
1.61999	NM_005211.2	colony stimulating factor 1 receptor, formerly McDonough feline sarcoma viral (v-fms) oncogene homolog (CSF1R)
1.61362	BU732369.1	UI-E-CQ1-afx-g-18-0-UIs1 UI-E-CQ1 cDNA clone UI-E-CQ1-afx-g-18-0-UI 3'
1.60801	NM_000669.2	alcohol dehydrogenase 1C (class I), gamma polypeptide (ADH1C)
1.60736	NM_031311.2	carboxypeptidase, vitellogenic-like (CPVL), transcript variant 1
1.60727	BQ025484.1	UI-1-BB1p-aua-h-08-0-UIs1 NCI_CGAP_Pl6 cDNA clone UI-1-BB1p-aua-h-08-0-UI 3'
1.60585	AW235189.1	xm54a06x1 NCI_CGAP_GC6 cDNA clone IMAGE:2687986 3'
1.60387	AI739024.1	wi34d03x1 NCI_CGAP_Co16 cDNA clone IMAGE:2392133 3'
1.60136	BC063507.1	heat shock 70kDa protein 1B, mRNA (cDNA clone MGC:74463 IMAGE:4153196)
1.5991	NM_017908.1	hypothetical protein FLJ20626 (FLJ20626)
1.59819	CF890857.1	UI-CF-EN1-aeg-o-20-18-UI.s18 UI-CF-EN1 cDNA clone UI-CF-EN1-aeg-o-20-18-UI 3'
1.59768	NM_199235.1	collectin sub-family member 11 (COLEC11), transcript variant 2
1.59683	NM_005487.2	high-mobility group protein 2-like 1 (HMG2L1)
1.59596	NM_000482.2	apolipoprotein A-IV (APOA4)
1.59136	NM_198586.2	NHL repeat containing 1 (NHLRC1)
1.58818	NM_017521.1	FEV (ETS oncogene family) (FEV)
1.58772	NM_153609.1	transmembrane protease, serine 6 (TMPRSS6)
1.58768	AI452804.1	tj50g01x1 Soares_NSF_F8_9W_OT_PA_P_S1 cDNA clone IMAGE:2144976 3' similar to contains Alu repetitive element;
1.58747	NM_001935.3	dipeptidylpeptidase 4 (CD26, adenosine deaminase complexing protein 2) (DPP4)
1.58734	NM_016306.3	DnaJ (Hsp40) homolog, subfamily B, member 11 (DNAJB11)
1.58708	NM_003726.2	src family associated phosphoprotein 1 (SCAP1)
1.58569	AW295342.1	UI-H-BI2-ahv-c-01-0-UIs1 NCI_CGAP_Sub4 cDNA clone IMAGE:2727937 3'
1.58506	NM_012070.2	attractin (ATRN), transcript variant 3
1.58505	NM_004490.1	growth factor receptor-bound protein 14 (GRB14)
1.58345	NM_032827.3	atonal homolog 8 (Drosophila) (ATOH8)
1.58313	NM_152870.1	abhydrolase domain containing 1 (ABHD1), transcript variant 2
1.58309	NM_015987.2	heme binding protein 1 (HEBP1)
1.58296	CB999164.1	AGENCOURT_13574997 NIH_MGC_186 cDNA clone IMAGE:30324236 5'
1.58198	NM_153047.1	FYN oncogene related to SRC, FGR, YES (FYN), transcript variant 2
1.58171	AV704779.1	ADB cDNA clone ADBBJC08 5'
1.58166	BQ217469.1	AGENCOURT_7561279 NIH_MGC_72 cDNA clone IMAGE:6055126 5'
1.58122	T87922.1	T87922 ye08b07.r1 Stratagene lung (#937210) cDNA clone IMAGE:117109 5' similar to contains Alu repetitive element;
1.58092	NM_001353.4	aldo-keto reductase family 1, member C1 (dihydrodiol dehydrogenase 1; 20-alpha (3-alpha)-hydroxysteroid dehydrogenase) (AKR1C1)
1.57921	W90513.1	zh75b12r1 Soares_fetal_liver_spleen_1NFLS_S1 cDNA clone IMAGE:417887 5' similar to gb:M22382 MITOCHONDRIAL MATRIX PROTEIN P1 PRECURSOR (HUMAN);
1.57737	AK095266.1	cDNA FLJ37947 fis, clone CTONG2009108, highly similar to HOMEOBOX PROTEIN DLX-1
1.57528	NM_003118.2	secreted protein, acidic, cysteine-rich (osteonectin) (SPARC)
1.57464	NM_003937.1	kynureninase (L-kynurenine hydrolase) (KYNU)
1.57318	NM_182760.2	sulfatase modifying factor 1 (SUMF1)
1.57245	R49412.1	yg60f07s1 Soares infant brain 1NIB cDNA clone IMAGE:36978 3' similar to contains Alu repetitive element;
1.56992	AA657532.1	nt65h03.s1 NCI_CGAP_Pr3 cDNA clone IMAGE:1203413 similar to contains Alu repetitive element;contains element MER30 repetitive element ;
1.56925	NM_032964.2	chemokine (C-C motif) ligand 15 (CCL15), transcript variant 1
1.56879	AA528003.1	ne61d11s1 NCI_CGAP_Co3 cDNA clone IMAGE:901845 3' similar to contains Alu repetitive element;contains element PTR7 repetitive element ;
1.56872	NM_015059.1	talin 2 (TLN2)
1.56708	NM_012429.1	SEC14-like 2 (S cerevisiae) (SEC14L2)
1.56642	NM_002194.2	inositol polyphosphate-1-phosphatase (INPP1)
1.56438	NM_020889.1	PHD finger protein 12 (PHF12)
1.56241	AL133627.1	mRNA; cDNA DKFZp434K0722 (from clone DKFZp434K0722)
1.56216	AA992205.1	ot80f06.s1 Soares_total_fetus_Nb2HF8_9w cDNA clone IMAGE:1623107 3' similar to contains element MSR1 repetitive element ;
1.56165	NM_001406.3	ephrin-B3 (EFNB3)
1.56154	NM_003963.2	transmembrane 4 superfamily member 5 (TM4SF5)
1.56091	NM_002899.2	retinol binding protein 1, cellular (RBP1)
1.55906	AA694192.1	zi42b11.s1 Soares_fetal_liver_spleen_1NFLS_S1 cDNA clone IMAGE:433437 3'
1.55825	AW753527.1	PM3-CT0263-091299-007-d05 CT0263 Homo sapiens cDNA
1.5582	NM_001713.1	betaine-homocysteine methyltransferase (BHMT)
1.55794	NM_000778.2	cytochrome P450, family 4, subfamily A, polypeptide 11 (CYP4A11)
1.55712	AW296112.1	UI-H-BI2-aic-d-03-0-UIs1 NCI_CGAP_Sub4 cDNA clone IMAGE:2728756 3'
1.55647	NM_181509.1	microtubule-associated protein 1 light chain 3 alpha (MAP1LC3A), transcript variant 2
1.55194	NM_003617.2	regulator of G-protein signalling 5 (RGS5)
1.55165	AW001445.1	wu31f04x1 Soares_Dieckgraefe_colon_NHCD cDNA clone IMAGE:2521663 3' similar to contains Alu repetitive element;
1.55052	NM_173624.1	hypothetical protein FLJ40504 (FLJ40504)
1.54934	NM_052968.2	apolipoprotein A-V (APOA5)
1.54695	AI732172.1	ac75h03x5 Stratagene lung (#937210) cDNA clone IMAGE:868469 3' similar to contains Alu repetitive element;
1.54624	NM_001276.1	chitinase 3-like 1 (cartilage glycoprotein-39) (CHI3L1)
1.54539	NM_000325.4	paired-like homeodomain transcription factor 2 (PITX2), transcript variant 3
1.54325	AI207891.1	an06h04.x1 Stratagene schizo brain S11 cDNA clone IMAGE:1684855 3' similar to contains Alu repetitive element;
1.54225	NM_001937.3	dermatopontin (DPT)
1.53991	NM_007169.2	phosphatidylethanolamine N-methyltransferase (PEMT), nuclear gene encoding mitochondrial protein, transcript variant 2
1.53593	AI056666.1	oz26e05.x1 Soares_total_fetus_Nb2HF8_9w cDNA clone IMAGE:1676480 3' similar to contains L1.t1 L1 repetitive element ;
1.5329	NM_012392.1	PEF protein with a long N-terminal hydrophobic domain (peflin) (PEF)
1.52995	AK024994.1	cDNA: FLJ21341 fis, clone COL02653
1.52845	NM_182852.1	cyclin B1 interacting protein 1 (CCNB1IP1), transcript variant 4
1.52288	NM_002346.1	lymphocyte antigen 6 complex, locus E (LY6E)
1.52223	BX090694.1	Soares fetal liver spleen 1NFLS cDNA clone IMAGp998I04115 ; IMAGE:122187
1.52212	NM_004655.1	axin 2 (conductin, axil) (AXIN2)
1.52204	AL080280.1	mRNA full length insert cDNA clone EUROIMAGE 85905
1.5203	AW295764.1	UI-H-BI1-afh-a-05-0-UIs1 NCI_CGAP_Sub3 cDNA clone IMAGE:2721681 3'
1.51988	BU568247.1	AGENCOURT_10405259 NIH_MGC_82 cDNA clone IMAGE:6615258 5'
1.51937	NM_002108.2	histidine ammonia-lyase (HAL)
1.51802	AW628940.1	hi45c06x1 Soares_NFL_T_GBC_S1 cDNA clone IMAGE:2975242 3'
1.51798	NM_006215.2	serine (or cysteine) proteinase inhibitor, clade A (alpha-1 antiproteinase, antitrypsin), member 4 (SERPINA4)
1.51745	NM_148674.2	SMC1 structural maintenance of chromosomes 1-like 2 (yeast) (SMC1L2)
1.5137	INCYTE UNIQUE	INCYTE UNIQUE
1.51059	NM_025080.2	asparaginase like 1 (ASRGL1)
1.51024	BM273190.1	if31b08x1 Melton Normalized Human Islet 4 N4-HIS 1 cDNA clone IMAGE:5677791 3'
1.50858	NM_002775.2	protease, serine, 11 (IGF binding) (PRSS11)
1.50857	NM_000128.2	coagulation factor XI (plasma thromboplastin antecedent) (F11), transcript variant 1
1.50781	AK123983.1	cDNA FLJ41989 fis, clone SPLEN2015707
1.50676	NM_001979.3	epoxide hydrolase 2, cytoplasmic (EPHX2)
1.50615	BC022025.1	CDC-like kinase 2, mRNA (cDNA clone IMAGE:4824890), containing frame-shift errors
1.5048	NM_022575.2	vacuolar protein sorting 16 (yeast) (VPS16), transcript variant 1, mRNA
1.50351	BX114400.1	Soares fetal liver spleen 1NFLS cDNA clone IMAGp998O03135
1.50149	NM_006708.1	glyoxalase I (GLO1)
