# Supplementary material for: Systematic Analysis of the Gene Expression in the Livers of Nonalcoholic Steatohepatitis: Implications on Potential Biomarkers and Molecular Pathological Mechanism
Source: PLoS One. 2012 Dec 26;7(12):e51131. doi: 10.1371/journal.pone.0051131 (PMC3530598; doi:10.1371/journal.pone.0051131)
Supplement: Table S6 — Down-regulated DEGs identified by SAM in microarray two. (XLS) [file pone.0051131.s008.xls]

## Sheet: downregulated genes by SAM
Gene description	Score(d)	Numerator(r)	Denominator(s+s0)	Fold Change	q-value(%)	GenBank Accession
calcitonin/calcitonin-related polypeptide, alpha (CALCA)	-6.48832	-7.28479	1.12275	0.00641298	0	NM_001741.1
serine protease inhibitor, Kazal type 1 (SPINK1)	-5.26875	-6.68509	1.26882	0.00971823	0	NM_003122.2
lipocalin 2 (oncogene 24p3) (LCN2)	-4.63141	-4.61557	0.99658	0.0407921	0	NM_005564.2
nk76b03s1 NCI_CGAP_Sch1 cDNA clone IMAGE:1019405 3' similar to contains Alu repetitive element;	-4.62058	-5.00912	1.08409	0.0310532	0	AA551150.1
cDNA FLJ13279 fis, clone OVARC1001055, moderately similar to PRE-B CELL ENHANCING FACTOR PRECURSOR	-4.37538	-4.34562	0.993199	0.0491855	0	AK023341.1
K-EST0107532 S5SNU484s1 cDNA clone S5SNU484s1-10-G04 5'	-4.14712	-4.24525	1.02366	0.0527295	0	BM832957.1
602572521F1 NIH_MGC_77 cDNA clone IMAGE:4700644 5'	-4.14039	-4.17971	1.0095	0.05518	0	BG545305.1
lipocalin 2 (oncogene 24p3) (LCN2)	-3.99965	-4.04552	1.01147	0.0605587	0	NM_005564.2
RAS, dexamethasone-induced 1 (RASD1)	-3.94195	-4.83631	1.22688	0.0350045	0	NM_016084.3
NCI_CGAP_Lu5 cDNA clone IMAGp998O034646 ; IMAGE:1896026	-3.94001	-3.76386	0.955291	0.0736149	0	BX090622.1
wb10g03x1 NCI_CGAP_GC6 cDNA clone IMAGE:2305300 3'	-3.91341	-4.12212	1.05333	0.0574274	0	AI632579.1
hf34a03x1 Soares_NFL_T_GBC_S1 cDNA clone IMAGE:2933740 3' similar to contains L1.t1 L1 repetitive element ;	-3.89769	-3.59178	0.921515	0.0829406	0	AW573183.1
trinucleotide repeat containing 6 (TNRC6)	-3.76337	-3.93706	1.04615	0.0652872	0	NM_014494.1
hypothetical protein MGC23280 (MGC23280)	-3.75039	-3.75178	1.00037	0.074234	0	NM_144683.2
HERV-H LTR-associating 1 (HHLA1)	-3.73498	-4.26427	1.14171	0.0520388	0	NM_005712.1
immediate early response 3 (IER3), transcript variant short	-3.52045	-3.71015	1.05389	0.0764069	0	NM_003897.2
hypothetical protein FLJ38993 (FLJ38993)	-3.5167	-3.80561	1.08216	0.0715148	0	NM_152495.1
chordin-like 2 (CHRDL2)	-3.44847	-3.73994	1.08452	0.0748457	0	NM_015424.3
C-reactive protein, pentraxin-related (CRP)	-3.33874	-4.45631	1.33473	0.0455531	0	NM_000567.1
slit and trk like gene 3 (SLITRK3)	-3.32372	-4.00217	1.20412	0.062406	0	NM_014926.2
mRNA; cDNA DKFZp313I0929 (from clone DKFZp313I0929)	-3.20838	-2.86799	0.893907	0.136977	0	AL833113.1
7e68g06x1 Soares_NSF_F8_9W_OT_PA_P_S1 cDNA clone IMAGE:3287674 3' similar to contains element LTR6 repetitive element ;	-3.14594	-2.92641	0.930217	0.131541	0	BE644666.1
v-fos FBJ murine osteosarcoma viral oncogene homolog (FOS)	-3.13937	-3.62805	1.15566	0.0808813	0	NM_005252.2
UI-H-EI1-ayw-k-24-0-UIs1 NCI_CGAP_EI1 cDNA clone IMAGE:5844623 3'	-3.12019	-3.09651	0.992409	0.116912	0	BQ002466.1
zinc finger protein 212 (ZNF212)	-3.11771	-2.73411	0.876961	0.150298	0	NM_012256.2
S100 calcium binding protein P (S100P)	-3.09463	-4.57764	1.47922	0.0418788	0	NM_005980.2
ya92c11r1 Stratagene placenta (#937225) cDNA clone IMAGE:69140 5' similar to similar to gb:V00520_rna1 SOMATOTROPIN PRECURSOR (HUMAN)	-3.05496	-2.97825	0.974888	0.126899	0	T54189.1
KIAA0759 (KIAA0759)	-3.02724	-3.09778	1.0233	0.116809	0	NM_015305.2
HSM800963 Homo sapiens mRNA; cDNA DKFZp586G1917 (from clone DKFZp586G1917)	-3.00576	-2.98863	0.994301	0.125989	0	AL117453.1
PLACENTA COT 25-NORMALIZED cDNA clone CS0DI020YI19 3-PRIME	-2.99062	-2.95579	0.988354	0.12889	0	BX335788.2
AXIN1 up-regulated 1 (AXUD1)	-2.98071	-2.963	0.994057	0.128248	0	NM_033027.2
UI-CF-FN0-aeu-l-15-0-UIs1 UI-CF-FN0 cDNA clone UI-CF-FN0-aeu-l-15-0-UI 3'	-2.97767	-3.21333	1.07914	0.107818	0	BU689657.1
hypothetical protein FLJ10996 (FLJ10996)	-2.95414	-4.02296	1.3618	0.0615134	0	NM_019044.2
