# Supplementary material for: Systematic Analysis of the Gene Expression in the Livers of Nonalcoholic Steatohepatitis: Implications on Potential Biomarkers and Molecular Pathological Mechanism
Source: PLoS One. 2012 Dec 26;7(12):e51131. doi: 10.1371/journal.pone.0051131 (PMC3530598; doi:10.1371/journal.pone.0051131)
Supplement: Table S7 — Up-regulated DEGs identified by SAM in microarray two. (XLS) [file pone.0051131.s009.xls]

## Sheet: upregulated genes by SAM
Gene description	Score(d)	Numerator(r)	Denominator(s+s0)	Fold Change	q-value(%)	GenBank Accession
chemokine (C-X-C motif) ligand 14 (CXCL14)	6.24109	6.54907	1.04935	93.6411	0	NM_004887.3
decorin (DCN), transcript variant B	5.83647	5.91796	1.01396	60.4621	0	NM_133504.2
fibronectin type III domain containing 5 (FNDC5)	4.77211	5.03611	1.05532	32.8111	0	NM_153756.1
ai69h12s1 Soares_testis_NHT cDNA clone 1376135 3'	4.63897	4.61626	0.995105	24.5264	0	AA813769.1
alcohol dehydrogenase 4 (class II), pi polypeptide (ADH4)	4.48181	4.89796	1.09285	29.8149	0	NM_000670.2
collagen, type III, alpha 1 (Ehlers-Danlos syndrome type IV, autosomal dominant) (COL3A1)	4.47752	5.16395	1.15331	35.8513	0	NM_000090.2
liver and lymph node sinusoidal endothelial cell C-type lectin (LSECtin)	4.43407	4.83148	1.08963	28.4721	0	NM_198492.1
nk61e11s1 NCI_CGAP_Sch1 cDNA clone IMAGE:1018028 3'	4.41409	4.25852	0.964755	19.14	0	AA553336.1
zymogen granule protein 16 (ZG16)	4.41327	4.21224	0.954448	18.5357	0	NM_152338.1
chemokine (C-X-C motif) ligand 10 (CXCL10)	4.3195	4.73527	1.09625	26.6353	0	NM_001565.1
UI-E-CQ1-afy-i-20-0-UIr1 UI-E-CQ1 cDNA clone UI-E-CQ1-afy-i-20-0-UI 5'	4.26713	4.84227	1.13479	28.686	0	BM709480.1
deoxyribonuclease I-like 3 (DNASE1L3)	4.21806	5.55018	1.31581	46.8566	0	NM_004944.1
yd70b08s1 Soares fetal liver spleen 1NFLS cDNA clone IMAGE:113559 3'	4.17066	4.16934	0.999684	17.9927	0	T79158.1
regulator of G-protein signalling 5 (RGS5)	4.01718	4.09271	1.0188	17.0619	0	NM_003617.2
steroid-5-alpha-reductase, alpha polypeptide 2 (3-oxo-5 alpha-steroid delta 4-dehydrogenase alpha 2) (SRD5A2)	3.98653	4.36089	1.09391	20.5475	0	NM_000348.2
C-type lectin-like receptor-2 (CLEC2)	3.96348	4.32904	1.09223	20.0989	0	NM_016509.1
collectin sub-family member 11 (COLEC11), transcript variant 2	3.91247	4.5817	1.17105	23.9459	0	NM_199235.1
oncoprotein induced transcript 3 (OIT3)	3.90858	4.30241	1.10076	19.7313	0	NM_152635.1
major histocompatibility complex, class II, DP alpha 1 (HLA-DPA1)	3.85026	4.16534	1.08183	17.9428	0	NM_033554.2
butyrobetaine (gamma), 2-oxoglutarate dioxygenase (gamma-butyrobetaine hydroxylase) 1 (BBOX1)	3.8271	3.95171	1.03256	15.4733	0	NM_003986.1
chemokine (C-X-C motif) ligand 12 (stromal cell-derived factor 1) (CXCL12)	3.81024	4.06353	1.06648	16.7203	0	NM_000609.3
interleukin 13 receptor, alpha 2 (IL13RA2)	3.80103	3.48699	0.917379	11.2121	0	NM_000640.2
dermatopontin (DPT)	3.74546	3.95099	1.05488	15.4656	0	NM_001937.3
thyroid hormone responsive (SPOT14 homolog, rat) (THRSP)	3.74382	4.31691	1.15308	19.9306	0	NM_003251.2
heterogeneous nuclear ribonucleoprotein A2/B1 (HNRPA2B1), transcript variant A2	3.72029	8.51394	2.28852	365.553	0	NM_002137.2
crystallin, alpha A (CRYAA)	3.71172	4.32145	1.16427	19.9934	0	NM_000394.2
collagen, type VI, alpha 2 (COL6A2), transcript variant 2C2	3.70214	3.78323	1.0219	13.7678	0	NM_001849.2
flavin containing monooxygenase 3 (FMO3), transcript variant 1, mRNA	3.6855	4.10772	1.11456	17.2404	0	NM_006894.4
INCYTE UNIQUE	3.67346	3.88654	1.05801	14.7899	0	INCYTE UNIQUE
corticotropin releasing hormone binding protein (CRHBP)	3.65059	4.45582	1.22058	21.9451	0	NM_001882.3
retinol binding protein 1, cellular (RBP1)	3.59227	4.03097	1.12212	16.3472	0	NM_002899.2
abhydrolase domain containing 1 (ABHD1), transcript variant 2	3.55337	3.86079	1.08652	14.5283	0	NM_152870.1
yb13a10r1 Stratagene placenta (#937225) cDNA clone IMAGE:71034 5'	3.51654	3.7346	1.06201	13.3115	0	T47364.1
short-chain dehydrogenase/reductase 9 (SCDR9)	3.51331	4.38132	1.24706	20.8405	0	NM_178135.2
acid phosphatase 5, tartrate resistant (ACP5)	3.48286	3.66312	1.05176	12.6681	0	NM_001611.2
transcription elongation factor A (SII), 2 (TCEA2), transcript variant 1	3.47579	3.78818	1.08988	13.8152	0	NM_003195.4
secreted protein, acidic, cysteine-rich (osteonectin) (SPARC)	3.44365	3.8679	1.1232	14.6	0	NM_003118.2
ha34a09x1 NCI_CGAP_Kid12 cDNA clone IMAGE:2875576 3'	3.44056	3.92837	1.14178	15.225	0	AW470827.1
serine (or cysteine) proteinase inhibitor, clade D (heparin cofactor), member 1 (SERPIND1)	3.40328	3.88601	1.14184	14.7845	0	NM_000185.2
dehydrogenase/reductase (SDR family) member 10 (DHRS10)	3.38733	3.58256	1.05764	11.9801	0	NM_016246.1
hypothetical protein FLJ40873 (FLJ40873)	3.38363	3.82493	1.13042	14.1716	0	NM_152665.1
immunoglobulin superfamily, member 6 (IGSF6)	3.38006	4.21506	1.24704	18.572	0	NM_005849.1
interferon, alpha-inducible protein 27 (IFI27), transcript variant a	3.37978	3.98414	1.17882	15.8251	0	NM_005532.2
G protein-coupled receptor 124 (GPR124)	3.32497	3.6988	1.11243	12.9852	0	NM_032777.6
ankyrin 3, node of Ranvier (ankyrin G) (ANK3), transcript variant 1	3.31694	3.39432	1.02333	10.5146	0	NM_020987.2
Hsapiens mRNA for mammary-derived growth inhibitor (MDGI)	3.28387	3.33198	1.01465	10.0699	0	Y10255.1
apolipoprotein L, 3 (APOL3), transcript variant alpha/a	3.26801	3.71343	1.1363	13.1175	0	NM_014349.2
complement component 1, q subcomponent, gamma polypeptide (C1QG)	3.2542	3.75466	1.15379	13.4979	0	NM_172369.1
major histocompatibility complex, class II, DR alpha (HLA-DRA)	3.25127	3.80725	1.171	13.9989	0	NM_019111.2
tetranectin (plasminogen binding protein) (TNA)	3.24489	3.99985	1.23266	15.9984	0	NM_003278.1
collagen, type I, alpha 2 (COL1A2)	3.22877	3.28436	1.01722	9.74295	0	NM_000089.3
alcohol dehydrogenase 6 (class V) (ADH6)	3.22668	3.35847	1.04084	10.2565	0	NM_000672.2
