# Supplementary material for: Systematic Analysis of the Gene Expression in the Livers of Nonalcoholic Steatohepatitis: Implications on Potential Biomarkers and Molecular Pathological Mechanism
Source: PLoS One. 2012 Dec 26;7(12):e51131. doi: 10.1371/journal.pone.0051131 (PMC3530598; doi:10.1371/journal.pone.0051131)
Supplement: Table S8 — DEGs identified by t -test in microarray two under the cutoff of p-value = 0.05. (XLS) [file pone.0051131.s010.xls]

## Sheet: t_test2（未进行p value筛选）
P-value	GenBank Accession	Gene description
9.20211e-13	AK128460.1	cDNA FLJ46603 fis, clone THYMU3047513
3.05217e-12	N36786.1	yy34e08s1 Soares melanocyte 2NbHM cDNA clone IMAGE:273158 3' similar to contains element MSR1 repetitive element ;
1.91028e-11	BG545305.1	602572521F1 NIH_MGC_77 cDNA clone IMAGE:4700644 5'
2.25068e-10	NM_022823.1	fibronectin type III domain containing 4 (FNDC4)
3.8387e-10	NM_013432.3	nuclear factor of kappa light polypeptide gene enhancer in B-cells inhibitor-like 2 (NFKBIL2)
5.57956e-10	AI732172.1	ac75h03x5 Stratagene lung (#937210) cDNA clone IMAGE:868469 3' similar to contains Alu repetitive element;
1.273e-09	BQ026176.1	UI-1-BB1p-akc-h-11-0-UIs1 NCI_CGAP_Pl6 cDNA clone UI-1-BB1p-akc-h-11-0-UI 3'
1.55119e-09	NM_182832.1	placenta-specific 4 (PLAC4)
1.55752e-09	NM_024669.1	hypothetical protein FLJ11795 (FLJ11795)
2.69175e-09	NM_199329.1	solute carrier family 43, member 3 (SLC43A3)
3.42381e-09	NM_001565.1	chemokine (C-X-C motif) ligand 10 (CXCL10)
3.44023e-09	NM_130465.2	F-box protein 23 (FBXO23), mRNA
3.46215e-09	NM_000609.3	chemokine (C-X-C motif) ligand 12 (stromal cell-derived factor 1) (CXCL12)
4.11391e-09	NM_025268.2	hole gene (MGC4659)
5.19475e-09	NM_003617.2	regulator of G-protein signalling 5 (RGS5)
7.2975e-09	NM_006475.1	periostin, osteoblast specific factor (POSTN)
1.26046e-08	NM_020973.2	glucosidase, beta, acid 3 (cytosolic) (GBA3)
1.3136e-08	AI922183.1	wn89b08x1 NCI_CGAP_Ut1 cDNA clone IMAGE:2452983 3' similar to contains Alu repetitive element;contains L1.b1 L1 repetitive element ;
1.38269e-08	T88810.1	yd32d04s1 Soares fetal liver spleen 1NFLS cDNA clone IMAGE:109927 3' similar to contains Alu repetitive element;
1.44151e-08	NM_138452.1	dehydrogenase/reductase (SDR family) member 1 (DHRS1)
1.48018e-08	NM_006371.2	cartilage associated protein (CRTAP)
1.679e-08	NM_144641.1	likely ortholog of mouse protein phosphatase 2C eta (FLJ32332)
1.84557e-08	AW293837.1	UI-H-BW0-ain-a-09-0-UIs1 NCI_CGAP_Sub6 cDNA clone IMAGE:2729753 3'
1.87895e-08	AA521177.1	aa73f03s1 NCI_CGAP_GCB1 cDNA clone IMAGE:826589 3' similar to contains Alu repetitive element;contains element MSR1 repetitive element ;
2.01112e-08	AK026286.1	cDNA: FLJ22633 fis, clone HSI06502
2.14759e-08	AK056901.1	cDNA FLJ32339 fis, clone PROST2005943
2.15735e-08	NM_014461.2	contactin 6 (CNTN6)
2.76274e-08	BU192089.1	AGENCOURT_7937121 NIH_MGC_92 cDNA clone IMAGE:6012753 5'
3.41951e-08	BM473515.1	AGENCOURT_6466667 NIH_MGC_88 cDNA clone IMAGE:5561951 5'
3.90486e-08	AL390176.1	mRNA; cDNA DKFZp547L144 (from clone DKFZp547L144)
4.1638e-08	NM_004476.1	folate hydrolase (prostate-specific membrane antigen) 1 (FOLH1)
4.87021e-08	BX450932.2	ADULT BRAIN cDNA clone CS0DN004YI06 3-PRIME
5.17709e-08	AK022461.1	cDNA FLJ12399 fis, clone MAMMA1002780
5.1926e-08	AW450195.1	UI-H-BI3-aky-e-05-0-UIs1 NCI_CGAP_Sub5 cDNA clone IMAGE:2736080 3'
5.35644e-08	AA876414.1	oj24e12s1 NCI_CGAP_Kid5 cDNA clone IMAGE:1493134 3' similar to contains Alu repetitive element;
6.54138e-08	NM_000867.2	5-hydroxytryptamine (serotonin) receptor 2B (HTR2B)
6.90287e-08	NM_022147.1	28kD interferon responsive protein (IFRG28)
7.08281e-08	NM_015424.3	chordin-like 2 (CHRDL2)
7.08912e-08	BC065840.1	cDNA clone IMAGE:30386434
7.52098e-08	BU615450.1	UI-H-FH0-bco-p-23-0-UIs1 NCI_CGAP_FH0 cDNA clone UI-H-FH0-bco-p-23-0-UI 3'
7.54954e-08	H78687.1	yu29c08s1 Soares fetal liver spleen 1NFLS cDNA clone IMAGE:235214 3' similar to contains Alu repetitive element;contains TAR1 repetitive element ;
7.60774e-08	AK021687.1	cDNA FLJ11625 fis, clone HEMBA1004200
8.02444e-08	BX090622.1	NCI_CGAP_Lu5 cDNA clone IMAGp998O034646 ; IMAGE:1896026
8.8377e-08	AW293737.1	UI-H-BI2-aho-h-10-0-UIs1 NCI_CGAP_Sub4 cDNA clone IMAGE:2727786 3'
9.0361e-08	AK024624.1	cDNA: FLJ20971 fis, clone ADSU01565
9.25647e-08	AK091942.1	cDNA FLJ34623 fis, clone KIDNE2015073
9.31132e-08	AA828280.1	ob60b01s1 NCI_CGAP_GCB1 cDNA clone IMAGE:1335721 3' similar to gb:J03171 INTERFERON-ALPHA RECEPTOR PRECURSOR (HUMAN);
9.60142e-08	BC062348.1	cDNA clone IMAGE:3636922
1.03249e-07	BI862187.1	603391204F1 NIH_MGC_87 cDNA clone IMAGE:5406361 5'
1.04596e-07	AK023905.1	cDNA FLJ13843 fis, clone THYRO1000796
1.05652e-07	AY129017.1	clone FP18346 unknown mRNA
1.08162e-07	NM_001516.3	general transcription factor IIH, polypeptide 3, 34kDa (GTF2H3)
1.09095e-07	AW978146.1	EST390255 MAGE resequences, MAGO Homo sapiens cDNA
1.09464e-07	BI490919.1	df01a09w1 Morton Fetal Cochlea cDNA clone IMAGE:2482072 3'
1.12548e-07	NM_033027.2	AXIN1 up-regulated 1 (AXUD1)
1.13486e-07	BX107327.1	Soares_senescent_fibroblasts_NbHSF cDNA clone IMAGp998A19736
1.15388e-07	BI497415.1	df136c01.y1 Morton Fetal Cochlea cDNA clone IMAGE:2537857 5'
1.18573e-07	AF086350.1	full length insert cDNA clone ZD62G08
1.2867e-07	NM_182760.2	sulfatase modifying factor 1 (SUMF1)
1.29336e-07	AK124250.1	cDNA FLJ42256 fis, clone TKIDN2010232
1.31645e-07	AK025552.1	cDNA: FLJ21899 fis, clone HEP03467
1.36627e-07	AW292981.1	UI-H-BW0-aih-c-02-0-UIs1 NCI_CGAP_Sub6 cDNA clone IMAGE:2729091 3'
1.39195e-07	INCYTE UNIQUE	INCYTE UNIQUE
1.40226e-07	AA010783.1	ze22g06r1 Soares_fetal_heart_NbHH19W cDNA clone IMAGE:359770 5'
1.49194e-07	N32720.1	yx75a12r1 Soares melanocyte 2NbHM cDNA clone IMAGE:267550 5' similar to contains Alu repetitive element;contains element THR repetitive element ;
1.54158e-07	AK094902.1	cDNA FLJ37583 fis, clone BRCOC2004455
1.54938e-07	AI990638.1	ws22g02x1 NCI_CGAP_GC6 cDNA clone IMAGE:2497970 3'
1.56414e-07	AI093473.1	qb15a05x1 Soares_pregnant_uterus_NbHPU cDNA clone IMAGE:1696304 3' similar to contains Alu repetitive element;
1.56474e-07	NM_152306.2	ubiquitin-like, containing PHD and RING finger domains, 2 (UHRF2), transcript variant 1
1.57297e-07	AL162054.1	mRNA; cDNA DKFZp761J1323 (from clone DKFZp761J1323)
1.59893e-07	NM_001414.1	eukaryotic translation initiation factor 2B, subunit 1 alpha, 26kDa (EIF2B1)
1.61701e-07	AL832759.1	mRNA; cDNA DKFZp686E1027 (from clone DKFZp686E1027)
1.62018e-07	BF002683.1	7h13b02x1 NCI_CGAP_Co16 cDNA clone IMAGE:3315819 3' similar to contains Alu repetitive element;contains element MER30 repetitive element ;
1.67427e-07	AW630101.1	hh78c08y1 NCI_CGAP_GU1 cDNA clone IMAGE:2968910 5'
1.70521e-07	AI681665.1	tx48e01x1 NCI_CGAP_Lu24 cDNA clone IMAGE:2272824 3'
1.82388e-07	AA701446.1	zi59b06s1 Soares_fetal_liver_spleen_1NFLS_S1 cDNA clone IMAGE:435059 3' similar to contains Alu repetitive element;
1.8527e-07	BC027983.1	cDNA clone IMAGE:3895112, containing frame-shift errors
1.8656e-07	W04553.1	zb91e08s1 Soares_parathyroid_tumor_NbHPA cDNA clone IMAGE:320198 3'
1.88634e-07	AW979004.1	EST391114 MAGE resequences, MAGP Homo sapiens cDNA
1.9046e-07	NM_004990.2	methionine-tRNA synthetase (MARS)
1.95916e-07	AK090529.1	cDNA FLJ33210 fis, clone ADRGL2008535
2.0114e-07	T99978.1	ye69b09s1 Soares fetal liver spleen 1NFLS cDNA clone IMAGE:122969 3' similar to contains Alu repetitive element;
2.01625e-07	NM_000316.2	parathyroid hormone receptor 1 (PTHR1)
2.02418e-07	AK127044.1	cDNA FLJ45101 fis, clone BRAWH3032298, weakly similar to Homo sapiens tenascin R (restrictin, janusin) (TNR)
2.11386e-07	AA813769.1	ai69h12s1 Soares_testis_NHT cDNA clone 1376135 3'
2.15139e-07	AW449142.1	UI-H-BI3-akg-a-06-0-UIs1 NCI_CGAP_Sub5 cDNA clone IMAGE:2733994 3'
2.16831e-07	AI598240.1	tn15c06.x1 NCI_CGAP_Brn25 cDNA clone IMAGE:2167690 3' similar to contains Alu repetitive element;
2.19761e-07	AK024214.1	cDNA FLJ14152 fis, clone MAMMA1003089
2.38117e-07	CA773151.1	im60c08y1 HR85 islet cDNA clone IMAGE:6039542 5'
2.40501e-07	AA601196.1	no14b11s1 NCI_CGAP_Phe1 cDNA clone IMAGE:1100637 3' similar to contains Alu repetitive element;contains element MER28 repetitive element ;
2.46794e-07	NM_032415.2	caspase recruitment domain family, member 11 (CARD11)
2.50799e-07	BC040568.1	clone IMAGE:5267205, mRNA
2.58638e-07	AW083777.1	xc35a05x1 NCI_CGAP_Co20 cDNA clone IMAGE:2586224 3' similar to contains Alu repetitive element;contains element MSR1 repetitive element ;
2.61317e-07	AL133573.1	mRNA; cDNA DKFZp434J2235 (from clone DKFZp434J2235)
2.67418e-07	BU657218.1	cl21e10z1 Hembase; Erythroid Precursor Cells (LCB:cl library) cDNA clone cl21e10 5'
2.69273e-07	R51520.1	yg72d12s1 Soares infant brain 1NIB cDNA clone IMAGE:38892 3' similar to contains Alu repetitive element;
2.74125e-07	AK022455.1	cDNA FLJ12393 fis, clone MAMMA1002711
2.84737e-07	BC037786.2	cDNA clone IMAGE:4792109
2.9149e-07	NM_005238.2	v-ets erythroblastosis virus E26 oncogene homolog 1 (avian) (ETS1)
2.95384e-07	AK124132.1	cDNA FLJ42138 fis, clone TESTI2036684
2.99284e-07	AA327119.1	EST30433 Colon I Homo sapiens cDNA 5' end
3.07435e-07	AL832672.1	mRNA; cDNA DKFZp313P2412 (from clone DKFZp313P2412)
3.11597e-07	AF075113.1	full length insert cDNA YU78B07
3.12976e-07	NM_004624.2	vasoactive intestinal peptide receptor 1 (VIPR1)
3.14676e-07	AI939505.1	qy20d03x5 NCI_CGAP_Brn23 cDNA clone IMAGE:2012549 3' similar to contains element MER28 MER28 repetitive element ;
3.20787e-07	AA927877.1	om18b10s1 Soares_NFL_T_GBC_S1 cDNA clone IMAGE:1541371 3'
3.21659e-07	AK021686.1	cDNA FLJ11624 fis, clone HEMBA1004193
3.2946e-07	AW303599.1	xv21b02.x1 Soares_NFL_T_GBC_S1 cDNA clone IMAGE:2813739 3'
3.37867e-07	AA704588.1	zj17h02s1 Soares_fetal_liver_spleen_1NFLS_S1 cDNA clone IMAGE:450579 3'
3.42317e-07	AW024223.1	wv02a11x1 NCI_CGAP_Kid3 cDNA clone IMAGE:2528348 3' similar to contains Alu repetitive element;
3.47306e-07	NM_002127.3	HLA-G histocompatibility antigen, class I, G (HLA-G)
3.58706e-07	BM999357.1	UI-H-DP0-avf-o-06-0-UIs1 NCI_CGAP_Fs1 cDNA clone IMAGE:5878877 3'
3.62028e-07	AK057962.1	cDNA FLJ25233 fis, clone STM01789
3.62548e-07	NM_014343.1	claudin 15 (CLDN15)
3.63087e-07	NM_020899.2	zinc finger and BTB domain containing 4 (ZBTB4)
3.65638e-07	AL832806.1	mRNA; cDNA DKFZp667O1523 (from clone DKFZp667O1523)
3.67716e-07	AK023752.1	cDNA FLJ13690 fis, clone PLACE2000097
3.77671e-07	D61559.1	HUM417G07B Clontech human fetal brain polyA+ mRNA (#6535) cDNA clone GEN-417G07 5'
3.80282e-07	CB955777.1	AGENCOURT_13777655 NIH_MGC_184 cDNA clone IMAGE:30350043 5'
3.81212e-07	AV697345.1	GKC cDNA clone GKCADE05 5'
3.88646e-07	NM_001266.3	carboxylesterase 1 (monocyte/macrophage serine esterase 1) (CES1)
4.0446e-07	AK131390.1	cDNA FLJ16468 fis, clone BRHIP3008314, moderately similar to Homo sapiens sirtuin 2 (SIRT2)
4.10663e-07	BX114843.1	NCI_CGAP_Co3 cDNA clone IMAGp998C142331 ; IMAGE:937285
4.21947e-07	AK026218.1	cDNA: FLJ22565 fis, clone HSI01971
4.22183e-07	CA412281.1	UI-H-EZ0-bak-n-07-0-UIs1 NCI_CGAP_Ch1 cDNA clone UI-H-EZ0-bak-n-07-0-UI 3'
4.27992e-07	AK022219.1	cDNA FLJ12157 fis, clone MAMMA1000500
4.40475e-07	AF329369.1	protocadherin-beta (PCDHpsi-5) pseudogene
4.41815e-07	BX093855.1	NCI_CGAP_Lu5 cDNA clone IMAGp998P113974
4.48341e-07	BU182132.1	AGENCOURT_7953838 NIH_MGC_67 cDNA clone IMAGE:6144044 5'
4.65023e-07	AA843219.1	ak06f08s1 Soares_parathyroid_tumor_NbHPA cDNA clone IMAGE:1405191 3' similar to contains Alu repetitive element;contains element PTR7 repetitive element ;
4.87367e-07	AW971070.1	EST383156 MAGE resequences, MAGK Homo sapiens cDNA
4.96897e-07	NM_015065.1	SLAC2-B (SLAC2-B)
5.07624e-07	BG028725.1	602292910F1 NIH_MGC_86 cDNA clone IMAGE:4387539 5'
5.18441e-07	NM_014349.2	apolipoprotein L, 3 (APOL3), transcript variant alpha/a
5.21252e-07	AW962332.1	EST374405 MAGE resequences, MAGG Homo sapiens cDNA
5.2366e-07	NM_002305.2	lectin, galactoside-binding, soluble, 1 (galectin 1) (LGALS1)
5.28914e-07	BF940214.1	nac70a03x1 NCI_CGAP_Brn23 cDNA clone IMAGE:3439397 3' similar to contains Alu repetitive element;contains element PTR5 repetitive element ;
5.31493e-07	NM_022003.1	FXYD domain containing ion transport regulator 6 (FXYD6)
5.45184e-07	BE646610.1	7e91a09x1 NCI_CGAP_CLL1 cDNA clone IMAGE:3292504 3'
5.51168e-07	AV704779.1	ADB cDNA clone ADBBJC08 5'
5.5757e-07	BM695626.1	UI-E-CQ1-aew-i-06-0-UIr1 UI-E-CQ1 cDNA clone UI-E-CQ1-aew-i-06-0-UI 5'
5.77055e-07	AL134698.1	DKFZp547N166_r1 547 (synonym: hfbr1) cDNA clone DKFZp547N166 5'
5.81239e-07	AJ606328.1	non-coding transcript, polyA signal, clone 44-5L/3L
5.88628e-07	H16762.1	ym34e07s1 Soares infant brain 1NIB cDNA clone IMAGE:50019 3' similar to contains Alu repetitive element;
5.96078e-07	T89424.1	yd98g02s1 Soares fetal liver spleen 1NFLS cDNA clone IMAGE:116306 3'
5.98194e-07	BQ185878.1	UI-E-EJ1-ajs-i-21-0-UI.r1 UI-E-EJ1 cDNA clone UI-E-EJ1-ajs-i-21-0-UI 5'
6.02299e-07	BF679700.1	602154358F1 NIH_MGC_83 cDNA clone IMAGE:4295366 5'
6.05106e-07	W70168.1	W70168 zd52b02.r1 Soares_fetal_heart_NbHH19W cDNA clone IMAGE:344235 5' similar to contains Alu repetitive element;
6.11244e-07	AW864012.1	PM2-SN0013-160300-001-h02 SN0013 Homo sapiens cDNA
6.12702e-07	BQ029124.1	UI-H-DT0-aub-e-12-0-UIs1 NCI_CGAP_DT0 cDNA clone IMAGE:5867123 3'
6.16363e-07	W33184.1	W33184 zc09e03.s1 Soares_parathyroid_tumor_NbHPA cDNA clone IMAGE:321820 3' similar to contains Alu repetitive element;contains element MER22 repetitive element ;
6.25053e-07	AI682013.1	tp45h03.x1 NCI_CGAP_Ut4 cDNA clone IMAGE:2190773 3' similar to contains element MSR1 repetitive element ;
6.29378e-07	BF685264.1	602141610F1 NIH_MGC_46 cDNA clone IMAGE:4302651 5'
6.30475e-07	AW275707.1	xp40d05.x1 NCI_CGAP_HN11 cDNA clone IMAGE:2742825 3' similar to contains Alu repetitive element;
6.31116e-07	NM_006288.2	Thy-1 cell surface antigen (THY1)
6.32509e-07	BQ917788.1	AGENCOURT_8842102 Lupski_sciatic_nerve cDNA clone IMAGE:6204221 5'
6.37843e-07	AK124818.1	cDNA FLJ42828 fis, clone BRCAN2017442, weakly similar to Homo sapiens sarcosine dehydrogenase (SARDH)
6.47893e-07	H29027.1	ym59b05s1 Soares infant brain 1NIB cDNA clone IMAGE:52696 3' similar to contains Alu repetitive element;contains L1 repetitive element ;
6.51161e-07	BF965414.1	602268357F1 NIH_MGC_81 cDNA clone IMAGE:4356399 5'
6.78027e-07	NM_000787.2	dopamine beta-hydroxylase (dopamine beta-monooxygenase) (DBH)
6.96604e-07	BC036897.1	clone IMAGE:5497723
6.99543e-07	NM_002190.2	interleukin 17 (cytotoxic T-lymphocyte-associated serine esterase 8) (IL17)
7.00027e-07	AW015260.1	UI-H-BI0p-abb-b-03-0-UIs1 NCI_CGAP_Sub2 cDNA clone IMAGE:2710997 3'
7.04766e-07	BE220825.1	hu01b11x1 NCI_CGAP_Lu24 cDNA clone IMAGE:3165309 3' similar to contains element MER2 repetitive element ;
7.04804e-07	R16740.1	yf34d08s1 Soares fetal liver spleen 1NFLS cDNA clone IMAGE:128751 3' similar to contains Alu repetitive element;contains OFR repetitive element ;
7.11451e-07	BG109564.1	602280668F1 NIH_MGC_86 cDNA clone IMAGE:4368064 5'
7.25663e-07	NM_006178.1	N-ethylmaleimide-sensitive factor (NSF)
7.29548e-07	AK054922.1	cDNA FLJ30360 fis, clone BRACE2007761
7.53142e-07	AA553336.1	nk61e11s1 NCI_CGAP_Sch1 cDNA clone IMAGE:1018028 3'
7.70246e-07	AI928150.1	wp11f12.x1 NCI_CGAP_Kid12 cDNA clone IMAGE:2464559 3' similar to SW:ALU1_HUMAN P39188 !!!! ALU SUBFAMILY J WARNING ENTRY !!!! ;contains Alu repetitive element;
7.92813e-07	NM_001632.2	alkaline phosphatase, placental (Regan isozyme) (ALPP)
7.96863e-07	AK055276.1	cDNA FLJ30714 fis, clone FCBBF2001529
8.12663e-07	NM_138452.1	dehydrogenase/reductase (SDR family) member 1 (DHRS1)
8.21004e-07	AK126536.1	cDNA FLJ44572 fis, clone UTERU3015500, weakly similar to Homo sapiens G protein-coupled receptor 49 (GPR49)
8.45665e-07	CK821621.1	ig61b02y5 HR85 islet cDNA clone IMAGE:5595602 5'
8.47298e-07	XM_297821.1	LOC343700 (LOC343700), mRNA
8.68665e-07	AI053568.1	qi68f01x1 NCI_CGAP_Ov26 cDNA clone IMAGE:1861657 3' similar to contains Alu repetitive element;
8.70091e-07	BM907700.1	AGENCOURT_6641318 NIH_MGC_68 cDNA clone IMAGE:5736068 5'
8.72142e-07	AA173763.1	zp30a03.s1 Stratagene neuroepithelium (#937231) cDNA clone IMAGE:610924 3' similar to contains Alu repetitive element;contains element L1 repetitive element ;
8.91344e-07	AI608909.1	tw84h06x1 NCI_CGAP_HN5 cDNA clone IMAGE:2266427 3' similar to contains Alu repetitive element;
9.03024e-07	NM_013379.1	dipeptidylpeptidase 7 (DPP7)
9.42677e-07	BF813828.1	PM4-CI0084-281100-005-e08 CI0084 Homo sapiens cDNA
9.48336e-07	BM799896.1	AGENCOURT_6417307 NIH_MGC_67 cDNA clone IMAGE:5492062 5'
9.52235e-07	NM_019044.2	hypothetical protein FLJ10996 (FLJ10996)
9.55184e-07	INCYTE UNIQUE	INCYTE UNIQUE
9.62892e-07	BC033334.1	clone IMAGE:4830181
9.82705e-07	NM_001513.2	glutathione transferase zeta 1 (maleylacetoacetate isomerase) (GSTZ1), transcript variant 3
9.88726e-07	AW629179.1	hi52a07x1 Soares_NFL_T_GBC_S1 cDNA clone IMAGE:2975892 3'
9.89512e-07	BC041910.1	clone IMAGE:5299239
9.93543e-07	NM_006438.2	collectin sub-family member 10 (C-type lectin) (COLEC10)
1.00868e-06	L07615.3	neuropeptide Y receptor Y1 (NPYY1) mRNA, exon 2-3 and complete cds
1.02278e-06	NM_022355.1	dipeptidase 2 (DPEP2)
1.03008e-06	AI765525.1	wi81b04x1 NCI_CGAP_Kid12 cDNA clone IMAGE:2399695 3' similar to contains Alu repetitive element;
1.05901e-06	AK057428.1	cDNA FLJ32866 fis, clone TESTI2003718
1.07737e-06	H08168.1	yl87e07s1 Soares infant brain 1NIB cDNA clone IMAGE:44952 3' similar to contains Alu repetitive element;
1.083e-06	BC020583.1	cDNA clone IMAGE:4398590, containing frame-shift errors
1.08487e-06	NM_005045.2	reelin (RELN), transcript variant 1
1.10118e-06	AL110169.1	mRNA; cDNA DKFZp586N2224 (from clone DKFZp586N2224)
1.13343e-06	NM_007038.1	a disintegrin-like and metalloprotease (reprolysin type) with thrombospondin type 1 motif, 5 (aggrecanase-2) (ADAMTS5)
1.15171e-06	BM988783.1	UI-H-DI0-ary-e-02-0-UI.s1 NCI_CGAP_DI0 cDNA clone IMAGE:5855593 3'
1.18142e-06	BC037825.1	clone IMAGE:4801054, mRNA
1.18464e-06	BF439513.1	nab67a03x1 Soares_NSF_F8_9W_OT_PA_P_S1 cDNA clone IMAGE:3272717 3' similar to contains Alu repetitive element;contains element MER11 repetitive element ;
1.20457e-06	AK023572.1	cDNA FLJ13510 fis, clone PLACE1005146
1.21793e-06	AK000716.1	cDNA FLJ20709 fis, clone KAIA1124, highly similar to D86324 Homo sapiens mRNA for CMP-N-acetylneuraminic acid
1.23744e-06	NM_005013.1	nucleobindin 2 (NUCB2)
1.23909e-06	BQ102323.1	ij20a10x1 Melton Normalized Human Islet 4 N4-HIS 1 cDNA clone IMAGE:6135090 3'
1.24886e-06	NM_181509.1	microtubule-associated protein 1 light chain 3 alpha (MAP1LC3A), transcript variant 2
1.26885e-06	AW964150.1	EST376223 MAGE resequences, MAGH Homo sapiens cDNA
1.26988e-06	NM_016287.1	HP1-BP74 (HP1-BP74)
1.27178e-06	BQ924117.1	AGENCOURT_8803136 Lupski_sciatic_nerve cDNA clone IMAGE:6198969 5'
1.27268e-06	BE504168.1	hv86c04x1 NCI_CGAP_Lu24 cDNA clone IMAGE:3180294 3'
1.29125e-06	AI630978.1	tx54b05x1 NCI_CGAP_Lu24 cDNA clone IMAGE:2273361 3' similar to contains Alu repetitive element;contains element PTR5 repetitive element ;
1.30326e-06	CK825331.1	ik03d05x5 Human insulinoma cDNA clone IMAGE:5780000 3'
1.31105e-06	BX506157.1	DKFZp686M16221_s1 686 (synonym: hlcc3) cDNA clone DKFZp686M16221 3'
1.31211e-06	BQ954798.1	AGENCOURT_8826262 Lupski_sciatic_nerve cDNA clone IMAGE:6204718 5'
1.31254e-06	AA629668.1	ad48d12s1 Stratagene lung carcinoma 937218 cDNA clone IMAGE:884951 3' similar to contains Alu repetitive element;
1.31337e-06	BX104470.1	Soares fetal liver spleen 1NFLS cDNA clone IMAGp998P09658 ; IMAGE:295160
1.33156e-06	AW300155.1	xs58c01x1 NCI_CGAP_Kid11 cDNA clone IMAGE:2773824 3'
1.43721e-06	AA209466.1	zq86a04.s1 Stratagene hNT neuron (#937233) cDNA clone IMAGE:648846 3' similar to contains Alu repetitive element;contains element TAR1 repetitive element ;
1.45598e-06	AK021556.1	cDNA FLJ11494 fis, clone HEMBA1001942
1.45702e-06	BC028844.2	cDNA clone IMAGE:4795841
1.46178e-06	AW073995.1	xb06b07x1 NCI_CGAP_GU1 cDNA clone IMAGE:2575477 3' similar to contains Alu repetitive element;contains element MER35 repetitive element ;
1.4678e-06	AW467225.1	he07f05x1 NCI_CGAP_CML1 cDNA clone IMAGE:2918337 3' similar to contains Alu repetitive element;contains element MER33 repetitive element ;
1.47756e-06	AF087989.1	HUMYX29D10 Homo sapiens full length insert cDNA clone YX29D10
1.49481e-06	CA312968.1	UI-CF-FN0-aex-i-13-0-UIs1 UI-CF-FN0 cDNA clone UI-CF-FN0-aex-i-13-0-UI 3'
1.50297e-06	BG291384.1	602387257F1 NIH_MGC_93 cDNA clone IMAGE:4516118 5'
1.51186e-06	AW002098.1	ws43g12x1 NCI_CGAP_Brn25 cDNA clone IMAGE:2500006 3' similar to contains Alu repetitive element;
1.51988e-06	AW173077.1	xj82h08x1 Soares_NFL_T_GBC_S1 cDNA clone IMAGE:2663775 3'
1.52177e-06	NM_031455.2	coiled-coil domain containing 3 (CCDC3)
1.54098e-06	NM_006214.2	phytanoyl-CoA hydroxylase (Refsum disease) (PHYH)
1.54319e-06	NM_015466.1	protein tyrosine phosphatase, non-receptor type 23 (PTPN23)
1.55664e-06	AK095484.1	cDNA FLJ38165 fis, clone DFNES2004346
1.61639e-06	NM_015338.3	additional sex combs like 1 (Drosophila) (ASXL1)
1.66879e-06	NM_213598.1	zinc finger protein 543 (ZNF543)
1.67684e-06	BF681513.1	602156641F1 NIH_MGC_83 cDNA clone IMAGE:4297258 5'
1.69683e-06	AK023891.1	cDNA FLJ13829 fis, clone THYRO1000625
1.78937e-06	BQ188431.1	UI-E-EJ1-ajw-g-20-0-UIr1 UI-E-EJ1 cDNA clone UI-E-EJ1-ajw-g-20-0-UI 5'
1.83004e-06	BC068567.1	cDNA clone IMAGE:5275321
1.83268e-06	AA903230.1	ok54d08.s1 NCI_CGAP_Lei2 cDNA clone IMAGE:1517775 3' similar to gb:L27670 Human Landsteiner-Wiener blood group glycoprotein (HUMAN);contains element MER2 repetitive element ;
1.83759e-06	AF251050.2	jerky mRNA
1.86883e-06	NM_018095.3	kelch repeat and BTB (POZ) domain containing 4 (KBTBD4), transcript variant 1
1.87254e-06	AL442094.1	HSM802836 Homo sapiens mRNA; cDNA DKFZp547E024 (from clone DKFZp547E024)
1.87469e-06	AB032991.1	KIAA1165 protein
1.88147e-06	U60115.1	skeletal muscle LIM-protein FHL1 mRNA
1.90382e-06	AI889108.1	tw36f05x1 NCI_CGAP_Ut1 cDNA clone IMAGE:2261793 3' similar to contains Alu repetitive element;
1.90621e-06	NM_182616.1	hypothetical protein MGC61550 (MGC61550)
1.94746e-06	NM_080476.3	CDC91 cell division cycle 91-like 1 (S cerevisiae) (CDC91L1)
1.95872e-06	AA779969.1	zj88d03s1 Soares_fetal_liver_spleen_1NFLS_S1 cDNA clone IMAGE:461957 3' similar to contains Alu repetitive element;
1.97884e-06	BM450047.1	AGENCOURT_6393497 NIH_MGC_72 cDNA clone IMAGE:5528058 5'
1.98197e-06	NM_144715.2	hypothetical protein FLJ25200 (FLJ25200)
1.98934e-06	AI669567.1	tu50h01x1 NCI_CGAP_Pr28 cDNA clone IMAGE:2254513 3' similar to contains Alu repetitive element;contains element L1 repetitive element ;
2.01417e-06	N29850.1	yw94a12s1 Soares_placenta_8to9weeks_2NbHP8to9W cDNA clone IMAGE:259870 3'
2.01735e-06	AW855148.1	PM2-CT0265-221099-003-d03 CT0265 Homo sapiens cDNA
2.04244e-06	AA584568.1	no12b12.s1 NCI_CGAP_Phe1 cDNA clone IMAGE:1100447 3'
2.05459e-06	AW753527.1	PM3-CT0263-091299-007-d05 CT0263 Homo sapiens cDNA
2.05903e-06	AI925036.1	wn27c12x1 NCI_CGAP_Gas4 cDNA clone IMAGE:2446678 3' similar to contains Alu repetitive element;
2.13471e-06	NM_003810.2	tumor necrosis factor (ligand) superfamily, member 10 (TNFSF10)
2.17353e-06	AK055134.1	cDNA FLJ30572 fis, clone BRAWH2006083
2.18181e-06	M15530.1	HUMBCGF Human B-cell growth factor (BCGF1) mRNA, complete cds
2.21375e-06	NM_015027.1	KIAA0251 protein (KIAA0251)
2.2214e-06	AA831682.1	oc84g10s1 NCI_CGAP_GCB1 cDNA clone IMAGE:1356450 3'
2.22917e-06	AI923413.1	wn85b06x1 NCI_CGAP_Ut1 cDNA clone IMAGE:2452595 3' similar to contains Alu repetitive element;
2.23565e-06	NM_031265.1	mucin and cadherin-like (MUCDHL), transcript variant 4
2.27278e-06	BF530151.1	602040357F1 NCI_CGAP_Brn67 cDNA clone IMAGE:4177838 5'
2.28464e-06	NM_152727.4	copine II (CPNE2)
2.37368e-06	H96903.1	yw09d09s1 Soares melanocyte 2NbHM cDNA clone IMAGE:251729 3' similar to contains Alu repetitive element;
2.37948e-06	BQ028826.1	UI-H-DF0-arp-f-13-0-UIs1 NCI_CGAP_DF0 cDNA clone IMAGE:3107699 3'
2.38267e-06	AA703239.1	zi70e01s1 Soares_fetal_liver_spleen_1NFLS_S1 cDNA clone IMAGE:436152 3' similar to contains Alu repetitive element;contains element OFR repetitive element ;
2.40326e-06	NM_003096.2	small nuclear ribonucleoprotein polypeptide G (SNRPG)
2.40351e-06	BQ417053.1	ik41b08y1 HR85 islet cDNA clone IMAGE: 5783390 5'
2.40541e-06	AK094004.1	cDNA FLJ36685 fis, clone UTERU2008018
2.41766e-06	AI281627.1	qu58h01x1 NCI_CGAP_Lym6 cDNA clone IMAGE:1969009 3' similar to contains Alu repetitive element;
2.42128e-06	H20761.1	ym47h09s1 Soares infant brain 1NIB cDNA clone IMAGE:51647 3' similar to contains Alu repetitive element;
2.42834e-06	AK125283.1	cDNA FLJ43293 fis, clone MESAN2017373
2.48061e-06	NM_021203.2	signal recognition particle receptor, B subunit (SRPRB)
2.49281e-06	AW014624.1	UI-H-BI0p-aaw-h-12-0-UIs1 NCI_CGAP_Sub2 cDNA clone IMAGE:2710918 3'
2.49686e-06	NM_003376.3	vascular endothelial growth factor (VEGF)
2.50012e-06	NM_021805.1	single Ig IL-1R-related molecule (SIGIRR)
2.50559e-06	AI004643.1	ou12c11x1 Soares_NFL_T_GBC_S1 cDNA clone IMAGE:1626068 3' similar to contains Alu repetitive element;
2.51208e-06	AI039738.1	ox33h10.s1 Soares_total_fetus_Nb2HF8_9w cDNA clone IMAGE:1658179 3' similar to contains Alu repetitive element;
2.54831e-06	AF339813.1	clone IMAGE:297403
2.55362e-06	NM_032520.3	N-acetylglucosamine-1-phosphotransferase, gamma subunit (GNPTAG)
2.57592e-06	AW293138.1	UI-H-BI2-agz-h-10-0-UI.s1 NCI_CGAP_Sub4 cDNA clone IMAGE:2726251 3'
2.59977e-06	NM_000640.2	interleukin 13 receptor, alpha 2 (IL13RA2)
2.62353e-06	AK027298.1	cDNA FLJ14392 fis, clone HEMBA1003166
2.63685e-06	BE537566.1	601059143F1 NIH_MGC_10 cDNA clone IMAGE:3445643 5'
2.64644e-06	CN365958.1	17000532539274 GRN_EB Homo sapiens cDNA 5'
2.64981e-06	NM_033415.2	hypothetical gene MGC19595 (MGC19595)
2.70856e-06	AA417276.1	zu07h12s1 Soares_testis_NHT cDNA clone IMAGE:731207 3' similar to contains Alu repetitive element;
2.75595e-06	NM_004931.2	CD8 antigen, beta polypeptide 1 (p37) (CD8B1), transcript variant 5
2.77776e-06	NM_001937.3	dermatopontin (DPT)
2.94091e-06	AI733652.1	an22f12x5 Gessler Wilms tumor cDNA clone IMAGE:1699439 3' similar to contains Alu repetitive element;
2.94701e-06	AA555266.1	nl08f07s1 NCI_CGAP_Pr11 cDNA clone IMAGE:1029733
2.95059e-06	NM_013344.1	leucine zipper-like protein (LZLP), mRNA
2.98499e-06	BX088944.1	Soares_testis_NHT cDNA clone IMAGp998J113516 ; IMAGE:1392490
2.98743e-06	BX480996.1	DKFZp686C20224_r1 686 (synonym: hlcc3) cDNA clone DKFZp686C20224 5'
2.99378e-06	AK127073.1	cDNA FLJ45130 fis, clone BRAWH3037428, highly similar to Mus musculus RAB37, member of RAS oncogene family (Rab37)
2.99684e-06	BU618771.1	UI-H-FH1-bfk-n-04-0-UIs1 NCI_CGAP_FH1 cDNA clone UI-H-FH1-bfk-n-04-0-UI 3'
3.0102e-06	AI681524.1	tx47c12x1 NCI_CGAP_Lu24 cDNA clone IMAGE:2272726 3' similar to contains Alu repetitive element;
3.02963e-06	NM_000520.2	hexosaminidase A (alpha polypeptide) (HEXA)
3.06794e-06	NM_005990.2	serine/threonine kinase 10 (STK10)
3.08156e-06	BX114257.1	Soares fetal liver spleen 1NFLS cDNA clone IMAGp998P03118 ; IMAGE:123506
3.08597e-06	CA943849.1	ir86a10x1 HR85 islet cDNA clone IMAGE:6609139 3'
3.10595e-06	NM_003916.3	adaptor-related protein complex 1, sigma 2 subunit (AP1S2)
3.12974e-06	AI743847.1	wg42e10x1 Soares_NSF_F8_9W_OT_PA_P_S1 cDNA clone IMAGE:2367786 3'
3.21957e-06	BC020862.1	clone IMAGE:4556692
3.23673e-06	AW510617.1	xo38h07x1 NCI_CGAP_Ut1 cDNA clone IMAGE:2706301 3'
3.31197e-06	BI496556.1	df126c05w1 Morton Fetal Cochlea cDNA clone IMAGE:2538225 3'
3.32011e-06	AW195474.1	xn38g09x1 NCI_CGAP_Kid11 cDNA clone IMAGE:2696032 3'
3.32174e-06	NM_001554.3	cysteine-rich, angiogenic inducer, 61 (CYR61)
3.32457e-06	NM_001801.1	cysteine dioxygenase, type I (CDO1)
3.3314e-06	BU754242.1	UI-1-BB1p-atv-c-09-0-UI.s1 NCI_CGAP_Pl6 cDNA clone UI-1-BB1p-atv-c-09-0-UI 3'
3.35911e-06	AL036437.1	DKFZp564C1262_r1 564 (synonym: hfbr2) cDNA clone DKFZp564C1262 5'
3.39873e-06	AA461028.1	zx69c11r1 Soares_total_fetus_Nb2HF8_9w cDNA clone IMAGE:796724 5' similar to gb:M37825 PROTEIN FGF-5 PRECURSOR (HUMAN);
3.515e-06	AK095743.1	cDNA FLJ38424 fis, clone FEBRA2012090
3.53699e-06	AI401580.1	tg28g05x1 NCI_CGAP_Brn25 cDNA clone IMAGE:2110136 3' similar to contains Alu repetitive element;
3.54095e-06	BF112122.1	7l40f03x1 Soares_NSF_F8_9W_OT_PA_P_S1 cDNA clone IMAGE:3524092 3' similar to contains Alu repetitive element;
3.56437e-06	NM_030757.1	makorin, ring finger protein, 4 (MKRN4)
3.62554e-06	AW663989.1	hi76g11x1 Soares_NFL_T_GBC_S1 cDNA clone IMAGE:2978276 3' similar to contains MER26.b3 MER26 MER26 repetitive element ;
3.64306e-06	CA950430.1	ir88c07y1 HR85 islet cDNA clone IMAGE:6609589 5'
3.65042e-06	NM_003293.2	tryptase, alpha (TPS1)
3.68123e-06	AW615165.1	hg74f08.x1 NCI_CGAP_Kid11 cDNA clone IMAGE:2951367 3' similar to contains Alu repetitive element;
3.75813e-06	NM_000136.1	Fanconi anemia, complementation group C (FANCC)
3.91942e-06	N23674.1	N23674 yw40e12.s1 Weizmann Olfactory Epithelium cDNA clone IMAGE:254734 3' similar to contains Alu repetitive element;contains L1.t2 L1 repetitive element ;
3.94396e-06	NM_017823.2	dual specificity phosphatase 23 (DUSP23)
3.94614e-06	AI916449.1	we29a07x1 NCI_CGAP_Lu24 cDNA clone IMAGE:2342484 3' similar to contains Alu repetitive element;
3.96701e-06	NM_030808.2	nudE nuclear distribution gene E homolog like 1 (A nidulans) (NDEL1)
4.01537e-06	NM_001352.2	D site of albumin promoter (albumin D-box) binding protein (DBP)
4.02071e-06	NM_022899.3	ARP8 actin-related protein 8 homolog (yeast) (ACTR8)
4.04405e-06	BQ025562.1	UI-1-BB1p-axx-a-09-0-UIs1 NCI_CGAP_Pl6 cDNA clone UI-1-BB1p-axx-a-09-0-UI 3'
4.08475e-06	BQ364695.1	MR2-SN0005-250500-009-a08 SN0005 Homo sapiens cDNA
4.08938e-06	BG004660.1	MR3-GN0186-211100-010-b04 GN0186 Homo sapiens cDNA
4.12118e-06	NM_138568.2	protein 7 transactivated by hepatitis B virus X antigen (HBxAg) (XTP7)
4.15154e-06	AI913022.1	tz75b12x1 NCI_CGAP_Pan1 cDNA clone IMAGE:2294399 3'
4.17452e-06	AK023309.1	cDNA FLJ13247 fis, clone OVARC1000700
4.1893e-06	NM_016582.1	solute carrier family 15, member 3 (SLC15A3)
4.21838e-06	AW972358.1	EST384449 MAGE resequences, MAGL Homo sapiens cDNA
4.2364e-06	NM_006109.2	SKB1 homolog (S pombe) (SKB1)
4.29599e-06	AA618340.1	nq15h09s1 NCI_CGAP_Thy1 cDNA clone IMAGE:1144001 similar to contains Alu repetitive element;contains element L1 repetitive element ;
4.30454e-06	NM_004887.3	chemokine (C-X-C motif) ligand 14 (CXCL14)
4.30925e-06	AI140577.1	ow84e01s1 Soares_fetal_liver_spleen_1NFLS_S1 cDNA clone IMAGE:1653528 3'
4.32882e-06	NM_005475.1	lymphocyte adaptor protein (LNK)
4.43611e-06	NM_007361.2	nidogen 2 (osteonidogen) (NID2)
4.4535e-06	AW662235.1	hi22a01x1 NCI_CGAP_GU1 cDNA clone IMAGE:2973000 3' similar to contains Alu repetitive element;contains element LTR4 repetitive element ;
4.48386e-06	INCYTE UNIQUE	INCYTE UNIQUE
4.49054e-06	NM_033328.2	capping protein (actin filament) muscle Z-line, alpha 3 (CAPZA3)
4.51545e-06	T66877.1	ya50e06s1 Soares fetal liver spleen 1NFLS cDNA clone IMAGE:66370 3'
4.51709e-06	N55355.1	yv47e04s1 Soares fetal liver spleen 1NFLS cDNA clone IMAGE:245886 3' similar to contains Alu repetitive element;
4.5312e-06	AW971961.1	EST384170 MAGE resequences, MAGL Homo sapiens cDNA
4.532e-06	AW188170.1	xj93c04x1 Soares_NFL_T_GBC_S1 cDNA clone IMAGE:2664774 3' similar to contains Alu repetitive element;contains element LTR8 repetitive element ;
4.58303e-06	NM_012317.2	leucine zipper, down-regulated in cancer 1 (LDOC1)
4.62265e-06	BU618094.1	UI-H-DF0-beu-f-04-0-UIs1 NCI_CGAP_DF0 cDNA clone UI-H-DF0-beu-f-04-0-UI 3'
4.70056e-06	NM_000954.5	prostaglandin D2 synthase 21kDa (brain) (PTGDS)
4.71959e-06	NM_015430.1	regeneration associated muscle protease (DKFZP586H2123)
4.72578e-06	BG943720.1	ax41b10x1 Proliferating Human Erythroid Cells (LCB:ax library) cDNA clone ax41b10 random
4.76268e-06	AK097266.1	cDNA FLJ39947 fis, clone SPLEN2024232
4.78696e-06	CN414541.1	17000597782004 GRN_PRENEU Homo sapiens cDNA 5'
4.79893e-06	NM_032868.2	hypothetical protein FLJ14981 (FLJ14981)
4.83018e-06	BE348322.1	hw16d07x1 NCI_CGAP_Lu24 cDNA clone IMAGE:3183085 3' similar to contains Alu repetitive element;
4.89808e-06	H85528.1	ys89a01s1 Soares retina N2b5HR cDNA clone IMAGE:221928 3' similar to contains Alu repetitive element;contains MIR repetitive element ;
4.93119e-06	AA766908.1	nz80d09s1 NCI_CGAP_GCB1 cDNA clone IMAGE:1301777 3'
4.96937e-06	BI493330.1	df99h08y1 Morton Fetal Cochlea cDNA clone IMAGE:2540798 5'
5.00875e-06	NM_022039.2	split hand/foot malformation (ectrodactyly) type 3 (SHFM3)
5.04116e-06	BM126054.1	if04h08x1 Melton Normalized Human Islet 4 N4-HIS 1 cDNA clone IMAGE:5675750 3'
5.0544e-06	BX647483.1	mRNA; cDNA DKFZp686M09110 (from clone DKFZp686M09110)
5.15453e-06	BU726104.1	UI-E-CK0-aap-d-12-0-UIs1 UI-E-CK0 cDNA clone UI-E-CK0-aap-d-12-0-UI 3'
5.18249e-06	AU185823.1	Mast cell library (Sugita Y) cDNA clone B02340-022
5.21072e-06	AA126455.1	zn85g12.s1 Stratagene lung carcinoma 937218 cDNA clone IMAGE:565030 3'
5.24459e-06	NM_022737.1	lipid phosphate phosphatase-related protein type 2 (LPPR2)
5.26549e-06	NM_014244.1	a disintegrin-like and metalloprotease (reprolysin type) with thrombospondin type 1 motif, 2 (ADAMTS2), transcript variant 1
5.41265e-06	NM_000596.1	insulin-like growth factor binding protein 1 (IGFBP1)
5.41468e-06	BM464928.1	AGENCOURT_6428376 NIH_MGC_85 cDNA clone IMAGE:5505048 5'
5.44123e-06	NM_000403.2	galactose-4-epimerase, UDP- (GALE)
5.54185e-06	CN413953.1	17000532828581 GRN_ES Homo sapiens cDNA 5'
5.61794e-06	AF088010.1	full length insert cDNA clone YY74E10
5.64984e-06	AI820635.1	os03f11x5 NCI_CGAP_Lu5 cDNA clone IMAGE:1604301 3'
5.65545e-06	AA228365.1	nc39e12r1 NCI_CGAP_Pr2 cDNA clone IMAGE:1010542
5.67476e-06	NM_152338.1	zymogen granule protein 16 (ZG16)
5.68598e-06	AA258331.1	zr59a09s1 Soares_NhHMPu_S1 cDNA clone IMAGE:667672 3'
5.71535e-06	NM_198041.1	nudix (nucleoside diphosphate linked moiety X)-type motif 6 (NUDT6), transcript variant 2
5.74015e-06	N58835.1	yz74c09s1 Soares_multiple_sclerosis_2NbHMSP cDNA clone IMAGE:288784 3'
5.74481e-06	NM_015658.1	DKFZP564C186 protein (DKFZP564C186)
5.756e-06	AA469399.1	nc69g07r1 NCI_CGAP_Pr1 cDNA clone IMAGE:771900 similar to contains Alu repetitive element;
5.75816e-06	NM_014926.2	slit and trk like gene 3 (SLITRK3)
5.77824e-06	BM988319.1	UI-H-CO0-atg-h-07-0-UIs1 NCI_CGAP_Sub9 cDNA clone IMAGE:5861244 3'
5.78546e-06	BX109744.1	Soares placenta Nb2HP cDNA clone IMAGp998A14227 ; IMAGE:148501
5.78872e-06	AW136622.1	UI-H-BI1-aco-h-02-0-UIs1 NCI_CGAP_Sub3 cDNA clone IMAGE:2715122 3'
5.79439e-06	AK025332.1	cDNA: FLJ21679 fis, clone COL09221
5.84501e-06	BI518772.1	603061957F1 NIH_MGC_118 cDNA clone IMAGE:5211158 5'
5.86169e-06	AK024800.1	cDNA: FLJ21147 fis, clone CAS09371
5.9226e-06	NM_152408.1	hypothetical protein FLJ35779 (FLJ35779)
5.9404e-06	BM542398.1	AGENCOURT_6436663 NIH_MGC_72 cDNA clone IMAGE:5539574 5'
5.94975e-06	BI016460.1	QV0-ET0149-150301-519-c04 ET0149 Homo sapiens cDNA
5.97067e-06	AI937354.1	wp76b09.x1 NCI_CGAP_Brn25 cDNA clone IMAGE:2467673 3' similar to contains element MER31 repetitive element ;
5.97494e-06	H05593.1	H05593 yl69a12.s1 Soares infant brain 1NIB cDNA clone IMAGE:43183 3' similar to gb:X01057_rna1 INTERLEUKIN-2 RECEPTOR ALPHA CHAIN PRECURSOR (HUMAN);contains Alu repetitive element;
5.99253e-06	BX109185.1	Soares breast 3NbHBst cDNA clone IMAGp998I15255
5.99779e-06	AI452816.1	tj50h02.x1 Soares_NSF_F8_9W_OT_PA_P_S1 cDNA clone IMAGE:2144979 3' similar to contains Alu repetitive element;
6.04412e-06	W51965.1	zc45g01r1 Soares_senescent_fibroblasts_NbHSF cDNA clone IMAGE:325296 5' similar to contains Alu repetitive element;contains element PTR5 repetitive element ;
6.06407e-06	BQ710615.1	AGENCOURT_8350155 NIH_MGC_113 cDNA clone IMAGE:6280433 5'
6.08473e-06	NM_002909.3	regenerating islet-derived 1 alpha (pancreatic stone protein, pancreatic thread protein) (REG1A)
6.11761e-06	NM_004563.1	phosphoenolpyruvate carboxykinase 2 (mitochondrial) (PCK2)
6.17163e-06	AI133215.1	HA1813 Human fetal liver cDNA library Homo sapiens cDNA
6.19082e-06	AI880554.1	as28a08x1 Barstead aorta HPLRB6 cDNA clone IMAGE:2318486 3' similar to contains Alu repetitive element;contains MER4.t3 MER4 repetitive element ;
6.36591e-06	AA992205.1	ot80f06.s1 Soares_total_fetus_Nb2HF8_9w cDNA clone IMAGE:1623107 3' similar to contains element MSR1 repetitive element ;
6.4561e-06	R00814.1	R00814 ye75c04.s1 Soares fetal liver spleen 1NFLS cDNA clone IMAGE:123558 3' similar to contains Alu repetitive element;
6.47082e-06	NM_020248.1	catenin, beta interacting protein 1 (CTNNBIP1)
6.50896e-06	AV721327.1	HTB cDNA clone HTBAKFT7 5'
6.714e-06	BM511673.1	ij51g03x1 Human insulinoma cDNA clone IMAGE:5634605 3' similar to SW:ALU1_HUMAN P39188 ALU SUBFAMILY J SEQUENCE CONTAMINATION WARNING ENTRY. [1] ;
6.80434e-06	BF509008.1	UI-H-BI4-aot-d-06-0-UIs1 NCI_CGAP_Sub8 cDNA clone IMAGE:3085883 3'
6.98613e-06	CD237580.1	FNPAMH07 FNP Homo sapiens cDNA
7.03644e-06	AA931927.1	oo62c03s1 NCI_CGAP_Lu5 cDNA clone IMAGE:1570756 3'
7.07268e-06	AK054812.1	cDNA FLJ30250 fis, clone BRACE2002304
7.08056e-06	NM_181785.1	hypothetical protein LOC283537 (LOC283537)
7.08629e-06	NM_000892.2	kallikrein B, plasma (Fletcher factor) 1 (KLKB1)
7.12119e-06	INCYTE UNIQUE	INCYTE UNIQUE
7.21567e-06	NM_012275.2	interleukin 1 family, member 5 (delta) (IL1F5), transcript variant 1
7.22878e-06	AA577746.1	nn23e03s1 NCI_CGAP_Gas1 cDNA clone IMAGE:1084732 3'
7.3288e-06	AB007921.1	KIAA0452 protein
7.37536e-06	BX117850.1	NCI_CGAP_Ov2 cDNA clone IMAGp998E043495
7.41861e-06	AI821736.1	ag65b12x5 Gessler Wilms tumor cDNA clone IMAGE:1127807 3' similar to contains Alu repetitive element;contains element MER35 repetitive element ;
7.53653e-06	NM_025256.1	NG36 protein (NG36), mRNA
7.56414e-06	NM_139355.1	megakaryocyte-associated tyrosine kinase (MATK), transcript variant 1
7.58362e-06	AI125421.1	qd93c09x1 Soares_testis_NHT cDNA clone IMAGE:1737040 3'
7.62057e-06	AK090466.1	FLJ00387 protein
7.74825e-06	AA700444.1	zj74c03s1 Soares_fetal_liver_spleen_1NFLS_S1 cDNA clone IMAGE:460612 3'
7.81006e-06	BX094357.1	Soares pineal gland 3NbHPG cDNA clone IMAGp998M01924 ; IMAGE:397224
7.81578e-06	AF003738.1	chromosome 21q221 anonymous mRNA sequence
7.87541e-06	W05795.1	W05795 za89e02.r1 Soares_fetal_lung_NbHL19W cDNA clone IMAGE:299738 5'
7.89378e-06	NM_015675.1	growth arrest and DNA-damage-inducible, beta (GADD45B)
7.92068e-06	AI733370.1	op12h03x5 NCI_CGAP_Co12 cDNA clone IMAGE:1575509 3' similar to contains Alu repetitive element;
8.06054e-06	NM_012427.3	kallikrein 5 (KLK5)
8.06266e-06	BQ932625.1	AGENCOURT_8877967 Lupski_sciatic_nerve cDNA clone IMAGE:6198711 5'
8.07899e-06	AA179542.1	zp48b09.r1 Stratagene HeLa cell s3 937216 cDNA clone IMAGE:612665 5' similar to contains Alu repetitive element;
8.18284e-06	AK093857.1	cDNA FLJ36538 fis, clone TRACH2005159
8.20295e-06	BX090774.1	Soares fetal liver spleen 1NFLS cDNA clone IMAGp998F14469 ; IMAGE:232717
8.2192e-06	NM_153609.1	transmembrane protease, serine 6 (TMPRSS6)
8.32458e-06	NM_178470.2	WD repeat domain 40B (WDR40B)
8.34381e-06	AK023489.1	cDNA FLJ13427 fis, clone PLACE1002477
8.43184e-06	BG204203.1	RST23604 Athersys RAGE Library Homo sapiens cDNA
8.47244e-06	NM_017885.1	host cell factor C1 regulator 1 (XPO1 dependant) (HCFC1R1)
8.49974e-06	AI913776.1	wd01g05x1 NCI_CGAP_Co3 cDNA clone IMAGE:2326904 3'
8.57047e-06	NM_021640.1	chromosome 12 open reading frame 10 (C12orf10)
8.66974e-06	AW295608.1	UI-H-BW0-aip-b-12-0-UIs1 NCI_CGAP_Sub6 cDNA clone IMAGE:2729831 3'
8.76394e-06	BG028725.1	602292910F1 NIH_MGC_86 cDNA clone IMAGE:4387539 5'
8.84273e-06	BX098896.1	NCI_CGAP_Gas4 cDNA clone IMAGp998H056111
8.85123e-06	AW975473.1	EST387582 MAGE resequences, MAGN Homo sapiens cDNA
8.96566e-06	CD511928.1	AGENCOURT_14360544 NIH_MGC_186 cDNA clone IMAGE:30406283 5'
8.96773e-06	BI856410.1	603387774F1 NIH_MGC_87 cDNA clone IMAGE:5396323 5'
9.05829e-06	BI757335.1	603029552F1 NIH_MGC_114 cDNA clone IMAGE:5199805 5'
9.08643e-06	NM_000934.1	serine (or cysteine) proteinase inhibitor, clade F (alpha-2 antiplasmin, pigment epithelium derived factor), member 2 (SERPINF2)
9.0923e-06	BX101219.1	Soares infant brain 1NIB cDNA clone IMAGp998P10138
9.16188e-06	AA492469.1	ne54f10s1 NCI_CGAP_Co3 cDNA clone IMAGE:901195 3'
9.19621e-06	BU070223.1	im19g12y1 Human insulinoma cDNA clone IMAGE:6035543 5'
9.22369e-06	AK022370.1	cDNA FLJ12308 fis, clone MAMMA1001931
9.23177e-06	AA676837.1	zj69a03s1 Soares_fetal_liver_spleen_1NFLS_S1 cDNA clone IMAGE:460108 3' similar to contains Alu repetitive element;
9.24224e-06	NM_015710.2	glioma tumor suppressor candidate region gene 2 (GLTSCR2)
9.27001e-06	NM_001608.2	acyl-Coenzyme A dehydrogenase, long chain (ACADL), nuclear gene encoding mitochondrial protein
9.28644e-06	H05725.1	yl73a01s1 Soares infant brain 1NIB cDNA clone IMAGE:43599 3' similar to contains KER repetitive element ;
9.33667e-06	BI018194.1	IL3-MT0267-030101-428-G02 MT0267 Homo sapiens cDNA
9.3427e-06	AW015340.1	UI-H-BI0-aap-h-05-0-UIs1 NCI_CGAP_Sub1 cDNA clone IMAGE:2710137 3'
9.35043e-06	BM989724.1	UI-H-DH0-asc-c-01-0-UI.s1 NCI_CGAP_DH0 cDNA clone IMAGE:5857080 3'
9.3759e-06	AW139283.1	UI-H-BI1-aeg-h-09-0-UI.s1 NCI_CGAP_Sub3 cDNA clone IMAGE:2719360 3'
9.41138e-06	BC041051.1	clone IMAGE:5425697
9.49117e-06	AI791497.1	ni21h04y5 NCI_CGAP_Co4 cDNA clone IMAGE:968695 5' similar to contains MER6.t3 MER6 repetitive element ;
9.52346e-06	AK057599.1	cDNA FLJ33037 fis, clone THYMU2000317
9.54129e-06	AI765021.1	wh56c02x1 NCI_CGAP_Kid11 cDNA clone IMAGE:2384738 3'
9.79387e-06	AI590784.1	tw25d11x1 NCI_CGAP_Ov35 cDNA clone IMAGE:2260725 3'
9.81472e-06	BF591677.1	7n54d03x1 NCI_CGAP_Lu24 cDNA clone IMAGE:3568540 3' similar to contains Alu repetitive element;contains element PTR5 repetitive element ;
9.84553e-06	AW014518.1	UI-H-BI0-aai-g-04-0-UIs1 NCI_CGAP_Sub1 cDNA clone IMAGE:2709678 3'
9.90958e-06	NM_001670.1	armadillo repeat gene deletes in velocardiofacial syndrome (ARVCF)
9.93556e-06	AW473078.1	xx79g07x2 NCI_CGAP_Lym12 cDNA clone IMAGE:2849916 3' similar to TR:O94990 O94990 KIAA0917 PROTEIN ;
9.9562e-06	AW117203.1	xd83h05x1 Soares_NFL_T_GBC_S1 cDNA clone IMAGE:2604249 3' similar to contains Alu repetitive element;
1.00629e-05	AA602711.1	np03h06s1 NCI_CGAP_Pr2 cDNA clone IMAGE:1115291
1.01148e-05	NM_025213.1	spectrin, beta, non-erythrocytic 4 (SPTBN4)
1.016e-05	AK074308.1	cDNA FLJ23728 fis, clone HEP14243
1.01716e-05	BQ023212.1	UI-1-BB1p-avf-c-01-0-UIs1 NCI_CGAP_Pl6 cDNA clone UI-1-BB1p-avf-c-01-0-UI 3'
1.01841e-05	Z45443.1	HSC2PE101 normalized infant brain cDNA cDNA clone c-2pe10
1.02353e-05	INCYTE UNIQUE	INCYTE UNIQUE
1.03359e-05	NM_005729.3	peptidylprolyl isomerase F precursor; peptidyl-prolyl cis-trans isomerase, mitochondral; cyclophilin F; cyclophilin 3; PPIase; rotamase [Homo sapiens]
1.03385e-05	NM_014786.2	Rho guanine nucleotide exchange factor (GEF) 17 (ARHGEF17)
1.04442e-05	BC062668.1	cDNA clone MGC:71902 IMAGE:30326117
1.0636e-05	AA512999.1	nh92e07s1 NCI_CGAP_Br1.1 cDNA clone IMAGE:965988 3' similar to contains Alu repetitive element;
1.06666e-05	AK022467.1	cDNA FLJ12405 fis, clone MAMMA1002838
1.06851e-05	AW293389.1	UI-H-BI2-ahl-f-10-0-UIs1 NCI_CGAP_Sub4 cDNA clone IMAGE:2727307 3'
1.07263e-05	CA450274.1	UI-CF-FN0-afe-b-21-0-UI.s1 UI-CF-FN0 cDNA clone UI-CF-FN0-afe-b-21-0-UI 3'
1.08646e-05	BG059949.1	naf46c09x1 NCI_CGAP_Brn65 cDNA clone IMAGE:4147192 3' similar to contains Alu repetitive element;
1.09507e-05	AA397442.1	nc65d07r1 NCI_CGAP_Pr1 cDNA clone IMAGE:771469 similar to contains element MER19 repetitive element ;
1.09636e-05	AK026882.1	cDNA: FLJ23229 fis, clone CAE06852
1.09834e-05	AI286189.1	qi02a09x1 Soares_NFL_T_GBC_S1 cDNA clone IMAGE:1855288 3'
1.10308e-05	NM_033101.2	lectin, galactoside-binding, soluble, 12 (galectin 12) (LGALS12)
1.10879e-05	AK095174.1	cDNA FLJ37855 fis, clone BRSSN2014636
1.11859e-05	BC054519.1	polymerase (RNA) I polypeptide D, 16kDa, mRNA (cDNA clone IMAGE:5724036)
1.12385e-05	AI081451.1	oz67c07.x1 Soares_senescent_fibroblasts_NbHSF cDNA clone IMAGE:1680396 3'
1.13343e-05	AA775180.1	ac79a09s1 Stratagene lung (#937210) cDNA clone IMAGE:868792 3' similar to contains Alu repetitive element;
1.134e-05	NM_016381.2	three prime repair exonuclease 1 (TREX1), transcript variant 1
1.15517e-05	AL049327.1	mRNA; cDNA DKFZp564E016 (from clone DKFZp564E016)
1.16686e-05	NM_016498.2	hypothetical protein HSPC242 (HSPC242)
1.17042e-05	T89407.1	yd98c08s1 Soares fetal liver spleen 1NFLS cDNA clone IMAGE:116270 3' similar to contains Alu repetitive element;contains LTR3 repetitive element ;
1.17184e-05	BC038553.1	clone IMAGE:5275957
1.18142e-05	NM_021141.2	X-ray repair complementing defective repair in Chinese hamster cells 5 (double-strand-break rejoining; Ku autoantigen, 80kDa) (XRCC5)
1.18743e-05	BG547984.1	602576092F1 NIH_MGC_77 cDNA clone IMAGE:4704071 5'
1.1906e-05	NM_005734.2	homeodomain interacting protein kinase 3 (HIPK3)
1.19418e-05	AI565560.1	to16b02.x1 NCI_CGAP_Ut2 cDNA clone IMAGE:2179179 3' similar to contains Alu repetitive element;
1.19431e-05	NM_000078.1	cholesteryl ester transfer protein, plasma (CETP)
1.19495e-05	BQ217469.1	AGENCOURT_7561279 NIH_MGC_72 cDNA clone IMAGE:6055126 5'
1.19587e-05	BX647187.1	mRNA; cDNA DKFZp686H14239 (from clone DKFZp686H14239)
1.19948e-05	AW025427.1	wu74b03x1 NCI_CGAP_Kid3 cDNA clone IMAGE:2525741 3'
1.20138e-05	BX093328.1	Soares adult brain N2b5HB55Y cDNA clone IMAGp998L11314 ; IMAGE:173338
1.21548e-05	AK024887.1	cDNA: FLJ21234 fis, clone COL00841
1.2162e-05	NM_015170.1	sulfatase 1 (SULF1)
1.23296e-05	N92213.1	yz90d03r1 Soares_multiple_sclerosis_2NbHMSP cDNA clone IMAGE:290309 5' similar to contains element MER17 repetitive element ;
1.23694e-05	BQ017688.1	UI-H-ED0-awy-j-02-0-UIs1 NCI_CGAP_ED0 cDNA clone IMAGE:5825377 3'
1.23753e-05	AW341071.1	xz92f09.x1 NCI_CGAP_Lu24 cDNA clone IMAGE:2871689 3'
1.23823e-05	AI823437.1	wh54a11x1 NCI_CGAP_Kid11 cDNA clone IMAGE:2384540 3'
1.24537e-05	AW163293.1	au93h08y1 Schneider fetal brain 00004 cDNA clone IMAGE:2783871 5' similar to contains Alu repetitive element;
1.24967e-05	AA112580.1	zm28d11s1 Stratagene pancreas (#937208) cDNA clone IMAGE:526965 3' similar to gb:U01120 GLUCOSE-6-PHOSPHATASE (HUMAN);contains Alu repetitive element;
1.2519e-05	NM_005894.1	CD5 antigen-like (scavenger receptor cysteine rich family) (CD5L)
1.25579e-05	BE279406.1	601157981F1 NIH_MGC_21 cDNA clone IMAGE:3504308 5'
1.25959e-05	BC042133.1	hypothetical protein LOC339766, mRNA (cDNA clone IMAGE:5478533)
1.27391e-05	NM_005654.3	nuclear receptor subfamily 2, group F, member 1 (NR2F1)
1.2811e-05	NM_022664.1	extracellular matrix protein 1 (ECM1), transcript variant 2
1.28963e-05	AK055422.1	cDNA FLJ30860 fis, clone FEBRA2003470
1.29829e-05	AW451947.1	UI-H-BI3-alt-g-11-0-UIs1 NCI_CGAP_Sub5 cDNA clone IMAGE:3068733 3'
1.29833e-05	BU602817.1	AGENCOURT_10015227 NIH_MGC_142 cDNA clone IMAGE:6497728 5'
1.29865e-05	CD000293.1	AGENCOURT_13640345 NIH_MGC_186 cDNA clone IMAGE:30323429 5'
1.30927e-05	AK096739.1	cDNA FLJ39420 fis, clone PLACE6018769
1.32202e-05	BC035145.1	clone IMAGE:5264647
1.32221e-05	BQ188778.1	UI-E-EJ1-ajx-e-14-0-UI.r1 UI-E-EJ1 cDNA clone UI-E-EJ1-ajx-e-14-0-UI 5'
1.32398e-05	BC035661.1	clone IMAGE:5722724, mRNA
1.32549e-05	AW139629.1	UI-H-BI1-adr-a-10-0-UI.s1 NCI_CGAP_Sub3 cDNA clone IMAGE:2717491 3'
1.33329e-05	NM_005218.2	defensin, beta 1 (DEFB1)
1.33628e-05	NM_002775.2	protease, serine, 11 (IGF binding) (PRSS11)
1.33866e-05	AW169245.1	xj21a06x1 NCI_CGAP_Ut2 cDNA clone IMAGE:2657842 3' similar to contains Alu repetitive element;
1.34742e-05	CA433765.1	UI-H-CO0-atf-h-10-0-UIs1 NCI_CGAP_Sub9 cDNA clone UI-H-CO0-atf-h-10-0-UI 3'
1.35692e-05	AW770815.1	hn49e01x1 NCI_CGAP_Co17 cDNA clone IMAGE:3027000 3'
1.3754e-05	NM_020404.2	CD164 sialomucin-like 1 (CD164L1)
1.37678e-05	H09618.1	yl97e12s1 Soares infant brain 1NIB cDNA clone IMAGE:46184 3'
1.40497e-05	BC043203.1	clone IMAGE:5294798, mRNA
1.41619e-05	BC007307.1	Similar to zinc finger protein 268, clone IMAGE:3352268, mRNA
1.4195e-05	NM_003195.4	transcription elongation factor A (SII), 2 (TCEA2), transcript variant 1
1.42892e-05	BG745973.1	602724184T1 NIH_MGC_113 cDNA clone IMAGE:4850372 3'
1.43198e-05	AL832565.1	mRNA; cDNA DKFZp547K0718 (from clone DKFZp547K0718)
1.45388e-05	N31214.1	yx53c01r1 Soares melanocyte 2NbHM cDNA clone IMAGE:265440 5'
1.45525e-05	AI651524.1	wb06g07x1 NCI_CGAP_GC6 cDNA clone IMAGE:2304924 3'
1.46609e-05	AK122956.1	cDNA FLJ16674 fis, clone THYMU3008136, highly similar to Methionyl-tRNA synthetase (EC 61.1.10)
1.47627e-05	NM_014880.3	type I transmembrane C-type lectin receptor DCL-1 (DCL-1)
1.49168e-05	BI492336.1	df22h01w1 Morton Fetal Cochlea cDNA clone IMAGE:2484313 3'
1.51439e-05	AI433833.1	ti17a07x1 NCI_CGAP_Kid11 cDNA clone IMAGE:2130708 3' similar to contains Alu repetitive element;
1.5224e-05	AF085989.1	full length insert cDNA clone YU07D12
1.52749e-05	NM_153368.1	connexin401 (CX40.1)
1.54226e-05	AA811968.1	nz37a04s1 NCI_CGAP_GCB1 cDNA clone IMAGE:1289934 3'
1.5622e-05	AA503164.1	ng20h03s1 NCI_CGAP_Ov2 cDNA clone IMAGE:930005
1.57936e-05	NM_003290.1	tropomyosin 4 (TPM4)
1.58568e-05	AV652851.1	GLC cDNA clone GLCDEG06 3'
1.5873e-05	W87394.1	zh66g12s1 Soares_fetal_liver_spleen_1NFLS_S1 cDNA clone IMAGE:417094 3'
1.58734e-05	BE466394.1	hz21b07x1 NCI_CGAP_GC6 cDNA clone IMAGE:3208597 3' similar to contains Alu repetitive element;contains element DBR repetitive element ;
1.58885e-05	BC042966.1	clone IMAGE:5287754, mRNA
1.58922e-05	NM_004306.1	annexin A13 (ANXA13)
1.61538e-05	BX119464.1	Soares placenta Nb2HP cDNA clone IMAGp998K24196 ; IMAGE:136847
1.61778e-05	BC070327.1	cDNA clone IMAGE:30318308
1.62328e-05	AA677699.1	zj72h04s1 Soares_fetal_liver_spleen_1NFLS_S1 cDNA clone IMAGE:460471 3' similar to contains Alu repetitive element;contains element LOR1 repetitive element ;
1.62367e-05	AI092461.1	qa75h07x1 Soares_fetal_heart_NbHH19W cDNA clone IMAGE:1692637 3' similar to contains Alu repetitive element;contains element MER7 repetitive element ;
1.6253e-05	BX094256.1	Soares_fetal_heart_NbHH19W cDNA clone IMAGp998B20783 ; IMAGE:342835
1.62611e-05	AA643786.1	np06g10.s1 NCI_CGAP_Pr3 cDNA clone IMAGE:1115586 similar to contains Alu repetitive element;
1.62997e-05	BF110090.1	7n45h01x1 NCI_CGAP_Lu24 cDNA clone IMAGE:3567601 3'
1.64634e-05	AK021625.1	cDNA FLJ11563 fis, clone HEMBA1003202
1.65026e-05	CN293443.1	17000600169653 GRN_PRENEU Homo sapiens cDNA 5'
1.65471e-05	NM_007053.1	CD160 antigen (CD160)
1.66237e-05	NM_004440.2	EphA7 (EPHA7)
1.6648e-05	NM_017895.6	DEAD (Asp-Glu-Ala-Asp) box polypeptide 27 (DDX27)
1.67709e-05	NM_001442.1	fatty acid binding protein 4, adipocyte (FABP4)
1.68804e-05	N63396.1	N63396 yy60a03.s1 Soares_multiple_sclerosis_2NbHMSP cDNA clone IMAGE:277900 3' similar to contains Alu repetitive element;
1.69298e-05	BU675078.1	UI-CF-DU1-aaf-k-13-0-UIs1 UI-CF-DU1 cDNA clone UI-CF-DU1-aaf-k-13-0-UI 3'
1.69946e-05	AF055376.1	short form transcription factor C-MAF (c-maf) mRNA
1.70238e-05	AK024213.1	cDNA FLJ14151 fis, clone MAMMA1003031
1.70363e-05	BE718235.1	RC3-HT0800-190700-013-f06 HT0800 Homo sapiens cDNA
1.70367e-05	AI554296.1	tq05e01.x1 NCI_CGAP_Ut3 cDNA clone IMAGE:2207928 3' similar to contains Alu repetitive element;contains PTR5 repetitive element ;
1.70454e-05	BC016014.1	clone IMAGE:4696056
1.70904e-05	NM_004107.3	Fc fragment of IgG, receptor, transporter, alpha (FCGRT)
1.72757e-05	BF510381.1	UI-H-BI4-aon-f-12-0-UIs1 NCI_CGAP_Sub8 cDNA clone IMAGE:3085583 3'
1.73587e-05	NM_020526.2	EphA8 (EPHA8)
1.74111e-05	CA449645.1	UI-H-EI1-ayv-o-04-0-UIs1 NCI_CGAP_EI1 cDNA clone UI-H-EI1-ayv-o-04-0-UI 3'
1.7713e-05	BQ019352.1	UI-H-ED0-aww-m-10-0-UIs1 NCI_CGAP_ED0 cDNA clone IMAGE:5824689 3'
1.7818e-05	NM_006858.2	interleukin 1 receptor-like 1 ligand (IL1RL1LG)
1.79255e-05	NM_023944.1	cytochrome P450, family 4, subfamily F, polypeptide 12 (CYP4F12)
1.80596e-05	NM_015439.2	chromosome 6 open reading frame 80 (C6orf80)
1.80808e-05	BQ011970.1	UI-1-BC1p-ati-g-12-0-UIs1 NCI_CGAP_Pl3 cDNA clone UI-1-BC1p-ati-g-12-0-UI 3'
1.81196e-05	AA983771.1	op56f04s1 Soares_NFL_T_GBC_S1 cDNA clone IMAGE:1580863 3'
1.8192e-05	NM_001924.2	growth arrest and DNA-damage-inducible, alpha (GADD45A)
1.82132e-05	H80547.1	yu76g05s1 Soares fetal liver spleen 1NFLS cDNA clone IMAGE:239768 3' similar to contains Alu repetitive element;
1.82378e-05	BG707139.1	602670273F1 NIH_MGC_96 cDNA clone IMAGE:4792986 5'
1.83474e-05	R76395.1	yi63b05s1 Soares placenta Nb2HP cDNA clone IMAGE:143889 3' similar to contains Alu repetitive element;
1.83494e-05	BU753776.1	UI-1-BB1p-akk-b-06-0-UIs1 NCI_CGAP_Pl6 cDNA clone UI-1-BB1p-akk-b-06-0-UI 3'
1.84797e-05	BG194027.1	RST13169 Athersys RAGE Library Homo sapiens cDNA
1.84972e-05	BM687157.1	UI-E-CQ1-adb-c-01-0-UIr1 UI-E-CQ1 cDNA clone UI-E-CQ1-adb-c-01-0-UI 5'
1.8623e-05	CA427171.1	UI-H-DF0-bey-f-22-0-UIs1 NCI_CGAP_DF0 cDNA clone UI-H-DF0-bey-f-22-0-UI 3'
1.86381e-05	AI207891.1	an06h04.x1 Stratagene schizo brain S11 cDNA clone IMAGE:1684855 3' similar to contains Alu repetitive element;
1.86917e-05	BQ889107.1	AGENCOURT_8119870 Lupski_dorsal_root_ganglion cDNA clone IMAGE:6177856 5'
1.87191e-05	BM701884.1	UI-E-CQ1-aex-e-22-0-UIr1 UI-E-CQ1 cDNA clone UI-E-CQ1-aex-e-22-0-UI 5'
1.87415e-05	NM_001998.1	fibulin 2 (FBLN2)
1.87616e-05	BX104926.1	Soares fetal liver spleen 1NFLS cDNA clone IMAGp998A04114 ; IMAGE:121611
1.87779e-05	AI873473.1	wf83e04x1 Soares_NFL_T_GBC_S1 cDNA clone IMAGE:2362206 3'
1.8898e-05	AI381581.1	td05e04x1 NCI_CGAP_CLL1 cDNA clone IMAGE:2074782 3'
1.89306e-05	BF675806.1	602083723F1 NIH_MGC_83 cDNA clone IMAGE:4248004 5'
1.94157e-05	NM_002801.2	proteasome (prosome, macropain) subunit, beta type, 10 (PSMB10)
1.94222e-05	NM_000625.3	nitric oxide synthase 2A (inducible, hepatocytes) (NOS2A), transcript variant 1
1.94261e-05	CD238996.1	FNPBJC11 FNP Homo sapiens cDNA
1.94844e-05	CD516817.1	AGENCOURT_14364292 NIH_MGC_181 cDNA clone IMAGE:30397635 5'
1.95298e-05	NM_003907.1	eukaryotic translation initiation factor 2B, subunit 5 epsilon, 82kDa (EIF2B5)
1.95818e-05	AI707455.1	as90e01x1 Barstead colon HPLRB7 cDNA clone IMAGE:2335992 3' similar to contains Alu repetitive element;contains PTR5.b1 PTR5 repetitive element ;
1.97796e-05	BF508466.1	UI-H-BI4-aqd-a-03-0-UIs1 NCI_CGAP_Sub8 cDNA clone IMAGE:3089189 3'
1.9909e-05	AA258215.1	zs33b01.s1 NCI_CGAP_GCB1 cDNA clone IMAGE:686953 3' similar to contains Alu repetitive element;
2.01726e-05	AI693330.1	wd91d03x1 NCI_CGAP_Lu24 cDNA clone IMAGE:2338949 3' similar to contains Alu repetitive element;
2.01798e-05	NM_019605.2	SERTA domain containing 4 (SERTAD4)
2.03092e-05	AI291939.1	qm81c05x1 Soares_placenta_8to9weeks_2NbHP8to9W cDNA clone IMAGE:1895144 3'
2.0377e-05	AA204695.1	zr87e09r1 NCI_CGAP_GCB1 cDNA clone IMAGE:682696 5'
2.05608e-05	AA702463.1	zi89d06s1 Soares_fetal_liver_spleen_1NFLS_S1 cDNA clone IMAGE:447947 3'
2.06461e-05	U69127.1	FUSE binding protein 3 (FBP3) mRNA
2.07247e-05	BE395319.1	601310806F1 NIH_MGC_44 cDNA clone IMAGE:3632401 5'
2.08587e-05	NM_133504.2	decorin (DCN), transcript variant B
2.08657e-05	BE217811.1	hv30b07x1 NCI_CGAP_Lu24 cDNA clone IMAGE:3174901 3'
2.08805e-05	CF130468.1	UI-HF-ES0-awd-b-17-0-UIr1 NIH_MGC_213 cDNA clone IMAGE:30559432 5'
2.08881e-05	AI357199.1	qx17e02.x1 NCI_CGAP_Lym12 cDNA clone IMAGE:2001626 3' similar to contains Alu repetitive element;contains element PTR5 repetitive element ;
2.0967e-05	AL117453.1	HSM800963 Homo sapiens mRNA; cDNA DKFZp586G1917 (from clone DKFZp586G1917)
2.1008e-05	NM_033550.3	TP53 regulating kinase (TP53RK)
2.10826e-05	H30530.1	H30530 yp41d03.s1 Soares retina N2b5HR cDNA clone IMAGE:189989 3' similar to contains Alu repetitive element;contains MER25 repetitive element ;
2.10978e-05	BX096033.1	Soares fetal liver spleen 1NFLS cDNA clone IMAGp998O06379 ; IMAGE:198365
2.12073e-05	AW157389.1	au95a01.x1 Schneider fetal brain 00004 cDNA clone IMAGE:2783976 3' similar to contains Alu repetitive element;
2.12975e-05	H17374.1	H17374 ym38c10.r1 Soares infant brain 1NIB cDNA clone IMAGE:50648 5'
2.13195e-05	AW363231.1	CM3-CT0315-271199-045-g12 CT0315 Homo sapiens cDNA
2.13686e-05	BE770044.1	CM1-FT0052-130600-267-c02 FT0052 Homo sapiens cDNA
2.14228e-05	AW803609.1	IL2-UM0081-260400-054-D03 UM0081 Homo sapiens cDNA
2.14612e-05	BE043544.1	hk40a04y1 NCI_CGAP_Ov34 cDNA clone IMAGE:2999118 5'
2.15276e-05	AA657532.1	nt65h03.s1 NCI_CGAP_Pr3 cDNA clone IMAGE:1203413 similar to contains Alu repetitive element;contains element MER30 repetitive element ;
2.15361e-05	BF803786.1	CM0-CI0136-021100-670-f10 CI0136 Homo sapiens cDNA
2.15999e-05	BI754415.1	603026995F1 NIH_MGC_114 cDNA clone IMAGE:5197630 5'
2.19613e-05	BE301166.1	ba87c01x1 NIH_MGC_14 cDNA clone IMAGE:2924256 3'
2.19631e-05	BM996884.1	UI-H-DH0-aun-p-10-0-UIs1 NCI_CGAP_DH0 cDNA clone IMAGE:5871993 3'
2.1972e-05	AF090097.1	clone IMAGE 25997
2.19911e-05	NM_153756.1	fibronectin type III domain containing 5 (FNDC5)
2.20507e-05	CB852150.1	UI-CF-FN0-aep-j-18-0-UIs1 UI-CF-FN0 cDNA clone UI-CF-FN0-aep-j-18-0-UI 3'
2.20875e-05	NM_001430.3	endothelial PAS domain protein 1 (EPAS1)
2.23354e-05	AA436719.1	zv59d10s1 Soares_testis_NHT cDNA clone IMAGE:757939 3' similar to contains Alu repetitive element;
2.23398e-05	BQ018505.1	UI-H-DH1-awu-a-11-0-UIs1 NCI_CGAP_DH1 cDNA clone IMAGE:5823634 3'
2.25226e-05	AW291140.1	UI-H-BI2-agb-c-02-0-UIs1 NCI_CGAP_Sub4 cDNA clone IMAGE:2723691 3'
2.25686e-05	R05816.1	ye93g03s1 Soares fetal liver spleen 1NFLS cDNA clone IMAGE:125332 3' similar to contains MER9 repetitive element ;
2.26311e-05	AW936905.1	RC1-DT0029-030200-012-d05 DT0029 Homo sapiens cDNA
2.26875e-05	NM_020961.2	KIAA1627 protein (KIAA1627)
2.27972e-05	BX096635.1	Soares_fetal_heart_NbHH19W cDNA clone IMAGp998K20783 ; IMAGE:343051
2.31516e-05	BC034804.1	clone IMAGE:4823328
2.31958e-05	BC011187.1	clone IMAGE:4151011
2.33403e-05	R08339.1	R08339 yf19d07.s1 Soares fetal liver spleen 1NFLS cDNA clone IMAGE:127309 3' similar to contains Alu repetitive element;
2.33616e-05	BX094298.1	NCI_CGAP_Co3 cDNA clone IMAGp998D042329
2.34917e-05	BC041928.1	clone IMAGE:5300459, mRNA
2.35817e-05	NM_018403.2	transcription factor SMIF (HSA275986)
2.36808e-05	BC021140.1	chromosome 10 open reading frame 90, mRNA (cDNA clone IMAGE:4871932)
2.37934e-05	BC017944.1	clone IMAGE:4289218
2.38063e-05	T82277.1	yd44h08s1 Soares fetal liver spleen 1NFLS cDNA clone IMAGE:111135 3' similar to contains Alu repetitive element;
2.38517e-05	AK128853.1	cDNA FLJ46639 fis, clone TRACH3002605
2.38782e-05	AW296163.1	UI-H-BI2-aia-a-04-0-UIs1 NCI_CGAP_Sub4 cDNA clone IMAGE:2728590 3'
2.39593e-05	NM_006741.2	protein phosphatase 1, regulatory (inhibitor) subunit 1A (PPP1R1A)
2.39628e-05	AL049313.1	mRNA; cDNA DKFZp564B076 (from clone DKFZp564B076)
2.40024e-05	NM_016290.3	receptor associated protein 80 (RAP80)
2.4038e-05	AI125847.1	qe01f01x1 Soares_testis_NHT cDNA clone IMAGE:1737721 3'
2.42428e-05	AI821542.1	zt47d12x5 Soares ovary tumor NbHOT cDNA clone IMAGE:725495 3' similar to contains Alu repetitive element;contains element TAR1 repetitive element ;
2.45045e-05	AA564241.1	nk44g01s1 NCI_CGAP_GC2 cDNA clone IMAGE:1016400 3' similar to contains Alu repetitive element;contains element TAR1 repetitive element ;
2.45154e-05	BQ016728.1	UI-H-DI0-auy-n-02-0-UIs1 NCI_CGAP_DI0 cDNA clone IMAGE:5876161 3'
2.45732e-05	AL832112.1	mRNA; cDNA DKFZp313O038 (from clone DKFZp313O038)
2.46093e-05	BG433010.1	602495940F1 NIH_MGC_75 cDNA clone IMAGE:4609784 5'
2.47674e-05	NM_000152.2	glucosidase, alpha; acid (Pompe disease, glycogen storage disease type II) (GAA)
2.49257e-05	AA649885.1	ns54c06s1 NCI_CGAP_Pr22 cDNA clone IMAGE:1187434 3' similar to contains Alu repetitive element;contains element THR repetitive element ;
2.51701e-05	AF086232.1	full length insert cDNA clone ZD17D11
2.52518e-05	NM_022126.2	phospholysine phosphohistidine inorganic pyrophosphate phosphatase (LHPP)
2.54688e-05	T65932.1	T65932 yc24e12.s1 Stratagene lung (#937210) cDNA clone IMAGE:81646 3' similar to contains Alu repetitive element;
2.54863e-05	BQ003289.1	UI-H-EI1-azd-c-14-0-UI.s1 NCI_CGAP_EI1 cDNA clone IMAGE:5847109 3'
2.55015e-05	NM_001942.1	desmoglein 1 (DSG1)
2.55393e-05	NM_017825.1	ADP-ribosylhydrolase like 2 (ADPRHL2)
2.55924e-05	NM_198586.2	NHL repeat containing 1 (NHLRC1)
2.56631e-05	CA426935.1	UI-H-DF0-ben-d-01-0-UIs1 NCI_CGAP_DF0 cDNA clone UI-H-DF0-ben-d-01-0-UI 3'
2.56813e-05	AA486515.1	ab38g09r1 Stratagene HeLa cell s3 937216 cDNA clone IMAGE:843136 5' similar to contains Alu repetitive element;
2.57204e-05	AK023642.1	cDNA FLJ13580 fis, clone PLACE1008851
2.57607e-05	NM_003949.2	huntingtin-associated protein 1 (neuroan 1) (HAP1), transcript variant 1
2.58006e-05	AK024941.1	cDNA: FLJ21288 fis, clone COL01927
2.59207e-05	AW274413.1	xv29h04x1 Soares_NFL_T_GBC_S1 cDNA clone IMAGE:2814583 3'
2.60069e-05	BG033002.1	602300107F1 NIH_MGC_87 cDNA clone IMAGE:4401960 5'
2.6214e-05	BM983734.1	UI-CF-DU1-aay-c-11-0-UIs1 UI-CF-DU1 cDNA clone UI-CF-DU1-aay-c-11-0-UI 3'
2.62895e-05	NM_000089.3	collagen, type I, alpha 2 (COL1A2)
2.65319e-05	AI700684.1	we39c12x1 NCI_CGAP_Lu24 cDNA clone IMAGE:2343478 3' similar to contains Alu repetitive element;contains element MER25 repetitive element ;
2.67005e-05	AI559279.1	tq43a11x1 NCI_CGAP_Ut1 cDNA clone IMAGE:2211548 3'
2.67845e-05	NM_052887.2	toll-interleukin 1 receptor (TIR) domain containing adaptor protein (TIRAP), transcript variant 1
2.68255e-05	AW001120.1	wu24e06x1 Soares_Dieckgraefe_colon_NHCD cDNA clone IMAGE:2520994 3' similar to contains Alu repetitive element;
2.71648e-05	AW852706.1	PM1-CT0247-291299-006-g05 CT0247 Homo sapiens cDNA
2.73057e-05	NM_005564.2	lipocalin 2 (oncogene 24p3) (LCN2)
2.73509e-05	AK092621.1	cDNA FLJ35302 fis, clone PROST2009470
2.74685e-05	AW664895.1	hi85d07x1 Soares_NFL_T_GBC_S1 cDNA clone IMAGE:2979085 3'
2.77316e-05	NM_183001.2	SHC (Src homology 2 domain containing) transforming protein 1 (SHC1)
2.78355e-05	CF890857.1	UI-CF-EN1-aeg-o-20-18-UI.s18 UI-CF-EN1 cDNA clone UI-CF-EN1-aeg-o-20-18-UI 3'
2.79225e-05	BQ015093.1	UI-H-ED1-axw-m-15-0-UIs1 NCI_CGAP_ED1 cDNA clone IMAGE:5834678 3'
2.79634e-05	AK098579.1	cDNA FLJ25713 fis, clone TST05089
2.80636e-05	R49412.1	yg60f07s1 Soares infant brain 1NIB cDNA clone IMAGE:36978 3' similar to contains Alu repetitive element;
2.83627e-05	BC033170.1	clone IMAGE:4551281
2.83798e-05	AI990596.1	ws22b07.x1 NCI_CGAP_GC6 cDNA clone IMAGE:2497909 3'
2.83959e-05	AW963611.1	EST375684 MAGE resequences, MAGH Homo sapiens cDNA
2.8474e-05	N89812.1	zb34d05s1 Soares_parathyroid_tumor_NbHPA cDNA clone IMAGE:305481 3' similar to contains PTR7.b2 PTR7 repetitive element ;
2.85972e-05	AL080280.1	mRNA full length insert cDNA clone EUROIMAGE 85905
2.86021e-05	AW341479.1	hd10c02x1 Soares_NFL_T_GBC_S1 cDNA clone IMAGE:2909090 3'
2.86637e-05	NM_138807.2	hypothetical protein BC015088 (LOC132001)
2.87832e-05	NM_153214.1	hypothetical protein FLJ37440 (FLJ37440)
2.88027e-05	AW168103.1	xg60a01x1 NCI_CGAP_Ut4 cDNA clone IMAGE:2632680 3' similar to contains Alu repetitive element;
2.89087e-05	H37807.1	H37807 yp57c03.s1 Soares fetal liver spleen 1NFLS cDNA clone IMAGE:191524 3' similar to contains L1 repetitive element ;
2.8927e-05	AV699321.1	GKC cDNA clone GKCAHF11 3'
2.90014e-05	AW273807.1	xv24b09x1 Soares_NFL_T_GBC_S1 cDNA clone IMAGE:2814041 3'
2.90073e-05	BF126592.1	601650853F1 NIH_MGC_76 cDNA clone IMAGE:4071661 5'
2.90556e-05	BC064568.1	hypothetical protein LOC150223, mRNA (cDNA clone IMAGE:5722933)
2.91404e-05	AK093870.1	cDNA FLJ36551 fis, clone TRACH2008127
2.9231e-05	NM_001741.1	calcitonin/calcitonin-related polypeptide, alpha (CALCA)
2.93654e-05	AL038473.1	DKFZp566C1346_r1 566 (synonym: hfkd2) cDNA clone DKFZp566C1346 5'
2.94391e-05	NM_003526.2	histone 1, H2bc (HIST1H2BC)
2.955e-05	N42209.1	yw71e02r1 Soares_placenta_8to9weeks_2NbHP8to9W cDNA clone IMAGE:257690 5'
2.95593e-05	NM_014003.3	DEAH (Asp-Glu-Ala-His) box polypeptide 38 (DHX38)
2.95758e-05	BC035050.1	chromosome 14 open reading frame 92, mRNA (cDNA clone IMAGE:5266241), with apparent retained intron
2.96477e-05	AW001004.1	wr91d10x1 NCI_CGAP_Kid11 cDNA clone IMAGE:2495059 3'
2.96541e-05	NM_178135.2	short-chain dehydrogenase/reductase 9 (SCDR9)
2.97685e-05	NM_032886.1	hypothetical protein MGC15912 (MGC15912)
2.97821e-05	NM_173624.1	hypothetical protein FLJ40504 (FLJ40504)
2.97875e-05	AI609024.1	qy96e09.x1 NCI_CGAP_Brn25 cDNA clone IMAGE:2019880 3' similar to SW:POL_GALV P21414 POL POLYPROTEIN ;
3.01808e-05	NM_005881.1	branched chain alpha-ketoacid dehydrogenase kinase (BCKDK)
3.02174e-05	AB007940.1	KIAA0471 protein
3.032e-05	INCYTE UNIQUE	INCYTE UNIQUE
3.04082e-05	NM_031482.3	APG10 autophagy 10-like (S cerevisiae) (APG10L)
3.04493e-05	NM_014153.2	zinc finger CCCH type domain containing 7 (ZC3HDC7)
3.04756e-05	AA862287.1	oe52d04s1 NCI_CGAP_Lu5 cDNA clone IMAGE:1415239 3'
3.06581e-05	NM_005687.2	phenylalanine-tRNA synthetase-like, beta subunit (FARSLB)
3.11466e-05	W60612.1	W60612 zc91e06.s1 Pancreatic Islet cDNA clone IMAGE:338530 3' similar to contains Alu repetitive element;contains element PTR7 repetitive element ;
3.1604e-05	BX503572.1	DKFZp313I2425_r1 313 (synonym: hlcc2) cDNA clone DKFZp313I2425 5'
3.17982e-05	AW014360.1	UI-H-BI0p-aax-g-07-0-UIs1 NCI_CGAP_Sub2 cDNA clone IMAGE:2710861 3'
3.18202e-05	BM993438.1	UI-H-DT0-avj-k-15-0-UIs1 NCI_CGAP_DT0 cDNA clone IMAGE:5880326 3'
3.1845e-05	NM_032750.1	hypothetical protein MGC15429 (MGC15429)
3.20265e-05	NM_018009.3	TAP binding protein-like (TAPBPL)
3.20346e-05	NM_014430.1	cell death-inducing DFFA-like effector b (CIDEB)
3.21277e-05	AF246230.1	rheumatoid arthritis fibroblast-like synovial cells cDNA clone RB16
3.21451e-05	AK075234.1	cDNA FLJ90753 fis, clone PLACE3000213, weakly similar to COMPLEMENT RECEPTOR TYPE 2 PRECURSOR
3.22708e-05	INCYTE UNIQUE	INCYTE UNIQUE
3.25583e-05	AL137378.1	mRNA; cDNA DKFZp434K1126 (from clone DKFZp434K1126)
3.26e-05	BQ187752.1	UI-E-EJ1-ajt-l-03-0-UIr1 UI-E-EJ1 cDNA clone UI-E-EJ1-ajt-l-03-0-UI 5'
3.27978e-05	W80696.1	zd82h10r1 Soares_fetal_heart_NbHH19W cDNA clone IMAGE:347203 5' similar to contains Alu repetitive element;
3.29915e-05	NM_016095.1	DNA replication complex GINS protein PSF2 (Pfs2)
3.30226e-05	BG181646.1	RST496 Athersys RAGE Library Homo sapiens cDNA
3.31978e-05	BF508966.1	UI-H-BI4-aos-h-09-0-UIs1 NCI_CGAP_Sub8 cDNA clone IMAGE:3086080 3'
3.32584e-05	NM_014600.1	EH-domain containing 3 (EHD3)
3.3409e-05	BX641067.1	mRNA; cDNA DKFZp686I1925 (from clone DKFZp686I1925)
3.34969e-05	BQ309904.1	RC0-BT0387-100800-013-a02 BT0387 Homo sapiens cDNA
3.37058e-05	AW513580.1	xo86g10x1 NCI_CGAP_Co17 cDNA clone IMAGE:2737794 3'
3.38618e-05	BU429807.1	UI-HF-BN0-aff-h-01-0-UIr1 NIH_MGC_50 cDNA clone IMAGE:3066840 5'
3.39085e-05	AW662274.1	hi22h01x1 NCI_CGAP_GU1 cDNA clone IMAGE:2973073 3' similar to contains element MSR1 repetitive element ;
3.39994e-05	AA521122.1	aa71h04s1 NCI_CGAP_GCB1 cDNA clone IMAGE:826423 3' similar to contains Alu repetitive element;
3.40256e-05	BF510893.1	UI-H-BI4-apl-a-04-0-UIs1 NCI_CGAP_Sub8 cDNA clone IMAGE:3087631 3'
3.41051e-05	BC071577.1	cDNA clone MGC:87198 IMAGE:5269855
3.42704e-05	XM_304041.1	LOC350390 (LOC350390), mRNA
3.43013e-05	BG532340.1	602561842F1 NIH_MGC_61 cDNA clone IMAGE:4699714 5'
3.43209e-05	D87682.1	KIAA0241 gene
3.44326e-05	AK002042.1	cDNA FLJ11180 fis, clone PLACE1007452
3.4477e-05	NM_018603.1	hypothetical protein PRO1496 (PRO1496), mRNA
3.45098e-05	AK022117.1	cDNA FLJ12055 fis, clone HEMBB1002049
3.45515e-05	R43194.1	R43194 yg18f03.s1 Soares infant brain 1NIB cDNA clone IMAGE:32654 3' similar to contains Alu repetitive element;contains OFR repetitive element ;
3.47299e-05	AL049445.1	mRNA; cDNA DKFZp586A2322 (from clone DKFZp586A2322)
3.47524e-05	NM_017952.4	FLJ20758 protein (FLJ20758)
3.47794e-05	BX109208.1	NCI_CGAP_Ut2 cDNA clone IMAGp998G035648 ; IMAGE:2280602
3.50369e-05	W86775.1	zh63h10r1 Soares_fetal_liver_spleen_1NFLS_S1 cDNA clone IMAGE:416803 5'
3.5308e-05	AL832511.1	mRNA; cDNA DKFZp667C131 (from clone DKFZp667C131)
3.53169e-05	AI032733.1	ox17d06x1 Soares_fetal_liver_spleen_1NFLS_S1 cDNA clone IMAGE:1656587 3' similar to contains MER1.b2 MER1 repetitive element ;
3.53716e-05	AI439613.1	tc91b02x1 NCI_CGAP_CLL1 cDNA clone IMAGE:2073483 3' similar to contains Alu repetitive element;
3.59635e-05	AW512760.1	xt77c02x1 NCI_CGAP_Ut1 cDNA clone IMAGE:2792450 3'
3.59852e-05	AA243789.1	zr67g11r1 Soares_NhHMPu_S1 cDNA clone IMAGE:668516 5'
3.60485e-05	AA694192.1	zi42b11.s1 Soares_fetal_liver_spleen_1NFLS_S1 cDNA clone IMAGE:433437 3'
3.63271e-05	BU736713.1	UI-E-CK1-agb-j-08-0-UIs2 UI-E-CK1 cDNA clone UI-E-CK1-agb-j-08-0-UI 3'
3.63359e-05	AK128844.1	cDNA FLJ46444 fis, clone THYMU3017562, weakly similar to Coatomer beta subunit
3.63611e-05	BI463335.1	603204350F1 NIH_MGC_97 cDNA clone IMAGE:5269981 5'
3.65557e-05	AI452804.1	tj50g01x1 Soares_NSF_F8_9W_OT_PA_P_S1 cDNA clone IMAGE:2144976 3' similar to contains Alu repetitive element;
3.66443e-05	BE327175.1	hw08a09.x1 NCI_CGAP_Lu24 cDNA clone IMAGE:3182296 3'
3.66916e-05	AA722048.1	zh18e09s1 Soares_pineal_gland_N3HPG cDNA clone IMAGE:412456 3' similar to contains Alu repetitive element;
3.72115e-05	NM_012318.1	leucine zipper-EF-hand containing transmembrane protein 1 (LETM1)
3.72406e-05	AW268472.1	xv40e09x1 Soares_NFL_T_GBC_S1 cDNA clone IMAGE:2815624 3'
3.73296e-05	BE966453.2	601660318R1 NIH_MGC_71 cDNA clone IMAGE:3905981 3'
3.74593e-05	AK023303.1	cDNA FLJ13241 fis, clone OVARC1000557
3.7607e-05	NM_016061.1	yippee protein (CGI-127)
3.76558e-05	W76622.1	W76622 zd67d12.r1 Soares_fetal_heart_NbHH19W cDNA clone IMAGE:345719 5' similar to contains Alu repetitive element;
3.77632e-05	AA525963.1	ni93f11.s1 NCI_CGAP_Pr21 cDNA clone IMAGE:984429 3' similar to contains Alu repetitive element;
3.78038e-05	NM_002264.1	karyopherin alpha 1 (importin alpha 5) (KPNA1)
3.79294e-05	NM_138357.1	chromosome 10 open reading frame 42 (C10orf42)
3.79385e-05	AL041272.1	DKFZp434L0716_r1 434 (synonym: htes3) cDNA clone DKFZp434L0716 5'
3.80452e-05	NM_006894.4	flavin containing monooxygenase 3 (FMO3), transcript variant 1, mRNA
3.83939e-05	AK021962.1	cDNA FLJ11900 fis, clone HEMBA1007341
3.86635e-05	BM992885.1	UI-H-DT0-atx-c-08-0-UI.s1 NCI_CGAP_DT0 cDNA clone IMAGE:5865535 3'
3.87269e-05	BC016813.1	clone IMAGE:4092294
3.87912e-05	AA993042.1	ot92f07s1 Soares_total_fetus_Nb2HF8_9w cDNA clone IMAGE:1624261 3'
3.88102e-05	NM_002001.2	Fc fragment of IgE, high affinity I, receptor for; alpha polypeptide (FCER1A)
3.92563e-05	NM_003211.2	thymine-DNA glycosylase (TDG)
3.93256e-05	NM_000394.2	crystallin, alpha A (CRYAA)
3.95629e-05	AK127916.1	cDNA FLJ46023 fis, clone SPLEN2021991
3.96044e-05	BX109428.1	NCI_CGAP_GCB1 cDNA clone IMAGp998A091747
3.96299e-05	F10526.1	HSC3GD112 normalized infant brain cDNA cDNA clone c-3gd11 3'
3.97412e-05	AA101940.1	zl77c10s1 Stratagene colon (#937204) cDNA clone IMAGE:510642 3' similar to contains Alu repetitive element;contains element L1 repetitive element ;
3.9822e-05	AA694070.1	zi51h06.s1 Soares_fetal_liver_spleen_1NFLS_S1 cDNA clone IMAGE:434363 3'
3.99577e-05	AA169245.1	zp19d03s1 Stratagene fetal retina 937202 cDNA clone IMAGE:609893 3' similar to contains Alu repetitive element;contains element MER22 repetitive element ;
3.99718e-05	NM_022095.3	zinc finger protein 335 (ZNF335)
4.01835e-05	NM_153363.1	hypothetical protein MGC42415 (MGC42415)
4.0282e-05	NM_006492.1	aristaless-like homeobox 3 (ALX3)
4.03216e-05	R45691.1	yg45f12s1 Soares infant brain 1NIB cDNA clone IMAGE:35625 3'
4.0489e-05	BX109136.1	Soares_testis_NHT cDNA clone IMAGp998K054107
4.0594e-05	BC052612.1	cDNA clone IMAGE:6302240, containing frame-shift errors
4.07126e-05	BF056447.1	7k05b06x1 NCI_CGAP_GC6 cDNA clone IMAGE:3443290 3'
4.09052e-05	AK124354.1	cDNA FLJ42363 fis, clone UTERU2026775
4.1053e-05	NM_013444.2	ubiquilin 2 (UBQLN2)
4.11987e-05	AA837798.1	oe06h08.s1 NCI_CGAP_Ov2 cDNA clone IMAGE:1385151 similar to contains Alu repetitive element;
4.13215e-05	AI732085.1	nc11f02.x5 NCI_CGAP_Pr1 cDNA clone IMAGE:1007835 similar to contains Alu repetitive element;
4.15401e-05	NM_012113.1	carbonic anhydrase XIV (CA14)
4.15759e-05	N71777.1	yz94e02s1 Soares melanocyte 2NbHM cDNA clone IMAGE:290714 3'
4.16069e-05	AI986352.1	wr82d05x1 NCI_CGAP_Ut1 cDNA clone IMAGE:2494185 3' similar to contains Alu repetitive element;contains element KER repetitive element ;
4.17845e-05	NM_025022.1	hypothetical protein FLJ14058 (FLJ14058), mRNA
4.18791e-05	BU683922.1	UI-CF-EN0-acn-k-19-0-UI.s1 UI-CF-EN0 cDNA clone UI-CF-EN0-acn-k-19-0-UI 3'
4.22169e-05	BQ025812.1	UI-1-BB1p-aye-e-10-0-UIs1 NCI_CGAP_Pl6 cDNA clone UI-1-BB1p-aye-e-10-0-UI 3'
4.23061e-05	CA312867.1	UI-CF-FN0-afl-d-24-0-UI.s1 UI-CF-FN0 cDNA clone UI-CF-FN0-afl-d-24-0-UI 3'
4.23612e-05	AI749829.1	at26d07x1 Barstead aorta HPLRB6 cDNA clone IMAGE:2356237 3' similar to contains element L1 repetitive element ;
4.25095e-05	AK127304.1	cDNA FLJ45372 fis, clone BRHIP3018278, highly similar to Ubiquitin-conjugating enzyme E2-17 kDa 3 (EC 63.2.19)
4.25583e-05	CA843615.1	ir49f07x1 HR85 islet cDNA clone IMAGE:6548678 3'
4.2612e-05	CA947028.1	is10c07.y1 HR85 islet cDNA clone IMAGE:6364405 5'
4.27525e-05	BX103428.1	Soares_fetal_liver_spleen_1NFLS_S1 cDNA clone IMAGp998A024251 ; IMAGE:1674505
4.27796e-05	AI553880.1	tn30a07x1 NCI_CGAP_Brn25 cDNA clone IMAGE:2169108 3' similar to contains Alu repetitive element;
4.30865e-05	AF143322.1	clone IMAGE:110218 mRNA sequence
4.32468e-05	NM_000774.3	cytochrome P450, family 2, subfamily F, polypeptide 1 (CYP2F1)
4.36341e-05	NM_004907.2	immediate early response 2 (IER2)
4.3807e-05	BF063438.1	7h89h08x1 NCI_CGAP_Co16 cDNA clone IMAGE:3323199 3' similar to contains Alu repetitive element;contains element MER33 repetitive element ;
4.38187e-05	NM_022480.2	hypothetical protein FLJ12587 (FLJ12587)
4.39267e-05	AK128715.1	cDNA FLJ46882 fis, clone UTERU3015844
4.40903e-05	NM_014324.4	alpha-methylacyl-CoA racemase (AMACR), transcript variant 1
4.41287e-05	BM983364.1	UI-CF-DU1-aaw-m-03-0-UIs1 UI-CF-DU1 cDNA clone UI-CF-DU1-aaw-m-03-0-UI 3'
4.41376e-05	NM_004054.2	complement component 3a receptor 1 (C3AR1)
4.43581e-05	NM_015481.1	zinc finger protein 385 (ZNF385)
4.43668e-05	AW452668.1	UI-H-BI3-alu-h-09-0-UIs1 NCI_CGAP_Sub5 cDNA clone IMAGE:3068800 3'
4.50917e-05	NM_006673.2	AT rich interactive domain 5A (MRF1-like) (ARID5A), transcript variant 2
4.51114e-05	AW664916.1	hi85f08x1 Soares_NFL_T_GBC_S1 cDNA clone IMAGE:2979111 3' similar to contains Alu repetitive element;contains element L1 repetitive element ;
4.51541e-05	R61721.1	R61721 yh05g09.s1 Soares infant brain 1NIB cDNA clone IMAGE:42207 3' similar to contains Alu repetitive element;
4.5203e-05	AA001435.1	ze46g09.s1 Soares retina N2b4HR cDNA clone IMAGE:362080 3' similar to contains Alu repetitive element;contains element PTR5 repetitive element ;
4.54983e-05	AI183352.1	qd41c06x1 Soares_fetal_heart_NbHH19W cDNA clone IMAGE:1732042 3'
4.56491e-05	NM_001937.3	dermatopontin (DPT)
4.56871e-05	R34294.1	yh84b01s1 Soares placenta Nb2HP cDNA clone IMAGE:136393 3'
4.57293e-05	NM_001831.2	clusterin (complement lysis inhibitor, SP-40,40, sulfated glycoprotein 2, testosterone-repressed prostate message 2, apolipoprotein J) (CLU), transcript variant 1
4.57757e-05	BQ614128.1	il04a11x1 Human insulinoma cDNA clone IMAGE:6028725 3' similar to SW:ALU1_HUMAN P39188 ALU SUBFAMILY J SEQUENCE CONTAMINATION WARNING ENTRY. [1] ;
4.59226e-05	NM_024658.2	importin 4 (IPO4)
4.59237e-05	BQ223911.1	AGENCOURT_7598968 NIH_MGC_72 cDNA clone IMAGE:6063621 5'
4.59468e-05	BX648297.1	mRNA; cDNA DKFZp686L23125 (from clone DKFZp686L23125)
4.60174e-05	AA405664.1	zu19b04s1 Soares_NhHMPu_S1 cDNA clone IMAGE:738415 3'
4.6043e-05	AW294881.1	UI-H-BI2-ahr-b-04-0-UIs1 NCI_CGAP_Sub4 cDNA clone IMAGE:2727511 3'
4.614e-05	AW189008.1	xk98d01x1 NCI_CGAP_Ut4 cDNA clone IMAGE:2674753 3' similar to SW:STA1_HUMAN P42224 SIGNAL TRANSDUCER AND ACTIVATOR OF TRANSCRIPTION 1-ALPHA/BETA ;
4.61423e-05	NM_173570.2	zinc finger, DHHC domain containing 23 (ZDHHC23), mRNA
4.61605e-05	AK055123.1	cDNA FLJ30561 fis, clone BRAWH2004580
4.6163e-05	AW935456.1	RC6-DT0006-181299-011-B03 DT0006 Homo sapiens cDNA
4.62885e-05	BX108820.1	Soares fetal liver spleen 1NFLS cDNA clone IMAGp998G06113
4.63377e-05	T78863.1	T78863 yd83a11.s1 Soares fetal liver spleen 1NFLS cDNA clone IMAGE:114812 3' similar to contains Alu repetitive element;contains MER22 repetitive element ;
4.65435e-05	AA704916.1	zj82c02s1 Soares_fetal_liver_spleen_1NFLS_S1 cDNA clone IMAGE:461378 3'
4.66435e-05	NM_001001976.1	arginyltransferase 1 (ATE1), transcript variant 1, mRNA
4.6794e-05	NM_005110.1	glutamine-fructose-6-phosphate transaminase 2 (GFPT2)
4.7112e-05	AI890481.1	wm86a10.x1 NCI_CGAP_Ut2 cDNA clone IMAGE:2442810 3' similar to contains Alu repetitive element;contains element KER repetitive element ;
4.71268e-05	BM712796.1	UI-E-EJ0-ahg-l-19-0-UI.r1 UI-E-EJ0 cDNA clone UI-E-EJ0-ahg-l-19-0-UI 5'
4.73035e-05	NM_018081.1	hypothetical protein FLJ10385 (FLJ10385)
4.74122e-05	BU928059.1	AGENCOURT_10435842 NIH_MGC_126 cDNA clone IMAGE:6653653 5'
4.74558e-05	AK129635.1	cDNA FLJ26124 fis, clone SYN02433
4.75195e-05	AI393968.1	tg06a02.x1 NCI_CGAP_CLL1 cDNA clone IMAGE:2107946 3' similar to contains Alu repetitive element;contains element XTR repetitive element ;
4.75445e-05	AK122609.1	cDNA FLJ16018 fis, clone BNGH42003570, weakly similar to Mus musculus mRNA for thrombospondin type 1 domain
4.79743e-05	NM_024958.1	chromosome 20 open reading frame 98 (C20orf98)
4.81891e-05	M78162.1	EST01755 Subtracted Hippocampus, Stratagene (cat #936205) cDNA clone HHCPN60 similar to Alu repetitive element
4.82783e-05	AI198631.1	qf50h12.x1 Soares_testis_NHT cDNA clone IMAGE:1753511 3' similar to contains MER6.b3 MER6 MER6 repetitive element ;
4.82946e-05	CB051744.1	NISC_gl02g08y1 NCI_CGAP_Lei2 cDNA clone IMAGE:3289911 5'
4.87102e-05	NM_006239.2	protein phosphatase, EF hand calcium-binding domain 2 (PPEF2), transcript variant 1
4.87211e-05	AB011539.2	MEGF6 protein (KIAA0815)
4.88793e-05	AK094765.1	cDNA FLJ37446 fis, clone BRAWH2010069
4.92255e-05	AA055645.1	zl75c08s1 Stratagene colon (#937204) cDNA clone IMAGE:510446 3'
4.9295e-05	INCYTE UNIQUE	INCYTE UNIQUE
4.97095e-05	AA554392.1	nk37e04s1 NCI_CGAP_GC2 cDNA clone IMAGE:1015710 3' similar to contains Alu repetitive element;contains element MIR repetitive element ;
4.97931e-05	BQ024731.1	UI-1-BB1p-atr-d-07-0-UIs1 NCI_CGAP_Pl6 cDNA clone UI-1-BB1p-atr-d-07-0-UI 3'
5.02788e-05	NM_000567.1	C-reactive protein, pentraxin-related (CRP)
5.03299e-05	AF098666.1	caspace pseudogene mRNA sequence
5.03969e-05	AI445671.1	tj08h02.x1 NCI_CGAP_Gas4 cDNA clone IMAGE:2140947 3' similar to contains Alu repetitive element;contains element PTR7 repetitive element ;
5.05123e-05	AK096893.1	cDNA FLJ39574 fis, clone SKMUS2002693
5.05643e-05	NM_000348.2	steroid-5-alpha-reductase, alpha polypeptide 2 (3-oxo-5 alpha-steroid delta 4-dehydrogenase alpha 2) (SRD5A2)
5.07503e-05	BU949575.1	in61d09.x1 HR85 islet cDNA clone IMAGE:6126760 3'
5.08088e-05	BE560417.1	601347146F1 NIH_MGC_8 cDNA clone IMAGE:3688067 5'
5.08459e-05	AI963903.1	wt86e11x1 NCI_CGAP_GC6 cDNA clone IMAGE:2514380 3'
5.0977e-05	AK056598.1	cDNA FLJ32036 fis, clone NTONG2000492
5.11038e-05	XM_208476.1	similar to ARF GTPase-activating protein (LOC283002), mRNA
5.12312e-05	U00930.1	clone C4E 163 (CAC)n/(GTG)n repeat-containing mRNA.
5.1598e-05	NM_054032.1	G protein-coupled receptor MRGX4 (MRGX4)
5.16719e-05	NM_145017.1	IIIG9 protein (FLJ32771)
5.19153e-05	INCYTE UNIQUE	INCYTE UNIQUE
5.19453e-05	NM_006402.2	hepatitis B virus x interacting protein (HBXIP)
5.20428e-05	NM_015535.1	DNA polymerase-transactivated protein 6 (DNAPTP6)
5.23404e-05	NM_015372.1	hypothetical protein HSN44A4A (HSN44A4A), mRNA
5.25545e-05	AI690021.1	tx32c09x1 NCI_CGAP_Lu24 cDNA clone IMAGE:2271280 3'
5.27644e-05	BF509425.1	UI-H-BI4-aoy-f-01-0-UIs1 NCI_CGAP_Sub8 cDNA clone IMAGE:3086712 3'
5.28166e-05	BU687572.1	UI-CF-EC1-adu-i-19-0-UIs1 UI-CF-EC1 cDNA clone UI-CF-EC1-adu-i-19-0-UI 3'
5.31343e-05	AK022211.1	cDNA FLJ12149 fis, clone MAMMA1000421
5.35935e-05	AI032740.1	ox13e03.x1 Soares_fetal_liver_spleen_1NFLS_S1 cDNA clone IMAGE:1656220 3'
5.3798e-05	AI863135.1	tz43h05x1 NCI_CGAP_Brn52 cDNA clone IMAGE:2291385 3' similar to contains Alu repetitive element;contains element MSR1 repetitive element ;
5.38011e-05	BG570768.1	602591886F1 NIH_MGC_79 cDNA clone IMAGE:4719500 5'
5.38698e-05	M63256.1	major Yo paraneoplastic antigen (CDR2) mRNA, 3' end
5.40846e-05	NM_080865.2	G protein-coupled receptor 62 (GPR62)
5.42178e-05	AI379425.1	tc66g04x1 Soares_NhHMPu_S1 cDNA clone IMAGE:2069622 3' similar to contains Alu repetitive element;
5.42512e-05	BC048427.1	clone IMAGE:4824191
5.44006e-05	INCYTE UNIQUE	INCYTE UNIQUE
5.44057e-05	BF224386.1	7q86h08.x1 NCI_CGAP_Lu24 cDNA clone IMAGE:3705447 3' similar to contains Alu repetitive element;contains element MER12 repetitive element ;
5.44836e-05	AI989490.1	ws25d05x1 NCI_CGAP_GC6 cDNA clone IMAGE:2498217 3'
5.45207e-05	NM_173546.1	hypothetical protein MGC35097 (MGC35097)
5.46204e-05	AW265384.1	xq51g11x1 NCI_CGAP_HN7 cDNA clone IMAGE:2754212 3' similar to contains Alu repetitive element;
5.47301e-05	NM_024577.2	KIAA1985 protein (KIAA1985)
5.48813e-05	AW148571.1	xe99a05x1 NCI_CGAP_Brn35 cDNA clone IMAGE:2616656 3' similar to contains element HGR repetitive element ;
5.50225e-05	AK094318.1	cDNA FLJ36999 fis, clone BRACE2007518
5.50627e-05	BE733905.1	601568380F1 NIH_MGC_21 cDNA clone IMAGE:3843307 5'
5.53116e-05	BG621756.1	602619610F1 NIH_MGC_79 cDNA clone IMAGE:4733139 5'
5.53145e-05	NM_206538.1	hypothetical protein LOC284361 (LOC284361), transcript variant 2
5.55944e-05	AI149976.1	qf38h04x1 Soares_testis_NHT cDNA clone IMAGE:1752343 3'
5.56841e-05	AY037867.1	LOH12CR2 (LOH12CR2) mRNA
5.57395e-05	INCYTE UNIQUE	INCYTE UNIQUE
5.58111e-05	BC017406.1	clone IMAGE:4297230
5.58738e-05	NM_005803.2	flotillin 1 (FLOT1)
5.61174e-05	AI913523.1	wa12a05.x1 NCI_CGAP_Kid11 cDNA clone IMAGE:2297840 3'
5.6169e-05	BF510524.1	UI-H-BI4-apa-e-05-0-UIs1 NCI_CGAP_Sub8 cDNA clone IMAGE:3086696 3'
5.62915e-05	NM_017707.2	up-regulated in liver cancer 1 (UPLC1)
5.66369e-05	NM_004879.2	etoposide induced 24 mRNA (EI24)
5.69253e-05	NM_003663.2	CGG triplet repeat binding protein 1 (CGGBP1)
5.69398e-05	CK826129.1	ik82f04x5 Human insulinoma cDNA clone IMAGE:6027030 3'
5.76531e-05	NM_019896.2	polymerase (DNA-directed), epsilon 4 (p12 subunit) (POLE4)
5.76991e-05	AI926728.1	wo50g02x1 NCI_CGAP_Gas4 cDNA clone IMAGE:2458802 3' similar to contains Alu repetitive element;contains element XBR repetitive element ;
5.77856e-05	BC037877.1	clone IMAGE:5273799
5.78668e-05	AK055543.1	cDNA FLJ30981 fis, clone HHDPC2000258
5.83339e-05	NM_004844.1	SH3-domain binding protein 5 (BTK-associated) (SH3BP5)
5.83903e-05	BG436185.1	602508593F1 NIH_MGC_79 cDNA clone IMAGE:4605791 5'
5.84104e-05	AA193241.1	zq01d08s1 Stratagene muscle 937209 cDNA clone IMAGE:628431 3' similar to contains Alu repetitive element;
5.84967e-05	AW265493.1	xq70c10.x1 NCI_CGAP_HN7 cDNA clone IMAGE:2755986 3' similar to contains Alu repetitive element;
5.91712e-05	NM_199044.2	MGC22960 gene (MGC22960)
5.92894e-05	NM_032369.1	hypothetical protein MGC15619 (MGC15619)
5.94388e-05	AV742089.1	CB cDNA clone CBNADE07 5'
5.95553e-05	AA605142.1	no71e01s1 NCI_CGAP_AA1 cDNA clone IMAGE:1112280 3' similar to contains Alu repetitive element;contains element PTR7 repetitive element ;
5.95813e-05	BX097133.1	Soares_multiple_sclerosis_2NbHMSP cDNA clone IMAGp998N01611
6.01785e-05	BC038789.1	clone IMAGE:5271853
6.03436e-05	BU683081.1	UI-CF-EC1-acl-m-24-0-UI.s1 UI-CF-EC1 cDNA clone UI-CF-EC1-acl-m-24-0-UI 3'
6.0597e-05	NM_006295.1	valyl-tRNA synthetase 2 (VARS2)
6.11405e-05	NM_005576.1	lysyl oxidase-like 1 (LOXL1)
6.11563e-05	BC044795.1	clone IMAGE:4822459
6.12e-05	R49572.1	yg68d11s1 Soares infant brain 1NIB cDNA clone IMAGE:38463 3' similar to contains Alu repetitive element;contains PTR5 repetitive element ;
6.14194e-05	AI054046.1	qi66c09x1 NCI_CGAP_Ov26 cDNA clone IMAGE:1861456 3' similar to contains Alu repetitive element;contains element LTR5 repetitive element ;
6.15308e-05	NM_152393.2	kelch repeat and BTB (POZ) domain containing 5 (KBTBD5)
6.1554e-05	BF312391.1	601898931F1 NIH_MGC_19 cDNA clone IMAGE:4128198 5'
6.15779e-05	BC039113.1	clone IMAGE:4831124
6.18275e-05	BX107847.1	Soares_testis_NHT cDNA clone IMAGp998C154111
6.23096e-05	BC039443.1	clone IMAGE:5310992
6.2727e-05	AI791378.1	og96f03y5 NCI_CGAP_Kid3 cDNA clone IMAGE:1456157 5' similar to contains Alu repetitive element;
6.28197e-05	NM_183050.1	branched chain keto acid dehydrogenase E1, beta polypeptide (maple syrup urine disease) (BCKDHB), nuclear gene encoding mitochondrial protein, transcript variant 1
6.32826e-05	AK130682.1	cDNA FLJ27172 fis, clone SYN01847
6.33281e-05	H85893.1	H85893 ys92g03.s1 Soares retina N2b5HR cDNA clone IMAGE:222292 3' similar to contains Alu repetitive element;
6.34826e-05	BX106713.1	Soares_parathyroid_tumor_NbHPA cDNA clone IMAGp998N17730
6.35506e-05	AW515787.1	hd88d07x1 NCI_CGAP_GC6 cDNA clone IMAGE:2916589 3'
6.35585e-05	AI610857.1	tp21d01x1 NCI_CGAP_Gas4 cDNA clone IMAGE:2188417 3' similar to contains Alu repetitive element;contains element MER1 repetitive element ;
6.37771e-05	AA605075.1	no74d03s1 NCI_CGAP_AA1 cDNA clone IMAGE:1112549 3' similar to contains Alu repetitive element;contains element CER repetitive element ;
6.41289e-05	AK021446.1	cDNA FLJ11384 fis, clone HEMBA1000519
6.44486e-05	AK129958.1	cDNA FLJ26448 fis, clone KDN02955
6.44561e-05	NM_014284.1	neurochondrin (NCDN)
6.56348e-05	AK095902.1	cDNA FLJ38583 fis, clone HCHON2008871
6.57092e-05	NM_172160.1	potassium voltage-gated channel, shaker-related subfamily, beta member 1 (KCNAB1), transcript variant 1
6.57842e-05	BQ417427.1	ik37g10y1 HR85 islet cDNA clone IMAGE: 5783250 5'
6.60069e-05	AI345804.1	tb85h05x1 NCI_CGAP_Lu26 cDNA clone IMAGE:2061177 3' similar to contains Alu repetitive element;contains element PTR5 repetitive element ;
6.60826e-05	NM_021244.2	Ras-related GTP binding D (RRAGD)
6.61431e-05	BC038743.1	clone IMAGE:5268545
6.65938e-05	BX433536.1	PLACENTA cDNA clone CL0BA003ZG11 3-PRIME, mRNA sequence
6.66232e-05	BM921275.1	AGENCOURT_6626186 NIH_MGC_115 cDNA clone IMAGE:5752661 5'
6.70915e-05	CB995946.1	AGENCOURT_13543108 NIH_MGC_148 cDNA clone IMAGE:30330694 5'
6.77179e-05	AI768847.1	wj12f02x1 NCI_CGAP_Kid12 cDNA clone IMAGE:2402619 3'
6.77616e-05	NM_015927.3	transforming growth factor beta 1 induced transcript 1 (TGFB1I1)
6.78375e-05	AI480069.1	tm71h01x1 NCI_CGAP_Brn25 cDNA clone IMAGE:2163601 3' similar to contains element A3R A3R repetitive element ;
6.80129e-05	AK123904.1	cDNA FLJ41910 fis, clone PEBLM2007834
6.82394e-05	AI457603.1	tj63c04x1 Soares_NSF_F8_9W_OT_PA_P_S1 cDNA clone IMAGE:2146182 3' similar to contains MER10.b1 MER10 repetitive element ;
6.85158e-05	T91039.1	yd59a01s1 Soares fetal liver spleen 1NFLS cDNA clone IMAGE:112488 3' similar to gb:J03934 NAD(P)H DEHYDROGENASE (HUMAN);
6.86508e-05	F23258.1	HSPD21409 HM3 cDNA clone s4000087H10
6.88078e-05	AI792042.1	os11f11y5 NCI_CGAP_Lu5 cDNA clone IMAGE:1605069 5' similar to contains Alu repetitive element;contains element MER22 repetitive element ;
6.88706e-05	AI955747.1	wt59b02x1 NCI_CGAP_Pan1 cDNA clone IMAGE:2511723 3' similar to contains Alu repetitive element;
6.89366e-05	T79158.1	yd70b08s1 Soares fetal liver spleen 1NFLS cDNA clone IMAGE:113559 3'
6.94088e-05	AV718394.1	GLC cDNA clone GLCEEB07 5'
6.94682e-05	NM_021012.3	potassium inwardly-rectifying channel, subfamily J, member 12 (KCNJ12)
6.95855e-05	AK129674.1	cDNA FLJ26163 fis, clone ADG02611
7.01382e-05	BF508319.1	UI-H-BI4-aqb-b-04-0-UIs1 NCI_CGAP_Sub8 cDNA clone IMAGE:3089215 3'
7.01774e-05	AA662559.1	nr15h11s1 NCI_CGAP_Ew1 cDNA clone IMAGE:1168101
7.0484e-05	BI492919.1	df31a06w1 Morton Fetal Cochlea cDNA clone IMAGE:2484778 3'
7.07032e-05	BE221833.1	hr57g10x1 NCI_CGAP_Kid11 cDNA clone IMAGE:3132642 3' similar to contains Alu repetitive element;contains MER30.t1 MER30 repetitive element ;
7.08618e-05	NM_016072.2	CGI-141 protein (CGI-141)
7.09174e-05	NM_148170.1	cathepsin C (CTSC), transcript variant 2
7.1113e-05	AW026750.1	wu09g02x1 NCI_CGAP_GC6 cDNA clone IMAGE:2516498 3'
7.11375e-05	AK024543.1	cDNA: FLJ20890 fis, clone ADKA03323
7.13695e-05	BF114683.1	7j66c07x1 Soares_NSF_F8_9W_OT_PA_P_S1 cDNA clone IMAGE:3391404 3'
7.20026e-05	BF592186.1	7i64b06x1 NCI_CGAP_Br16 cDNA clone IMAGE:3339443 3'
7.20123e-05	BQ025190.1	UI-1-BB1p-aub-a-04-0-UI.s1 NCI_CGAP_Pl6 cDNA clone UI-1-BB1p-aub-a-04-0-UI 3'
7.24467e-05	AF378123.1	alpha-1,3-galactosyltransferase type 3 pseudogene mRNA, complete sequence
7.26493e-05	AL117464.1	mRNA; cDNA DKFZp586I2322 (from clone DKFZp586I2322)
7.26764e-05	AK023341.1	cDNA FLJ13279 fis, clone OVARC1001055, moderately similar to PRE-B CELL ENHANCING FACTOR PRECURSOR
7.27639e-05	AW817966.1	CM2-ST0273-011299-045-h10 ST0273 Homo sapiens cDNA
7.29953e-05	NM_002872.3	ras-related C3 botulinum toxin substrate 2 (rho family, small GTP binding protein Rac2) (RAC2)
7.33415e-05	AK055108.1	cDNA FLJ30546 fis, clone BRAWH2001438
7.40157e-05	NM_000577.3	interleukin 1 receptor antagonist (IL1RN), transcript variant 3
7.40479e-05	NM_006500.1	melanoma cell adhesion molecule (MCAM)
7.41018e-05	NM_000245.2	met proto-oncogene (hepatocyte growth factor receptor) (MET)
7.42751e-05	BF111730.1	7l47f07x1 Soares_NSF_F8_9W_OT_PA_P_S1 cDNA clone IMAGE:3524509 3' similar to contains Alu repetitive element;contains element MER9 repetitive element ;
7.42777e-05	AK098499.1	cDNA FLJ25633 fis, clone STM04048
7.43455e-05	BM695642.1	UI-E-CQ1-aew-k-16-0-UIr1 UI-E-CQ1 cDNA clone UI-E-CQ1-aew-k-16-0-UI 5'
7.46367e-05	BX092368.1	Soares infant brain 1NIB cDNA clone IMAGp998C14139 ; IMAGE:26232
7.48781e-05	T70604.1	yd15g09s1 Soares fetal liver spleen 1NFLS cDNA clone IMAGE:108352 3'
7.49158e-05	AK074366.1	cDNA FLJ23786 fis, clone HEP21350
7.51046e-05	AA641493.1	nr62c02s1 NCI_CGAP_Lym3 cDNA clone IMAGE:1172546 3'
7.53629e-05	AV660293.1	GLC cDNA clone GLCGGB02 3'
7.54046e-05	AI347004.1	qp59h06x1 NCI_CGAP_Co8 cDNA clone IMAGE:1927355 3'
7.54303e-05	AK024315.1	cDNA FLJ14253 fis, clone OVARC1001376
7.56956e-05	BQ267958.1	ij96h09.x1 Human insulinoma cDNA clone IMAGE:5779456 3'
7.59218e-05	BC040712.1	clone IMAGE:6041910
7.60683e-05	NM_021095.1	solute carrier family 5 (sodium-dependent vitamin transporter), member 6 (SLC5A6)
7.6451e-05	AI632579.1	wb10g03x1 NCI_CGAP_GC6 cDNA clone IMAGE:2305300 3'
7.64961e-05	AK091454.1	cDNA FLJ34135 fis, clone FCBBF3010695
7.66352e-05	AI733705.1	qe69c04x5 Soares_fetal_lung_NbHL19W cDNA clone IMAGE:1744230 3' similar to contains Alu repetitive element;
7.68952e-05	AA506375.1	nh44a09.s1 NCI_CGAP_Pr5 cDNA clone IMAGE:955192 similar to gb:M21121 T-CELL SPECIFIC RANTES PROTEIN PRECURSOR (HUMAN);
7.69422e-05	BG745877.1	602724047T1 NIH_MGC_113 cDNA clone IMAGE:4850507 3'
7.71153e-05	NM_006846.1	serine protease inhibitor, Kazal type 5 (SPINK5)
7.74497e-05	AI015255.1	ov55a12.s1 Soares_testis_NHT cDNA clone IMAGE:1641214 3'
7.77509e-05	BI010244.1	PM4-LT0005-200201-006-b07 LT0005 Homo sapiens cDNA
7.79323e-05	NM_005281.2	G protein-coupled receptor 3 (GPR3)
7.80324e-05	NM_174889.2	hypothetical protein LOC91942 (LOC91942)
7.85062e-05	AW082988.1	xb72c11x1 Soares_NFL_T_GBC_S1 cDNA clone IMAGE:2581844 3' similar to contains Alu repetitive element;
7.86862e-05	NM_005667.2	ring finger protein 103 (RNF103)
7.89632e-05	NM_000088.2	collagen, type I, alpha 1 (COL1A1)
7.92152e-05	NM_005309.1	glutamic-pyruvate transaminase (alanine aminotransferase) (GPT)
7.93457e-05	NM_145278.1	LOC148823 (LOC148823)
7.93475e-05	NM_022469.2	protein related to DAN and cerberus (FLJ21195)
7.93947e-05	BC043225.2	cDNA clone IMAGE:5295490
7.947e-05	BX088987.1	Soares_testis_NHT cDNA clone IMAGp998I103513 ; IMAGE:1391313
7.9729e-05	R85839.1	yq26h09s1 Soares fetal liver spleen 1NFLS cDNA clone IMAGE:275176 3'
8.02813e-05	NM_178170.2	NIMA (never in mitosis gene a)- related kinase 8 (NEK8)
8.02829e-05	NM_198833.1	serine (or cysteine) proteinase inhibitor, clade B (ovalbumin), member 8 (SERPINB8), transcript variant 2
8.0851e-05	AW448957.1	UI-H-BI3-ake-a-01-0-UIs1 NCI_CGAP_Sub5 cDNA clone IMAGE:2733960 3'
8.08861e-05	BG746166.1	602723676T1 NIH_MGC_113 cDNA clone IMAGE:4849987 3'
8.09666e-05	AL833456.1	mRNA; cDNA DKFZp686I18116 (from clone DKFZp686I18116)
8.13547e-05	AK025190.1	cDNA: FLJ21537 fis, clone COL06145
8.13623e-05	AI797163.1	we27f09x1 NCI_CGAP_Lu24 cDNA clone IMAGE:2342345 3'
8.18224e-05	AA713948.1	nx81b01.s1 NCI_CGAP_GCB1 cDNA clone IMAGE:1268617 3' similar to contains Alu repetitive element;
8.19753e-05	AK125613.1	cDNA FLJ43625 fis, clone SPLEN2024127
8.23604e-05	AI281465.1	qu42g08x1 NCI_CGAP_Lym5 cDNA clone IMAGE:1967486 3' similar to contains Alu repetitive element;
8.24793e-05	BM983292.1	UI-CF-DU1-aav-k-06-0-UIs1 UI-CF-DU1 cDNA clone UI-CF-DU1-aav-k-06-0-UI 3'
8.28999e-05	BQ189167.1	UI-E-EJ1-ajv-i-21-0-UIr1 UI-E-EJ1 cDNA clone UI-E-EJ1-ajv-i-21-0-UI 5'
8.32e-05	AI567826.1	tq87b06x1 NCI_CGAP_Ov23 cDNA clone IMAGE:2215763 3' similar to contains Alu repetitive element;contains element PTR7 repetitive element ;
8.34183e-05	BQ030086.1	UI-H-DT0-aud-k-20-0-UIs1 NCI_CGAP_DT0 cDNA clone IMAGE:5868043 3'
8.34844e-05	AI732592.1	zo16e11x5 Stratagene colon (#937204) cDNA clone IMAGE:587084 3'
8.3629e-05	CA439085.1	UI-H-DI0-auu-b-24-0-UI.s1 NCI_CGAP_DI0 cDNA clone UI-H-DI0-auu-b-24-0-UI 3'
8.36836e-05	AI939462.1	tf23h06x5 NCI_CGAP_Brn23 cDNA clone IMAGE:2097083 3'
8.37224e-05	BC025328.1	clone IMAGE:3944699
8.41519e-05	NM_017567.2	N-acetylglucosamine kinase (NAGK), mRNA
8.42234e-05	AK090998.1	cDNA FLJ33679 fis, clone BRAWH2002352
8.42772e-05	AI082172.1	ov43h07.x1 Soares_testis_NHT cDNA clone IMAGE:1640125 3'
8.44796e-05	NM_002666.1	perilipin (PLIN)
8.45551e-05	NM_002345.2	lumican (LUM)
8.47232e-05	NM_025106.2	SPRY domain-containing SOCS box protein SSB-1 (SSB1)
8.60321e-05	NM_005654.3	nuclear receptor subfamily 2, group F, member 1 (NR2F1)
8.60908e-05	BU150712.1	AGENCOURT_7978385 Lupski_dorsal_root_ganglion cDNA clone IMAGE:6184981 5'
8.61911e-05	BG196939.1	RST16171 Athersys RAGE Library Homo sapiens cDNA
8.69686e-05	N47713.1	yy92f10s1 Soares_multiple_sclerosis_2NbHMSP cDNA clone IMAGE:281035 3'
8.72363e-05	AA215451.1	zr97d04s1 NCI_CGAP_GCB1 cDNA clone IMAGE:683623 3' similar to contains Alu repetitive element;
8.74148e-05	NM_020314.3	esophageal cancer associated protein (MGC16824)
8.75047e-05	AI475159.1	tl79c10.x1 NCI_CGAP_Co14 cDNA clone IMAGE:2153298 3' similar to contains Alu repetitive element;
8.75747e-05	NM_006682.1	fibrinogen-like 2 (FGL2)
8.7674e-05	NM_005016.2	poly(rC) binding protein 2 (PCBP2), transcript variant 1
8.78896e-05	INCYTE UNIQUE	INCYTE UNIQUE
8.80036e-05	BE160796.1	PM1-HT0422-160200-008-c11 HT0422 Homo sapiens cDNA
8.80887e-05	BX088814.1	Soares_testis_NHT cDNA clone IMAGp998C083332 ; IMAGE:1321663
8.89234e-05	NM_024312.3	MGC4170 protein (MGC4170)
8.91014e-05	AI859608.1	wm14b12x1 NCI_CGAP_Ut4 cDNA clone IMAGE:2435903 3' similar to contains Alu repetitive element;
8.92492e-05	AA741183.1	oc87d12s1 NCI_CGAP_GCB1 cDNA clone IMAGE:1356695 3'
8.9397e-05	BM561535.1	AGENCOURT_6593482 NIH_MGC_106 cDNA clone IMAGE:5484261 5'
8.9643e-05	AI147009.1	qa82a02x1 Soares_fetal_heart_NbHH19W cDNA clone IMAGE:1693226 3'
8.97613e-05	AK093691.1	cDNA FLJ36372 fis, clone THYMU2008072
8.98711e-05	BF510213.1	UI-H-BI4-apj-f-09-0-UIs1 NCI_CGAP_Sub8 cDNA clone IMAGE:3087521 3'
9.0007e-05	AI380073.1	tf78f01x1 NCI_CGAP_Brn23 cDNA clone IMAGE:2105401 3'
9.04806e-05	NM_000672.2	alcohol dehydrogenase 6 (class V) (ADH6)
9.06922e-05	AK091476.1	cDNA FLJ34157 fis, clone FCBBF3013506, highly similar to Hsapiens mRNA for supt5h protein
9.10468e-05	AI243030.1	qh51h02x1 Soares_fetal_liver_spleen_1NFLS_S1 cDNA clone IMAGE:1848243 3'
9.13924e-05	AB023136.1	KIAA0919 protein
9.17491e-05	NM_025125.2	chromosome 10 open reading frame 57 (C10orf57)
9.19965e-05	H09186.1	yl98b01r1 Soares infant brain 1NIB cDNA clone IMAGE:46292 5'
9.20424e-05	NM_032564.2	diacylglycerol O-acyltransferase homolog 2 (mouse) (DGAT2)
9.2225e-05	R38944.1	yd06g09s1 Soares infant brain 1NIB cDNA clone IMAGE:25061 3' similar to contains Alu repetitive element;
9.26794e-05	R40457.1	yf78e01s1 Soares infant brain 1NIB cDNA clone IMAGE:28305 3' similar to contains Alu repetitive element;
9.27532e-05	AI337101.1	qx88c05x1 NCI_CGAP_GC6 cDNA clone IMAGE:2009576 3' similar to contains element TAR1 repetitive element ;
9.2906e-05	AK055401.1	cDNA FLJ30839 fis, clone FEBRA2002429
9.32308e-05	NM_004926.2	zinc finger protein 36, C3H type-like 1 (ZFP36L1)
9.3396e-05	AL832948.1	mRNA; cDNA DKFZp666K2010 (from clone DKFZp666K2010)
9.40484e-05	NM_198287.1	inhibitor of growth family, member 4 (ING4), transcript variant 2
9.41387e-05	AI332638.1	qq28c07x1 Soares_NhHMPu_S1 cDNA clone IMAGE:1933836 3'
9.42224e-05	R13447.1	yf77a08r1 Soares infant brain 1NIB cDNA clone IMAGE:28273 5'
9.45329e-05	H22921.1	ym50b05s1 Soares infant brain 1NIB cDNA clone IMAGE:51816 3' similar to contains Alu repetitive element;
9.49041e-05	BF115953.1	7n75b08x1 NCI_CGAP_Ov18 cDNA clone IMAGE:3570375 3' similar to contains Alu repetitive element;
9.51037e-05	BG430196.1	602495186F1 NIH_MGC_75 cDNA clone IMAGE:4608932 5'
9.53972e-05	NM_014067.2	LRP16 protein (LRP16)
9.54315e-05	AK057710.1	cDNA FLJ33148 fis, clone UTERU2000238
9.57329e-05	NM_000106.3	cytochrome P450, family 2, subfamily D, polypeptide 6 (CYP2D6)
9.67424e-05	AF119917.1	PRO3098 mRNA
9.68542e-05	BM874216.1	laa03b05x1 8 5 week embryo anterior tongue 8 5 EAT Homo sapiens cDNA 3'
9.71032e-05	AA825581.1	od57f03s1 NCI_CGAP_GCB1 cDNA clone IMAGE:1372061 3' similar to contains Alu repetitive element;
9.71217e-05	BQ429013.1	AGENCOURT_7904679 NIH_MGC_82 cDNA clone IMAGE:6106082 5'
9.75674e-05	AW664435.1	hi12a04x1 NCI_CGAP_GU1 cDNA clone IMAGE:2972046 3'
9.7865e-05	NM_000524.1	5-hydroxytryptamine (serotonin) receptor 1A (HTR1A)
9.79308e-05	BP429177.1	leukemia cell normalized cDNA library cDNA clone LEU0970_19_A6
9.80269e-05	BX105326.1	Soares breast 3NbHBst cDNA clone IMAGp998A05340
9.84274e-05	BQ778649.1	il30h10y1 HR85 islet cDNA clone IMAGE:6031723 5'
9.88027e-05	BM916796.1	AGENCOURT_6609200 NIH_MGC_41 cDNA clone IMAGE:5483267 5'
9.90406e-05	H71035.1	yu72a07s1 Weizmann Olfactory Epithelium cDNA clone IMAGE:239316 3' similar to contains Alu repetitive element;
9.92464e-05	AI743204.1	wg89e05x1 Soares_NSF_F8_9W_OT_PA_P_S1 cDNA clone IMAGE:2372288 3' similar to contains Alu repetitive element;
9.93188e-05	AF545864.1	hypothetical protein precursor, mRNA
9.93601e-05	BM690145.1	UI-E-CL0-acd-e-12-0-UI.r1 UI-E-CL0 cDNA clone UI-E-CL0-acd-e-12-0-UI 5'
9.95116e-05	BX537878.1	mRNA; cDNA DKFZp686A08114 (from clone DKFZp686A08114)
9.98433e-05	BF347768.1	602022742F1 NCI_CGAP_Brn67 cDNA clone IMAGE:4157914 5'
9.99613e-05	U50535.1	BRCA2 region, mRNA sequence CG006
0.000100258	AA459812.1	zx49e06.r1 Soares_testis_NHT cDNA clone IMAGE:795586 5' similar to contains Alu repetitive element;
0.000100973	NM_018430.1	translin-associated factor X interacting protein 1 (TSNAXIP1)
0.000102731	NM_001882.3	corticotropin releasing hormone binding protein (CRHBP)
0.000102801	CA951074.1	ir94f03y1 HR85 islet cDNA clone IMAGE:6610133 5'
0.000103277	NM_213602.1	CD33 antigen-like 3 (CD33L3)
0.000103347	AL049937.1	mRNA; cDNA DKFZp564P1116 (from clone DKFZp564P1116)
0.000103525	AI949275.1	wq09e07x1 NCI_CGAP_Kid12 cDNA clone IMAGE:2470788 3'
0.000103684	AA613811.1	np31b05s1 NCI_CGAP_Pr22 cDNA clone IMAGE:1117905 3'
0.000103947	BC017563.2	cDNA clone IMAGE:3940218
0.000104086	AK091524.1	cDNA FLJ34205 fis, clone FCBBF3020138
0.000104345	T87517.1	T87517 yd89c10.s1 Soares fetal liver spleen 1NFLS cDNA clone IMAGE:115410 3' similar to contains Alu repetitive element;
0.000104412	NM_016617.1	ubiquitin-fold modifier 1 (Ufm1)
0.000104606	NM_018967.1	syntrophin, gamma 1 (SNTG1)
0.000104791	AW190804.1	xl65h05x1 NCI_CGAP_Pan1 cDNA clone IMAGE:2679609 3' similar to contains Alu repetitive element;contains element MER7 repetitive element ;
0.000105384	AK024935.1	cDNA: FLJ21282 fis, clone COL01907
0.000105456	AI056675.1	oz26f04x1 Soares_total_fetus_Nb2HF8_9w cDNA clone IMAGE:1676479 3'
0.00010551	NM_003673.2	titin-cap (telethonin) (TCAP)
0.000105534	BG218550.1	RST38176 Athersys RAGE Library Homo sapiens cDNA
0.000105797	BU607424.1	UI-CF-FN0-aeu-h-22-0-UIs1 UI-CF-FN0 cDNA clone UI-CF-FN0-aeu-h-22-0-UI 3'
0.000106006	AW799298.1	RC0-UM0051-210300-032-d09 UM0051 Homo sapiens cDNA
0.000106347	NM_012280.2	FtsJ homolog 1 (E coli) (FTSJ1), transcript variant 1
0.000106407	NM_181843.1	nudix (nucleoside diphosphate linked moiety X)-type motif 8 (NUDT8)
0.000106533	AK128395.1	cDNA FLJ46538 fis, clone THYMU3037827
0.00010729	NM_182560.1	hypothetical protein FLJ25773 (FLJ25773)
0.000107381	AA528003.1	ne61d11s1 NCI_CGAP_Co3 cDNA clone IMAGE:901845 3' similar to contains Alu repetitive element;contains element PTR7 repetitive element ;
0.000107457	BI518916.1	603061838F1 NIH_MGC_118 cDNA clone IMAGE:5211032 5'
0.00010795	NM_172037.2	retinol dehydrogenase 10 (all-trans) (RDH10)
0.000107966	BG007247.1	IL5-GN0239-271100-281-b07 GN0239 Homo sapiens cDNA
0.000108665	BQ354065.1	CM1-HT0950-210900-420-h04 HT0950 Homo sapiens cDNA
0.000108792	NM_005427.1	tumor protein p73 (TP73)
0.000108827	BC024195.1	Similar to LOC160876, clone IMAGE:4813615
0.000108855	NM_001289.3	chloride intracellular channel 2 (CLIC2)
0.000108989	AA243882.1	zr65f01r1 Soares_NhHMPu_S1 cDNA clone IMAGE:668281 5'
0.000109108	AI057201.1	oz11a03x1 Soares_fetal_liver_spleen_1NFLS_S1 cDNA clone IMAGE:1674988 3' similar to gb:M91036_rna2 HEMOGLOBIN GAMMA-A AND GAMMA-G CHAINS (HUMAN);
0.000110346	AF208541.1	V1-vascular vasopressin receptor AVPR1A gene, promoter region and partial cds
0.000110455	BC014174.2	cDNA clone IMAGE:4578339
0.000110649	AA551072.1	nk74h02s1 NCI_CGAP_Sch1 cDNA clone IMAGE:1019283 3' similar to contains Alu repetitive element;contains element LTR5 repetitive element ;
0.000110758	NM_005565.3	lymphocyte cytosolic protein 2 (SH2 domain containing leukocyte protein of 76kDa) (LCP2)
0.000110972	CB955680.1	AGENCOURT_13785409 NIH_MGC_184 cDNA clone IMAGE:30351283 5'
0.000111137	AA015742.1	ze30c04.s1 Soares retina N2b4HR cDNA clone IMAGE:360486 3' similar to contains Alu repetitive element;contains element LTR4 repetitive element ;
0.000111137	AI744827.1	tr15e09.x1 NCI_CGAP_Ov23 cDNA clone IMAGE:2218408 3' similar to contains Alu repetitive element;contains element PTR7 repetitive element ;
0.000111299	AW270562.1	xp82g08x1 NCI_CGAP_Ov40 cDNA clone IMAGE:2746910 3' similar to contains Alu repetitive element;contains element MSR1 repetitive element ;
0.000111426	BE856284.1	7f91g10x1 NCI_CGAP_Brn23 cDNA clone IMAGE:3304386 3' similar to contains Alu repetitive element;
0.000111467	NM_020410.1	ATPase type 13A (ATP13A)
0.000111527	NM_001482.1	glycine amidinotransferase (L-arginine:glycine amidinotransferase) (GATM)
0.00011154	NM_174941.2	scavenger receptor cysteine-rich type 1 protein M160 (M160)
0.000111635	CA392240.1	cs22h02x1 Human Retinal pigment epithelium/choroid cDNA (Un-normalized, unamplified): cs cDNA clone cs22h02 3'
0.000111757	BG188189.1	RST7202 Athersys RAGE Library Homo sapiens cDNA
0.000112079	NM_013336.2	Sec61 alpha 1 subunit (S cerevisiae) (SEC61A1)
0.000112147	NM_182936.1	solute carrier family 8 (sodium-calcium exchanger), member 3 (SLC8A3), transcript variant f
0.000112355	AF339768.1	clone IMAGE:119716
0.00011239	NM_138701.1	chromosome 7 open reading frame 11 (C7orf11)
0.000112709	BQ429070.1	AGENCOURT_7838719 NIH_MGC_82 cDNA clone IMAGE:6101298 5'
0.000112733	BF942274.1	nae90e05x1 NCI_CGAP_Thy10 cDNA clone IMAGE:4119249 3' similar to contains Alu repetitive element;
0.000112808	NM_001948.2	dUTP pyrophosphatase (DUT)
0.000112809	NM_017722.2	hypothetical protein FLJ20244 (FLJ20244)
0.000112912	NM_000090.2	collagen, type III, alpha 1 (Ehlers-Danlos syndrome type IV, autosomal dominant) (COL3A1)
0.000113008	NM_004073.2	polo-like kinase 3 (Drosophila) (PLK3)
0.000113404	AI276699.1	ql75a04x1 Soares_NhHMPu_S1 cDNA clone IMAGE:1878126 3' similar to gb:D10523 2-OXOGLUTARATE DEHYDROGENASE E1 COMPONENT (HUMAN);
0.000114112	CB044887.1	NISC_gc07c06y1 NCI_CGAP_Co17 cDNA clone IMAGE:3217930 5'
0.000114751	NM_173696.1	hypothetical protein FLJ40182 (FLJ40182), mRNA
0.000114869	BC042989.1	clone IMAGE:5296199, mRNA
0.000115128	R67563.1	yi34a01s1 Soares placenta Nb2HP cDNA clone IMAGE:141096 3' similar to contains MER28 repetitive element ;
0.000115165	AK056906.1	cDNA FLJ32344 fis, clone PROST2006450, moderately similar to N-HYDROXYARYLAMINE SULFOTRANSFERASE (EC 28.2.-)
0.000115324	AK024411.1	cDNA FLJ14349 fis, clone THYRO1001637
0.000115513	AW970116.1	EST382197 MAGE resequences, MAGK Homo sapiens cDNA
0.000115965	AI377726.1	te56f01x1 Soares_NFL_T_GBC_S1 cDNA clone IMAGE:2090713 3'
0.000116217	NM_001123.2	adenosine kinase (ADK), transcript variant ADK-short
0.000116391	BM273190.1	if31b08x1 Melton Normalized Human Islet 4 N4-HIS 1 cDNA clone IMAGE:5677791 3'
0.000116423	BX108175.1	NCI_CGAP_Brn23 cDNA clone IMAGp998C214327
0.000116487	BX109817.1	Soares adult brain N2b4HB55Y cDNA clone IMAGp998E12334
0.000116856	NM_003132.1	spermidine synthase (SRM)
0.000117034	AK094945.1	cDNA FLJ37626 fis, clone BRCOC2014748
0.000117165	T26531.1	AB298C12F Infant brain, LLNL array of Dr M. Soares 1NIB cDNA clone LLAB298C12 3'
0.000117819	NM_032683.1	hypothetical protein MGC12972 (MGC12972)
0.000117829	W80619.1	zh50b12s1 Soares_fetal_liver_spleen_1NFLS_S1 cDNA clone IMAGE:415487 3' similar to contains Alu repetitive element;
0.000118122	AA913885.1	ol35e08s2 Soares_NFL_T_GBC_S1 cDNA clone IMAGE:1525478 3' similar to contains Alu repetitive element;contains element TAR1 repetitive element ;
0.000118386	BE675954.1	7f19a12.x1 NCI_CGAP_CLL1 cDNA clone IMAGE:3295102 3' similar to contains Alu repetitive element;contains element DBR repetitive element ;
0.000118825	BQ271365.1	ik12h11.y1 HR85 islet cDNA clone IMAGE:5780973 5'
0.000119076	NM_018039.2	jumonji domain containing 2D (JMJD2D)
0.000119377	X59739.1	ZFX mRNA for put transcription activator, isoform 2
0.000119977	NM_001810.4	centromere protein B, 80kDa (CENPB)
0.000120725	NM_014671.1	KIAA0010 mRNA, complete cds
0.000120769	NM_198327.1	suppression of tumorigenicity 7 like (ST7L), transcript variant 5
0.000120866	BX114043.1	Soares_testis_NHT cDNA clone IMAGp998N113519
0.000120978	AW138265.1	UI-H-BI1-acm-g-10-0-UIs1 NCI_CGAP_Sub3 cDNA clone IMAGE:2715066 3'
0.00012101	BQ072692.1	AGENCOURT_6762987 NIH_MGC_118 cDNA clone IMAGE:5756162 5'
0.000121083	AA593988.1	nn16d07s1 NCI_CGAP_Co12 cDNA clone IMAGE:1084045 3' similar to contains Alu repetitive element;contains element MER26 repetitive element ;
0.000121551	AW294287.1	UI-H-BI2-ahd-c-10-0-UIs1 NCI_CGAP_Sub4 cDNA clone IMAGE:2726395 3'
0.000121915	AI650271.1	wa17h04x1 NCI_CGAP_Kid11 cDNA clone IMAGE:2298391 3'
0.000122461	AB058739.1	KIAA1836 protein
0.000122783	AK092060.1	cDNA FLJ34741 fis, clone MESAN2008821
0.000122993	NM_003680.2	tyrosyl-tRNA synthetase (YARS)
0.000123047	BC042015.1	clone IMAGE:5311591, mRNA
0.000123191	CD677332.1	ho15f06y1 Human Trabecular meshwork cDNA: hohphq cDNA clone ho15f06 5'
0.000124222	AK124042.1	cDNA FLJ42048 fis, clone SPLEN2041700
0.000124652	AI041037.1	ov69d01x1 Soares_testis_NHT cDNA clone IMAGE:1642561 3'
0.000124957	NM_018491.2	COBW-like protein (LOC55871)
0.000126134	NM_001637.1	acyloxyacyl hydrolase (neutrophil) (AOAH)
0.000126604	BI495478.1	df118d10w1 Morton Fetal Cochlea cDNA clone IMAGE:2539819 3'
0.000126678	AL044366.1	DKFZp434C022_s1 434 (synonym: htes3) cDNA clone DKFZp434C022 3'
0.000126713	CA391258.1	cs13a10.x1 Human Retinal pigment epithelium/choroid cDNA (Un-normalized, unamplified): cs cDNA clone cs13a10 3'
0.000126862	NM_014345.1	zinc finger protein 318 (ZNF318)
0.000127769	NM_201636.1	thromboxane A2 receptor (TBXA2R), transcript variant 1
0.000127851	CB242622.1	UI-CF-FN0-afs-c-14-0-UIs1 UI-CF-FN0 cDNA clone UI-CF-FN0-afs-c-14-0-UI 3'
0.000128127	AK123728.1	cDNA FLJ41734 fis, clone HLUNG2018029
0.000128164	NM_025083.2	hypothetical protein FLJ21128 (FLJ21128)
0.000128582	NM_080738.2	EDAR-associated death domain (EDARADD), transcript variant B
0.000128592	AA176257.1	zp08h01s1 Stratagene ovarian cancer (#937219) cDNA clone IMAGE:595825 3' similar to contains Alu repetitive element;
0.000129462	CA842132.1	ip28g04y1 HR85 islet cDNA clone IMAGE:6218694 5'
0.000129557	NM_001182.1	aldehyde dehydrogenase 7 family, member A1 (ALDH7A1)
0.000129987	BC032024.1	clone IMAGE:4818859
0.000130431	NM_017912.1	cDNA FLJ20637 fis, clone KAT03212
0.000130528	AL080114.1	mRNA; cDNA DKFZp586M2022 (from clone DKFZp586M2022)
0.000130799	BF062043.1	7k70g12x1 NCI_CGAP_GC6 cDNA clone IMAGE:3480791 3'
0.000130857	BX485389.1	DKFZp686P20246_r1 686 (synonym: hlcc3) cDNA clone DKFZp686P20246 5'
0.000130994	NM_007111.3	transcription factor Dp-1 (TFDP1)
0.000131022	AW021431.1	df23e06.y1 Morton Fetal Cochlea cDNA clone IMAGE:2484202 5'
0.000131178	BM931861.1	UI-E-EJ1-ajk-p-13-0-UIr1 UI-E-EJ1 cDNA clone UI-E-EJ1-ajk-p-13-0-UI 5'
0.000131708	XM_292795.1	similar to Zinc finger protein 208 (LOC342930), mRNA
0.000132528	NM_012307.2	erythrocyte membrane protein band 41-like 3 (EPB41L3)
0.000133508	AI523873.1	tg97c12.x1 NCI_CGAP_CLL1 cDNA clone IMAGE:2116726 3' similar to contains Alu repetitive element;contains element PTR5 PTR5 repetitive element ;
0.000133566	C15240.1	C15240 Clontech human aorta polyA+ mRNA (#6572) cDNA clone GEN-127A05 3'
0.00013393	NM_002601.1	phosphodiesterase 6D, cGMP-specific, rod, delta (PDE6D)
0.00013432	NM_004032.2	D-aspartate oxidase (DDO), transcript variant 2
0.00013442	AI446500.1	tj20b10x1 NCI_CGAP_Gas4 cDNA clone IMAGE:2142043 3' similar to contains Alu repetitive element;contains element LTR1 repetitive element ;
0.000134463	BF511342.1	UI-H-BI4-aog-b-07-0-UIs1 NCI_CGAP_Sub8 cDNA clone IMAGE:3084636 3'
0.00013465	NM_001543.3	N-deacetylase/N-sulfotransferase (heparan glucosaminyl) 1 (NDST1)
0.000134719	NM_152295.3	threonyl-tRNA synthetase (TARS)
0.000135061	BF526142.1	602071041F1 NCI_CGAP_Brn64 cDNA clone IMAGE:4213906 5'
0.000135195	BC036546.1	Similar to hypothetical protein FLJ21394, clone IMAGE:5262184
0.000135743	AK025011.1	cDNA: FLJ21358 fis, clone COL02842
0.000135891	NM_014836.3	Rho-related BTB domain containing 1 (RHOBTB1), transcript variant 1
0.000138199	NM_005866.2	opioid receptor, sigma 1 (OPRS1), transcript variant 1
0.00013838	CB049649.1	NISC_gj12c02x1 NCI_CGAP_Pr28 cDNA clone IMAGE:3271299 3'
0.0001386	INCYTE UNIQUE	INCYTE UNIQUE
0.000138774	NM_182314.1	cytosolic ovarian carcinoma antigen 1 (COVA1), transcript variant 2
0.000138979	BX100091.1	Soares placenta Nb2HP cDNA clone IMAGp998H02214
0.000139247	NM_025023.1	hypothetical protein FLJ14069 (FLJ14069)
0.000139601	T95846.1	ye42d03s1 Soares fetal liver spleen 1NFLS cDNA clone IMAGE:120389 3' similar to contains Alu repetitive element;
0.000140484	BX647531.1	mRNA; cDNA DKFZp686B1292 (from clone DKFZp686B1292)
0.000140641	W86868.1	zh59g03s1 Soares_fetal_liver_spleen_1NFLS_S1 cDNA clone IMAGE:416404 3' similar to contains Alu repetitive element;
0.000141067	T47364.1	yb13a10r1 Stratagene placenta (#937225) cDNA clone IMAGE:71034 5'
0.000141509	NM_021960.3	myeloid cell leukemia sequence 1 (BCL2-related) (MCL1), transcript variant 1
0.000141576	AA702313.1	zf88h03s1 Soares_pineal_gland_N3HPG cDNA clone IMAGE:384053 3' similar to contains element MER22 repetitive element ;
0.000141707	NM_006117.2	peroxisomal D3,D2-enoyl-CoA isomerase (PECI), transcript variant 1
0.000141828	BM926530.1	AGENCOURT_6644733 NIH_MGC_122 cDNA clone IMAGE:5766924 5'
0.000141898	NM_018697.2	LanC lantibiotic synthetase component C-like 2 (bacterial) (LANCL2)
0.000142274	AA826767.1	nr89d05.s1 NCI_CGAP_Pr25 cDNA clone IMAGE:1175145 3' similar to gb:X01057_rna1 INTERLEUKIN-2 RECEPTOR ALPHA CHAIN PRECURSOR (HUMAN);contains element MER6 repetitive element ;
0.000142412	BG748330.1	602706579F1 NIH_MGC_43 cDNA clone IMAGE:4843218 5'
0.000142606	NM_057158.2	dual specificity phosphatase 4 (DUSP4), transcript variant 2
0.000142742	AL044423.1	DKFZp434F132_r1 434 (synonym: htes3) cDNA clone DKFZp434F132 5'
0.000143428	NM_003608.2	G protein-coupled receptor 65 (GPR65)
0.000143583	AA865742.1	oh41h06s1 NCI_CGAP_GC4 cDNA clone IMAGE:1469243 3' similar to contains Alu repetitive element;
0.000144152	T87534.1	yd89e11r1 Soares fetal liver spleen 1NFLS cDNA clone IMAGE:115436 5'
0.000144381	AA813228.1	aj32g07s1 Soares_testis_NHT cDNA clone 1392060 3' similar to gb:L20860 PLATELET GLYCOPROTEIN IB BETA CHAIN PRECURSOR (HUMAN);
0.000145393	NM_152539.1	hypothetical protein FLJ32859 (FLJ32859)
0.000145466	NM_001240.2	cyclin T1 (CCNT1)
0.000145687	NM_014691.1	likely ortholog of mouse aquarius (AQR)
0.000145895	BM709177.1	UI-E-CQ1-afx-g-17-0-UIr1 UI-E-CQ1 cDNA clone UI-E-CQ1-afx-g-17-0-UI 5'
0.00014611	AA557345.1	nl81c06.s1 NCI_CGAP_Br2 cDNA clone IMAGE:1057066 3' similar to contains Alu repetitive element;contains element MER22 repetitive element ;
0.000147234	AI082295.1	ox72a08x1 Soares_NhHMPu_S1 cDNA clone IMAGE:1661846 3'
0.000147359	BX648236.1	mRNA; cDNA DKFZp686D02108 (from clone DKFZp686D02108)
0.000147475	BF055111.1	7j75a10.x1 Soares_NSF_F8_9W_OT_PA_P_S1 cDNA clone IMAGE:3392250 3'
0.000148242	H72351.1	ys04d07s1 Soares fetal liver spleen 1NFLS cDNA clone IMAGE:213805 3'
0.000148314	AA745458.1	ny60b10s1 NCI_CGAP_Pr18 cDNA clone IMAGE:1276123 similar to contains Alu repetitive element;
0.000148894	BG113481.1	602283925F1 NIH_MGC_86 cDNA clone IMAGE:4371342 5'
0.000148905	BX115304.1	NCI_CGAP_Ut3 cDNA clone IMAGp998L205608
0.000149189	AK095266.1	cDNA FLJ37947 fis, clone CTONG2009108, highly similar to HOMEOBOX PROTEIN DLX-1
0.000149848	N99726.1	N99726 za39e05.r1 Soares fetal liver spleen 1NFLS cDNA clone IMAGE:294944 5' similar to contains Alu repetitive element;contains element DBR repetitive element ;
0.000150289	BX114156.1	Soares_testis_NHT cDNA clone IMAGp998K154456
0.000150374	BC011648.2	cDNA clone IMAGE:4303615
0.00015039	CA428365.1	UI-H-DF0-ber-b-11-0-UIs1 NCI_CGAP_DF0 cDNA clone UI-H-DF0-ber-b-11-0-UI 3'
0.000151349	AF130090.1	clone FLB9530 PRO2574 mRNA
0.000151508	NM_013373.1	zinc finger, DHHC domain containing 8 (ZDHHC8)
0.000151941	CN312285.1	17000600085991 GRN_PRENEU Homo sapiens cDNA 5'
0.000151943	AW768328.1	hk59h03.x1 NCI_CGAP_Lym12 cDNA clone IMAGE:3001013 3' similar to contains element OFR repetitive element ;
0.000152124	AA630540.1	ab96d10s1 Stratagene lung (#937210) cDNA clone IMAGE:854803 3'
0.000152486	AI356405.1	qz26g04x1 NCI_CGAP_CLL1 cDNA clone IMAGE:2028054 3'
0.000152647	BU176439.1	AGENCOURT_7940073 NIH_MGC_67 cDNA clone IMAGE:6143498 5'
0.000152932	AI052808.1	oz11f11x1 Soares_fetal_liver_spleen_1NFLS_S1 cDNA clone IMAGE:1675053 3'
0.000153004	AW961352.1	EST373424 MAGE resequences, MAGG Homo sapiens cDNA
0.000153356	NM_000154.1	galactokinase 1 (GALK1)
0.000153849	AA255716.1	zs21h03r1 NCI_CGAP_GCB1 cDNA clone IMAGE:685877 5'
0.000154099	NM_004753.3	dehydrogenase/reductase (SDR family) member 3 (DHRS3)
0.000154326	NM_001336.2	cathepsin Z (CTSZ)
0.000154527	BU684610.1	UI-CF-EN1-act-e-20-0-UIs1 UI-CF-EN1 cDNA clone UI-CF-EN1-act-e-20-0-UI 3'
0.000154695	BE535717.1	601060384F1 NIH_MGC_10 cDNA clone IMAGE:3446853 5'
0.000154837	NM_014735.2	PHD finger protein 16 (PHF16)
0.000155223	BQ002466.1	UI-H-EI1-ayw-k-24-0-UIs1 NCI_CGAP_EI1 cDNA clone IMAGE:5844623 3'
0.000155579	NM_020153.2	hypothetical protein FLJ21827 (FLJ21827)
0.000155866	AA077436.1	7B18A01 Chromosome 7 Fetal Brain cDNA Library cDNA clone 7B18A01
0.000156071	AK095849.1	cDNA FLJ38530 fis, clone HCHON2001039
0.000157502	NM_016040.3	CGI-100 protein (CGI-100)
0.000157772	NM_002587.3	protocadherin 1 (cadherin-like 1) (PCDH1), transcript variant 1
0.000158087	BX092234.1	Soares_testis_NHT cDNA clone IMAGp998D091795 ; IMAGE:731480
0.00015811	NM_015974.1	crystallin, lambda 1 (CRYL1)
0.000158786	BM987672.1	UI-H-CO0-ass-e-06-0-UI.s1 NCI_CGAP_Sub9 cDNA clone IMAGE:5859922 3'
0.000160413	N69850.1	za67e08s1 Soares_fetal_lung_NbHL19W cDNA clone IMAGE:297638 3'
0.000161174	BX116810.1	Soares placenta Nb2HP cDNA clone IMAGp998D02209
0.000161711	BQ707825.1	AGENCOURT_8353158 NIH_MGC_113 cDNA clone IMAGE:6278053 5'
0.000162202	AA225871.1	nc18g06r1 NCI_CGAP_Pr1 cDNA clone IMAGE:1008538 similar to contains Alu repetitive element;
0.00016231	X91348.1	Hsapiens predicted non coding cDNA (DGCR5)
0.000162783	CB053365.1	NISC_gl13h06.x1 NCI_CGAP_Lei2 cDNA clone IMAGE:3291106 3'
0.00016286	NM_004148.2	ninjurin 1 (NINJ1)
0.000163319	BG536366.1	602564757F1 NIH_MGC_77 cDNA clone IMAGE:4689303 5'
0.000163447	NM_000185.2	serine (or cysteine) proteinase inhibitor, clade D (heparin cofactor), member 1 (SERPIND1)
0.000163467	BC050293.1	cDNA clone IMAGE:5298456, with apparent retained intron
0.000164155	AA664265.1	ac08b03s1 Stratagene HeLa cell s3 937216 cDNA clone IMAGE:855821 3' similar to contains element MER35 repetitive element ;
0.00016431	NM_020132.3	1-acylglycerol-3-phosphate O-acyltransferase 3 (AGPAT3)
0.000164551	NM_152649.1	hypothetical protein FLJ34389 (FLJ34389)
0.000165058	AK092945.1	cDNA FLJ35626 fis, clone SPLEN2011086
0.000165448	BQ069851.1	AGENCOURT_7054330 NIH_MGC_47 cDNA clone IMAGE:5922148 5'
0.000165693	BF091792.1	CM3-TN0070-160900-348-h04 TN0070 Homo sapiens cDNA
0.000165889	AW339941.1	hc90g03x1 Soares_NFL_T_GBC_S1 cDNA clone IMAGE:2907316 3' similar to contains Alu repetitive element;contains element MER28 repetitive element ;
0.000167203	AI343352.1	tb95a10x1 NCI_CGAP_Co16 cDNA clone IMAGE:2062074 3'
0.000167207	BF059064.1	7k37c11x1 NCI_CGAP_Ov18 cDNA clone IMAGE:3477524 3' similar to contains PTR5.b2 PTR5 repetitive element ;
0.000167381	BE675809.1	7f16d10.x1 NCI_CGAP_CLL1 cDNA clone IMAGE:3294835 3' similar to contains Alu repetitive element;
0.000167419	BQ787045.1	il49d02.y1 HR85 islet cDNA clone IMAGE:6033434 5'
0.000168066	BQ286098.1	ik25g11x1 HR85 islet cDNA clone IMAGE:5782100 3'
0.000168403	BX647422.1	mRNA; cDNA DKFZp686I04144 (from clone DKFZp686I04144)
0.000169046	BM985312.1	UI-CF-EC1-acg-f-01-0-UIs1 UI-CF-EC1 cDNA clone UI-CF-EC1-acg-f-01-0-UI 3'
0.00016929	AW118530.1	xe79b06x1 NCI_CGAP_Brn35 cDNA clone IMAGE:2614067 3'
0.000169582	AK000151.1	cDNA FLJ20144 fis, clone COL07809
0.000169618	AW005588.1	wz79a07x1 NCI_CGAP_Gas4 cDNA clone IMAGE:2565012 3'
0.000169842	AA205599.1	zq68d03s1 Stratagene neuroepithelium (#937231) cDNA clone IMAGE:646757 3'
0.0001701	NM_012474.3	uridine monophosphate kinase (UMPK)
0.000170176	NM_024705.1	hypothetical protein FLJ13639 (FLJ13639)
0.0001718	AA777754.1	zi95f09s1 Soares_fetal_liver_spleen_1NFLS_S1 cDNA clone IMAGE:448553 3'
0.00017185	BX099201.1	Soares fetal liver spleen 1NFLS cDNA clone IMAGp998N03411 ; IMAGE:210626
0.000172049	R91253.1	yp94e12r1 Soares fetal liver spleen 1NFLS cDNA clone IMAGE:195118 5' similar to contains Alu repetitive element;
0.000173248	BX104244.1	NCI_CGAP_Co3 cDNA clone IMAGp998M022299
0.000173305	AA551150.1	nk76b03s1 NCI_CGAP_Sch1 cDNA clone IMAGE:1019405 3' similar to contains Alu repetitive element;
0.000173314	AA570542.1	nk65g04s1 NCI_CGAP_Sch1 cDNA clone IMAGE:1018422 3' similar to contains Alu repetitive element;
0.000173466	AA946663.1	oq43h01s1 NCI_CGAP_Kid5 cDNA clone IMAGE:1589137 3' similar to SW:NUCM_BOVIN P17694 NADH-UBIQUINONE OXIDOREDUCTASE 49 KD SUBUNIT ;
0.000173666	BU507414.1	AGENCOURT_10309755 NIH_MGC_71 cDNA clone IMAGE:6501344 5'
0.000173879	AA962295.1	oo53c02s1 NCI_CGAP_Lu5 cDNA clone IMAGE:1569890 3'
0.000174788	BX106999.1	Soares_testis_NHT cDNA clone IMAGp998C054161
0.000175288	BU580602.1	in35h05x1 Human Fetal Pancreas 1B Homo sapiens cDNA 3'
0.000175454	NM_199235.1	collectin sub-family member 11 (COLEC11), transcript variant 2
0.000175592	W92703.1	zh79e12s1 Soares_fetal_liver_spleen_1NFLS_S1 cDNA clone IMAGE:418318 3'
0.000175664	AA662240.1	nu89c01s1 NCI_CGAP_Alv1 cDNA clone IMAGE:1217856
0.000175906	NM_033429.1	serologically defined breast cancer antigen NY-BR-20 (MGC4809)
0.00017601	BX648052.1	mRNA; cDNA DKFZp686E22203 (from clone DKFZp686E22203)
0.000176022	BE895210.1	601433646F1 NIH_MGC_72 cDNA clone IMAGE:3918875 5'
0.000176282	AI990036.1	ws37e11x1 NCI_CGAP_GC6 cDNA clone IMAGE:2499404 3' similar to contains Alu repetitive element;
0.000176413	NM_144683.2	hypothetical protein MGC23280 (MGC23280)
0.000176661	BC016138.1	chromosome X open reading frame 17, mRNA (cDNA clone IMAGE:3921622)
0.00017728	BE644666.1	7e68g06x1 Soares_NSF_F8_9W_OT_PA_P_S1 cDNA clone IMAGE:3287674 3' similar to contains element LTR6 repetitive element ;
0.000177822	NM_144608.1	hypothetical protein MGC39389 (FLJ32384)
0.000178156	BM041024.1	603614760F1 NIH_MGC_108 cDNA clone IMAGE:5556543 5'
0.000178456	AW969219.1	EST381296 MAGE resequences, MAGK Homo sapiens cDNA
0.000178818	NM_002405.2	manic fringe homolog (Drosophila) (MFNG)
0.000178935	NM_130786.2	alpha-1-B glycoprotein (A1BG)
0.00017919	BX117067.1	Soares pineal gland 3NbHPG cDNA clone IMAGp998H15466
0.00017919	NM_014909.2	KIAA1036 (KIAA1036)
0.000179424	BI599472.1	603246134F1 NIH_MGC_96 cDNA clone IMAGE:5288385 5'
0.000179779	BG623805.1	602648940F1 NIH_MGC_79 cDNA clone IMAGE:4770657 5'
0.000179782	BU678559.1	UI-CF-DU1-aar-f-03-0-UI.s1 UI-CF-DU1 cDNA clone UI-CF-DU1-aar-f-03-0-UI 3'
0.000180829	AA725883.1	ai25e09s1 Soares_testis_NHT cDNA clone 1343848 3' similar to gb:J04543 ANNEXIN VII (HUMAN);
0.000181115	BX119130.1	Soares melanocyte 2NbHM cDNA clone IMAGp998G20591 ; IMAGE:269227
0.000182732	BE781276.1	601466736F1 NIH_MGC_67 cDNA clone IMAGE:3869985 5'
0.000183922	NM_024907.5	F-box protein 17 (FBXO17), transcript variant 2
0.000184053	AI821138.1	nt63h02.y5 NCI_CGAP_Pr3 cDNA clone IMAGE:1203219 similar to contains Alu repetitive element;contains element MER12 repetitive element ;
0.00018434	BX090694.1	Soares fetal liver spleen 1NFLS cDNA clone IMAGp998I04115 ; IMAGE:122187
0.000184415	AA831778.1	oa59c04s1 NCI_CGAP_GCB1 cDNA clone IMAGE:1309254 3' similar to gb:Z13009_rna1 EPITHELIAL-CADHERIN PRECURSOR (HUMAN);
0.000184447	BM678683.1	UI-E-EO0-ahw-n-03-0-UIs1 UI-E-EO0 cDNA clone UI-E-EO0-ahw-n-03-0-UI 3'
0.000185015	NM_024081.4	transmembrane gamma-carboxyglutamic acid protein 4 (TMG4)
0.000185531	NM_014848.2	synaptic vesicle glycoprotein 2B (SV2B)
0.000185867	AW843875.1	CM0-CN0045-170200-225-g03 CN0045 Homo sapiens cDNA
0.00018606	AA747001.1	nx70b05.s1 NCI_CGAP_Alv1 cDNA clone IMAGE:1267569 similar to contains Alu repetitive element;
0.000186301	W67403.1	zd40f01r1 Soares_fetal_heart_NbHH19W cDNA clone IMAGE:343129 5' similar to contains Alu repetitive element;
0.000186569	NM_018119.2	polymerase (RNA) III (DNA directed) polypeptide E (80kD) (POLR3E)
0.000186619	BM511790.1	ij53e05x1 Human insulinoma cDNA clone IMAGE:5634537 3'
0.000186683	XM_292562.3	similar to c439A61 (novel protein similar to heparan sulfate (glucosamine) 3-O-sulfotransferases) (LOC342460)
0.000187449	NM_020686.3	4-aminobutyrate aminotransferase (ABAT), nuclear gene encoding mitochondrial protein, transcript variant 1
0.000187647	AI821236.1	nt69c04y5 NCI_CGAP_Pr3 cDNA clone IMAGE:1203750 similar to contains MER13.t1 MER13 MER13 repetitive element ;
0.000187724	AA682433.1	zj98g08s1 Soares_fetal_liver_spleen_1NFLS_S1 cDNA clone IMAGE:462974 3' similar to contains Alu repetitive element;
0.000188205	NM_014135.1	PRO0641 protein (PRO0641), mRNA
0.000189077	AI023348.1	ox04d08x1 Soares_fetal_liver_spleen_1NFLS_S1 cDNA clone IMAGE:1655343 3'
0.00018921	BC020899.1	clone IMAGE:4715570, mRNA
0.00018926	N22508.1	yw39e10s1 Weizmann Olfactory Epithelium cDNA clone IMAGE:254634 3' similar to gb:M32315 TUMOR NECROSIS FACTOR RECEPTOR 2 PRECURSOR (HUMAN);contains Alu repetitive element;
0.000189407	AI809904.1	wf59f02x1 Soares_NFL_T_GBC_S1 cDNA clone IMAGE:2359899 3'
0.000189748	AK024173.1	cDNA FLJ14111 fis, clone MAMMA1001630
0.000189804	NM_033453.2	inosine triphosphatase (nucleoside triphosphate pyrophosphatase) (ITPA), transcript variant 1
0.000189948	NM_009588.1	lymphotoxin beta (TNF superfamily, member 3) (LTB), transcript variant 2
0.000191574	AV729312.1	HTC cDNA clone HTCCAC04 5'
0.000191697	NM_000023.1	sarcoglycan, alpha (50kDa dystrophin-associated glycoprotein) (SGCA)
0.000191906	NM_032041.1	neurocalcin delta (NCALD)
0.000191948	BU752986.1	UI-1-BB1-aie-f-06-0-UIs1 NCI_CGAP_Pl5 cDNA clone UI-1-BB1-aie-f-06-0-UI 3'
0.000192156	AA019862.1	ze60c01s1 Soares retina N2b4HR cDNA clone IMAGE:363360 3'
0.00019218	BC037944.1	clone IMAGE:5285703
0.000193221	AW449138.1	UI-H-BI3-akg-a-02-0-UIs1 NCI_CGAP_Sub5 cDNA clone IMAGE:2733986 3'
0.000193233	NM_005585.2	SMAD, mothers against DPP homolog 6 (Drosophila) (SMAD6)
0.000193654	AK128407.1	cDNA FLJ46550 fis, clone THYMU3038603, moderately similar to Mus musculus WW domain binding protein 2 (Wbp2)
0.000193979	BX098886.1	Soares_fetal_heart_NbHH19W cDNA clone IMAGp998H164294
0.000194814	CA428861.1	UI-H-DF0-bem-j-03-0-UIs1 NCI_CGAP_DF0 cDNA clone UI-H-DF0-bem-j-03-0-UI 3'
0.000195941	NM_020137.3	GRIP1 associated protein 1 (GRIPAP1), transcript variant 1
0.000196496	BQ183285.1	UI-H-EU0-azr-e-23-0-UI.s1 NCI_CGAP_Car1 cDNA clone IMAGE:5852542 3'
0.000196513	NM_003877.3	suppressor of cytokine signaling 2 (SOCS2)
0.000196918	AI739024.1	wi34d03x1 NCI_CGAP_Co16 cDNA clone IMAGE:2392133 3'
0.000197402	BI495377.1	df117f12.y1 Morton Fetal Cochlea cDNA clone IMAGE:2539918 5'
0.00019745	CA313681.1	UI-CF-FN0-afn-f-16-0-UIs1 UI-CF-FN0 cDNA clone UI-CF-FN0-afn-f-16-0-UI 3'
0.00019772	AI967927.1	wu11a04.x1 NCI_CGAP_GC6 cDNA clone IMAGE:2516622 3' similar to contains Alu repetitive element;
0.000198164	BC030114.1	clone IMAGE:4800236, mRNA
0.000198376	BC041416.1	clone IMAGE:5285994, mRNA
0.000199005	NM_032656.2	DEAH (Asp-Glu-Ala-His) box polypeptide 37 (DHX37)
0.000199167	NM_017927.2	mitofusin 1 (MFN1), nuclear gene encoding mitochondrial protein, transcript variant 2
0.00019924	N29956.1	yw53e06s1 Weizmann Olfactory Epithelium cDNA clone IMAGE:255970 3' similar to contains Alu repetitive element;contains element LTR5 repetitive element ;
0.000199382	BM984854.1	UI-CF-EC1-abm-m-22-0-UIs1 UI-CF-EC1 cDNA clone UI-CF-EC1-abm-m-22-0-UI 3'
0.000199798	T81322.1	T81322 yd27h04.s1 Soares fetal liver spleen 1NFLS cDNA clone IMAGE:109495 3'
0.000199872	NM_006261.2	prophet of Pit1, paired-like homeodomain transcription factor (PROP1)
0.000199996	AW613967.1	hg72b02x1 NCI_CGAP_GC6 cDNA clone IMAGE:2951115 3'
0.000200141	AA019655.1	ze61e12s1 Soares retina N2b4HR cDNA clone IMAGE:363502 3' similar to PIR:S54204 S54204 ribosomal protein L29 - human ;
0.000201159	BX648828.1	mRNA; cDNA DKFZp686I14109 (from clone DKFZp686I14109)
0.000201355	AK055803.1	cDNA FLJ31241 fis, clone KIDNE2004985
0.000202743	AI589658.1	tm59c01x1 NCI_CGAP_Brn25 cDNA clone IMAGE:2162400 3' similar to SW:UBPO_HUMAN Q14694 PROBABLE UBIQUITIN CARBOXYL-TERMINAL HYDROLASE ;
0.00020282	T77635.1	yc91h06r1 Soares infant brain 1NIB cDNA clone IMAGE:23511 5'
0.000202904	AI694124.1	wd89a12x1 NCI_CGAP_Lu24 cDNA clone IMAGE:2338750 3' similar to contains Alu repetitive element;
0.000202937	AK096147.1	cDNA FLJ38828 fis, clone MAMGL1000017
0.000203413	NM_138439.1	hypothetical protein BC014089 (LOC114984)
0.000203466	NM_020390.5	eukaryotic translation initiation factor 5A2 (EIF5A2)
0.000203734	H10497.1	yl90a03r1 Soares infant brain 1NIB cDNA clone IMAGE:45333 5'
0.000203815	AF339810.1	clone IMAGE:27725
0.000203898	AI480132.1	tm33e07x1 NCI_CGAP_Kid11 cDNA clone IMAGE:2159940 3'
0.000204011	INCYTE UNIQUE	INCYTE UNIQUE
0.000204052	BU743055.1	UI-E-EO1-ajb-p-16-0-UIs1 UI-E-EO1 cDNA clone UI-E-EO1-ajb-p-16-0-UI 3'
0.000204311	BX096698.1	Soares breast 2NbHBst cDNA clone IMAGp998E11242
0.000204326	NM_003976.2	artemin (ARTN), transcript variant 1
0.000204592	AL137361.1	mRNA; cDNA DKFZp434C0826 (from clone DKFZp434C0826); partial cds
0.000204936	AI417354.1	tg30a03.x1 NCI_CGAP_Brn25 cDNA clone IMAGE:2110252 3' similar to contains Alu repetitive element;
0.00020554	BI491133.1	df04c06.w1 Morton Fetal Cochlea cDNA clone IMAGE:2482187 3'
0.000205838	NM_003779.2	UDP-Gal:betaGlcNAc beta 1,4- galactosyltransferase, polypeptide 3 (B4GALT3)
0.000206044	NM_006042.1	heparan sulfate (glucosamine) 3-O-sulfotransferase 3A1 (HS3ST3A1)
0.000206558	W92001.1	zh47e11s1 Soares_fetal_liver_spleen_1NFLS_S1 cDNA clone IMAGE:415244 3'
0.000207754	CB048668.1	NISC_gj06b09.x1 NCI_CGAP_Pr28 cDNA clone IMAGE:3270857 3'
0.000208027	NM_025264.2	THUMP domain containing 2 (THUMPD2)
0.000208475	AV658299.1	GLC cDNA clone GLCFLA08 3'
0.000209055	AK098460.1	cDNA FLJ25594 fis, clone JTH13012
0.00021033	NM_018489.1	ash1 (absent, small, or homeotic)-like (Drosophila) (ASH1L)
0.000210879	AA468768.1	ne09f01s1 NCI_CGAP_Co3 cDNA clone IMAGE:880729 3'
0.000211722	NM_003059.2	solute carrier family 22 (organic cation transporter), member 4 (SLC22A4)
0.000211928	AA399589.1	zt93d03.s1 Soares_testis_NHT cDNA clone IMAGE:729893 3' similar to contains Alu repetitive element;
0.000212308	NM_012098.2	angiopoietin-like 2 (ANGPTL2)
0.000212845	NM_032648.1	hypothetical protein MGC10820 (MGC10820)
0.000213524	NM_018839.3	NSFL1 (p97) cofactor (p47) (NSFL1C), transcript variant 2
0.000214484	NM_005623.2	chemokine (C-C motif) ligand 8 (CCL8)
0.000214926	NM_000296.2	polycystic kidney disease 1 (autosomal dominant) (PKD1)
0.000215036	BC043587.1	clone IMAGE:5241041
0.000215042	NM_003986.1	butyrobetaine (gamma), 2-oxoglutarate dioxygenase (gamma-butyrobetaine hydroxylase) 1 (BBOX1)
0.000215682	BM718192.1	UI-E-EJ0-ain-k-24-0-UIr1 UI-E-EJ0 cDNA clone UI-E-EJ0-ain-k-24-0-UI 5'
0.000216268	NM_014021.2	synovial sarcoma, X breakpoint 2 interacting protein (SSX2IP)
0.000216483	NM_006759.3	UDP-glucose pyrophosphorylase 2 (UGP2), transcript variant 1
0.000216814	XM_293999.1	similar to Proliferation-associated protein 2G4 (Cell cycle protein p38-2G4 homolog) (hG4-1) (LOC345885), mRNA
0.000216938	INCYTE UNIQUE	INCYTE UNIQUE
0.000217874	BC012429.1	clone IMAGE:3865586
0.000218288	BE644922.1	7e61e11x1 Soares_NSF_F8_9W_OT_PA_P_S1 cDNA clone IMAGE:3286988 3'
0.000218595	NM_024914.1	hypothetical protein FLJ13262 (FLJ13262), mRNA
0.000219104	AA316582.1	EST188330 HCC cell line (matastasis to liver in mouse) II Homo sapiens cDNA 5' end
0.00021913	NM_198580.1	solute carrier family 27 (fatty acid transporter), member 1 (SLC27A1)
0.000219585	NM_005186.2	calpain 1, (mu/I) large subunit (CAPN1)
0.000220465	D52063.1	HUM065B03B Clontech human fetal brain polyA+ mRNA (#6535) cDNA clone GEN-065B03 5'
0.000220524	NM_007192.2	suppressor of Ty 16 homolog (S cerevisiae) (SUPT16H)
0.000220799	BC042066.1	clone IMAGE:5729297
0.000221339	NM_152635.1	oncoprotein induced transcript 3 (OIT3)
0.000221417	NM_001337.2	chemokine (C-X3-C motif) receptor 1 (CX3CR1)
0.000221595	INCYTE UNIQUE	INCYTE UNIQUE
0.000222071	AI223192.1	qg70g04x1 Soares_NFL_T_GBC_S1 cDNA clone IMAGE:1840566 3'
0.000222077	AW028655.1	wv27g06x1 NCI_CGAP_Kid11 cDNA clone IMAGE:2530810 3'
0.000224252	BM875729.1	ij57c04.y1 Human insulinoma cDNA clone IMAGE:5634823 5'
0.00022477	AF052105.1	clone 23965 mRNA sequence
0.000226717	AI811387.1	tw73c12x1 NCI_CGAP_Ut3 cDNA clone IMAGE:2265334 3' similar to contains Alu repetitive element;
0.000227027	BG212098.1	RST31562 Athersys RAGE Library Homo sapiens cDNA
0.00022756	INCYTE UNIQUE	INCYTE UNIQUE
0.000228188	BX119003.1	NCI_CGAP_GC6 cDNA clone IMAGp998K074766
0.000228263	NM_014517.2	upstream binding protein 1 (LBP-1a) (UBP1)
0.000229094	NM_023006.1	kallikrein 15 (KLK15), transcript variant 1
0.000229325	NM_152484.2	zinc finger protein 569 (ZNF569)
0.000229364	AA255972.1	zs28h07s1 NCI_CGAP_GCB1 cDNA clone IMAGE:686557 3'
0.000229474	AI373784.1	qz54g09x1 NCI_CGAP_Kid11 cDNA clone IMAGE:2030752 3'
0.00022955	AA515443.1	ng66f04s1 NCI_CGAP_Lip2 cDNA clone IMAGE:939775 similar to contains Alu repetitive element;contains element MER22 repetitive element ;
0.000230726	NM_002104.1	granzyme K (serine protease, granzyme 3; tryptase II) (GZMK)
0.000231178	NM_012140.3	solute carrier family 25 (mitochondrial carrier; dicarboxylate transporter), member 10 (SLC25A10)
0.000231317	NM_018959.2	DAZ associated protein 1 (DAZAP1), transcript variant 2
0.000231506	AL038901.1	DKFZp566H0347_s1 566 (synonym: hfkd2) cDNA clone DKFZp566H0347 3'
0.000231557	NM_004359.1	cell division cycle 34 (CDC34)
0.000231786	NM_005026.2	phosphoinositide-3-kinase, catalytic, delta polypeptide (PIK3CD)
0.000232135	NM_000446.3	paraoxonase 1 (PON1)
0.000232869	NM_020183.3	aryl hydrocarbon receptor nuclear translocator-like 2 (ARNTL2)
0.000232896	BC036212.1	clone IMAGE:5266739
0.00023356	AI793174.1	qz33a09x5 NCI_CGAP_Kid11 cDNA clone IMAGE:2028664 3'
0.000234772	AA436084.1	zu03a02r1 Soares_testis_NHT cDNA clone IMAGE:730730 5' similar to contains element PTR5 PTR5 repetitive element ;
0.000234857	NM_052900.2	CUB and Sushi multiple domains 3 (CSMD3), transcript variant c
0.000235227	AI800454.1	tj14f05x1 NCI_CGAP_Gas4 cDNA clone IMAGE:2141505 3'
0.000235859	BX090276.1	Soares infant brain 1NIB cDNA clone IMAGp998D02152 ; IMAGE:31984
0.000235937	W07426.1	za97d04r1 Soares_fetal_lung_NbHL19W cDNA clone IMAGE:300487 5'
0.000235988	NM_018013.1	hypothetical protein FLJ10159 (FLJ10159)
0.000236009	NM_138809.2	hypothetical protein BC001573 (LOC134147)
0.000236605	BQ778327.1	il29b02x1 HR85 islet cDNA clone IMAGE:6031418 3'
0.000236726	BC015688.1	clone IMAGE:4662750
0.000236825	BU170948.1	AGENCOURT_7935317 NIH_MGC_67 cDNA clone IMAGE:6143417 5'
0.000237312	AK024988.1	cDNA: FLJ21335 fis, clone COL02546
0.000239076	NM_020216.3	arginyl aminopeptidase (aminopeptidase B) (RNPEP)
0.000239132	AI288735.1	qm11e12x1 NCI_CGAP_Lu5 cDNA clone IMAGE:1881550 3'
0.000239302	CD238798.1	FNPBEG11 FNP Homo sapiens cDNA
0.000239383	AI200985.1	qf63e05x1 Soares_testis_NHT cDNA clone IMAGE:1754720 3'
0.000239807	AK023783.1	cDNA FLJ13721 fis, clone PLACE2000450
0.000239959	NM_015476.1	chromosome 18 open reading frame 10 (C18orf10)
0.000239967	AF088008.1	full length insert cDNA clone YY74A07
0.000240155	AW978716.1	EST390825 MAGE resequences, MAGP Homo sapiens cDNA
0.000241093	W91918.1	zh47a09r1 Soares_fetal_liver_spleen_1NFLS_S1 cDNA clone IMAGE:415192 5'
0.000241533	BF968488.1	602271260F1 NIH_MGC_84 cDNA clone IMAGE:4359230 5'
0.000242091	NM_014835.2	oxysterol binding protein-like 2 (OSBPL2), transcript variant 1
0.000242861	AW979300.1	EST391410 MAGE resequences, MAGP Homo sapiens cDNA
0.000243044	NM_006084.3	interferon-stimulated transcription factor 3, gamma 48kDa (ISGF3G)
0.000243385	NM_005018.1	programmed cell death 1 (PDCD1)
0.000243546	AW014513.1	UI-H-BI0-aai-f-11-0-UIs1 NCI_CGAP_Sub1 cDNA clone IMAGE:2709644 3'
0.000243937	NM_033507.1	glucokinase (hexokinase 4, maturity onset diabetes of the young 2) (GCK), transcript variant 2
0.000244454	BI496846.1	df128g04.w1 Morton Fetal Cochlea cDNA clone IMAGE:2538439 3'
0.00024456	NM_203327.1	solute carrier family 23 (nucleobase transporters), member 2 (SLC23A2), transcript variant 2
0.000245173	H73401.1	yu05f05s1 Soares fetal liver spleen 1NFLS cDNA clone IMAGE:232929 3'
0.000246263	AA398349.1	zt61d11s1 Soares_testis_NHT cDNA clone IMAGE:726837 3'
0.000246365	BQ183442.1	UI-H-EU0-azm-f-23-0-UI.s1 NCI_CGAP_Car1 cDNA clone IMAGE:5850646 3'
0.000246779	BU568320.1	AGENCOURT_10404982 NIH_MGC_82 cDNA clone IMAGE:6615345 5'
0.000246851	AI819159.1	wj94c08x1 NCI_CGAP_Lym12 cDNA clone IMAGE:2410478 3'
0.000246977	AK056870.1	cDNA FLJ32308 fis, clone PROST2002906
0.000247858	NM_002477.1	myosin, light polypeptide 5, regulatory (MYL5)
0.000250962	AI344212.1	tc02g04x1 NCI_CGAP_Co16 cDNA clone IMAGE:2062710 3' similar to contains element LTR1 repetitive element ;
0.000251235	H82442.1	yu80h04s1 Soares fetal liver spleen 1NFLS cDNA clone IMAGE:240151 3'
0.000251643	NM_004574.2	peanut-like 2 (Drosophila) (PNUTL2), transcript variant 1
0.000251695	BC035096.1	clone IMAGE:5261940
0.000251969	AF143870.1	clone IMAGE:111510 mRNA sequence
0.000252109	BG014765.1	QV2-GN0208-211200-583-h11 GN0208 Homo sapiens cDNA
0.000252128	AI636218.1	tz06h10x1 NCI_CGAP_Ut1 cDNA clone IMAGE:2287843 3' similar to contains Alu repetitive element;
0.000252492	BU154542.1	AGENCOURT_7951840 NIH_MGC_82 cDNA clone IMAGE:6102956 5'
0.000253005	NM_002612.2	pyruvate dehydrogenase kinase, isoenzyme 4 (PDK4)
0.000253258	AA327639.1	EST31013 Cornea II Homo sapiens cDNA 5' end similar to EST containing Alu repeat
0.000253441	AI697622.1	we15e05.x1 NCI_CGAP_Lu24 cDNA clone IMAGE:2341184 3'
0.000253524	NM_000675.3	adenosine A2a receptor (ADORA2A)
0.000253527	NM_005402.2	v-ral simian leukemia viral oncogene homolog A (ras related) (RALA)
0.000254284	NM_004152.2	ornithine decarboxylase antizyme 1 (OAZ1)
0.000254318	NM_145659.2	interleukin 27 (IL27)
0.000255285	NM_198595.1	actin filament associated protein (AFAP), transcript variant 2
0.000255482	NM_203377.1	myoglobin (MB), transcript variant 2
0.000255543	NM_006374.3	serine/threonine kinase 25 (STE20 homolog, yeast) (STK25)
0.000255968	AK122739.1	cDNA FLJ16260 fis, clone IMR322006947, highly similar to Rattus norvegicus mRNA for dHand protein
0.00025736	AK057166.1	cDNA FLJ32604 fis, clone STOMA1000133
0.000257519	NM_153047.1	FYN oncogene related to SRC, FGR, YES (FYN), transcript variant 2
0.000257555	NM_003038.2	solute carrier family 1 (glutamate/neutral amino acid transporter), member 4 (SLC1A4)
0.000257603	AL833113.1	mRNA; cDNA DKFZp313I0929 (from clone DKFZp313I0929)
0.000257893	AK094134.1	cDNA FLJ36815 fis, clone ASTRO2003740
0.000258036	NM_178230.1	cyclophilin-LC (COAS2)
0.000258645	CB049168.1	NISC_gj09a12.x1 NCI_CGAP_Pr28 cDNA clone IMAGE:3271198 3'
0.000258664	AA554613.1	ni34f12s1 NCI_CGAP_Lu1 cDNA clone IMAGE:978767 3' similar to contains element LTR5 repetitive element ;
0.000258756	NM_003015.2	secreted frizzled-related protein 5 (SFRP5)
0.000258826	NM_012206.1	hepatitis A virus cellular receptor 1 (HAVCR1)
0.00025919	BI430558.1	0000311 Human endometrium Homo sapiens cDNA 5'
0.000259841	AA284201.1	zs49c05r1 NCI_CGAP_GCB1 cDNA clone IMAGE:700808 5'
0.00026102	NM_012256.2	zinc finger protein 212 (ZNF212)
0.000261444	N26925.1	yw67e11s1 Soares_placenta_8to9weeks_2NbHP8to9W cDNA clone IMAGE:257324 3'
0.000261569	Z40942.1	HSC2JF122 normalized infant brain cDNA cDNA clone c-2jf12 3'
0.000261811	AK128802.1	cDNA FLJ45701 fis, clone FEBRA2022696
0.000262016	AI803932.1	tp37d01x1 NCI_CGAP_Ut4 cDNA clone IMAGE:2189953 3' similar to contains Alu repetitive element;
0.000262037	CA867385.1	ir31e12x1 HR85 islet cDNA clone IMAGE:6546744 3'
0.000262586	BU608674.1	UI-CF-FN0-aep-n-18-0-UIs1 UI-CF-FN0 cDNA clone UI-CF-FN0-aep-n-18-0-UI 3'
0.000263288	BU753697.1	UI-1-BB1p-ake-e-11-0-UIs1 NCI_CGAP_Pl6 cDNA clone UI-1-BB1p-ake-e-11-0-UI 3'
0.00026332	AW628940.1	hi45c06x1 Soares_NFL_T_GBC_S1 cDNA clone IMAGE:2975242 3'
0.000263584	NM_020424.2	hypothetical protein A-211C61 (LOC57149)
0.000263739	NM_014808.1	KIAA0793 protein, complete cds
0.000264138	BX114113.1	Soares fetal liver spleen 1NFLS cDNA clone IMAGp998M12536
0.000264201	NM_020250.1	MOST2 protein (MOST2), mRNA
0.000264467	NM_005052.2	ras-related C3 botulinum toxin substrate 3 (rho family, small GTP binding protein Rac3) (RAC3)
0.00026508	BF724247.1	bx02f05.x1 Human Iris cDNA (Un-normalized, unamplified): BX cDNA clone bx02f05 3'
0.000265295	NM_006114.1	translocase of outer mitochondrial membrane 40 homolog (yeast) (TOMM40)
0.000265951	AA708675.1	zf92d06.s1 Soares_pineal_gland_N3HPG cDNA clone IMAGE:384395 3' similar to contains Alu repetitive element;
0.00026673	AL038812.1	DKFZp566O1746_r1 566 (synonym: hfkd2) cDNA clone DKFZp566O1746 5'
0.000267403	NM_022437.2	ATP-binding cassette, sub-family G (WHITE), member 8 (sterolin 2) (ABCG8)
0.000267801	AU185195.1	T-cell library (Sugita Y) cDNA clone B01335-014
0.000268716	NM_006022.2	transforming growth factor beta 1 induced transcript 4 (TGFB1I4), transcript variant 2
0.000270702	BC022569.1	clone IMAGE:4792437
0.000270774	H56207.1	yq98b04r1 Soares fetal liver spleen 1NFLS cDNA clone IMAGE:203791 5' similar to contains Alu repetitive element;
0.000272283	BI913256.1	603180006F1 NIH_MGC_121 cDNA clone IMAGE:5244408 5'
0.000272561	AI762877.1	wi63d02x1 NCI_CGAP_Kid12 cDNA clone IMAGE:2397987 3'
0.000272604	BX103408.1	Soares melanocyte 2NbHM cDNA clone IMAGp998L01545
0.000272655	NM_014913.2	KIAA0863 protein (KIAA0863)
0.000272752	CB161418.1	K-EST0221354 L17N670205n1 cDNA clone L17N670205n1-44-D10 5'
0.00027322	NM_007110.3	telomerase-associated protein 1 (TEP1)
0.00027365	AV659856.1	GLC cDNA clone GLCGBE05 3'
0.000273759	T54189.1	ya92c11r1 Stratagene placenta (#937225) cDNA clone IMAGE:69140 5' similar to similar to gb:V00520_rna1 SOMATOTROPIN PRECURSOR (HUMAN)
0.000273772	NM_002089.1	chemokine (C-X-C motif) ligand 2 (CXCL2)
0.000274193	BM681436.1	UI-E-EJ0-ail-l-05-0-UI.s1 UI-E-EJ0 cDNA clone UI-E-EJ0-ail-l-05-0-UI 3'
0.000274576	AA465261.1	aa33b05.r1 NCI_CGAP_GCB1 cDNA clone IMAGE:815025 5' similar to contains Alu repetitive element;contains element MSR1 repetitive element ;
0.000274871	BX092775.1	NCI_CGAP_Brn25 cDNA clone IMAGp998B125349 ; IMAGE:2165675
0.000275259	AK098572.1	cDNA FLJ25706 fis, clone TST04817
0.000275533	NM_005102.1	fasciculation and elongation protein zeta 2 (zygin II) (FEZ2)
0.00027673	NM_005396.3	pancreatic lipase-related protein 2 (PNLIPRP2)
0.00027705	BM829211.1	K-EST0102153 S9SNU601 cDNA clone S9SNU601-57-C10 5'
0.000277088	AW301854.1	xr84c07x1 NCI_CGAP_Lu26 cDNA clone IMAGE:2766828 3' similar to contains Alu repetitive element;contains element MER31 repetitive element ;
0.00027822	W57875.1	W57875 zd17a12.s1 Soares_fetal_heart_NbHH19W cDNA clone IMAGE:340894 3'
0.000278325	BX116494.1	Soares fetal liver spleen 1NFLS cDNA clone IMAGp998E04118 ; IMAGE:123243
0.000278409	INCYTE UNIQUE	INCYTE UNIQUE
0.000278991	BQ001945.1	UI-H-DH1-aws-a-06-0-UIs1 NCI_CGAP_DH1 cDNA clone IMAGE:5822861 3'
0.000279121	NM_015150.1	raft-linking protein (RAFTLIN)
0.000279256	NM_138346.1	hypothetical protein MGC33867 (MGC33867)
0.000279504	AK123801.1	cDNA FLJ41807 fis, clone NOVAR2001620
0.000279727	NM_004157.2	protein kinase, cAMP-dependent, regulatory, type II, alpha (PRKAR2A)
0.00027998	BC031996.1	clone IMAGE:4753178
0.000280469	CB159265.1	K-EST0218767 L18POOL1n1 cDNA clone L18POOL1n1-34-E03 5'
0.000280986	BI464964.1	603207444F1 NIH_MGC_97 cDNA clone IMAGE:5273123 5'
0.000281274	AI051235.1	oy90c09.x1 Soares_fetal_liver_spleen_1NFLS_S1 cDNA clone IMAGE:1673104 3' similar to contains L1.b3 L1 repetitive element ;
0.000281399	AI806410.1	wf27f08x1 Soares_NFL_T_GBC_S1 cDNA clone IMAGE:2356839 3'
0.00028319	AI221735.1	qh05d07x1 Soares_NFL_T_GBC_S1 cDNA clone IMAGE:1843789 3'
0.000283323	AK124423.1	cDNA FLJ42432 fis, clone BLADE2006412
0.000283459	AA456023.1	aa03b05s1 Soares_NhHMPu_S1 cDNA clone IMAGE:812145 3'
0.00028392	AA610270.1	np96d01s1 NCI_CGAP_Thy1 cDNA clone IMAGE:1134145
0.000284123	CB053878.1	NISC_gm01a05x1 NCI_CGAP_Brn23 cDNA clone IMAGE:3291152 3'
0.000284603	BF510699.1	UI-H-BI4-aof-h-12-0-UIs1 NCI_CGAP_Sub8 cDNA clone IMAGE:3084911 3'
0.000284672	AA004803.1	zh96c02s1 Soares_fetal_liver_spleen_1NFLS_S1 cDNA clone IMAGE:429122 3'
0.000285782	AI114454.1	HA1036 Human fetal liver cDNA library Homo sapiens cDNA
0.000286066	NM_207485.1	FLJ41327 protein (FLJ41327)
0.000286121	BE891340.1	601431877F1 NIH_MGC_72 cDNA clone IMAGE:3917274 5'
0.000286185	AK023865.1	cDNA FLJ13803 fis, clone THYRO1000187
0.000287595	NM_032362.1	HEIL1 protein (HEIL1), mRNA
0.000288311	NM_000780.2	cytochrome P450, family 7, subfamily A, polypeptide 1 (CYP7A1)
0.000289528	CA315062.1	UI-CF-FN0-afi-p-02-0-UIs1 UI-CF-FN0 cDNA clone UI-CF-FN0-afi-p-02-0-UI 3'
0.000290137	NM_014206.1	chromosome 11 open reading frame 10 (C11orf10)
0.000290183	NM_003122.2	serine protease inhibitor, Kazal type 1 (SPINK1)
0.000290601	BM700222.1	UI-E-DW1-aha-h-23-0-UIr1 UI-E-DW1 cDNA clone UI-E-DW1-aha-h-23-0-UI 5'
0.000291333	BG754853.1	602714240F1 NIH_MGC_48 cDNA clone IMAGE:4854752 5'
0.000291485	AK090766.1	cDNA FLJ33447 fis, clone BRAMY1000098
0.000292154	AI283196.1	qk49h11x1 NCI_CGAP_Co8 cDNA clone IMAGE:1872357 3'
0.000293246	AW277245.1	xq80e06x1 NCI_CGAP_Lu34 cDNA clone IMAGE:2756962 3' similar to contains Alu repetitive element;contains element MER14 MER36 repetitive element ;
0.000293647	AK023150.1	cDNA FLJ13088 fis, clone NT2RP3002102
0.000293746	NM_016347.1	putative N-acetyltransferase Camello 2 (CML2)
0.000294361	CD251733.1	AGENCOURT_14214263 NIH_MGC_179 cDNA clone IMAGE:30384738 5'
0.000294455	AW516106.1	xt60h04x1 NCI_CGAP_Ut2 cDNA clone IMAGE:2790871 3'
0.000294712	NM_000601.3	hepatocyte growth factor (hepapoietin A; scatter factor) (HGF)
0.000294983	AA664452.1	ae94d02s1 Human bone marrow stromal cells cDNA clone IMAGE:1026723 3' similar to contains element LTR4 repetitive element ;
0.000295271	AF289565.1	clone pp6414 unknown mRNA
0.000296269	R00978.1	ye83d11s1 Soares fetal liver spleen 1NFLS cDNA clone IMAGE:124341 3'
0.000297014	BF436024.1	nab34a07x1 Soares_NSF_F8_9W_OT_PA_P_S1 cDNA clone IMAGE:3267732 3' similar to contains Alu repetitive element;contains element CER repetitive element ;
0.000297187	AL831835.1	mRNA; cDNA DKFZp547A0515 (from clone DKFZp547A0515)
0.000297231	AA211738.1	zn56h05r1 Stratagene muscle 937209 cDNA clone IMAGE:562233 5' similar to contains Alu repetitive element;
0.000297289	NM_173354.2	SNF1-like kinase (SNF1LK)
0.000297708	BU728602.1	UI-E-CL1-aeq-d-04-0-UIs1 UI-E-CL1 cDNA clone UI-E-CL1-aeq-d-04-0-UI 3'
0.000297786	NM_007261.1	leukocyte membrane antigen (CMRF-35H)
0.000297987	NM_006321.1	ariadne homolog 2 (Drosophila) (ARIH2)
0.000298407	NM_017728.2	hypothetical protein FLJ20255 (FLJ20255)
0.000298599	BX106736.1	Soares_fetal_liver_spleen_1NFLS_S1 cDNA clone IMAGp998E101004
0.000299016	NM_001406.3	ephrin-B3 (EFNB3)
0.00029988	BX537890.1	mRNA; cDNA DKFZp313F0536 (from clone DKFZp313F0536); complete cds
0.00029997	BF941179.1	7d94e02x1 Lupski_dorsal_root_ganglion cDNA clone IMAGE:3280610 3' similar to contains Alu repetitive element;contains element MER25 repetitive element ;
0.000301849	AW080220.1	xe40f05.x1 NCI_CGAP_Eso2 cDNA clone IMAGE:2610369 3' similar to contains Alu repetitive element;contains element MSR1 repetitive element ;
0.000302219	BX101683.1	Soares_testis_NHT cDNA clone IMAGp998A201824 ; IMAGE:742555
0.000302338	NM_005341.1	GLI-Kruppel family member HKR3 (HKR3)
0.000303653	AK098416.1	cDNA FLJ25550 fis, clone JTH01686
0.000303726	BG615758.1	602643139F1 NIH_MGC_61 cDNA clone IMAGE:4774088 5'
0.000303733	NM_001198.2	PR domain containing 1, with ZNF domain (PRDM1), transcript variant 1
0.000304122	BC033845.1	clone IMAGE:4513159
0.000304334	AA780207.1	af52e10s1 Soares_total_fetus_Nb2HF8_9w cDNA clone IMAGE:1035306 3'
0.000304944	NM_152424.1	hypothetical protein FLJ39827 (FLJ39827)
0.00030549	NM_022042.2	solute carrier family 26 (sulfate transporter), member 1 (SLC26A1), transcript variant 1
0.000306649	AW300552.1	xs66h10x1 NCI_CGAP_Kid11 cDNA clone IMAGE:2774659 3'
0.000307193	AA928725.1	on50f10s1 NCI_CGAP_Co8 cDNA clone IMAGE:1560139 3' similar to gb:X54156_rna1 CELLULAR TUMOR ANTIGEN P53 (HUMAN);contains Alu repetitive element;
0.000307443	AK122611.1	cDNA FLJ16021 fis, clone BRAMY2005052, weakly similar to COXSACKIEVIRUS AND ADENOVIRUS RECEPTOR PRECURSOR
0.000308111	BC035958.1	clone IMAGE:4722681, mRNA
0.000309801	NM_003689.2	aldo-keto reductase family 7, member A2 (aflatoxin aldehyde reductase) (AKR7A2)
0.000311138	BF515751.1	UI-H-BW1-ano-f-01-0-UIs1 NCI_CGAP_Sub7 cDNA clone IMAGE:3082897 3'
0.000311282	CD171587.1	AGENCOURT_14065854 NIH_MGC_180 cDNA clone IMAGE:30378787 5'
0.000312576	AI797618.1	we89h03x1 Soares_NFL_T_GBC_S1 cDNA clone IMAGE:2348309 3'
0.000313065	AL122039.1	mRNA; cDNA DKFZp434E0572 (from clone DKFZp434E0572)
0.000313309	NM_024090.1	ELOVL family member 6, elongation of long chain fatty acids (FEN1/Elo2, SUR4/Elo3-like, yeast) (ELOVL6)
0.000314872	NM_032029.1	FKSG87 protein (FKSG87)
0.000315161	NM_000987.2	ribosomal protein L26 (RPL26)
0.000316377	NM_005564.2	lipocalin 2 (oncogene 24p3) (LCN2)
0.000316432	NM_002625.1	6-phosphofructo-2-kinase/fructose-2,6-biphosphatase 1 (PFKFB1)
0.000316578	AI937195.1	wp74c05x1 NCI_CGAP_Brn25 cDNA clone IMAGE:2467496 3' similar to contains Alu repetitive element;contains element MIR repetitive element ;
0.000317453	BX340048.1	PLACENTA COT 25-NORMALIZED cDNA clone CS0DI081YO17 3-PRIME, mRNA sequence
0.000318935	AK021972.1	cDNA FLJ11910 fis, clone HEMBB1000113
0.000319153	S77357.1	transcript ch111 [human, RF1,RF48 stomach cancer cell lines, mRNA, 290 nt]
0.000319734	CB265237.1	1004142 Human Fat Cell 5'-Stretch Plus cDNA Library Homo sapiens cDNA 5'
0.000320679	AA534207.1	nj21b10s1 NCI_CGAP_AA1 cDNA clone IMAGE:993115 3' similar to contains Alu repetitive element;
0.000322374	NM_000412.2	histidine-rich glycoprotein (HRG)
0.000322617	N33134.1	N33134 yy06c08.s1 Soares melanocyte 2NbHM cDNA clone IMAGE:270446 3' similar to gb:X77738_rna1 BAND 3 ANION TRANSPORT PROTEIN (HUMAN);contains Alu repetitive element;
0.000322656	BC040304.1	clone IMAGE:4830306
0.000323848	N49481.1	yy57c02r1 Soares_multiple_sclerosis_2NbHMSP cDNA clone IMAGE:277634 5'
0.000324414	NM_138397.1	hypothetical protein BC012317 (LOC93082)
0.000324564	NM_016535.2	zinc finger protein 581 (ZNF581)
0.000324997	NM_003708.2	microsomal NAD+-dependent retinol dehydrogenase 4 (RODH-4)
0.000325208	AJ346606.1	sHr-000017-0-I17 HM3/S3 Homo sapiens cDNA
0.000325294	AL050391.1	mRNA; cDNA DKFZp586A181 (from clone DKFZp586A181); partial cds
0.000325341	CA447810.1	UI-H-EI0-ayf-b-15-0-UIs1 NCI_CGAP_EI0 cDNA clone UI-H-EI0-ayf-b-15-0-UI 3'
0.000326677	BM805716.1	AGENCOURT_6499247 NIH_MGC_124 cDNA clone IMAGE:5730527 5'
0.000328185	NM_001306.2	claudin 3 (CLDN3)
0.000328294	NM_014441.1	sialic acid binding Ig-like lectin 9 (SIGLEC9)
0.000328365	NM_006423.1	Rab acceptor 1 (prenylated) (RABAC1)
0.000329487	NM_018947.4	cytochrome c, somatic (CYCS), nuclear gene encoding mitochondrial protein
0.000330835	NM_016114.3	ankyrin repeat and SOCS box-containing 1 (ASB1)
0.000332673	CA950907.1	ir92a05y1 HR85 islet cDNA clone IMAGE:6609873 5'
0.000332878	NM_006640.2	MLL septin-like fusion (MSF)
0.000332925	NM_016246.1	dehydrogenase/reductase (SDR family) member 10 (DHRS10)
0.000334209	NM_003999.1	oncostatin M receptor (OSMR)
0.000334817	CK905924.1	ij90h07x6 Human insulinoma cDNA clone IMAGE:5779044 3'
0.000335099	NM_013412.1	RAB, member of RAS oncogene family-like 2A (RABL2A), transcript variant 1
0.000335415	AW448981.1	UI-H-BI3-ake-c-02-0-UIs1 NCI_CGAP_Sub5 cDNA clone IMAGE:2734058 3'
0.000335481	NM_030769.1	N-acetylneuraminate pyruvate lyase (dihydrodipicolinate synthase) (NPL)
0.00033551	AK125802.1	cDNA FLJ43814 fis, clone TESTI4001473
0.000336121	BG754308.1	602709865F1 NIH_MGC_48 cDNA clone IMAGE:4846360 5'
0.000336607	NM_002985.2	chemokine (C-C motif) ligand 5 (CCL5)
0.000337659	BC050302.1	clone IMAGE:5312086
0.000338597	NM_144654.1	chromosome 9 open reading frame 116 (C9orf116)
0.000338805	BQ183849.1	UI-H-EU0-azs-b-24-0-UIs1 NCI_CGAP_Car1 cDNA clone IMAGE: 5852855 3'
0.000338919	AW183198.1	xj67g06x1 Soares_NFL_T_GBC_S1 cDNA clone IMAGE:2662330 3'
0.000339669	AI016808.1	ov33a04x1 Soares_testis_NHT cDNA clone IMAGE:1639086 3'
0.000340271	W58097.1	zd21g06s1 Soares_fetal_heart_NbHH19W cDNA clone IMAGE:341338 3'
0.000340557	AA927606.1	on83d03s1 Soares_NFL_T_GBC_S1 cDNA clone IMAGE:1563269 3'
0.000342336	NM_019107.2	chromosome 19 open reading frame 10 (C19orf10), mRNA
0.00034309	AW294858.1	UI-H-BI2-ahi-h-05-0-UIs1 NCI_CGAP_Sub4 cDNA clone IMAGE:2727032 3'
0.000343376	AA872567.1	oa16g04s1 NCI_CGAP_GCB1 cDNA clone IMAGE:1305174 3' similar to contains Alu repetitive element;contains element LTR9 repetitive element ;
0.000343542	BC022402.1	clone IMAGE:4696931
0.000343875	NM_003726.2	src family associated phosphoprotein 1 (SCAP1)
0.000345603	NM_000343.1	solute carrier family 5 (sodium/glucose cotransporter), member 1 (SLC5A1)
0.00034577	AK129849.1	cDNA FLJ26339 fis, clone HRT02975
0.000347468	BC040611.2	T1560 protein, mRNA (cDNA clone IMAGE:5538783)
0.000347481	AF150203.1	mRNA from cd34+ stem cells cDNA clone CBDAJE09
0.000347935	NM_032470.2	tenascin XB (TNXB), transcript variant XB-S
0.000347953	Y10255.1	Hsapiens mRNA for mammary-derived growth inhibitor (MDGI)
0.000348321	NM_000211.1	integrin, beta 2 (antigen CD18 (p95), lymphocyte function-associated antigen 1; macrophage antigen 1 (mac-1) beta subunit) (ITGB2)
0.000348557	AW131438.1	xf63e06x1 NCI_CGAP_Gas4 cDNA clone IMAGE:2622754 3'
0.000350311	BG221105.1	RST40908 Athersys RAGE Library Homo sapiens cDNA
0.000351284	N78156.1	yv73g03r1 Soares fetal liver spleen 1NFLS cDNA clone IMAGE:248404 5'
0.000351642	BG402806.1	602418481F1 NIH_MGC_93 cDNA clone IMAGE:4525365 5'
0.000351831	T64164.1	T64164 yc09d11.s1 Stratagene lung (#937210) cDNA clone IMAGE:80181 3' similar to contains Alu repetitive element;contains MER25 repetitive element ;
0.000351849	NM_013401.2	RAB3A interacting protein (rabin3)-like 1 (RAB3IL1)
0.000352019	BC041658.1	clone IMAGE:5740472
0.000352442	AI939377.1	qi49e07x5 NCI_CGAP_Brn25 cDNA clone IMAGE:1859844 3'
0.000352724	NM_032795.1	hypothetical protein FLJ14494 (FLJ14494)
0.00035329	NM_033025.4	hypothetical protein FLJ13511 (7h3)
0.000353317	NM_174913.1	chromosome 14 open reading frame 21 (C14orf21)
0.000353353	NM_012268.1	phospholipase D3 (PLD3)
0.000353891	AK125533.1	cDNA FLJ43545 fis, clone PROST2011631
0.000354089	BQ029828.1	UI-H-DT0-auc-f-01-0-UIs1 NCI_CGAP_DT0 cDNA clone IMAGE:5867520 3'
0.00035433	AW015842.1	UI-H-BI0p-abc-h-07-0-UIs1 NCI_CGAP_Sub2 cDNA clone IMAGE:2711652 3'
0.000354761	AK126699.1	cDNA FLJ44745 fis, clone BRACE3028360
0.000354886	NM_032338.2	hypothetical protein MGC14817 (MGC14817)
0.000355234	NM_014026.3	mRNA decapping enzyme (DCPS)
0.000355261	BQ184937.1	UI-E-EJ1-ajo-a-12-0-UIs1 UI-E-EJ1 cDNA clone UI-E-EJ1-ajo-a-12-0-UI 3'
0.000356461	H50078.1	yo26e10s1 Soares adult brain N2b5HB55Y cDNA clone IMAGE:179082 3' similar to contains Alu repetitive element;
0.000357036	CB957055.1	AGENCOURT_13777677 NIH_MGC_184 cDNA clone IMAGE:30350116 5'
0.000357069	NM_001725.1	bactericidal/permeability-increasing protein (BPI)
0.00035801	BQ721503.1	AGENCOURT_8217597 Lupski_sympathetic_trunk cDNA clone IMAGE:6187779 5'
0.000358458	NM_152545.1	RasGEF domain family, member 1B (RASGEF1B)
0.000359081	BG716392.1	602676480F1 NIH_MGC_96 cDNA clone IMAGE:4799107 5'
0.000359334	AK096061.1	cDNA FLJ38742 fis, clone KIDNE2012009
0.000359693	BX105086.1	NCI_CGAP_Co3 cDNA clone IMAGp998B102307
0.000359698	AW897267.1	CM0-NN0057-150400-335-b06 NN0057 Homo sapiens cDNA
0.000359717	BG323841.1	602422862F1 NIH_MGC_14 cDNA clone IMAGE:4560927 5'
0.000359869	NM_001431.1	erythrocyte membrane protein band 41-like 2 (EPB41L2)
0.000359916	AI261983.1	qk43e12x1 NCI_CGAP_Co8 cDNA clone IMAGE:1871758 3' similar to contains TAR1.t1 TAR1 TAR1 repetitive element ;
0.000359926	AI038403.1	ox21h06.x1 Soares_fetal_liver_spleen_1NFLS_S1 cDNA clone IMAGE:1657019 3' similar to contains Alu repetitive element;contains element MER11 repetitive element ;
0.000359997	T87879.1	yd93c08s1 Soares fetal liver spleen 1NFLS cDNA clone IMAGE:115790 3' similar to contains Alu repetitive element;
0.000360546	BU930849.1	AGENCOURT_10425433 NIH_MGC_83 cDNA clone IMAGE:6668985 5'
0.000360698	CA416344.1	UI-H-FE0-bbu-o-04-0-UIs1 NCI_CGAP_FE0 cDNA clone UI-H-FE0-bbu-o-04-0-UI 3'
0.000362998	NM_005230.2	ELK3, ETS-domain protein (SRF accessory protein 2) (ELK3)
0.000363344	AW977365.1	EST389474 MAGE resequences, MAGO Homo sapiens cDNA
0.000364473	AK092100.1	cDNA FLJ34781 fis, clone NT2NE2003752
0.000365781	AI669219.1	wc13d05x1 NCI_CGAP_Pr28 cDNA clone IMAGE:2315049 3' similar to contains Alu repetitive element;
0.000365992	NM_153271.1	hypothetical protein MGC32065 (MGC32065)
0.000366517	BG200282.1	RST19592 Athersys RAGE Library Homo sapiens cDNA
0.000366961	BU741774.1	UI-E-EJ0-ain-a-10-0-UIs1 UI-E-EJ0 cDNA clone UI-E-EJ0-ain-a-10-0-UI 3'
0.000367228	NM_000952.3	platelet-activating factor receptor (PTAFR)
0.000367384	AI910430.1	wf81h05x1 Soares_NFL_T_GBC_S1 cDNA clone IMAGE:2362041 3' similar to contains Alu repetitive element;
0.000367567	AW450103.1	UI-H-BI3-akw-d-11-0-UIs1 NCI_CGAP_Sub5 cDNA clone IMAGE:2735684 3'
0.000368731	AI261722.1	qz31b04x1 NCI_CGAP_Kid11 cDNA clone IMAGE:2028463 3' similar to contains MER2.b1 MER2 repetitive element ;
0.000369	NM_015399.2	breast cancer metastasis suppressor 1 (BRMS1)
0.00036926	NM_002437.3	MpV17 transgene, murine homolog, glomerulosclerosis (MPV17)
0.000369544	AA626715.1	zu89c03s1 Soares_testis_NHT cDNA clone IMAGE:745156 3'
0.000369886	AI023336.1	ox04c03x1 Soares_fetal_liver_spleen_1NFLS_S1 cDNA clone IMAGE:1655332 3' similar to contains MER29.t2 MER29 repetitive element ;
0.000370495	BG682807.1	602651006F1 NIH_MGC_47 cDNA clone IMAGE:4762104 5'
0.000371551	BG400482.1	602464716F1 NIH_MGC_75 cDNA clone IMAGE:4592882 5'
0.000372197	NM_017584.5	aldehyde reductase (aldose reductase) like 6 (ALDRL6), mRNA
0.000372406	NM_021111.1	reversion-inducing-cysteine-rich protein with kazal motifs (RECK)
0.000372661	BQ707816.1	AGENCOURT_8418320 NIH_MGC_113 cDNA clone IMAGE:6281724 5'
0.000373515	AI056666.1	oz26e05.x1 Soares_total_fetus_Nb2HF8_9w cDNA clone IMAGE:1676480 3' similar to contains L1.t1 L1 repetitive element ;
0.000374376	AK123649.1	cDNA FLJ41655 fis, clone FEBRA2025477
0.000375484	AA398885.1	zt64f12s1 Soares_testis_NHT cDNA clone IMAGE:727151 3'
0.000376268	AK026280.1	cDNA: FLJ22627 fis, clone HSI06152
0.000377517	NM_001388.3	developmentally regulated GTP binding protein 2 (DRG2)
0.000377526	AI673094.1	we60f02x1 Soares_thymus_NHFTh cDNA clone IMAGE:2345499 3'
0.000377527	AA258987.1	zs35b12r1 NCI_CGAP_GCB1 cDNA clone IMAGE:687167 5' similar to contains Alu repetitive element;
0.000378592	AK056890.1	cDNA FLJ32328 fis, clone PROST2004481
0.000379508	NM_002048.1	growth arrest-specific 1 (GAS1)
0.000379672	CA394429.1	cs51d12y1 Human Retinal pigment epithelium/choroid cDNA (Un-normalized, unamplified): cs cDNA clone cs51d12 5'
0.000380539	BE144450.1	MR0-HT0168-141199-002-h12 HT0168 Homo sapiens cDNA
0.000381094	XM_096722.1	LOC145134 (LOC145134), mRNA
0.000381606	AF086498.1	full length insert cDNA clone ZD97H10
0.000381862	NM_002537.1	ornithine decarboxylase antizyme 2 (OAZ2)
0.000382003	NM_015981.2	calcium/calmodulin-dependent protein kinase (CaM kinase) II alpha (CAMK2A), transcript variant 1
0.000382302	BI468353.1	id87e07x1 Human insulinoma cDNA clone IMAGE:5022805 3'
0.000383356	NM_025230.3	WD repeat domain 23 (WDR23), transcript variant 1
0.000383622	AA358186.1	EST67136 Fetal lung III Homo sapiens cDNA 3' end similar to EST containing Alu repeat
0.000384663	BM719528.1	UI-E-EJ1-ajf-f-03-0-UI.r1 UI-E-EJ1 cDNA clone UI-E-EJ1-ajf-f-03-0-UI 5'
0.000384731	M27333.1	(clone HGP03) T cell receptor gamma-chain processed pseudogene mRNA, C2 region
0.000385118	NM_024939.2	hypothetical protein FLJ21918 (FLJ21918)
0.000385272	BC007733.2	cDNA clone IMAGE:4123798
0.000385892	NM_013402.3	fatty acid desaturase 1 (FADS1)
0.000386251	AI219474.1	qh18f02.x1 Soares_NFL_T_GBC_S1 cDNA clone IMAGE:1845051 3'
0.000387154	BC034579.1	clone IMAGE:5165512, mRNA
0.000387164	AK055231.1	cDNA FLJ30669 fis, clone FCBBF1000684
0.000389284	AA938150.1	oc10a01.s1 NCI_CGAP_GCB1 cDNA clone IMAGE:1340424 3' similar to contains element MER6 repetitive element ;
0.000389378	AK022062.1	cDNA FLJ12000 fis, clone HEMBB1001531
0.000389475	BX113723.1	Soares fetal liver spleen 1NFLS cDNA clone IMAGp998F0984
0.000389735	AW188315.1	xj95b08.x1 Soares_NFL_T_GBC_S1 cDNA clone IMAGE:2664951 3' similar to contains MER32.t1 MER32 repetitive element ;
0.000389922	NM_031285.1	hypothetical protein PP1057 (PP1057)
0.000390502	NM_182798.1	hypothetical protein FLJ39155 (FLJ39155), transcript variant 2
0.000390513	NM_004772.1	chromosome 5 open reading frame 13 (C5orf13)
0.000390522	CA949732.1	iq24e03y1 HR85 islet cDNA clone IMAGE: 5'
0.000392441	BX503694.1	DKFZp686M02112_s1 686 (synonym: hlcc3) cDNA clone DKFZp686M02112 3'
0.000392771	NM_032119.1	monogenic, audiogenic seizure susceptibility 1 homolog (mouse) (MASS1)
0.000392943	AI793002.1	qz36a08y5 NCI_CGAP_Kid11 cDNA clone IMAGE:2028950 5'
0.000393063	NM_182662.1	aminoadipate aminotransferase (AADAT), transcript variant 2
0.000393343	AV737736.1	CB cDNA clone CBLAAD01 5'
0.000393949	NM_213609.1	TAFA1 protein (TAFA1)
0.000394385	BF964352.1	RC5-NN1065-271200-028-C09_1 NN1065 Homo sapiens cDNA
0.000395045	AW615705.1	ba14f04x1 NIH_MGC_7 cDNA clone IMAGE:2824351 3'
0.000395173	AW070231.1	xa09e03x1 Soares_NFL_T_GBC_S1 cDNA clone IMAGE:2567836 3'
0.000396874	AK021786.1	cDNA FLJ11724 fis, clone HEMBA1005331
0.000397341	NM_033226.1	ATP-binding cassette, sub-family C (CFTR/MRP), member 12 (ABCC12), transcript variant E
0.000398037	AI695905.1	ts87d07.x1 NCI_CGAP_GC6 cDNA clone IMAGE:2238253 3' similar to contains MER5.b3 MER5 MER5 repetitive element ;
0.000398701	AK022084.1	cDNA FLJ12022 fis, clone HEMBB1001760
0.000398784	NM_022044.1	stromal cell-derived factor 2-like 1 (SDF2L1)
0.000398812	CA423683.1	UI-H-FE1-bed-a-01-0-UIs1 NCI_CGAP_FE1 cDNA clone UI-H-FE1-bed-a-01-0-UI 3'
0.000399562	NM_017564.8	stabilin 2 (STAB2)
0.000401069	T59198.1	yb50f08r1 Stratagene fetal spleen (#937205) cDNA clone IMAGE:74631 5'
0.000401518	BG617273.1	602615492F1 NIH_MGC_76 cDNA clone IMAGE:4734382 5'
0.000401663	AA041491.1	zf10a04r1 Soares_fetal_heart_NbHH19W cDNA clone IMAGE:376494 5'
0.000403065	AW573183.1	hf34a03x1 Soares_NFL_T_GBC_S1 cDNA clone IMAGE:2933740 3' similar to contains L1.t1 L1 repetitive element ;
0.000406363	NM_002425.1	matrix metalloproteinase 10 (stromelysin 2) (MMP10)
0.000406392	BC020539.1	clone IMAGE:3048919, mRNA
0.000406895	BF110584.1	7n39e07x1 NCI_CGAP_Lu24 cDNA clone IMAGE:3567061 3'
0.000407592	AB028949.1	KIAA1026 protein
0.000407608	AW268884.1	xv48f09x1 Soares_NFL_T_GBC_S1 cDNA clone IMAGE:2816393 3'
0.000408925	NM_012429.1	SEC14-like 2 (S cerevisiae) (SEC14L2)
0.000409648	BC037537.1	clone IMAGE:5284619
0.000410108	AI125664.1	qd90f04x1 Soares_testis_NHT cDNA clone IMAGE:1736767 3'
0.000410159	NM_173795.2	hypothetical protein FLJ32096 (FLJ32096)
0.000410315	BC044253.1	clone IMAGE:6042806
0.000411661	BI838262.1	603083185F1 NIH_MGC_120 cDNA clone IMAGE:5222492 5'
0.000412172	NM_000781.1	cytochrome P450, family 11, subfamily A, polypeptide 1 (CYP11A1), nuclear gene encoding mitochondrial protein
0.000412915	NM_001107.3	acylphosphatase 1, erythrocyte (common) type (ACYP1), transcript variant 1
0.000414555	BC033940.1	clone IMAGE:5272723, mRNA
0.000415006	NM_001002032.1	hematological and neurological expressed 1 (HN1), transcript variant 2, mRNA
0.000416087	NM_004742.1	BAI1-associated protein 1 (BAIAP1)
0.000416606	AL699378.1	DKFZp686I11113_r1 686 (synonym: hlcc3) cDNA clone DKFZp686I11113 5'
0.000417609	AI812049.1	tw46e08x1 NCI_CGAP_Ut1 cDNA clone IMAGE:2262758 3' similar to contains MER12.t2 MER12 repetitive element ;
0.00041776	AA677588.1	zj66h03s1 Soares_fetal_liver_spleen_1NFLS_S1 cDNA clone IMAGE:455285 3'
0.000418248	AK000645.1	cDNA FLJ20638 fis, clone KAT02982, highly similar to SUIS_RABIT SUCRASE-ISOMALTASE
0.000418879	BU633163.1	UI-H-FL1-bgt-n-07-0-UIs1 NCI_CGAP_FL1 cDNA clone UI-H-FL1-bgt-n-07-0-UI 3'
0.000418981	AA506896.1	nh63c04.s1 NCI_CGAP_Pr8 cDNA clone IMAGE:957030 similar to gb:X02067 H.sapiens mRNA for 7SL RNA pseudogene (HUMAN);
0.000419329	NM_016608.1	armadillo repeat containing, X-linked 1 (ARMCX1)
0.000419642	CK820678.1	ie01f11y5 HR85 islet cDNA clone IMAGE:5085860 5'
0.000419736	NM_032572.2	ribonuclease, RNase A family, 7 (RNASE7)
0.000419896	NM_198492.1	liver and lymph node sinusoidal endothelial cell C-type lectin (LSECtin)
0.000420261	AI424832.1	tg37e06x1 Soares_NFL_T_GBC_S1 cDNA clone IMAGE:2110978 3'
0.000420723	AK027178.1	cDNA: FLJ23525 fis, clone LNG05604
0.000420986	NM_052860.1	zinc finger protein 300 (ZNF300)
0.00042323	NM_004615.2	transmembrane 4 superfamily member 2 (TM4SF2)
0.00042373	AK026808.1	cDNA: FLJ23155 fis, clone LNG09573
0.000425403	NM_178819.2	putative lysophosphatidic acid acyltransferase (DKFZp586M1819)
0.000425597	BM832957.1	K-EST0107532 S5SNU484s1 cDNA clone S5SNU484s1-10-G04 5'
0.000426077	AL533681.3	FETAL BRAIN cDNA clone CS0DF002YD14 5-PRIME
0.000426816	BM853440.1	K-EST0135063 S22SNU16n1 cDNA clone S22SNU16n1-139-F11 5'
0.000427088	NM_020246.2	solute carrier family 12 (potassium/chloride transporters), member 9 (SLC12A9)
0.000427152	BU675858.1	UI-CF-DU1-aai-i-10-0-UIs1 UI-CF-DU1 cDNA clone UI-CF-DU1-aai-i-10-0-UI 3'
0.000428685	BF513633.1	UI-H-BW1-amt-d-07-0-UIs1 NCI_CGAP_Sub7 cDNA clone IMAGE:3070909 3'
0.000429067	NM_020398.2	serine protease inhibitor-like, with Kunitz and WAP domains 1 (eppin) (SPINLW1), transcript variant 1
0.000429957	NM_024986.1	hypothetical protein FLJ12331 (FLJ12331)
0.000430395	BI459188.1	603199381F1 NIH_MGC_97 cDNA clone IMAGE:5265308 5'
0.000430685	BE675504.1	7f10d09x1 NCI_CGAP_CLL1 cDNA clone IMAGE:3294257 3' similar to contains Alu repetitive element;
0.000430861	AI494039.1	qz55a10x1 NCI_CGAP_Kid11 cDNA clone IMAGE:2030778 3'
0.000432104	NM_022749.4	retinoic acid induced 16 (RAI16)
0.000432559	BU732200.1	UI-E-CI1-afw-p-16-0-UIs1 UI-E-CI1 cDNA clone UI-E-CI1-afw-p-16-0-UI 3'
0.000432616	BF672768.1	602152084F1 NIH_MGC_81 cDNA clone IMAGE:4293165 5'
0.000433037	BU620859.1	UI-H-FL1-bfx-p-16-0-UIs1 NCI_CGAP_FL1 cDNA clone UI-H-FL1-bfx-p-16-0-UI 3'
0.000433121	AI123296.1	ov48c04x1 Soares_testis_NHT cDNA clone IMAGE:1640550 3'
0.000433285	AW241714.1	xn74b07x1 Soares_NFL_T_GBC_S1 cDNA clone IMAGE:2700181 3'
0.00043384	NM_016167.3	nucleolar protein 7, 27kDa (NOL7)
0.000434123	BX115579.1	Soares fetal liver spleen 1NFLS cDNA clone IMAGp998G23416
0.000434483	BM992838.1	UI-H-DT0-atv-h-17-0-UI.s1 NCI_CGAP_DT0 cDNA clone IMAGE:5864896 3'
0.000436902	BE675346.1	7f07d06x1 NCI_CGAP_CLL1 cDNA clone IMAGE:3293963 3' similar to contains element MSR1 repetitive element ;
0.000437722	AI800717.1	tc13c10x1 Soares_NhHMPu_S1 cDNA clone IMAGE:2063730 3' similar to contains THR.b2 THR THR repetitive element ;
0.000437797	AK027059.1	cDNA: FLJ23406 fis, clone HEP19309
0.000438512	NM_173608.1	chromosome 14 open reading frame 80 (C14orf80)
0.000438903	AW629564.1	hi60h05x1 Soares_NFL_T_GBC_S1 cDNA clone IMAGE:2976729 3'
0.000442157	AK096154.1	cDNA FLJ38835 fis, clone MESAN2002424
0.000442932	NM_001752.1	catalase (CAT)
0.000443015	AI907551.1	RC-BT147-120499-045 BT147 Homo sapiens cDNA
0.000444536	NM_005277.3	glycoprotein M6A (GPM6A), transcript variant 1
0.000444726	AF339770.1	clone IMAGE:125405
0.000444766	NM_005178.2	B-cell CLL/lymphoma 3 (BCL3)
0.00044598	AK024143.1	cDNA FLJ14081 fis, clone HEMBB1002280
0.00044608	NM_004752.1	glial cells missing homolog 2 (Drosophila) (GCM2)
0.000446462	BX119499.1	Soares_fetal_heart_NbHH19W cDNA clone IMAGp998P234294 ; IMAGE:1691398
0.000446752	NM_006154.1	neural precursor cell expressed, developmentally down-regulated 4 (NEDD4)
0.000449055	AK127004.1	cDNA FLJ45059 fis, clone BRAWH3023274
0.000449515	NM_001849.2	collagen, type VI, alpha 2 (COL6A2), transcript variant 2C2
0.000450018	AI252642.1	qu66g12.x1 NCI_CGAP_Brn35 cDNA clone IMAGE:1977094 3' similar to contains LOR1.b1 LOR1 repetitive element ;
0.000450811	AF138859.1	clone FLB2932 mRNA sequence
0.000451682	CA448026.1	UI-H-EI0-ayh-p-11-0-UIs1 NCI_CGAP_EI0 cDNA clone UI-H-EI0-ayh-p-11-0-UI 3'
0.000455673	BU564252.1	AGENCOURT_10371912 NIH_MGC_141 cDNA clone IMAGE:6602211 5'
0.000456476	NM_016187.1	bridging integrator 2 (BIN2)
0.000458907	AI440074.1	ti61h04x1 NCI_CGAP_Lym12 cDNA clone IMAGE:2134999 3'
0.000458951	AL833276.1	mRNA; cDNA DKFZp451D088 (from clone DKFZp451D088)
0.000458973	NM_032510.2	par-6 partitioning defective 6 homolog gamma (C elegans) (PARD6G)
0.000460367	AI732466.1	zn87g06x5 Stratagene lung carcinoma 937218 cDNA clone IMAGE:565210 3' similar to contains Alu repetitive element;contains element MER22 repetitive element ;
0.000460658	NM_207393.1	RPRC483 (UNQ483)
0.000461398	AL080215.1	mRNA; cDNA DKFZp586J0323 (from clone DKFZp586J0323)
0.000461975	R36049.1	R36049 yg69f05.r1 Soares infant brain 1NIB cDNA clone IMAGE:38603 5'
0.000461986	NM_006469.2	influenza virus NS1A binding protein (IVNS1ABP)
0.000462626	BC025999.1	clone IMAGE:4291396
0.000462661	BM806877.1	AGENCOURT_6566537 NIH_MGC_88 cDNA clone IMAGE:5738011 5'
0.000463025	AW450758.1	UI-H-BI3-akq-g-06-0-UIs1 NCI_CGAP_Sub5 cDNA clone IMAGE:2735410 3'
0.000463707	BU856850.1	AGENCOURT_10472835 NIH_MGC_107 cDNA clone IMAGE:6646633 5'
0.000464151	NM_001106.2	activin A receptor, type IIB (ACVR2B)
0.000465153	AI693142.1	wd68a07x1 NCI_CGAP_Lu24 cDNA clone IMAGE:2336724 3'
0.00046518	NM_014234.3	hydroxysteroid (17-beta) dehydrogenase 8 (HSD17B8)
0.000465209	BX109923.1	Soares infant brain 1NIB cDNA clone IMAGp998M05273
0.000466121	NM_004635.3	mitogen-activated protein kinase-activated protein kinase 3 (MAPKAPK3)
0.000467981	BM547960.1	AGENCOURT_6531581 NIH_MGC_124 cDNA clone IMAGE:5732741 5'
0.000468111	AK125453.1	cDNA FLJ43464 fis, clone OCBBF2036225
0.000468903	AK126662.1	cDNA FLJ44706 fis, clone BRACE3017253, weakly similar to LAO/AO transport system kinase (EC 27.-.-)
0.000469081	N27004.1	N27004 yw72g10.s1 Soares_placenta_8to9weeks_2NbHP8to9W cDNA clone IMAGE:257826 3'
0.000469278	AW277054.1	xp61c03.x1 NCI_CGAP_Ov39 cDNA clone IMAGE:2744836 3' similar to contains Alu repetitive element;
0.000469959	NM_207507.1	FLJ45202 protein (FLJ45202)
0.000470441	BM994704.1	UI-H-DH0-auq-a-05-0-UIs1 NCI_CGAP_DH0 cDNA clone IMAGE:5872780 3'
0.000470485	NM_030640.1	dual specificity phosphatase 16 (DUSP16)
0.000470719	AI939546.1	qy64f10x5 NCI_CGAP_Brn25 cDNA clone IMAGE:2016811 3' similar to contains Alu repetitive element;contains element LTR5 repetitive element ;
0.000472397	BX478057.1	DKFZp686I09200_s1 686 (synonym: hlcc3) cDNA clone DKFZp686I09200 3'
0.000473069	NM_003046.1	solute carrier family 7 (cationic amino acid transporter, y+ system), member 2 (SLC7A2)
0.000475489	AI823343.1	wh52h04x1 NCI_CGAP_Kid11 cDNA clone IMAGE:2384407 3'
0.000477708	AI478847.1	tm24e12.x1 Soares_NFL_T_GBC_S1 cDNA clone IMAGE:2157550 3' similar to contains L1.t1 L1 repetitive element ;
0.000478222	NM_014774.1	KIAA0494 protein, complete cds
0.000479433	NM_003200.1	transcription factor 3 (E2A immunoglobulin enhancer binding factors E12/E47) (TCF3)
0.000479691	AA447561.1	zw81f01s1 Soares_testis_NHT cDNA clone IMAGE:782617 3'
0.000480591	BG026480.1	602291872F1 NIH_MGC_86 cDNA clone IMAGE:4386688 5'
0.000481679	BF510883.1	UI-H-BI4-apm-h-04-0-UIs1 NCI_CGAP_Sub8 cDNA clone IMAGE:3087990 3'
0.00048199	INCYTE UNIQUE	INCYTE UNIQUE
0.000482186	BE327104.1	hw07b05x1 NCI_CGAP_Lu24 cDNA clone IMAGE:3182193 3'
0.000483414	AA224986.1	nc34b07s1 NCI_CGAP_Pr2 cDNA clone IMAGE:1010005 similar to contains Alu repetitive element;
0.000483782	Y09321.1	Hsapiens TAFII105 mRNA, partial
0.00048445	NM_031475.1	espin (ESPN)
0.000484455	CA944489.1	UI-CF-FN0-afp-b-09-0-UIs1 UI-CF-FN0 cDNA clone UI-CF-FN0-afp-b-09-0-UI 3'
0.000486346	BF033831.1	601456207F1 NIH_MGC_66 cDNA clone IMAGE:3860136 5'
0.000486941	NM_001276.1	chitinase 3-like 1 (cartilage glycoprotein-39) (CHI3L1)
0.000487141	BC030694.1	v-myc myelocytomatosis viral oncogene homolog 1, lung carcinoma derived (avian), clone IMAGE:4824265
0.000487517	AA190191.1	IBD169 Human Ulcerative Colitis Mucosa Express Library Homo sapiens cDNA 5'
0.000487792	NM_024922.3	esterase 31 (FLJ21736)
0.000487991	AI612085.1	tt64c03x1 NCI_CGAP_HSC4 cDNA clone IMAGE:2245540 3'
0.000488492	NM_015533.2	DKFZP586B1621 protein (DKFZP586B1621)
0.000489063	BI603295.1	603245153F1 NIH_MGC_96 cDNA clone IMAGE:5287404 5'
0.000489517	CD239538.1	FNPBVF10 FNP Homo sapiens cDNA
0.000489657	NM_032483.2	HTPAP protein (HTPAP)
0.000490092	NM_152665.1	hypothetical protein FLJ40873 (FLJ40873)
0.000490462	AK094739.1	cDNA FLJ37420 fis, clone BRAWH2001186
0.000490508	BI045558.1	MR3-FN0206-300101-002-f07 FN0206 Homo sapiens cDNA
0.000490573	NM_001133.2	afamin (AFM)
0.000491065	BX093963.1	Soares fetal liver spleen 1NFLS cDNA clone IMAGp998I2488
0.000491643	W16444.1	za98a12r1 Soares_fetal_lung_NbHL19W cDNA clone IMAGE:300574 5' similar to contains element TAR1 repetitive element ;
0.000491678	AA773576.1	ab61c08s1 Stratagene lung carcinoma 937218 cDNA clone IMAGE:845294 3' similar to contains Alu repetitive element;contains element MER22 repetitive element ;
0.00049177	AI703208.1	wd30f01.x1 Soares_NFL_T_GBC_S1 cDNA clone IMAGE:2329657 3' similar to TR:Q61785 Q61785 L1MD-A13 REPETITIVE SEQUENCE. ;contains element L1 repetitive element ;
0.000492366	NM_018722.1	KCNQ1 downstream neighbor (KCNQ1DN)
0.000496329	BG338543.1	602436272F1 NIH_MGC_46 cDNA clone IMAGE:4554472 5'
0.000496523	NM_031292.2	hypothetical protein DKFZp434G1415 (DKFZP434G1415)
0.000496559	AA613961.1	no78d05s1 NCI_CGAP_AA1 cDNA clone IMAGE:1112937 3' similar to contains Alu repetitive element;contains element MSR1 repetitive element ;
0.000496657	BC033543.1	clone IMAGE:4826441
[truncated: 9,703 more rows]
