# Supplementary material for: Systematic Analysis of the Gene Expression in the Livers of Nonalcoholic Steatohepatitis: Implications on Potential Biomarkers and Molecular Pathological Mechanism
Source: PLoS One. 2012 Dec 26;7(12):e51131. doi: 10.1371/journal.pone.0051131 (PMC3530598; doi:10.1371/journal.pone.0051131)
Supplement: Table S9 — DEGs identified by WAD in microarray two under the cutoff of WAD = 1.5. (XLS) [file pone.0051131.s011.xls]

## Sheet: WAD2_1.5
WAD value	GenBank Accession	Gene description
4.43024	NM_002137.2	heterogeneous nuclear ribonucleoprotein A2/B1 (HNRPA2B1), transcript variant A2
4.08155	NM_001741.1	calcitonin/calcitonin-related polypeptide, alpha (CALCA)
3.71133	AI262063.1	qz33c05x1 NCI_CGAP_Kid11 cDNA clone IMAGE:2028680 3' similar to gb:X02747 FRUCTOSE-BISPHOSPHATE ALDOLASE B (HUMAN);
3.66794	NM_000670.2	alcohol dehydrogenase 4 (class II), pi polypeptide (ADH4)
3.63168	NM_000042.1	apolipoprotein H (beta-2-glycoprotein I) (APOH)
3.62435	NM_133504.2	decorin (DCN), transcript variant B
3.56216	NM_000040.1	apolipoprotein C-III (APOC3)
3.51533	NM_000607.1	orosomucoid 1 (ORM1)
3.51417	W86732.1	zh63d09s1 Soares_fetal_liver_spleen_1NFLS_S1 cDNA clone IMAGE:416753 3' similar to contains Alu repetitive element;
3.40955	NM_004887.3	chemokine (C-X-C motif) ligand 14 (CXCL14)
3.4046	NM_003122.2	serine protease inhibitor, Kazal type 1 (SPINK1)
3.32812	NM_004944.1	deoxyribonuclease I-like 3 (DNASE1L3)
3.2779	NM_145740.2	glutathione S-transferase A1 (GSTA1)
3.17051	NM_005712.1	HERV-H LTR-associating 1 (HHLA1)
3.15474	NM_021104.1	ribosomal protein L41 (RPL41)
3.14557	NM_003251.2	thyroid hormone responsive (SPOT14 homolog, rat) (THRSP)
3.13917	NM_153756.1	fibronectin type III domain containing 5 (FNDC5)
3.06205	NM_000041.2	apolipoprotein E (APOE)
3.04319	BM990501.1	UI-H-DH0-asf-b-08-0-UIs1 NCI_CGAP_DH0 cDNA clone IMAGE:5858215 3'
3.01015	BM832957.1	K-EST0107532 S5SNU484s1 cDNA clone S5SNU484s1-10-G04 5'
3.00431	NM_000348.2	steroid-5-alpha-reductase, alpha polypeptide 2 (3-oxo-5 alpha-steroid delta 4-dehydrogenase alpha 2) (SRD5A2)
2.99522	NM_000638.2	vitronectin (serum spreading factor, somatomedin B, complement S-protein) (VTN)
2.96631	NM_000518.4	hemoglobin, beta (HBB)
2.95918	NM_016199.1	LSM7 homolog, U6 small nuclear RNA associated (S cerevisiae) (LSM7)
2.90111	NM_033554.2	major histocompatibility complex, class II, DP alpha 1 (HLA-DPA1)
2.89101	H62713.1	yr28c08r1 Soares fetal liver spleen 1NFLS cDNA clone IMAGE:206606 5' similar to gb:X01683 ALPHA-1-ANTITRYPSIN PRECURSOR (HUMAN);
2.85096	NM_004467.3	fibrinogen-like 1 (FGL1), transcript variant 1
2.84329	AA778141.1	zf45a02s1 Soares_fetal_heart_NbHH19W cDNA clone IMAGE:379850 3'
2.79868	NM_000567.1	C-reactive protein, pentraxin-related (CRP)
2.791	NM_175619.1	zygote arrest 1 (ZAR1)
2.78745	NM_019111.2	major histocompatibility complex, class II, DR alpha (HLA-DRA)
2.77404	AI200985.1	qf63e05x1 Soares_testis_NHT cDNA clone IMAGE:1754720 3'
2.77169	NM_005564.2	lipocalin 2 (oncogene 24p3) (LCN2)
2.74337	BG564326.1	602590044F1 NIH_MGC_76 cDNA clone IMAGE:4724027 5'
2.72938	NM_152338.1	zymogen granule protein 16 (ZG16)
2.72824	AL110179.1	mRNA; cDNA DKFZp564D0472 (from clone DKFZp564D0472)
2.68748	AK130682.1	cDNA FLJ27172 fis, clone SYN01847
2.62132	NM_178170.2	NIMA (never in mitosis gene a)- related kinase 8 (NEK8)
2.6132	AA740981.1	nz05e04s1 NCI_CGAP_GCB1 cDNA clone IMAGE:1286910 3' similar to contains element MER10 repetitive element ;
2.60558	BG898200.1	HOA38-1-H5 HOA (Human Osteoarthritic Cartilage) Homo sapiens cDNA
2.58574	NM_003312.4	thiosulfate sulfurtransferase (rhodanese) (TST), nuclear gene encoding mitochondrial protein
2.57707	NM_000667.2	alcohol dehydrogenase 1A (class I), alpha polypeptide (ADH1A)
2.56653	NM_000163.1	growth hormone receptor (GHR)
2.54656	NM_005532.2	interferon, alpha-inducible protein 27 (IFI27), transcript variant a
2.52572	NM_001639.2	amyloid P component, serum (APCS)
2.51855	NM_003049.1	solute carrier family 10 (sodium/bile acid cotransporter family), member 1 (SLC10A1)
2.51776	NM_003665.2	ficolin (collagen/fibrinogen domain containing) 3 (Hakata antigen) (FCN3), transcript variant 1
2.49337	NM_015991.1	complement component 1, q subcomponent, alpha polypeptide (C1QA)
2.4878	AI130680.1	qc12a11x1 Soares_fetal_heart_NbHH19W cDNA clone IMAGE:1709372 3' similar to contains Alu repetitive element;
2.48694	NM_016084.3	RAS, dexamethasone-induced 1 (RASD1)
2.48478	AI277964.1	qm51c10x1 Soares_placenta_8to9weeks_2NbHP8to9W cDNA clone IMAGE:1892274 3'
2.47063	NM_145792.1	microsomal glutathione S-transferase 1 (MGST1), transcript variant 1a
2.45715	AA551150.1	nk76b03s1 NCI_CGAP_Sch1 cDNA clone IMAGE:1019405 3' similar to contains Alu repetitive element;
2.45573	NM_000531.3	ornithine carbamoyltransferase (OTC)
2.44522	NM_001276.1	chitinase 3-like 1 (cartilage glycoprotein-39) (CHI3L1)
2.4444	NM_005518.1	3-hydroxy-3-methylglutaryl-Coenzyme A synthase 2 (mitochondrial) (HMGCS2)
2.44386	NM_002302.1	leukocyte cell-derived chemotaxin 2 (LECT2)
2.42888	AK023341.1	cDNA FLJ13279 fis, clone OVARC1001055, moderately similar to PRE-B CELL ENHANCING FACTOR PRECURSOR
2.42807	NM_003937.1	kynureninase (L-kynurenine hydrolase) (KYNU)
2.40123	NM_006894.4	flavin containing monooxygenase 3 (FMO3), transcript variant 1, mRNA
2.39995	NM_003195.4	transcription elongation factor A (SII), 2 (TCEA2), transcript variant 1
2.39155	NM_021126.3	mercaptopyruvate sulfurtransferase (MPST)
2.38094	NM_001266.3	carboxylesterase 1 (monocyte/macrophage serine esterase 1) (CES1)
2.37768	AA460661.1	zx64c02s1 Soares_total_fetus_Nb2HF8_9w cDNA clone IMAGE:796226 3'
2.37694	NM_003897.2	immediate early response 3 (IER3), transcript variant short
2.37378	NM_003332.2	TYRO protein tyrosine kinase binding protein (TYROBP), transcript variant 1
2.35775	AL133611.1	mRNA; cDNA DKFZp434O1317 (from clone DKFZp434O1317)
2.35725	NM_003986.1	butyrobetaine (gamma), 2-oxoglutarate dioxygenase (gamma-butyrobetaine hydroxylase) 1 (BBOX1)
2.34073	AI097641.1	qb59a09x1 NCI_CGAP_Brn23 cDNA clone IMAGE:1704376 3' similar to contains Alu repetitive element;
2.30317	AI739024.1	wi34d03x1 NCI_CGAP_Co16 cDNA clone IMAGE:2392133 3'
2.30064	NM_178135.2	short-chain dehydrogenase/reductase 9 (SCDR9)
2.29739	NM_198492.1	liver and lymph node sinusoidal endothelial cell C-type lectin (LSECtin)
2.29536	NM_000394.2	crystallin, alpha A (CRYAA)
2.29328	NM_000508.2	fibrinogen, A alpha polypeptide (FGA), transcript variant alpha-E
2.2849	NM_000090.2	collagen, type III, alpha 1 (Ehlers-Danlos syndrome type IV, autosomal dominant) (COL3A1)
2.28487	NM_000185.2	serine (or cysteine) proteinase inhibitor, clade D (heparin cofactor), member 1 (SERPIND1)
2.28274	BC039335.1	clone IMAGE:5268043
2.27293	NM_006908.3	ras-related C3 botulinum toxin substrate 1 (rho family, small GTP binding protein Rac1) (RAC1), transcript variant Rac1
2.27176	V00522.1	mRNA encoding major histocompatibility complex gene HLA-DR beta-I
2.26722	NM_004585.2	retinoic acid receptor responder (tazarotene induced) 3 (RARRES3)
2.2565	NM_014494.1	trinucleotide repeat containing 6 (TNRC6)
2.25467	NM_000558.3	hemoglobin, alpha 1 (HBA1)
2.253	NM_016509.1	C-type lectin-like receptor-2 (CLEC2)
2.24007	NM_199235.1	collectin sub-family member 11 (COLEC11), transcript variant 2
2.23458	NM_144683.2	hypothetical protein MGC23280 (MGC23280)
2.23037	NM_018441.2	peroxisomal trans-2-enoyl-CoA reductase (PECR)
2.21129	BQ428303.1	AGENCOURT_7890685 NIH_MGC_72 cDNA clone IMAGE:6168376 5'
2.20686	AW573183.1	hf34a03x1 Soares_NFL_T_GBC_S1 cDNA clone IMAGE:2933740 3' similar to contains L1.t1 L1 repetitive element ;
2.20222	AI859828.1	wm21a02.x1 NCI_CGAP_Ut4 cDNA clone IMAGE:2436554 3' similar to contains Alu repetitive element;
2.19691	NM_005980.2	S100 calcium binding protein P (S100P)
2.19087	NM_001565.1	chemokine (C-X-C motif) ligand 10 (CXCL10)
2.18707	INCYTE UNIQUE	INCYTE UNIQUE
2.18581	NM_001743.3	calmodulin 2 (phosphorylase kinase, delta) (CALM2)
2.18515	BF512015.1	UI-H-BI4-apu-d-09-0-UIs1 NCI_CGAP_Sub8 cDNA clone IMAGE:3088576 3'
2.18465	NM_017888.2	hypothetical protein FLJ20581 (FLJ20581)
2.17652	NM_198216.1	small nuclear ribonucleoprotein polypeptides B and B1 (SNRPB), transcript variant 1
2.1638	NM_016246.1	dehydrogenase/reductase (SDR family) member 10 (DHRS10)
2.15011	NM_001540.2	heat shock 27kDa protein 1 (HSPB1)
2.14965	BC017828.1	Similar to ADP-ribosyltransferase 1, clone IMAGE:4327768
2.14789	NM_002215.1	inter-alpha (globulin) inhibitor H1 (ITIH1)
2.14005	NM_000596.1	insulin-like growth factor binding protein 1 (IGFBP1)
2.13846	NM_004355.1	CD74 antigen (invariant polypeptide of major histocompatibility complex, class II antigen-associated) (CD74)
2.13607	NM_001803.1	CDW52 antigen (CAMPATH-1 antigen) (CDW52)
2.13479	NM_000636.1	superoxide dismutase 2, mitochondrial (SOD2)
2.12098	NM_001385.1	dihydropyrimidinase (DPYS)
2.12083	NM_012168.4	F-box protein 2 (FBXO2), mRNA
2.11722	AI935404.1	wo84b02x1 NCI_CGAP_Kid11 cDNA clone IMAGE:2461995 3'
2.1158	AF075065.1	full length insert cDNA YQ02E12
2.11163	NM_001553.1	insulin-like growth factor binding protein 7 (IGFBP7)
2.09854	NM_003278.1	tetranectin (plasminogen binding protein) (TNA)
2.09154	BX335788.2	PLACENTA COT 25-NORMALIZED cDNA clone CS0DI020YI19 3-PRIME
2.08347	NM_006317.3	brain abundant, membrane attached signal protein 1 (BASP1)
2.08343	NM_032527.2	KIAA1847 (KIAA1847), transcript variant 1
2.08063	NM_183239.1	glutathione S-transferase omega 2 (GSTO2)
2.07592	AL117453.1	HSM800963 Homo sapiens mRNA; cDNA DKFZp586G1917 (from clone DKFZp586G1917)
2.06606	NM_006214.2	phytanoyl-CoA hydroxylase (Refsum disease) (PHYH)
2.05273	BF476293.1	naa20b07x1 NCI_CGAP_Pr28 cDNA clone IMAGE:3255133 3' similar to contains Alu repetitive element;
2.03805	NM_152495.1	hypothetical protein FLJ38993 (FLJ38993)
2.03303	NM_005398.3	protein phosphatase 1, regulatory (inhibitor) subunit 3C (PPP1R3C)
2.02261	NM_014869.3	KIAA0763 gene product (KIAA0763), mRNA
2.02037	NM_006672.2	solute carrier family 22 (organic anion transporter), member 7 (SLC22A7), transcript variant 1
2.01582	BU617887.1	UI-H-DF0-bet-g-12-0-UIs1 NCI_CGAP_DF0 cDNA clone UI-H-DF0-bet-g-12-0-UI 3'
2.01565	NM_003407.1	zinc finger protein 36, C3H type, homolog (mouse) (ZFP36)
2.01462	NM_000765.2	cytochrome P450, family 3, subfamily A, polypeptide 7 (CYP3A7)
2.01294	NM_006657.2	formiminotransferase cyclodeaminase (FTCD), transcript variant B
2.00972	AF070618.1	clone 24627 mRNA sequence
2.00955	NM_000120.2	epoxide hydrolase 1, microsomal (xenobiotic) (EPHX1)
2.00654	NM_080661.2	similar to RIKEN cDNA 0610008P16 gene (MGC15937)
2.00258	NM_001513.2	glutathione transferase zeta 1 (maleylacetoacetate isomerase) (GSTZ1), transcript variant 3
1.99674	NM_021095.1	solute carrier family 5 (sodium-dependent vitamin transporter), member 6 (SLC5A6)
1.99396	NM_025147.2	hypothetical protein FLJ13448 (FLJ13448)
1.99225	NM_021201.4	membrane-spanning 4-domains, subfamily A, member 7 (MS4A7), transcript variant 1
1.99017	NM_002899.2	retinol binding protein 1, cellular (RBP1)
1.98977	BC039065.1	alcohol dehydrogenase 6 (class V), mRNA (cDNA clone MGC:34228 IMAGE:5184104)
1.98497	NM_001013.2	ribosomal protein S9 (RPS9)
1.98379	NM_000482.2	apolipoprotein A-IV (APOA4)
1.98144	NM_018960.2	glycine N-methyltransferase (GNMT)
1.97444	AV702875.1	ADB cDNA clone ADBCJF01 5'
1.97426	NM_138452.1	dehydrogenase/reductase (SDR family) member 1 (DHRS1)
1.97136	BI023936.1	CM4-MT0247-220101-820-f09 MT0247 Homo sapiens cDNA
1.96973	NM_019044.2	hypothetical protein FLJ10996 (FLJ10996)
1.95778	AW277212.1	xq78g09x1 NCI_CGAP_Lu34 cDNA clone IMAGE:2756800 3'
1.95561	INCYTE UNIQUE	INCYTE UNIQUE
1.95433	NM_021614.2	potassium intermediate/small conductance calcium-activated channel, subfamily N, member 2 (KCNN2), transcript variant 1
1.95392	NM_000672.2	alcohol dehydrogenase 6 (class V) (ADH6)
1.95011	NM_001063.2	transferrin (TF)
1.94399	NM_005218.2	defensin, beta 1 (DEFB1)
1.94277	NM_003122.2	serine protease inhibitor, Kazal type 1 (SPINK1)
1.92996	NM_001355.2	D-dopachrome tautomerase (DDT)
1.92925	NM_024324.2	hypothetical protein MGC11256 (MGC11256)
1.92729	NM_005801.2	putative translation initiation factor (SUI1)
1.92092	NM_153609.1	transmembrane protease, serine 6 (TMPRSS6)
1.92023	NM_033027.2	AXIN1 up-regulated 1 (AXUD1)
1.91099	NM_005849.1	immunoglobulin superfamily, member 6 (IGSF6)
1.90908	NM_172369.1	complement component 1, q subcomponent, gamma polypeptide (C1QG)
1.90769	BF511342.1	UI-H-BI4-aog-b-07-0-UIs1 NCI_CGAP_Sub8 cDNA clone IMAGE:3084636 3'
1.90585	NM_004970.1	insulin-like growth factor binding protein, acid labile subunit (IGFALS)
1.90063	NM_152635.1	oncoprotein induced transcript 3 (OIT3)
1.89914	NM_004328.3	BCS1-like (yeast) (BCS1L)
1.89868	NM_138809.2	hypothetical protein BC001573 (LOC134147)
1.89732	NM_016327.1	ureidopropionase, beta (UPB1)
1.89631	NM_015511.2	chromosome 20 open reading frame 4 (C20orf4)
1.89389	BU616032.1	UI-H-DF0-ben-o-16-0-UI.s1 NCI_CGAP_DF0 cDNA clone UI-H-DF0-ben-o-16-0-UI 3'
1.8936	NM_000847.3	glutathione S-transferase A3 (GSTA3)
1.8931	R68021.1	yi04g09s1 Soares placenta Nb2HP cDNA clone IMAGE:138304 3'
1.88978	AI085016.1	ow88e06s1 Soares_fetal_liver_spleen_1NFLS_S1 cDNA clone IMAGE:1653922 3'
1.88328	NM_001882.3	corticotropin releasing hormone binding protein (CRHBP)
1.87961	AW852706.1	PM1-CT0247-291299-006-g05 CT0247 Homo sapiens cDNA
1.87852	NM_005622.3	SA hypertension-associated homolog (rat) (SAH), transcript variant 1
1.87801	BM983734.1	UI-CF-DU1-aay-c-11-0-UIs1 UI-CF-DU1 cDNA clone UI-CF-DU1-aay-c-11-0-UI 3'
1.87743	NM_006944.1	secreted phosphoprotein 2, 24kDa (SPP2)
1.87725	NM_003944.2	selenium binding protein 1 (SELENBP1)
1.87372	AW470827.1	ha34a09x1 NCI_CGAP_Kid12 cDNA clone IMAGE:2875576 3'
1.87237	NM_000689.3	aldehyde dehydrogenase 1 family, member A1 (ALDH1A1)
1.87138	NM_173354.2	SNF1-like kinase (SNF1LK)
1.86626	BC019872.1	clone IMAGE:5111803
1.86541	NM_006512.1	serum amyloid A4, constitutive (SAA4)
1.86234	NM_153047.1	FYN oncogene related to SRC, FGR, YES (FYN), transcript variant 2
1.86168	BX393780.2	Homo sapiens NEUROBLASTOMA COT 25-NORMALIZED cDNA clone CS0DC003YE07 5-PRIME
1.85993	NM_000482.2	apolipoprotein A-IV (APOA4)
1.85852	NM_005746.1	pre-B-cell colony enhancing factor 1 (PBEF1), transcript variant 1
1.85462	NM_001976.2	enolase 3, (beta, muscle) (ENO3), transcript variant 1
1.85087	BQ477317.1	ik84d05x1 Human insulinoma cDNA clone IMAGE:6027296 3'
1.85053	BM709480.1	UI-E-CQ1-afy-i-20-0-UIr1 UI-E-CQ1 cDNA clone UI-E-CQ1-afy-i-20-0-UI 5'
1.84933	NM_004448.1	v-erb-b2 erythroblastic leukemia viral oncogene homolog 2, neuro/glioblastoma derived oncogene homolog (avian) (ERBB2)
1.84347	NM_001548.1	interferon-induced protein with tetratricopeptide repeats 1 (IFIT1), mRNA
1.84233	NM_001924.2	growth arrest and DNA-damage-inducible, alpha (GADD45A)
1.83952	NM_031890.1	cat eye syndrome chromosome region, candidate 6 (CECR6)
1.83853	NM_020816.1	kinesin family member 17 (KIF17)
1.83818	NM_012256.2	zinc finger protein 212 (ZNF212)
1.83659	BE465675.1	hu34b03x1 NCI_CGAP_Mel15 cDNA clone IMAGE:3171917 3'
1.83477	AW612565.1	hh04h03x1 NCI_CGAP_Kid11 cDNA clone IMAGE:2954165 3' similar to SW:CTOG_HUMAN Q14008 CH-TOG PROTEIN ;
1.83112	NM_001266.3	carboxylesterase 1 (monocyte/macrophage serine esterase 1) (CES1)
1.82912	NM_173596.1	solute carrier family 39 (metal ion transporter), member 5 (SLC39A5)
1.82443	AA528003.1	ne61d11s1 NCI_CGAP_Co3 cDNA clone IMAGE:901845 3' similar to contains Alu repetitive element;contains element PTR7 repetitive element ;
1.81663	NM_022349.2	membrane-spanning 4-domains, subfamily A, member 6A (MS4A6A), transcript variant 2
1.81572	NM_003118.2	secreted protein, acidic, cysteine-rich (osteonectin) (SPARC)
1.81499	NM_002412.2	O-6-methylguanine-DNA methyltransferase (MGMT), mRNA
1.81469	AI393906.1	tg05f08x1 NCI_CGAP_CLL1 cDNA clone IMAGE:2107911 3'
1.81241	AI032733.1	ox17d06x1 Soares_fetal_liver_spleen_1NFLS_S1 cDNA clone IMAGE:1656587 3' similar to contains MER1.b2 MER1 repetitive element ;
1.80994	NM_000596.1	insulin-like growth factor binding protein 1 (IGFBP1)
1.80943	NM_006169.1	nicotinamide N-methyltransferase (NNMT)
1.80924	BQ431041.1	AGENCOURT_7750920 NIH_MGC_72 cDNA clone IMAGE:6062161 5'
1.8029	BG545305.1	602572521F1 NIH_MGC_77 cDNA clone IMAGE:4700644 5'
1.80218	NM_005838.2	glycine-N-acyltransferase (GLYAT), nuclear gene encoding mitochondrial protein, transcript variant 2
1.79894	NM_000784.2	cytochrome P450, family 27, subfamily A, polypeptide 1 (CYP27A1), nuclear gene encoding mitochondrial protein
1.79818	BF507979.1	UI-H-BI4-apw-c-01-0-UIs1 NCI_CGAP_Sub8 cDNA clone IMAGE:3088872 3'
1.79508	NM_000624.3	serine (or cysteine) proteinase inhibitor, clade A (alpha-1 antiproteinase, antitrypsin), member 5 (SERPINA5)
1.78702	NM_014926.2	slit and trk like gene 3 (SLITRK3)
1.76984	AF339768.1	clone IMAGE:119716
1.76877	AI305112.1	HA2553 Human fetal liver cDNA library Homo sapiens cDNA
1.76825	T47364.1	yb13a10r1 Stratagene placenta (#937225) cDNA clone IMAGE:71034 5'
1.76319	AI732437.1	zl71f06x5 Stratagene colon (#937204) cDNA clone IMAGE:510083 3' similar to contains Alu repetitive element;
1.76136	NM_000597.1	insulin-like growth factor binding protein 2 (36kD) (IGFBP2)
1.75276	NM_031311.2	carboxypeptidase, vitellogenic-like (CPVL), transcript variant 1
1.74931	NM_000125.1	estrogen receptor 1 (ESR1)
1.74629	AK021446.1	cDNA FLJ11384 fis, clone HEMBA1000519
1.74593	NM_032333.2	chromosome 10 open reading frame 58 (C10orf58)
1.74335	NM_006744.2	retinol binding protein 4, plasma (RBP4)
1.74099	NM_002490.2	NADH dehydrogenase (ubiquinone) 1 alpha subcomplex, 6, 14kDa (NDUFA6)
1.7382	NM_138452.1	dehydrogenase/reductase (SDR family) member 1 (DHRS1)
1.7363	XM_292051.3	similar to seven transmembrane helix receptor (LOC341418), mRNA
1.73384	NM_024111.2	hypothetical protein MGC4504 (MGC4504)
1.73277	NM_001086.1	arylacetamide deacetylase (esterase) (AADAC)
1.73151	AK023891.1	cDNA FLJ13829 fis, clone THYRO1000625
1.73133	NM_006398.2	ubiquitin D (UBD), mRNA
1.7273	NM_002858.2	ATP-binding cassette, sub-family D (ALD), member 3 (ABCD3)
1.72667	NM_001084.3	procollagen-lysine, 2-oxoglutarate 5-dioxygenase 3 (PLOD3)
1.72564	NM_000412.2	histidine-rich glycoprotein (HRG)
1.72177	BC043177.2	cDNA clone IMAGE:5287486
1.72133	NM_000609.3	chemokine (C-X-C motif) ligand 12 (stromal cell-derived factor 1) (CXCL12)
1.72019	NM_018043.4	transmembrane protein 16A (TMEM16A)
1.71887	NM_016518.1	pipecolic acid oxidase (PIPOX)
1.71694	NM_015424.3	chordin-like 2 (CHRDL2)
1.71408	NM_033546.2	myosin regulatory light chain MRLC2 (MRLC2)
1.71202	AW977061.1	EST389170 MAGE resequences, MAGO Homo sapiens cDNA
1.71029	XM_291169.1	similar to precursor peptide (LOC340204)
1.70787	NM_015059.1	talin 2 (TLN2)
1.70756	NM_033439.1	chromosome 9 open reading frame 26 (NF-HEV) (C9orf26)
1.70444	NM_000527.2	low density lipoprotein receptor (familial hypercholesterolemia) (LDLR)
1.70384	BF674397.1	602137157F1 NIH_MGC_83 cDNA clone IMAGE:4273455 5'
1.70046	NM_000055.1	butyrylcholinesterase (BCHE)
1.70008	NM_013267.2	glutaminase 2 (liver, mitochondrial) (GLS2), nuclear gene encoding mitochondrial protein, transcript variant 1
1.6995	NM_003810.2	tumor necrosis factor (ligand) superfamily, member 10 (TNFSF10)
1.69237	AL041018.1	DKFZp434O2015_r1 434 (synonym: htes3) cDNA clone DKFZp434O2015 5'
1.68997	NM_000160.1	glucagon receptor (GCGR)
1.68849	NM_052890.2	peptidoglycan recognition protein 2 (PGLYRP2)
1.68839	NM_006841.3	solute carrier family 38, member 3 (SLC38A3)
1.68388	NM_005989.1	aldo-keto reductase family 1, member D1 (delta 4-3-ketosteroid-5-beta-reductase) (AKR1D1)
1.68338	AW270562.1	xp82g08x1 NCI_CGAP_Ov40 cDNA clone IMAGE:2746910 3' similar to contains Alu repetitive element;contains element MSR1 repetitive element ;
1.68261	AV648323.1	GLC cDNA clone GLCBIB11 3'
1.68122	NM_015305.2	KIAA0759 (KIAA0759)
1.67859	AA130054.1	zn62d12r1 Stratagene muscle 937209 cDNA clone IMAGE:562775 5' similar to contains Alu repetitive element;
1.67822	BQ188778.1	UI-E-EJ1-ajx-e-14-0-UI.r1 UI-E-EJ1 cDNA clone UI-E-EJ1-ajx-e-14-0-UI 5'
1.6777	NM_015675.1	growth arrest and DNA-damage-inducible, beta (GADD45B)
1.67324	BQ352086.1	RC0-HT0771-090700-023-e01 HT0771 Homo sapiens cDNA
1.67256	NM_001917.3	D-amino-acid oxidase (DAO)
1.66954	NM_021902.2	FXYD domain containing ion transport regulator 1 (phospholemman) (FXYD1), transcript variant b
1.66922	H19442.1	ym46g09s1 Soares infant brain 1NIB cDNA clone IMAGE:51514 3' similar to contains Alu repetitive element;contains LTR9 repetitive element ;
1.66822	NM_006117.2	peroxisomal D3,D2-enoyl-CoA isomerase (PECI), transcript variant 1
1.66696	NM_005211.2	colony stimulating factor 1 receptor, formerly McDonough feline sarcoma viral (v-fms) oncogene homolog (CSF1R)
1.66452	NM_181509.1	microtubule-associated protein 1 light chain 3 alpha (MAP1LC3A), transcript variant 2
1.6614	NM_014257.3	CD209 antigen-like (CD209L), transcript variant 1
1.65903	NM_182517.1	hypothetical protein MGC52423 (MGC52423)
1.65862	NM_003908.2	eukaryotic translation initiation factor 2, subunit 2 beta, 38kDa (EIF2S2)
1.65728	NM_018663.1	peroxisomal membrane protein 2, 22kDa (PXMP2)
1.65605	NM_207393.1	RPRC483 (UNQ483)
1.65477	AL133573.1	mRNA; cDNA DKFZp434J2235 (from clone DKFZp434J2235)
1.65259	NM_007008.2	reticulon 4 (RTN4), transcript variant 3
1.65189	NM_002666.1	perilipin (PLIN)
1.65167	AA211738.1	zn56h05r1 Stratagene muscle 937209 cDNA clone IMAGE:562233 5' similar to contains Alu repetitive element;
1.65149	AA694192.1	zi42b11.s1 Soares_fetal_liver_spleen_1NFLS_S1 cDNA clone IMAGE:433437 3'
1.64967	NM_014375.1	fetuin B (FETUB)
1.6489	AL833113.1	mRNA; cDNA DKFZp313I0929 (from clone DKFZp313I0929)
1.64826	NM_007169.2	phosphatidylethanolamine N-methyltransferase (PEMT), nuclear gene encoding mitochondrial protein, transcript variant 2
1.64744	NM_000803.2	folate receptor 2 (fetal) (FOLR2)
1.64717	BC052239.1	cDNA clone IMAGE:5092935
1.64448	NM_003726.2	src family associated phosphoprotein 1 (SCAP1)
1.64384	NM_004574.2	peanut-like 2 (Drosophila) (PNUTL2), transcript variant 1
1.63914	NM_001611.2	acid phosphatase 5, tartrate resistant (ACP5)
1.63806	BX092453.1	Soares_testis_NHT cDNA clone IMAGp998N163521 ; IMAGE:1394511
1.6371	N32157.1	yy23c11s1 Soares melanocyte 2NbHM cDNA clone IMAGE:272084 3'
1.63593	NM_014495.2	angiopoietin-like 3 (ANGPTL3)
1.63292	AA643786.1	np06g10.s1 NCI_CGAP_Pr3 cDNA clone IMAGE:1115586 similar to contains Alu repetitive element;
1.63031	NM_015974.1	crystallin, lambda 1 (CRYL1)
1.63025	NM_032385.1	chromosome 5 open reading frame 4 (C5orf4)
1.62974	NM_006821.3	peroxisomal long-chain acyl-coA thioesterase (ZAP128)
1.62836	AK128036.1	cDNA FLJ46155 fis, clone TESTI4001517, moderately similar to Keratin, type I cytoskeletal 18
1.6262	NM_002668.1	proteolipid protein 2 (colonic epithelium-enriched) (PLP2)
1.62576	NM_017806.1	hypothetical protein FLJ20406 (FLJ20406)
1.62411	AA557345.1	nl81c06.s1 NCI_CGAP_Br2 cDNA clone IMAGE:1057066 3' similar to contains Alu repetitive element;contains element MER22 repetitive element ;
1.62379	NM_006530.2	glioma-amplified sequence-41 (GAS41)
1.62308	H09618.1	yl97e12s1 Soares infant brain 1NIB cDNA clone IMAGE:46184 3'
1.62092	NM_001713.1	betaine-homocysteine methyltransferase (BHMT)
1.62023	AI632579.1	wb10g03x1 NCI_CGAP_GC6 cDNA clone IMAGE:2305300 3'
1.62019	NM_005567.2	lectin, galactoside-binding, soluble, 3 binding protein (LGALS3BP)
1.61929	NM_015533.2	DKFZP586B1621 protein (DKFZP586B1621)
1.61566	NM_005984.1	solute carrier family 25 (mitochondrial carrier; citrate transporter), member 1 (SLC25A1)
1.61492	NM_001457.1	filamin B, beta (actin binding protein 278) (FLNB)
1.613	NM_004024.2	activating transcription factor 3 (ATF3)
1.61212	CA423683.1	UI-H-FE1-bed-a-01-0-UIs1 NCI_CGAP_FE1 cDNA clone UI-H-FE1-bed-a-01-0-UI 3'
1.61201	NM_003166.2	sulfotransferase family, cytosolic, 1A, phenol-preferring, member 3 (SULT1A3), transcript variant 1
1.60917	NM_004332.1	biphenyl hydrolase-like (serine hydrolase; breast epithelial mucin-associated antigen) (BPHL)
1.60894	NM_181689.1	neuronatin (NNAT), transcript variant 2
1.60782	NM_022823.1	fibronectin type III domain containing 4 (FNDC4)
1.60169	NM_016306.3	DnaJ (Hsp40) homolog, subfamily B, member 11 (DNAJB11)
1.59965	AA570510.1	nk65a03s1 NCI_CGAP_Sch1 cDNA clone IMAGE:1018348 3'
1.59773	BI088737.1	602851523F1 NIH_MGC_10 cDNA clone IMAGE:4993324 5'
1.59763	BG109564.1	602280668F1 NIH_MGC_86 cDNA clone IMAGE:4368064 5'
1.59526	NM_022044.1	stromal cell-derived factor 2-like 1 (SDF2L1)
1.59488	NM_007193.3	annexin A10 (ANXA10)
1.59414	BM709177.1	UI-E-CQ1-afx-g-17-0-UIr1 UI-E-CQ1 cDNA clone UI-E-CQ1-afx-g-17-0-UI 5'
1.59363	NM_014298.3	quinolinate phosphoribosyltransferase (nicotinate-nucleotide pyrophosphorylase (carboxylating)) (QPRT)
1.59266	INCYTE UNIQUE	INCYTE UNIQUE
1.5902	NM_000852.2	glutathione S-transferase pi (GSTP1)
1.5893	NM_031491.1	retinol binding protein 5, cellular (RBP5)
1.58775	T87922.1	T87922 ye08b07.r1 Stratagene lung (#937210) cDNA clone IMAGE:117109 5' similar to contains Alu repetitive element;
1.58695	NM_198586.2	NHL repeat containing 1 (NHLRC1)
1.58565	NM_001935.3	dipeptidylpeptidase 4 (CD26, adenosine deaminase complexing protein 2) (DPP4)
1.58463	NM_001402.4	eukaryotic translation elongation factor 1 alpha 1 (EEF1A1)
1.58182	BC045666.1	tumor protein p53 inducible protein 11, mRNA (cDNA clone IMAGE:5298525), containing frame-shift errors
1.58013	NM_001937.3	dermatopontin (DPT)
1.57959	AU118177.1	HEMBA1 cDNA clone HEMBA1003035 5'
1.57918	NM_001966.1	enoyl-Coenzyme A, hydratase/3-hydroxyacyl Coenzyme A dehydrogenase (EHHADH)
1.57644	NM_004107.3	Fc fragment of IgG, receptor, transporter, alpha (FCGRT)
1.5755	NM_032649.4	carnosine dipeptidase 1 (metallopeptidase M20 family) (CNDP1)
1.57326	AA327639.1	EST31013 Cornea II Homo sapiens cDNA 5' end similar to EST containing Alu repeat
1.57054	BP429177.1	leukemia cell normalized cDNA library cDNA clone LEU0970_19_A6
1.56989	N91161.1	zb12b05s1 Soares_fetal_lung_NbHL19W cDNA clone IMAGE:301809 3'
1.56948	NM_030979.2	poly(A) binding protein, cytoplasmic 3 (PABPC3)
1.56716	AA813769.1	ai69h12s1 Soares_testis_NHT cDNA clone 1376135 3'
1.56644	AL833276.1	mRNA; cDNA DKFZp451D088 (from clone DKFZp451D088)
1.5664	N70981.1	N70981 za34e02.s1 Soares fetal liver spleen 1NFLS cDNA clone IMAGE:294458 3' similar to contains Alu repetitive element;
1.56427	BC042133.1	hypothetical protein LOC339766, mRNA (cDNA clone IMAGE:5478533)
1.56282	BI493889.1	df106b10w1 Morton Fetal Cochlea cDNA clone IMAGE:2538571 3'
1.56257	NM_003380.1	vimentin (VIM)
1.56089	NM_022745.2	ATP synthase mitochondrial F1 complex assembly factor 1 (ATPAF1), mRNA
1.55978	BM683213.1	UI-E-EO1-ajd-f-24-0-UIs1 UI-E-EO1 cDNA clone UI-E-EO1-ajd-f-24-0-UI 3'
1.55889	NM_000118.1	endoglin (Osler-Rendu-Weber syndrome 1) (ENG)
1.55611	BG192873.1	RST11995 Athersys RAGE Library Homo sapiens cDNA
1.55234	AW195029.1	xn45g06.x1 NCI_CGAP_Kid11 cDNA clone IMAGE:2696698 3'
1.54983	AV704779.1	ADB cDNA clone ADBBJC08 5'
1.54935	AW246780.1	2821968.3prime NIH_MGC_7 cDNA clone IMAGE:2821968 3'
1.54853	NM_032777.6	G protein-coupled receptor 124 (GPR124)
1.54708	NM_014792.2	KIAA0125 (KIAA0125)
1.54707	AV727430.1	HTC cDNA clone HTCAKB11 5'
1.54543	INCYTE UNIQUE	INCYTE UNIQUE
1.5446	BE644666.1	7e68g06x1 Soares_NSF_F8_9W_OT_PA_P_S1 cDNA clone IMAGE:3287674 3' similar to contains element LTR6 repetitive element ;
1.54432	NM_024099.2	hypothetical protein MGC2477 (MGC2477)
1.54302	NM_002775.2	protease, serine, 11 (IGF binding) (PRSS11)
1.54246	CB998838.1	AGENCOURT_13651691 NIH_MGC_187 cDNA clone IMAGE:30320472 5'
1.54154	NM_001398.1	enoyl Coenzyme A hydratase 1, peroxisomal (ECH1)
1.53202	N78289.1	yv76e05r1 Soares fetal liver spleen 1NFLS cDNA clone IMAGE:248672 5' similar to contains Alu repetitive element;contains element L1 repetitive element ;
1.52924	NM_000354.2	serine (or cysteine) proteinase inhibitor, clade A (alpha-1 antiproteinase, antitrypsin), member 7 (SERPINA7)
1.52475	NM_000799.1	erythropoietin (EPO)
1.52333	NM_004306.1	annexin A13 (ANXA13)
1.5231	NM_014445.2	stress-associated endoplasmic reticulum protein 1 (SERP1)
1.52156	NM_001406.3	ephrin-B3 (EFNB3)
1.5186	AA992205.1	ot80f06.s1 Soares_total_fetus_Nb2HF8_9w cDNA clone IMAGE:1623107 3' similar to contains element MSR1 repetitive element ;
1.51678	NM_002539.1	ornithine decarboxylase 1 (ODC1)
1.51628	NM_000389.2	cyclin-dependent kinase inhibitor 1A (p21, Cip1) (CDKN1A), transcript variant 1
1.51527	NM_183236.1	RAB27A, member RAS oncogene family (RAB27A), transcript variant 4
1.51449	BC007923.2	hypothetical gene supported by BC007071, mRNA (cDNA clone IMAGE:4304500)
1.51332	INCYTE UNIQUE	INCYTE UNIQUE
1.51143	NM_173055.1	zonadhesin (ZAN), transcript variant 1
1.50924	NM_000169.1	galactosidase, alpha (GLA)
1.50908	AA641493.1	nr62c02s1 NCI_CGAP_Lym3 cDNA clone IMAGE:1172546 3'
1.507	NM_001646.1	apolipoprotein C-IV (APOC4)
1.50651	NM_004813.1	peroxisomal biogenesis factor 16 (PEX16), transcript variant 1
1.50523	NM_006835.2	cyclin I (CCNI)
1.50234	NM_152870.1	abhydrolase domain containing 1 (ABHD1), transcript variant 2
1.5004	NM_012067.2	aldo-keto reductase family 7, member A3 (aflatoxin aldehyde reductase) (AKR7A3)
