# Supplementary material for: Systematic Analysis of the Gene Expression in the Livers of Nonalcoholic Steatohepatitis: Implications on Potential Biomarkers and Molecular Pathological Mechanism
Source: PLoS One. 2012 Dec 26;7(12):e51131. doi: 10.1371/journal.pone.0051131 (PMC3530598; doi:10.1371/journal.pone.0051131)
Supplement: Table S10 — DEGs identified by Wilcoxon rank sum test in microarray two under the cutoff of p-value = 0.05. (XLS) [file pone.0051131.s012.xls]

## Sheet: wilcox2
GenBank Accession	Gene description	P-value
AA327639.1	EST31013 Cornea II Homo sapiens cDNA 5' end similar to EST containing Alu repeat	0.000323206
AI821321.1	yb61g04x5 Stratagene ovary (#937217) cDNA clone IMAGE:75702 3'	0.000323206
AW974666.1	EST386755 MAGE resequences, MAGM Homo sapiens cDNA	0.000323206
AW006883.1	ws15f01x1 NCI_CGAP_Kid11 cDNA clone IMAGE:2497273 3'	0.000323206
AV660293.1	GLC cDNA clone GLCGGB02 3'	0.000323206
NM_144608.1	hypothetical protein MGC39389 (FLJ32384)	0.000323206
W92052.1	zh48g04s1 Soares_fetal_liver_spleen_1NFLS_S1 cDNA clone IMAGE:415350 3'	0.000323206
H22632.1	yn64a12r1 Soares adult brain N2b5HB55Y cDNA clone IMAGE:173182 5'	0.000323206
AI286189.1	qi02a09x1 Soares_NFL_T_GBC_S1 cDNA clone IMAGE:1855288 3'	0.000323206
NM_153377.3	leucine-rich repeats and immunoglobulin-like domains 3 (LRIG3)	0.000323206
AI092461.1	qa75h07x1 Soares_fetal_heart_NbHH19W cDNA clone IMAGE:1692637 3' similar to contains Alu repetitive element;contains element MER7 repetitive element ;	0.000323206
T99978.1	ye69b09s1 Soares fetal liver spleen 1NFLS cDNA clone IMAGE:122969 3' similar to contains Alu repetitive element;	0.000323206
NM_002394.3	solute carrier family 3 (activators of dibasic and neutral amino acid transport), member 2 (SLC3A2)	0.000323206
AK092621.1	cDNA FLJ35302 fis, clone PROST2009470	0.000323206
AI125421.1	qd93c09x1 Soares_testis_NHT cDNA clone IMAGE:1737040 3'	0.000323206
AW293837.1	UI-H-BW0-ain-a-09-0-UIs1 NCI_CGAP_Sub6 cDNA clone IMAGE:2729753 3'	0.000323206
AK094721.1	cDNA FLJ37402 fis, clone BRAMY2028072	0.000323206
BQ917788.1	AGENCOURT_8842102 Lupski_sciatic_nerve cDNA clone IMAGE:6204221 5'	0.000323206
AA019655.1	ze61e12s1 Soares retina N2b4HR cDNA clone IMAGE:363502 3' similar to PIR:S54204 S54204 ribosomal protein L29 - human ;	0.000323206
AK093857.1	cDNA FLJ36538 fis, clone TRACH2005159	0.000323206
BQ188778.1	UI-E-EJ1-ajx-e-14-0-UI.r1 UI-E-EJ1 cDNA clone UI-E-EJ1-ajx-e-14-0-UI 5'	0.000323206
NM_153008.3	hypothetical protein FLJ30277 (FLJ30277)	0.000323206
AI561056.1	tq29f09x1 NCI_CGAP_Ut1 cDNA clone IMAGE:2210249 3'	0.000323206
AL079289.1	mRNA full length insert cDNA clone EUROIMAGE 35971	0.000323206
CB160491.1	K-EST0220199 L18POOL1n1 cDNA clone L18POOL1n1-20-D07 5'	0.000323206
NM_152408.1	hypothetical protein FLJ35779 (FLJ35779)	0.000323206
BX406128.2	Homo sapiens FETAL LIVER cDNA clone CS0DM010YO14 5-PRIME	0.000323206
BC040611.2	T1560 protein, mRNA (cDNA clone IMAGE:5538783)	0.000323206
BX102539.1	Soares_testis_NHT cDNA clone IMAGp998L033560	0.000323206
BF000480.1	7h29f07x1 NCI_CGAP_Co16 cDNA clone IMAGE:3317413 3' similar to contains element MER36 repetitive element ;	0.000323206
NM_174889.2	hypothetical protein LOC91942 (LOC91942)	0.000323206
BX118843.1	NCI_CGAP_GC6 cDNA clone IMAGp998B055534	0.000323206
BM983292.1	UI-CF-DU1-aav-k-06-0-UIs1 UI-CF-DU1 cDNA clone UI-CF-DU1-aav-k-06-0-UI 3'	0.000323206
BQ018133.1	UI-H-DP0-avv-l-18-0-UIs1 NCI_CGAP_Fs1 cDNA clone IMAGE:5884961 3'	0.000323206
NM_153214.1	hypothetical protein FLJ37440 (FLJ37440)	0.000323206
AI373069.1	qz55h03x1 NCI_CGAP_Kid11 cDNA clone IMAGE:2030837 3'	0.000323206
AW473078.1	xx79g07x2 NCI_CGAP_Lym12 cDNA clone IMAGE:2849916 3' similar to TR:O94990 O94990 KIAA0917 PROTEIN ;	0.000323206
NM_014494.1	trinucleotide repeat containing 6 (TNRC6)	0.000323206
NM_152306.2	ubiquitin-like, containing PHD and RING finger domains, 2 (UHRF2), transcript variant 1	0.000323206
INCYTE UNIQUE	INCYTE UNIQUE	0.000323206
BQ184937.1	UI-E-EJ1-ajo-a-12-0-UIs1 UI-E-EJ1 cDNA clone UI-E-EJ1-ajo-a-12-0-UI 3'	0.000323206
AI732592.1	zo16e11x5 Stratagene colon (#937204) cDNA clone IMAGE:587084 3'	0.000323206
NM_002147.2	homeo box B5 (HOXB5)	0.000323206
R21262.1	R21262 yh20g12.s1 Soares placenta Nb2HP cDNA clone IMAGE:130342 3'	0.000323206
BC043587.1	clone IMAGE:5241041	0.000323206
AA577746.1	nn23e03s1 NCI_CGAP_Gas1 cDNA clone IMAGE:1084732 3'	0.000323206
BE939356.1	MR4-UM0021-170800-011-b10 UM0021 Homo sapiens cDNA	0.000323206
AI023820.1	ov70b12s1 Soares_testis_NHT cDNA clone IMAGE:1642655 3' similar to contains L1.b3 L1 repetitive element ;	0.000323206
BU568189.1	AGENCOURT_10404673 NIH_MGC_82 cDNA clone IMAGE:6615135 5'	0.000323206
NM_023934.2	hepatitis C virus core-binding protein 6 (HCBP6)	0.000323206
AK128504.1	cDNA FLJ46657 fis, clone TRACH3006264	0.000323206
AA775180.1	ac79a09s1 Stratagene lung (#937210) cDNA clone IMAGE:868792 3' similar to contains Alu repetitive element;	0.000323206
BE348322.1	hw16d07x1 NCI_CGAP_Lu24 cDNA clone IMAGE:3183085 3' similar to contains Alu repetitive element;	0.000323206
BX103408.1	Soares melanocyte 2NbHM cDNA clone IMAGp998L01545	0.000323206
NM_002854.1	parvalbumin (PVALB)	0.000323206
AL137361.1	mRNA; cDNA DKFZp434C0826 (from clone DKFZp434C0826); partial cds	0.000323206
BE396151.1	601307708F1 NIH_MGC_44 cDNA clone IMAGE:3625584 5'	0.000323206
BC050302.1	clone IMAGE:5312086	0.000323206
BG121512.1	602352845F1 NIH_MGC_90 cDNA clone IMAGE:4451051 5'	0.000323206
BX641067.1	mRNA; cDNA DKFZp686I1925 (from clone DKFZp686I1925)	0.000323206
AW086420.1	xc74a02x1 NCI_CGAP_Ov32 cDNA clone IMAGE:2589962 3'	0.000323206
NM_182758.1	hypothetical protein FLJ38736 (FLJ38736)	0.000323206
AI939417.1	qy93f09x5 NCI_CGAP_Brn25 cDNA clone IMAGE:2019593 3'	0.000323206
BG746166.1	602723676T1 NIH_MGC_113 cDNA clone IMAGE:4849987 3'	0.000323206
BF514776.1	UI-H-BW1-ans-f-11-0-UIs1 NCI_CGAP_Sub7 cDNA clone IMAGE:3083301 3'	0.000323206
NM_024577.2	KIAA1985 protein (KIAA1985)	0.000323206
AW117582.1	xd93e11x1 Soares_NFL_T_GBC_S1 cDNA clone IMAGE:2605196 3'	0.000323206
AW294287.1	UI-H-BI2-ahd-c-10-0-UIs1 NCI_CGAP_Sub4 cDNA clone IMAGE:2726395 3'	0.000323206
NM_152851.1	membrane-spanning 4-domains, subfamily A, member 6A (MS4A6A), transcript variant 3	0.000323206
NM_173596.1	solute carrier family 39 (metal ion transporter), member 5 (SLC39A5)	0.000323206
AA719296.1	zh35b02s1 Soares_pineal_gland_N3HPG cDNA clone IMAGE:414027 3'	0.000323206
BX426062.2	THYMUS cDNA clone CS0CAP005YO03 5-PRIME	0.000323206
BF055111.1	7j75a10.x1 Soares_NSF_F8_9W_OT_PA_P_S1 cDNA clone IMAGE:3392250 3'	0.000323206
BX508516.1	DKFZp686B17271_r1 686 (synonym: hlcc3) cDNA clone DKFZp686B17271 5'	0.000323206
AW976329.1	EST388438 MAGE resequences, MAGN Homo sapiens cDNA	0.000323206
W87394.1	zh66g12s1 Soares_fetal_liver_spleen_1NFLS_S1 cDNA clone IMAGE:417094 3'	0.000323206
BG196939.1	RST16171 Athersys RAGE Library Homo sapiens cDNA	0.000323206
BX101683.1	Soares_testis_NHT cDNA clone IMAGp998A201824 ; IMAGE:742555	0.000323206
AI283196.1	qk49h11x1 NCI_CGAP_Co8 cDNA clone IMAGE:1872357 3'	0.000323206
AI056675.1	oz26f04x1 Soares_total_fetus_Nb2HF8_9w cDNA clone IMAGE:1676479 3'	0.000323206
BC043586.1	clone IMAGE:5229909	0.000323206
BI430558.1	0000311 Human endometrium Homo sapiens cDNA 5'	0.000323206
BX112371.1	Soares fetal liver spleen 1NFLS cDNA clone IMAGp998K2218	0.000323206
AI808734.1	wf57e06x1 Soares_NFL_T_GBC_S1 cDNA clone IMAGE:2359714 3'	0.000323206
AI494039.1	qz55a10x1 NCI_CGAP_Kid11 cDNA clone IMAGE:2030778 3'	0.000323206
BX093329.1	Soares_parathyroid_tumor_NbHPA cDNA clone IMAGp998A124183 ; IMAGE:1648403	0.000323206
NM_032874.2	KIAA1984 (KIAA1984)	0.000323206
AW664895.1	hi85d07x1 Soares_NFL_T_GBC_S1 cDNA clone IMAGE:2979085 3'	0.000323206
T89477.1	ye04h08s1 Soares fetal liver spleen 1NFLS cDNA clone IMAGE:116799 3'	0.000323206
BX102473.1	Soares_fetal_heart_NbHH19W cDNA clone IMAGp998K124298	0.000323206
AW269786.1	xv45c08x1 Soares_NFL_T_GBC_S1 cDNA clone IMAGE:2816078 3'	0.000323206
AI023348.1	ox04d08x1 Soares_fetal_liver_spleen_1NFLS_S1 cDNA clone IMAGE:1655343 3'	0.000323206
W80462.1	zd82f07s1 Soares_fetal_heart_NbHH19W cDNA clone IMAGE:347173 3' similar to contains Alu repetitive element;	0.000323206
AI243030.1	qh51h02x1 Soares_fetal_liver_spleen_1NFLS_S1 cDNA clone IMAGE:1848243 3'	0.000323206
NM_172343.1	interleukin 17F (IL17F), transcript variant 2	0.000323206
NM_145017.1	IIIG9 protein (FLJ32771)	0.000323206
BM981624.1	UI-CF-EN1-adi-e-14-0-UIs1 UI-CF-EN1 cDNA clone UI-CF-EN1-adi-e-14-0-UI 3'	0.000323206
NM_173624.1	hypothetical protein FLJ40504 (FLJ40504)	0.000323206
AL831835.1	mRNA; cDNA DKFZp547A0515 (from clone DKFZp547A0515)	0.000323206
BX106736.1	Soares_fetal_liver_spleen_1NFLS_S1 cDNA clone IMAGp998E101004	0.000323206
BQ025482.1	UI-1-BB1p-aua-h-06-0-UIs1 NCI_CGAP_Pl6 cDNA clone UI-1-BB1p-aua-h-06-0-UI 3'	0.000323206
BX105055.1	Soares retina N2b4HR cDNA clone IMAGp998P14435	0.000323206
T69663.1	yc44d10r1 Stratagene liver (#937224) cDNA clone IMAGE:83539 5' similar to gb:X81002 RETROVIRUS-RELATED POL POLYPROTEIN (HUMAN);	0.000323206
AL832511.1	mRNA; cDNA DKFZp667C131 (from clone DKFZp667C131)	0.000323206
NM_138701.1	chromosome 7 open reading frame 11 (C7orf11)	0.000323206
NM_198519.1	similar to Cytochrome c, somatic (MGC12965)	0.000323206
BM701182.1	UI-E-EJ0-ahj-g-21-0-UIr1 UI-E-EJ0 cDNA clone UI-E-EJ0-ahj-g-21-0-UI 5'	0.000323206
AW589953.1	hg27g09x1 NCI_CGAP_GC6 cDNA clone IMAGE:2946880 3'	0.000323206
BX097133.1	Soares_multiple_sclerosis_2NbHMSP cDNA clone IMAGp998N01611	0.000323206
NM_181526.1	myosin, light polypeptide 9, regulatory (MYL9), transcript variant 2	0.000323206
BC042133.1	hypothetical protein LOC339766, mRNA (cDNA clone IMAGE:5478533)	0.000323206
AW573183.1	hf34a03x1 Soares_NFL_T_GBC_S1 cDNA clone IMAGE:2933740 3' similar to contains L1.t1 L1 repetitive element ;	0.000323206
AI820635.1	os03f11x5 NCI_CGAP_Lu5 cDNA clone IMAGE:1604301 3'	0.000323206
AA329212.1	EST33066 Embryo, 12 week II Homo sapiens cDNA 5' end	0.000323206
BX114156.1	Soares_testis_NHT cDNA clone IMAGp998K154456	0.000323206
AA468922.1	nc79f02s1 NCI_CGAP_Pr2 cDNA clone IMAGE:783579	0.000323206
NM_000596.1	insulin-like growth factor binding protein 1 (IGFBP1)	0.000323206
NM_033420.2	chromosome 19 open reading frame 6 (C19orf6)	0.000323206
BX648297.1	mRNA; cDNA DKFZp686L23125 (from clone DKFZp686L23125)	0.000323206
BF510265.1	UI-H-BI4-api-c-10-0-UIs1 NCI_CGAP_Sub8 cDNA clone IMAGE:3087378 3'	0.000323206
AI424997.1	tg50a11x1 Soares_NFL_T_GBC_S1 cDNA clone IMAGE:2112188 3' similar to contains PTR5.b2 PTR5 PTR5 repetitive element ;	0.000323206
AL699378.1	DKFZp686I11113_r1 686 (synonym: hlcc3) cDNA clone DKFZp686I11113 5'	0.000323206
BX109368.1	Soares_testis_NHT cDNA clone IMAGp998J232575	0.000323206
W86775.1	zh63h10r1 Soares_fetal_liver_spleen_1NFLS_S1 cDNA clone IMAGE:416803 5'	0.000323206
AK124972.1	cDNA FLJ42982 fis, clone BRTHA2007665	0.000323206
BX104548.1	Soares_NFL_T_GBC_S1 cDNA clone IMAGp998O223856	0.000323206
AA689292.1	nv66c11s1 NCI_CGAP_GCB1 cDNA clone IMAGE:1234772 3'	0.000323206
AA828280.1	ob60b01s1 NCI_CGAP_GCB1 cDNA clone IMAGE:1335721 3' similar to gb:J03171 INTERFERON-ALPHA RECEPTOR PRECURSOR (HUMAN);	0.000323206
NM_152520.2	zinc finger protein 533 (ZNF533)	0.000323206
NM_152689.2	hypothetical protein MGC9712 (MGC9712)	0.000323206
AI819159.1	wj94c08x1 NCI_CGAP_Lym12 cDNA clone IMAGE:2410478 3'	0.000323206
BX647483.1	mRNA; cDNA DKFZp686M09110 (from clone DKFZp686M09110)	0.000323206
AK023642.1	cDNA FLJ13580 fis, clone PLACE1008851	0.000323206
NM_152495.1	hypothetical protein FLJ38993 (FLJ38993)	0.000323206
BG059949.1	naf46c09x1 NCI_CGAP_Brn65 cDNA clone IMAGE:4147192 3' similar to contains Alu repetitive element;	0.000323206
AW118530.1	xe79b06x1 NCI_CGAP_Brn35 cDNA clone IMAGE:2614067 3'	0.000323206
NM_080738.2	EDAR-associated death domain (EDARADD), transcript variant B	0.000323206
AW964150.1	EST376223 MAGE resequences, MAGH Homo sapiens cDNA	0.000323206
AI216457.1	qh07g09x1 Soares_NFL_T_GBC_S1 cDNA clone IMAGE:1844032 3' similar to SW:RL39_HUMAN P02404 60S RIBOSOMAL PROTEIN L39. [2] SW:RL39_HUMAN ;	0.000323206
AK124042.1	cDNA FLJ42048 fis, clone SPLEN2041700	0.000323206
T91065.1	yd59e08s1 Soares fetal liver spleen 1NFLS cDNA clone IMAGE:112550 3' similar to contains LTR3 repetitive element ;	0.000323206
AW002098.1	ws43g12x1 NCI_CGAP_Brn25 cDNA clone IMAGE:2500006 3' similar to contains Alu repetitive element;	0.000323206
NM_178135.2	short-chain dehydrogenase/reductase 9 (SCDR9)	0.000323206
AW001004.1	wr91d10x1 NCI_CGAP_Kid11 cDNA clone IMAGE:2495059 3'	0.000323206
AK026882.1	cDNA: FLJ23229 fis, clone CAE06852	0.000323206
AK056852.1	cDNA FLJ32290 fis, clone PROST2000463	0.000323206
N32157.1	yy23c11s1 Soares melanocyte 2NbHM cDNA clone IMAGE:272084 3'	0.000323206
NM_002009.2	fibroblast growth factor 7 (keratinocyte growth factor) (FGF7)	0.000323206
AA581655.1	nn47b03s1 NCI_CGAP_Kid6 cDNA clone IMAGE:1086989 3'	0.000323206
BF941179.1	7d94e02x1 Lupski_dorsal_root_ganglion cDNA clone IMAGE:3280610 3' similar to contains Alu repetitive element;contains element MER25 repetitive element ;	0.000323206
BE644666.1	7e68g06x1 Soares_NSF_F8_9W_OT_PA_P_S1 cDNA clone IMAGE:3287674 3' similar to contains element LTR6 repetitive element ;	0.000323206
AK098579.1	cDNA FLJ25713 fis, clone TST05089	0.000323206
BE409872.1	601299655F1 NIH_MGC_21 cDNA clone IMAGE:3629773 5'	0.000323206
AA524167.1	ng39d05.s1 NCI_CGAP_Co3 cDNA clone IMAGE:937161 3' similar to contains MER18.t1 MER18 repetitive element ;	0.000323206
BX106999.1	Soares_testis_NHT cDNA clone IMAGp998C054161	0.000323206
AI281627.1	qu58h01x1 NCI_CGAP_Lym6 cDNA clone IMAGE:1969009 3' similar to contains Alu repetitive element;	0.000323206
AF289565.1	clone pp6414 unknown mRNA	0.000323206
BC036821.1	clone IMAGE:4944202	0.000323206
AK094318.1	cDNA FLJ36999 fis, clone BRACE2007518	0.000323206
AA777754.1	zi95f09s1 Soares_fetal_liver_spleen_1NFLS_S1 cDNA clone IMAGE:448553 3'	0.000323206
AW439730.1	xt13a08x1 NCI_CGAP_Ut4 cDNA clone IMAGE:2778998 3'	0.000323206
NM_174975.3	SEC14-like 3 (S cerevisiae) (SEC14L3)	0.000323206
R63050.1	yi13h04r1 Soares placenta Nb2HP cDNA clone IMAGE:139159 5'	0.000323206
AI261722.1	qz31b04x1 NCI_CGAP_Kid11 cDNA clone IMAGE:2028463 3' similar to contains MER2.b1 MER2 repetitive element ;	0.000323206
F10526.1	HSC3GD112 normalized infant brain cDNA cDNA clone c-3gd11 3'	0.000323206
BX119130.1	Soares melanocyte 2NbHM cDNA clone IMAGp998G20591 ; IMAGE:269227	0.000323206
AI149678.1	qf42e12x1 Soares_testis_NHT cDNA clone IMAGE:1752718 3'	0.000323206
BX117067.1	Soares pineal gland 3NbHPG cDNA clone IMAGp998H15466	0.000323206
BX088814.1	Soares_testis_NHT cDNA clone IMAGp998C083332 ; IMAGE:1321663	0.000323206
AK023445.1	cDNA FLJ13383 fis, clone PLACE1001024	0.000323206
NM_032886.1	hypothetical protein MGC15912 (MGC15912)	0.000323206
AK094765.1	cDNA FLJ37446 fis, clone BRAWH2010069	0.000323206
AK124354.1	cDNA FLJ42363 fis, clone UTERU2026775	0.000323206
NM_152657.3	gametogenetin (GGN), transcript variant 1	0.000323206
NM_016112.2	polycystic kidney disease 2-like 1 (PKD2L1)	0.000323206
NM_182560.1	hypothetical protein FLJ25773 (FLJ25773)	0.000323206
AW293737.1	UI-H-BI2-aho-h-10-0-UIs1 NCI_CGAP_Sub4 cDNA clone IMAGE:2727786 3'	0.000323206
AK074366.1	cDNA FLJ23786 fis, clone HEP21350	0.000323206
NM_153756.1	fibronectin type III domain containing 5 (FNDC5)	0.000323206
AA626169.1	zu90c03s1 Soares_testis_NHT cDNA clone IMAGE:745252 3' similar to contains Alu repetitive element;contains element PTR5 repetitive element ;	0.000323206
BX506157.1	DKFZp686M16221_s1 686 (synonym: hlcc3) cDNA clone DKFZp686M16221 3'	0.000323206
AA972910.1	op36f08s1 Soares_NFL_T_GBC_S1 cDNA clone IMAGE:1578951 3'	0.000323206
BE327175.1	hw08a09.x1 NCI_CGAP_Lu24 cDNA clone IMAGE:3182296 3'	0.000323206
AF143870.1	clone IMAGE:111510 mRNA sequence	0.000323206
BF433995.1	7o97c05x1 NCI_CGAP_Ov18 cDNA clone IMAGE:3644168 3'	0.000323206
AW299364.1	xs39a05x1 NCI_CGAP_Kid11 cDNA clone IMAGE:2771984 3'	0.000323206
N95396.1	zb68h11s1 Soares_fetal_lung_NbHL19W cDNA clone IMAGE:308805 3' similar to contains element MER29 repetitive element ;	0.000323206
AF086203.1	full length insert cDNA clone ZC44D09	0.000323206
BE465760.1	hw22f09x1 NCI_CGAP_Kid11 cDNA clone IMAGE:3183689 3'	0.000323206
BX335788.2	PLACENTA COT 25-NORMALIZED cDNA clone CS0DI020YI19 3-PRIME	0.000323206
AI873473.1	wf83e04x1 Soares_NFL_T_GBC_S1 cDNA clone IMAGE:2362206 3'	0.000323206
INCYTE UNIQUE	INCYTE UNIQUE	0.000323206
CD245488.1	AGENCOURT_14098701 NIH_MGC_181 cDNA clone IMAGE:30376500 5'	0.000323206
AK123649.1	cDNA FLJ41655 fis, clone FEBRA2025477	0.000323206
BU176951.1	AGENCOURT_7951570 NIH_MGC_82 cDNA clone IMAGE:6102963 5'	0.000323206
AK057771.1	cDNA FLJ25042 fis, clone CBL03351	0.000323206
NM_207393.1	RPRC483 (UNQ483)	0.000323206
BQ189193.1	UI-E-EJ1-ajv-o-09-0-UIr1 UI-E-EJ1 cDNA clone UI-E-EJ1-ajv-o-09-0-UI 5'	0.000323206
BQ102323.1	ij20a10x1 Melton Normalized Human Islet 4 N4-HIS 1 cDNA clone IMAGE:6135090 3'	0.000323206
AK125533.1	cDNA FLJ43545 fis, clone PROST2011631	0.000323206
R34294.1	yh84b01s1 Soares placenta Nb2HP cDNA clone IMAGE:136393 3'	0.000323206
AI298883.1	qm99d11x1 NCI_CGAP_Lu5 cDNA clone IMAGE:1896885 3'	0.000323206
AA435542.1	zt85f04s1 Soares_testis_NHT cDNA clone IMAGE:729151 3'	0.000323206
NM_005014.1	osteomodulin (OMD)	0.000323206
NM_004619.2	TNF receptor-associated factor 5 (TRAF5), transcript variant 1	0.000323206
NM_014786.2	Rho guanine nucleotide exchange factor (GEF) 17 (ARHGEF17)	0.000323206
AA927606.1	on83d03s1 Soares_NFL_T_GBC_S1 cDNA clone IMAGE:1563269 3'	0.000323206
NM_015345.2	dishevelled associated activator of morphogenesis 2 (DAAM2)	0.000323206
AK131088.1	FLJ00292 protein	0.000323206
NM_002989.2	chemokine (C-C motif) ligand 21 (CCL21)	0.000323206
NM_014461.2	contactin 6 (CNTN6)	0.000323206
NM_002666.1	perilipin (PLIN)	0.000323206
AF400501.1	clone kid17 SNURF-SNRPN mRNA, downstream untranslated exons, alternatively spliced	0.000323206
NM_014807.3	transmembrane protein 24 (TMEM24)	0.000323206
NM_003417.1	KIAA0412 mRNA, partial cds	0.000323206
NM_015564.1	KIAA0416 mRNA, partial cds	0.000323206
AB007918.1	KIAA0449 protein	0.000323206
NM_014697.1	C-terminal PDZ domain ligand of neuronal nitric oxide synthase (CAPON)	0.000323206
BM545991.1	AGENCOURT_6505236 NIH_MGC_125 cDNA clone IMAGE:5588392 5'	0.000323206
NM_004742.1	BAI1-associated protein 1 (BAIAP1)	0.000323206
NM_152393.2	kelch repeat and BTB (POZ) domain containing 5 (KBTBD5)	0.000323206
BI830775.1	603075176F1 NIH_MGC_119 cDNA clone IMAGE:5167146 5'	0.000323206
BM787899.1	K-EST0066980 S11SNU1 cDNA clone S11SNU1-22-E11 5'	0.000323206
NM_014691.1	likely ortholog of mouse aquarius (AQR)	0.000323206
NM_003587.3	DEAH (Asp-Glu-Ala-His) box polypeptide 16 (DHX16)	0.000323206
AA234895.1	zs36c02s1 Soares_NhHMPu_S1 cDNA clone IMAGE:687266 3'	0.000323206
V00522.1	mRNA encoding major histocompatibility complex gene HLA-DR beta-I	0.000323206
NM_005885.2	similar to S cerevisiae SSM4 (TEB4)	0.000323206
NM_014284.1	neurochondrin (NCDN)	0.000323206
AB011538.1	MEGF5	0.000323206
AI913523.1	wa12a05.x1 NCI_CGAP_Kid11 cDNA clone IMAGE:2297840 3'	0.000323206
NM_006133.1	chromosome 11 open reading frame 11 (C11orf11)	0.000323206
AK024941.1	cDNA: FLJ21288 fis, clone COL01927	0.000323206
NM_012215.1	meningioma expressed antigen 5 (hyaluronidase) (MGEA5)	0.000323206
AA724287.1	ah91d07s1 Soares_NFL_T_GBC_S1 cDNA clone IMAGE:1326445 3'	0.000323206
NM_005990.2	serine/threonine kinase 10 (STK10)	0.000323206
NM_005110.1	glutamine-fructose-6-phosphate transaminase 2 (GFPT2)	0.000323206
BG217462.1	RST37172 Athersys RAGE Library Homo sapiens cDNA	0.000323206
AA862287.1	oe52d04s1 NCI_CGAP_Lu5 cDNA clone IMAGE:1415239 3'	0.000323206
AK124818.1	cDNA FLJ42828 fis, clone BRCAN2017442, weakly similar to Homo sapiens sarcosine dehydrogenase (SARDH)	0.000323206
NM_014836.3	Rho-related BTB domain containing 1 (RHOBTB1), transcript variant 1	0.000323206
NM_015904.2	eukaryotic translation initiation factor 5B (EIF5B)	0.000323206
NM_015187.1	KIAA0746 protein (KIAA0746)	0.000323206
NM_014835.2	oxysterol binding protein-like 2 (OSBPL2), transcript variant 1	0.000323206
NM_014808.1	KIAA0793 protein, complete cds	0.000323206
NM_012317.2	leucine zipper, down-regulated in cancer 1 (LDOC1)	0.000323206
Z45443.1	HSC2PE101 normalized infant brain cDNA cDNA clone c-2pe10	0.000323206
NM_014926.2	slit and trk like gene 3 (SLITRK3)	0.000323206
BE718235.1	RC3-HT0800-190700-013-f06 HT0800 Homo sapiens cDNA	0.000323206
AB020689.2	KIAA0882 protein	0.000323206
BX111978.1	Soares_testis_NHT cDNA clone IMAGp998H104110	0.000323206
NM_033507.1	glucokinase (hexokinase 4, maturity onset diabetes of the young 2) (GCK), transcript variant 2	0.000323206
BC035050.1	chromosome 14 open reading frame 92, mRNA (cDNA clone IMAGE:5266241), with apparent retained intron	0.000323206
AB023136.1	KIAA0919 protein	0.000323206
AW629179.1	hi52a07x1 Soares_NFL_T_GBC_S1 cDNA clone IMAGE:2975892 3'	0.000323206
AW291140.1	UI-H-BI2-agb-c-02-0-UIs1 NCI_CGAP_Sub4 cDNA clone IMAGE:2723691 3'	0.000323206
H14683.1	ym19e04r1 Soares infant brain 1NIB cDNA clone IMAGE:48336 5'	0.000323206
NM_002154.3	heat shock 70kDa protein 4 (HSPA4), transcript variant 1	0.000323206
NM_007207.3	dual specificity phosphatase 10 (DUSP10), transcript variant 1	0.000323206
BX108687.1	NCI_CGAP_Lu5 cDNA clone IMAGp998I184654	0.000323206
AB028949.1	KIAA1026 protein	0.000323206
AA436719.1	zv59d10s1 Soares_testis_NHT cDNA clone IMAGE:757939 3' similar to contains Alu repetitive element;	0.000323206
NM_014909.2	KIAA1036 (KIAA1036)	0.000323206
CA416344.1	UI-H-FE0-bbu-o-04-0-UIs1 NCI_CGAP_FE0 cDNA clone UI-H-FE0-bbu-o-04-0-UI 3'	0.000323206
NM_015170.1	sulfatase 1 (SULF1)	0.000323206
BI045558.1	MR3-FN0206-300101-002-f07 FN0206 Homo sapiens cDNA	0.000323206
NM_001538.1	heat shock transcription factor 4 (HSF4)	0.000323206
NM_007169.2	phosphatidylethanolamine N-methyltransferase (PEMT), nuclear gene encoding mitochondrial protein, transcript variant 2	0.000323206
NM_016187.1	bridging integrator 2 (BIN2)	0.000323206
NM_016114.3	ankyrin repeat and SOCS box-containing 1 (ASB1)	0.000323206
NM_020443.2	neuron navigator 1 (NAV1)	0.000323206
AB032991.1	KIAA1165 protein	0.000323206
NM_012429.1	SEC14-like 2 (S cerevisiae) (SEC14L2)	0.000323206
AW405578.1	UI-HF-BK0-aac-g-05-0-UIr1 NIH_MGC_36 cDNA clone IMAGE:3053384 5'	0.000323206
NM_020750.1	exportin 5 (XPO5)	0.000323206
NM_013373.1	zinc finger, DHHC domain containing 8 (ZDHHC8)	0.000323206
AA824267.1	aj29e09s1 Soares_testis_NHT cDNA clone 1391752 3'	0.000323206
AK057710.1	cDNA FLJ33148 fis, clone UTERU2000238	0.000323206
AY037867.1	LOH12CR2 (LOH12CR2) mRNA	0.000323206
NM_198492.1	liver and lymph node sinusoidal endothelial cell C-type lectin (LSECtin)	0.000323206
BC039475.1	clone IMAGE:5528155	0.000323206
AA327119.1	EST30433 Colon I Homo sapiens cDNA 5' end	0.000323206
BE464423.1	hx90b11x1 NCI_CGAP_Kid11 cDNA clone IMAGE:3195069 3'	0.000323206
NM_020808.1	signal-induced proliferation-associated 1 like 2 (SIPA1L2)	0.000323206
NM_020816.1	kinesin family member 17 (KIF17)	0.000323206
AB037832.1	KIAA1411 protein	0.000323206
AI161103.1	qc85c04x1 Soares_pregnant_uterus_NbHPU cDNA clone IMAGE:1720998 3'	0.000323206
NM_016428.2	ABI gene family, member 3 (ABI3)	0.000323206
NM_016608.1	armadillo repeat containing, X-linked 1 (ARMCX1)	0.000323206
NM_138568.2	protein 7 transactivated by hepatitis B virus X antigen (HBxAg) (XTP7)	0.000323206
NM_033415.2	hypothetical gene MGC19595 (MGC19595)	0.000323206
NM_031311.2	carboxypeptidase, vitellogenic-like (CPVL), transcript variant 1	0.000323206
NM_000187.1	gentisate 1,2-dioxygenase (homogentisate oxidase) (HGD)	0.000323206
NM_003277.2	claudin 5 (transmembrane protein deleted in velocardiofacial syndrome) (CLDN5)	0.000323206
BX394270.2	Homo sapiens NEUROBLASTOMA COT 25-NORMALIZED cDNA clone CS0DC012YB18 5-PRIME	0.000323206
BC024195.1	Similar to LOC160876, clone IMAGE:4813615	0.000323206
NM_012098.2	angiopoietin-like 2 (ANGPTL2)	0.000323206
NM_005052.2	ras-related C3 botulinum toxin substrate 3 (rho family, small GTP binding protein Rac3) (RAC3)	0.000323206
BU620393.1	UI-H-FL1-bfw-h-13-0-UIs1 NCI_CGAP_FL1 cDNA clone UI-H-FL1-bfw-h-13-0-UI 3'	0.000323206
AA405664.1	zu19b04s1 Soares_NhHMPu_S1 cDNA clone IMAGE:738415 3'	0.000323206
BC045666.1	tumor protein p53 inducible protein 11, mRNA (cDNA clone IMAGE:5298525), containing frame-shift errors	0.000323206
NM_005528.1	DnaJ (Hsp40) homolog, subfamily C, member 4 (DNAJC4)	0.000323206
AI793174.1	qz33a09x5 NCI_CGAP_Kid11 cDNA clone IMAGE:2028664 3'	0.000323206
NM_001329.1	C-terminal binding protein 2 (CTBP2), transcript variant 1	0.000323206
AA813228.1	aj32g07s1 Soares_testis_NHT cDNA clone 1392060 3' similar to gb:L20860 PLATELET GLYCOPROTEIN IB BETA CHAIN PRECURSOR (HUMAN);	0.000323206
CA431156.1	UI-H-FL1-bge-l-10-0-UIs1 NCI_CGAP_FL1 cDNA clone UI-H-FL1-bge-l-10-0-UI 3'	0.000323206
NM_005239.3	v-ets erythroblastosis virus E26 oncogene homolog 2 (avian) (ETS2)	0.000323206
NM_130444.1	collagen, type XVIII, alpha 1 (COL18A1), transcript variant 3	0.000323206
NM_003332.2	TYRO protein tyrosine kinase binding protein (TYROBP), transcript variant 1	0.000323206
NM_198586.2	NHL repeat containing 1 (NHLRC1)	0.000323206
NM_178493.3	hypothetical protein LOC147111 (LOC147111)	0.000323206
BC058855.1	vascular endothelial growth factor, mRNA (cDNA clone IMAGE:5313912), containing frame-shift errors	0.000323206
NM_003271.3	transmembrane 4 superfamily member 7 (TM4SF7)	0.000323206
NM_002601.1	phosphodiesterase 6D, cGMP-specific, rod, delta (PDE6D)	0.000323206
AK091454.1	cDNA FLJ34135 fis, clone FCBBF3010695	0.000323206
NM_005838.2	glycine-N-acyltransferase (GLYAT), nuclear gene encoding mitochondrial protein, transcript variant 2	0.000323206
AI768847.1	wj12f02x1 NCI_CGAP_Kid12 cDNA clone IMAGE:2402619 3'	0.000323206
NM_178176.2	monoacylglycerol O-acyltransferase 3 (MOGAT3)	0.000323206
NM_002454.1	5-methyltetrahydrofolate-homocysteine methyltransferase reductase (MTRR), transcript variant 1	0.000323206
NM_012469.2	chromosome 20 open reading frame 14 (C20orf14)	0.000323206
BQ028406.1	UI-H-CO0-aqy-h-09-0-UIs1 NCI_CGAP_Sub9 cDNA clone IMAGE:3105999 3'	0.000323206
NM_005881.1	branched chain alpha-ketoacid dehydrogenase kinase (BCKDK)	0.000323206
NM_003689.2	aldo-keto reductase family 7, member A2 (aflatoxin aldehyde reductase) (AKR7A2)	0.000323206
NM_001431.1	erythrocyte membrane protein band 41-like 2 (EPB41L2)	0.000323206
NM_006876.1	UDP-GlcNAc:betaGal beta-1,3-N-acetylglucosaminyltransferase 6 (B3GNT6)	0.000323206
NM_032102.1	Splicing factor, arginine/serine-rich, 46kD (SRP46)	0.000323206
NM_005585.2	SMAD, mothers against DPP homolog 6 (Drosophila) (SMAD6)	0.000323206
NM_022456.2	RAB3A interacting protein (rabin3) (RAB3IP), transcript variant alpha 1	0.000323206
NM_004574.2	peanut-like 2 (Drosophila) (PNUTL2), transcript variant 1	0.000323206
NM_002905.1	retinol dehydrogenase 5 (11-cis and 9-cis) (RDH5)	0.000323206
NM_014748.2	sorting nexin 17 (SNX17)	0.000323206
AK023647.1	cDNA FLJ13585 fis, clone PLACE1009150	0.000323206
NM_030808.2	nudE nuclear distribution gene E homolog like 1 (A nidulans) (NDEL1)	0.000323206
NM_003779.2	UDP-Gal:betaGlcNAc beta 1,4- galactosyltransferase, polypeptide 3 (B4GALT3)	0.000323206
AI379425.1	tc66g04x1 Soares_NhHMPu_S1 cDNA clone IMAGE:2069622 3' similar to contains Alu repetitive element;	0.000323206
NM_006317.3	brain abundant, membrane attached signal protein 1 (BASP1)	0.000323206
NM_012191.2	N-acetyltransferase 6 (NAT6)	0.000323206
NM_152785.2	germinal center expressed transcript 2 (GCET2)	0.000323206
NM_005687.2	phenylalanine-tRNA synthetase-like, beta subunit (FARSLB)	0.000323206
NM_014324.4	alpha-methylacyl-CoA racemase (AMACR), transcript variant 1	0.000323206
BC007195.1	NCK adaptor protein 2, mRNA (cDNA clone MGC:10780 IMAGE:3608149)	0.000323206
AA456023.1	aa03b05s1 Soares_NhHMPu_S1 cDNA clone IMAGE:812145 3'	0.000323206
AF052105.1	clone 23965 mRNA sequence	0.000323206
NM_032041.1	neurocalcin delta (NCALD)	0.000323206
CB120296.1	K-EST0167421 L10ChoCK0 cDNA clone L10ChoCK0-25-E06 5'	0.000323206
BX113698.1	Soares_fetal_liver_spleen_1NFLS_S1 cDNA clone IMAGp998D111094	0.000323206
AF055376.1	short form transcription factor C-MAF (c-maf) mRNA	0.000323206
NM_005475.1	lymphocyte adaptor protein (LNK)	0.000323206
NM_003809.2	tumor necrosis factor (ligand) superfamily, member 12 (TNFSF12), transcript variant 1, mRNA	0.000323206
AI291939.1	qm81c05x1 Soares_placenta_8to9weeks_2NbHP8to9W cDNA clone IMAGE:1895144 3'	0.000323206
NM_003708.2	microsomal NAD+-dependent retinol dehydrogenase 4 (RODH-4)	0.000323206
AV702875.1	ADB cDNA clone ADBCJF01 5'	0.000323206
NM_004731.3	solute carrier family 16 (monocarboxylic acid transporters), member 7 (SLC16A7)	0.000323206
NM_001268.2	chromosome condensation 1-like (CHC1L)	0.000323206
AW073995.1	xb06b07x1 NCI_CGAP_GU1 cDNA clone IMAGE:2575477 3' similar to contains Alu repetitive element;contains element MER35 repetitive element ;	0.000323206
AF061055.1	estrogen receptor beta 5 splice variant mRNA	0.000323206
BX647476.1	mRNA; cDNA DKFZp451L166 (from clone DKFZp451L166)	0.000323206
NM_006459.2	chromosome 10 open reading frame 69 (C10orf69)	0.000323206
NM_005093.2	core-binding factor, runt domain, alpha subunit 2; translocated to, 2 (CBFA2T2), transcript variant 2	0.000323206
AA613211.1	no19c04s1 NCI_CGAP_Phe1 cDNA clone IMAGE:1101126 3'	0.000323206
AF070618.1	clone 24627 mRNA sequence	0.000323206
AF070625.1	clone 24734 mRNA sequence	0.000323206
AK094004.1	cDNA FLJ36685 fis, clone UTERU2008018	0.000323206
NM_003897.2	immediate early response 3 (IER3), transcript variant short	0.000323206
BC015999.2	cDNA clone IMAGE:4332981	0.000323206
AW661723.1	hi80a03.x1 Soares_NFL_T_GBC_S1 cDNA clone IMAGE:2978572 3'	0.000323206
NM_004887.3	chemokine (C-X-C motif) ligand 14 (CXCL14)	0.000323206
AW274413.1	xv29h04x1 Soares_NFL_T_GBC_S1 cDNA clone IMAGE:2814583 3'	0.000323206
NM_003986.1	butyrobetaine (gamma), 2-oxoglutarate dioxygenase (gamma-butyrobetaine hydroxylase) 1 (BBOX1)	0.000323206
NM_001198.2	PR domain containing 1, with ZNF domain (PRDM1), transcript variant 1	0.000323206
AF090097.1	clone IMAGE 25997	0.000323206
NM_003916.3	adaptor-related protein complex 1, sigma 2 subunit (AP1S2)	0.000323206
NM_004585.2	retinoic acid receptor responder (tazarotene induced) 3 (RARRES3)	0.000323206
BC040958.1	napsin B aspartic peptidase pseudogene, mRNA (cDNA clone IMAGE:5209672)	0.000323206
W60953.1	zc98b12s1 Pancreatic Islet cDNA clone IMAGE:339167 3'	0.000323206
AW275707.1	xp40d05.x1 NCI_CGAP_HN11 cDNA clone IMAGE:2742825 3' similar to contains Alu repetitive element;	0.000323206
NM_004092.2	enoyl Coenzyme A hydratase, short chain, 1, mitochondrial (ECHS1), nuclear gene encoding mitochondrial protein	0.000323206
NM_016938.1	EGF-containing fibulin-like extracellular matrix protein 2 (EFEMP2)	0.000323206
AI554008.1	te54e05x1 Soares_NFL_T_GBC_S1 cDNA clone IMAGE:2090528 3' similar to contains Alu repetitive element;contains element MIR repetitive element ;	0.000323206
NM_016509.1	C-type lectin-like receptor-2 (CLEC2)	0.000323206
BX090622.1	NCI_CGAP_Lu5 cDNA clone IMAGp998O034646 ; IMAGE:1896026	0.000323206
NM_144688.2	hypothetical protein FLJ32658 (FLJ32658)	0.000323206
NM_153374.1	hypothetical protein MGC35274 (MGC35274)	0.000323206
NM_016588.2	neuritin 1 (NRN1)	0.000323206
NM_016491.2	mitochondrial ribosomal protein L37 (MRPL37), nuclear gene encoding mitochondrial protein	0.000323206
NM_016498.2	hypothetical protein HSPC242 (HSPC242)	0.000323206
NM_014153.2	zinc finger CCCH type domain containing 7 (ZC3HDC7)	0.000323206
AK055134.1	cDNA FLJ30572 fis, clone BRAWH2006083	0.000323206
NM_013444.2	ubiquilin 2 (UBQLN2)	0.000323206
NM_001084.3	procollagen-lysine, 2-oxoglutarate 5-dioxygenase 3 (PLOD3)	0.000323206
BC015849.1	clone IMAGE:4657243	0.000323206
NM_004598.2	sparc/osteonectin, cwcv and kazal-like domains proteoglycan (testican) (SPOCK)	0.000323206
NM_016594.1	FK506 binding protein 11, 19 kDa (FKBP11)	0.000323206
N27004.1	N27004 yw72g10.s1 Soares_placenta_8to9weeks_2NbHP8to9W cDNA clone IMAGE:257826 3'	0.000323206
N30224.1	yw64b07s1 Soares_placenta_8to9weeks_2NbHP8to9W cDNA clone IMAGE:256981 3'	0.000323206
BC044795.1	clone IMAGE:4822459	0.000323206
BX105647.1	Soares_NFL_T_GBC_S1 cDNA clone IMAGp998F143713	0.000323206
NM_005854.1	receptor (calcitonin) activity modifying protein 2 (RAMP2)	0.000323206
NM_004704.2	RNA, U3 small nucleolar interacting protein 2 (RNU3IP2)	0.000323206
NM_014244.1	a disintegrin-like and metalloprotease (reprolysin type) with thrombospondin type 1 motif, 2 (ADAMTS2), transcript variant 1	0.000323206
AA316582.1	EST188330 HCC cell line (matastasis to liver in mouse) II Homo sapiens cDNA 5' end	0.000323206
BQ653845.1	AGENCOURT_8207690 NIH_MGC_100 cDNA clone IMAGE:6283242 5'	0.000323206
NM_006371.2	cartilage associated protein (CRTAP)	0.000323206
BM983364.1	UI-CF-DU1-aaw-m-03-0-UIs1 UI-CF-DU1 cDNA clone UI-CF-DU1-aaw-m-03-0-UI 3'	0.000323206
NM_004629.1	Fanconi anemia, complementation group G (FANCG)	0.000323206
NM_012140.3	solute carrier family 25 (mitochondrial carrier; dicarboxylate transporter), member 10 (SLC25A10)	0.000323206
AK093528.1	cDNA FLJ36209 fis, clone THYMU2000022	0.000323206
NM_019082.1	DEAD (Asp-Glu-Ala-Asp) box polypeptide 56 (DDX56)	0.000323206
AA255972.1	zs28h07s1 NCI_CGAP_GCB1 cDNA clone IMAGE:686557 3'	0.000323206
NM_182775.1	hypothetical protein LOC259173 (FLJ36525), transcript variant 3	0.000323206
NM_005849.1	immunoglobulin superfamily, member 6 (IGSF6)	0.000323206
NM_014375.1	fetuin B (FETUB)	0.000323206
NM_016381.2	three prime repair exonuclease 1 (TREX1), transcript variant 1	0.000323206
NM_014568.1	UDP-N-acetyl-alpha-D-galactosamine:polypeptide N-acetylgalactosaminyltransferase 5 (GalNAc-T5) (GALNT5)	0.000323206
NM_033052.1	DMRT-like family C2 (DMRTC2)	0.000323206
NM_014343.1	claudin 15 (CLDN15)	0.000323206
BF509568.1	UI-H-BI4-apf-b-06-0-UIs1 NCI_CGAP_Sub8 cDNA clone IMAGE:3086939 3'	0.000323206
BX115767.1	Soares_testis_NHT cDNA clone IMAGp998B081784	0.000323206
NM_207496.1	chromosome 6 open reading frame 214 (C6orf214)	0.000323206
AK027298.1	cDNA FLJ14392 fis, clone HEMBA1003166	0.000323206
NM_018403.2	transcription factor SMIF (HSA275986)	0.000323206
N73393.1	EST57b055 BATM2 cDNA clone 57b055	0.000323206
NM_017665.1	zinc finger, CCHC domain containing 10 (ZCCHC10)	0.000323206
AA701662.1	zi43g04s1 Soares_fetal_liver_spleen_1NFLS_S1 cDNA clone IMAGE:433590 3'	0.000323206
AK093797.1	cDNA FLJ36478 fis, clone THYMU2017362	0.000323206
BQ889107.1	AGENCOURT_8119870 Lupski_dorsal_root_ganglion cDNA clone IMAGE:6177856 5'	0.000323206
NM_000524.1	5-hydroxytryptamine (serotonin) receptor 1A (HTR1A)	0.000323206
NM_031265.1	mucin and cadherin-like (MUCDHL), transcript variant 4	0.000323206
BC017944.1	clone IMAGE:4289218	0.000323206
NM_145278.1	LOC148823 (LOC148823)	0.000323206
NM_182314.1	cytosolic ovarian carcinoma antigen 1 (COVA1), transcript variant 2	0.000323206
NM_207117.2	chromosome 14 open reading frame 68 (C14orf68)	0.000323206
NM_002810.1	proteasome (prosome, macropain) 26S subunit, non-ATPase, 4 (PSMD4), transcript variant 1	0.000323206
NM_017823.2	dual specificity phosphatase 23 (DUSP23)	0.000323206
NM_017825.1	ADP-ribosylhydrolase like 2 (ADPRHL2)	0.000323206
NM_017832.2	hypothetical protein FLJ20457 (FLJ20457)	0.000323206
NM_017835.1	chromosome 21 open reading frame 59 (C21orf59)	0.000323206
NM_017836.2	solute carrier family 41, member 3 (SLC41A3)	0.000323206
BC033651.1	toll-like receptor 7, mRNA (cDNA clone MGC:45096 IMAGE:5582912)	0.000323206
NM_017839.3	hypothetical protein FLJ20481 (FLJ20481)	0.000323206
NM_015476.1	chromosome 18 open reading frame 10 (C18orf10)	0.000323206
NM_017881.1	chromosome 9 open reading frame 95 (C9orf95)	0.000323206
NM_017888.2	hypothetical protein FLJ20581 (FLJ20581)	0.000323206
NM_133375.2	hypothetical protein MGC4562 (MGC4562)	0.000323206
AV660725.1	GLC cDNA clone GLCGKF10 3'	0.000323206
NM_182760.2	sulfatase modifying factor 1 (SUMF1)	0.000323206
NM_017908.1	hypothetical protein FLJ20626 (FLJ20626)	0.000323206
AK022220.1	cDNA FLJ12158 fis, clone MAMMA1000522	0.000323206
NM_017912.1	cDNA FLJ20637 fis, clone KAT03212	0.000323206
M78162.1	EST01755 Subtracted Hippocampus, Stratagene (cat #936205) cDNA clone HHCPN60 similar to Alu repetitive element	0.000323206
AK000716.1	cDNA FLJ20709 fis, clone KAIA1124, highly similar to D86324 Homo sapiens mRNA for CMP-N-acetylneuraminic acid	0.000323206
CB242622.1	UI-CF-FN0-afs-c-14-0-UIs1 UI-CF-FN0 cDNA clone UI-CF-FN0-afs-c-14-0-UI 3'	0.000323206
NM_019025.2	spermine oxidase (SMOX), transcript variant 5	0.000323206
AA555266.1	nl08f07s1 NCI_CGAP_Pr11 cDNA clone IMAGE:1029733	0.000323206
NM_019055.4	roundabout homolog 4, magic roundabout (Drosophila) (ROBO4)	0.000323206
AK022008.1	cDNA FLJ11946 fis, clone HEMBB1000709	0.000323206
NM_178470.2	WD repeat domain 40B (WDR40B)	0.000323206
NM_017977.1	absent in melanoma 1-like (AIM1L)	0.000323206
AI380073.1	tf78f01x1 NCI_CGAP_Brn23 cDNA clone IMAGE:2105401 3'	0.000323206
AA447561.1	zw81f01s1 Soares_testis_NHT cDNA clone IMAGE:782617 3'	0.000323206
NM_152665.1	hypothetical protein FLJ40873 (FLJ40873)	0.000323206
NM_017986.2	putative G-protein coupled receptor GPCR42 (FLJ10060)	0.000323206
AI344212.1	tc02g04x1 NCI_CGAP_Co16 cDNA clone IMAGE:2062710 3' similar to contains element LTR1 repetitive element ;	0.000323206
NM_194310.1	hypothetical protein LOC284837 (LOC284837)	0.000323206
AW450939.1	UI-H-BI3-all-g-06-0-UIs1 NCI_CGAP_Sub5 cDNA clone IMAGE:2737331 3'	0.000323206
NM_018081.1	hypothetical protein FLJ10385 (FLJ10385)	0.000323206
BC041910.1	clone IMAGE:5299239	0.000323206
NM_015059.1	talin 2 (TLN2)	0.000323206
AA813769.1	ai69h12s1 Soares_testis_NHT cDNA clone 1376135 3'	0.000323206
NM_018192.2	leprecan-like 1 (LEPREL1)	0.000323206
NM_005238.2	v-ets erythroblastosis virus E26 oncogene homolog 1 (avian) (ETS1)	0.000323206
AW085935.1	xc75f04x1 NCI_CGAP_Ov32 cDNA clone IMAGE:2590111 3'	0.000323206
W51965.1	zc45g01r1 Soares_senescent_fibroblasts_NbHSF cDNA clone IMAGE:325296 5' similar to contains Alu repetitive element;contains element PTR5 repetitive element ;	0.000323206
BC070327.1	cDNA clone IMAGE:30318308	0.000323206
NM_018222.2	parvin, alpha (PARVA)	0.000323206
NM_080564.1	vacuolar protein sorting 52 (yeast) (VPS52), transcript variant 1	0.000323206
NM_018262.2	WD repeat domain 10 (WDR10), transcript variant 3	0.000323206
BC015688.1	clone IMAGE:4662750	0.000323206
N76715.1	yz81h12r1 Soares_multiple_sclerosis_2NbHMSP cDNA clone IMAGE:289511 5'	0.000323206
NM_019044.2	hypothetical protein FLJ10996 (FLJ10996)	0.000323206
AA629668.1	ad48d12s1 Stratagene lung carcinoma 937218 cDNA clone IMAGE:884951 3' similar to contains Alu repetitive element;	0.000323206
BC048427.1	clone IMAGE:4824191	0.000323206
NM_018321.2	BRIX (BRIX)	0.000323206
AA564241.1	nk44g01s1 NCI_CGAP_GC2 cDNA clone IMAGE:1016400 3' similar to contains Alu repetitive element;contains element TAR1 repetitive element ;	0.000323206
NM_019018.1	hypothetical protein FLJ11127 (FLJ11127)	0.000323206
NM_144639.1	hypothetical protein FLJ31300 (FLJ31300)	0.000323206
NM_018384.2	immune associated nucleotide 4 like 1 (mouse) (IAN4L1)	0.000323206
NM_173546.1	hypothetical protein MGC35097 (MGC35097)	0.000323206
NM_000450.1	selectin E (endothelial adhesion molecule 1) (SELE)	0.000323206
NM_000967.2	ribosomal protein L3 (RPL3)	0.000323206
NM_002022.1	flavin containing monooxygenase 4 (FMO4)	0.000323206
AL049233.1	mRNA; cDNA DKFZp564A023 (from clone DKFZp564A023)	0.000323206
BG205680.1	RST25127 Athersys RAGE Library Homo sapiens cDNA	0.000323206
NM_152539.1	hypothetical protein FLJ32859 (FLJ32859)	0.000323206
AK127044.1	cDNA FLJ45101 fis, clone BRAWH3032298, weakly similar to Homo sapiens tenascin R (restrictin, janusin) (TNR)	0.000323206
NM_017895.6	DEAD (Asp-Glu-Ala-Asp) box polypeptide 27 (DDX27)	0.000323206
NM_001937.3	dermatopontin (DPT)	0.000323206
NM_015399.2	breast cancer metastasis suppressor 1 (BRMS1)	0.000323206
NM_015658.1	DKFZP564C186 protein (DKFZP564C186)	0.000323206
NM_015460.1	myosin VIIA and Rab interacting protein (MYRIP)	0.000323206
AI146451.1	qb93a11x1 Soares_fetal_heart_NbHH19W cDNA clone IMAGE:1707644 3'	0.000323206
BM695626.1	UI-E-CQ1-aew-i-06-0-UIr1 UI-E-CQ1 cDNA clone UI-E-CQ1-aew-i-06-0-UI 5'	0.000323206
BF681513.1	602156641F1 NIH_MGC_83 cDNA clone IMAGE:4297258 5'	0.000323206
NM_015439.2	chromosome 6 open reading frame 80 (C6orf80)	0.000323206
NM_015430.1	regeneration associated muscle protease (DKFZP586H2123)	0.000323206
AA725883.1	ai25e09s1 Soares_testis_NHT cDNA clone 1343848 3' similar to gb:J04543 ANNEXIN VII (HUMAN);	0.000323206
AL050391.1	mRNA; cDNA DKFZp586A181 (from clone DKFZp586A181); partial cds	0.000323206
NM_022132.3	methylcrotonoyl-Coenzyme A carboxylase 2 (beta) (MCCC2)	0.000323206
BC033845.1	clone IMAGE:4513159	0.000323206
AU185823.1	Mast cell library (Sugita Y) cDNA clone B02340-022	0.000323206
BC038541.1	clone IMAGE:5190399	0.000323206
NM_021095.1	solute carrier family 5 (sodium-dependent vitamin transporter), member 6 (SLC5A6)	0.000323206
NM_001849.2	collagen, type VI, alpha 2 (COL6A2), transcript variant 2C2	0.000323206
T79158.1	yd70b08s1 Soares fetal liver spleen 1NFLS cDNA clone IMAGE:113559 3'	0.000323206
NM_022480.2	hypothetical protein FLJ12587 (FLJ12587)	0.000323206
AL833276.1	mRNA; cDNA DKFZp451D088 (from clone DKFZp451D088)	0.000323206
NM_015535.1	DNA polymerase-transactivated protein 6 (DNAPTP6)	0.000323206
NM_015424.3	chordin-like 2 (CHRDL2)	0.000323206
NM_058172.2	anthrax toxin receptor 2 (ANTXR2), mRNA	0.000323206
NM_015466.1	protein tyrosine phosphatase, non-receptor type 23 (PTPN23)	0.000323206
AF277624.1	KRAB zinc finger protein (KR19) mRNA	0.000323206
NM_175619.1	zygote arrest 1 (ZAR1)	0.000323206
BI468353.1	id87e07x1 Human insulinoma cDNA clone IMAGE:5022805 3'	0.000323206
NM_016029.1	dehydrogenase/reductase (SDR family) member 7 (DHRS7)	0.000323206
AI015255.1	ov55a12.s1 Soares_testis_NHT cDNA clone IMAGE:1641214 3'	0.000323206
BC042066.1	clone IMAGE:5729297	0.000323206
NM_021268.1	interferon, alpha 17 (IFNA17)	0.000323206
NM_033027.2	AXIN1 up-regulated 1 (AXUD1)	0.000323206
NM_005102.1	fasciculation and elongation protein zeta 2 (zygin II) (FEZ2)	0.000323206
AA781461.1	aj26g04s1 Soares_testis_NHT cDNA clone 1391478 3'	0.000323206
NM_015710.2	glioma tumor suppressor candidate region gene 2 (GLTSCR2)	0.000323206
NM_025107.1	myc target 1 (MYCT1)	0.000323206
BX647422.1	mRNA; cDNA DKFZp686I04144 (from clone DKFZp686I04144)	0.000323206
AW172652.1	xj80f06x1 Soares_NFL_T_GBC_S1 cDNA clone IMAGE:2663555 3'	0.000323206
NM_025083.2	hypothetical protein FLJ21128 (FLJ21128)	0.000323206
BU753776.1	UI-1-BB1p-akk-b-06-0-UIs1 NCI_CGAP_Pl6 cDNA clone UI-1-BB1p-akk-b-06-0-UI 3'	0.000323206
NM_016072.2	CGI-141 protein (CGI-141)	0.000323206
NM_015305.2	KIAA0759 (KIAA0759)	0.000323206
CK299969.1	UI-E-EJ1-ajy-g-24-0-UIs1 UI-E-EJ1 cDNA clone UI-E-EJ1-ajy-g-24-0-UI 3'	0.000323206
AK096661.1	cDNA FLJ39342 fis, clone OCBBF2018873	0.000323206
T91039.1	yd59a01s1 Soares fetal liver spleen 1NFLS cDNA clone IMAGE:112488 3' similar to gb:J03934 NAD(P)H DEHYDROGENASE (HUMAN);	0.000323206
NM_153363.1	hypothetical protein MGC42415 (MGC42415)	0.000323206
NM_017728.2	hypothetical protein FLJ20255 (FLJ20255)	0.000323206
AI261983.1	qk43e12x1 NCI_CGAP_Co8 cDNA clone IMAGE:1871758 3' similar to contains TAR1.t1 TAR1 TAR1 repetitive element ;	0.000323206
AA602711.1	np03h06s1 NCI_CGAP_Pr2 cDNA clone IMAGE:1115291	0.000323206
NM_030583.1	matrilin 2 (MATN2), transcript variant 2	0.000323206
AI808216.1	wf93g04x1 Soares_NSF_F8_9W_OT_PA_P_S1 cDNA clone IMAGE:2363190 3'	0.000323206
NM_057158.2	dual specificity phosphatase 4 (DUSP4), transcript variant 2	0.000323206
NM_030640.1	dual specificity phosphatase 16 (DUSP16)	0.000323206
NM_053043.1	hypothetical protein MGC20460 (MGC20460)	0.000323206
NM_153213.2	Rho guanine nucleotide exchange factor (GEF) 19 (ARHGEF19)	0.000323206
NM_025201.3	PH domain-containing protein (pp9099)	0.000323206
AK055497.1	cDNA FLJ30935 fis, clone FEBRA2007176	0.000323206
NM_002065.3	glutamate-ammonia ligase (glutamine synthase) (GLUL)	0.000323206
NM_006288.2	Thy-1 cell surface antigen (THY1)	0.000323206
AK021786.1	cDNA FLJ11724 fis, clone HEMBA1005331	0.000323206
CB068372.1	is18f01x1 HR85 islet cDNA clone IMAGE:6365305 3'	0.000323206
R52634.1	yg82d03s1 Soares infant brain 1NIB cDNA clone IMAGE:40107 3'	0.000323206
AA641493.1	nr62c02s1 NCI_CGAP_Lym3 cDNA clone IMAGE:1172546 3'	0.000323206
BG701300.1	602682977F1 NIH_MGC_95 cDNA clone IMAGE:4815474 5'	0.000323206
NM_019896.2	polymerase (DNA-directed), epsilon 4 (p12 subunit) (POLE4)	0.000323206
NM_173636.3	chromosome 19 open reading frame 14 (C19orf14), mRNA	0.000323206
NM_052887.2	toll-interleukin 1 receptor (TIR) domain containing adaptor protein (TIRAP), transcript variant 1	0.000323206
BC038359.1	Similar to Syntaxin 2, clone IMAGE:4941107	0.000323206
BC034015.1	clone IMAGE:4400504	0.000323206
BX647680.1	mRNA; cDNA DKFZp686G12112 (from clone DKFZp686G12112)	0.000323206
NM_198580.1	solute carrier family 27 (fatty acid transporter), member 1 (SLC27A1)	0.000323206
NM_032648.1	hypothetical protein MGC10820 (MGC10820)	0.000323206
NM_052950.2	WD repeat and FYVE domain containing 2 (WDFY2)	0.000323206
AV652851.1	GLC cDNA clone GLCDEG06 3'	0.000323206
BX108175.1	NCI_CGAP_Brn23 cDNA clone IMAGp998C214327	0.000323206
NM_001295.1	chemokine (C-C motif) receptor 1 (CCR1)	0.000323206
NM_138716.1	macrophage scavenger receptor 1 (MSR1), transcript variant SR-AIII	0.000323206
NM_006475.1	periostin, osteoblast specific factor (POSTN)	0.000323206
NM_153833.1	H1 histone family, member O, oocyte-specific (H1FOO)	0.000323206
NM_014880.3	type I transmembrane C-type lectin receptor DCL-1 (DCL-1)	0.000323206
NM_015169.3	RRS1 ribosome biogenesis regulator homolog (S cerevisiae) (RRS1)	0.000323206
NM_198595.1	actin filament associated protein (AFAP), transcript variant 2	0.000323206
NM_014877.1	KIAA0054 mRNA, complete cds	0.000323206
NM_015161.1	ADP-ribosylation factor-like 6 interacting protein (ARL6IP)	0.000323206
NM_201636.1	thromboxane A2 receptor (TBXA2R), transcript variant 1	0.000323206
NM_006154.1	neural precursor cell expressed, developmentally down-regulated 4 (NEDD4)	0.000323206
NM_015871.2	zinc finger protein 593 (ZNF593)	0.000323206
NM_001562.2	interleukin 18 (interferon-gamma-inducing factor) (IL18)	0.000323206
NM_152336.1	hypothetical protein FLJ32310 (FLJ32310)	0.000323206
NM_021111.1	reversion-inducing-cysteine-rich protein with kazal motifs (RECK)	0.000323206
NM_004941.1	DEAH (Asp-Glu-Ala-His) box polypeptide 8 (DHX8)	0.000323206
NM_003195.4	transcription elongation factor A (SII), 2 (TCEA2), transcript variant 1	0.000323206
NM_014681.3	DEAH (Asp-Glu-Ala-His) box polypeptide 34 (DHX34), transcript variant 1	0.000323206
NM_002766.1	phosphoribosyl pyrophosphate synthetase-associated protein 1 (PRPSAP1)	0.000323206
NM_002302.1	leukocyte cell-derived chemotaxin 2 (LECT2)	0.000323206
AI142390.1	qg64d01r1 Soares_testis_NHT cDNA clone IMAGE:1839937 5'	0.000323206
NM_002372.1	mannosidase, alpha, class 2A, member 1 (MAN2A1)	0.000323206
BE221925.1	hu04h04.x1 NCI_CGAP_Lu24 cDNA clone IMAGE:3165655 3'	0.000323206
NM_002500.1	neurogenic differentiation 1 (NEUROD1)	0.000323206
NM_002519.1	nuclear protein, ataxia-telangiectasia locus (NPAT)	0.000323206
NM_152870.1	abhydrolase domain containing 1 (ABHD1), transcript variant 2	0.000323206
AF200348.1	melanoma-associated antigen MG50 mRNA	0.000323206
BG622948.1	602647788F1 NIH_MGC_79 cDNA clone IMAGE:4769517 5'	0.000323206
NM_005255.1	cyclin G associated kinase (GAK)	0.000323206
NM_004047.2	ATPase, H+ transporting, lysosomal 21kDa, V0 subunit c'' (ATP6V0B)	0.000323206
H69998.1	yr89d03r1 Soares fetal liver spleen 1NFLS cDNA clone IMAGE:212453 5'	0.000323206
BU607424.1	UI-CF-FN0-aeu-h-22-0-UIs1 UI-CF-FN0 cDNA clone UI-CF-FN0-aeu-h-22-0-UI 3'	0.000323206
AI939377.1	qi49e07x5 NCI_CGAP_Brn25 cDNA clone IMAGE:1859844 3'	0.000323206
NM_000245.2	met proto-oncogene (hepatocyte growth factor receptor) (MET)	0.000323206
AW843875.1	CM0-CN0045-170200-225-g03 CN0045 Homo sapiens cDNA	0.000323206
NM_000373.1	uridine monophosphate synthetase (orotate phosphoribosyl transferase and orotidine-5'-decarboxylase) (UMPS)	0.000323206
NM_024417.1	ferredoxin reductase (FDXR), nuclear gene encoding mitochondrial protein, transcript variant 1	0.000323206
NM_001725.1	bactericidal/permeability-increasing protein (BPI)	0.000323206
NM_000531.3	ornithine carbamoyltransferase (OTC)	0.000323206
INCYTE UNIQUE	INCYTE UNIQUE	0.000323206
NM_002467.2	v-myc myelocytomatosis viral oncogene homolog (avian) (MYC)	0.000323206
NM_000355.2	transcobalamin II; macrocytic anemia (TCN2)	0.000323206
NM_001966.1	enoyl-Coenzyme A, hydratase/3-hydroxyacyl Coenzyme A dehydrogenase (EHHADH)	0.000323206
CB161418.1	K-EST0221354 L17N670205n1 cDNA clone L17N670205n1-44-D10 5'	0.000323206
NM_001266.3	carboxylesterase 1 (monocyte/macrophage serine esterase 1) (CES1)	0.000323206
NM_002194.2	inositol polyphosphate-1-phosphatase (INPP1)	0.000323206
NM_007113.1	trichohyalin (THH), mRNA	0.000323206
NM_002587.3	protocadherin 1 (cadherin-like 1) (PCDH1), transcript variant 1	0.000323206
NM_005567.2	lectin, galactoside-binding, soluble, 3 binding protein (LGALS3BP)	0.000323206
NM_000820.1	growth arrest-specific 6 (GAS6)	0.000323206
NM_003038.2	solute carrier family 1 (glutamate/neutral amino acid transporter), member 4 (SLC1A4)	0.000323206
AI821184.1	ac75g09y5 Stratagene lung (#937210) cDNA clone IMAGE:868480 5'	0.000323206
AI424912.1	tg38d02x1 Soares_NFL_T_GBC_S1 cDNA clone IMAGE:2111043 3' similar to gb:J03798 AUTOANTIGEN SMALL NUCLEAR RIBONUCLEOPROTEIN SM-D1 (HUMAN);	0.000323206
AI913776.1	wd01g05x1 NCI_CGAP_Co3 cDNA clone IMAGE:2326904 3'	0.000323206
NM_003049.1	solute carrier family 10 (sodium/bile acid cotransporter family), member 1 (SLC10A1)	0.000323206
NM_144654.1	chromosome 9 open reading frame 116 (C9orf116)	0.000323206
NM_001133.2	afamin (AFM)	0.000323206
NM_021012.3	potassium inwardly-rectifying channel, subfamily J, member 12 (KCNJ12)	0.000323206
NM_004053.2	bystin-like (BYSL)	0.000323206
NM_004945.1	dynamin 2 (DNM2)	0.000323206
NM_001661.2	ADP-ribosylation factor 4-like (ARF4L)	0.000323206
NM_017677.2	myotubularin related protein 8 (MTMR8)	0.000323206
NM_172160.1	potassium voltage-gated channel, shaker-related subfamily, beta member 1 (KCNAB1), transcript variant 1	0.000323206
NM_198833.1	serine (or cysteine) proteinase inhibitor, clade B (ovalbumin), member 8 (SERPINB8), transcript variant 2	0.000323206
AW138360.1	UI-H-BI1-adb-d-07-0-UIs1 NCI_CGAP_Sub3 cDNA clone IMAGE:2716093 3'	0.000323206
NM_003425.2	zinc finger protein 45 (a Kruppel-associated box (KRAB) domain polypeptide) (ZNF45)	0.000323206
NM_000154.1	galactokinase 1 (GALK1)	0.000323206
NM_173608.1	chromosome 14 open reading frame 80 (C14orf80)	0.000323206
NM_005984.1	solute carrier family 25 (mitochondrial carrier; citrate transporter), member 1 (SLC25A1)	0.000323206
AI350270.1	qo38h02x1 NCI_CGAP_Lu5 cDNA clone IMAGE:1910835 3'	0.000323206
NM_004448.1	v-erb-b2 erythroblastic leukemia viral oncogene homolog 2, neuro/glioblastoma derived oncogene homolog (avian) (ERBB2)	0.000323206
NM_000667.2	alcohol dehydrogenase 1A (class I), alpha polypeptide (ADH1A)	0.000323206
NM_000892.2	kallikrein B, plasma (Fletcher factor) 1 (KLKB1)	0.000323206
NM_000412.2	histidine-rich glycoprotein (HRG)	0.000323206
AI204506.1	qf56e02x1 Soares_testis_NHT cDNA clone IMAGE:1754042 3'	0.000323206
NM_005583.3	lymphoblastic leukemia derived sequence 1 (LYL1)	0.000323206
NM_005170.2	achaete-scute complex-like 2 (Drosophila) (ASCL2)	0.000323206
AK026773.1	cDNA: FLJ23120 fis, clone LNG07989	0.000323206
NM_019102.2	homeo box A5 (HOXA5)	0.000323206
NM_002909.3	regenerating islet-derived 1 alpha (pancreatic stone protein, pancreatic thread protein) (REG1A)	0.000323206
NM_002866.3	RAB3A, member RAS oncogene family (RAB3A)	0.000323206
AW449142.1	UI-H-BI3-akg-a-06-0-UIs1 NCI_CGAP_Sub5 cDNA clone IMAGE:2733994 3'	0.000323206
NM_002412.2	O-6-methylguanine-DNA methyltransferase (MGMT), mRNA	0.000323206
NM_002339.1	lymphocyte-specific protein 1 (LSP1)	0.000323206
NM_000265.1	neutrophil cytosolic factor 1 (47kDa, chronic granulomatous disease, autosomal 1) (NCF1)	0.000323206
BM680861.1	UI-E-EJ0-aih-k-20-0-UIs1 UI-E-EJ0 cDNA clone UI-E-EJ0-aih-k-20-0-UI 3'	0.000323206
NM_033423.2	granzyme H (cathepsin G-like 2, protein h-CCPX) (GZMH)	0.000323206
NM_000185.2	serine (or cysteine) proteinase inhibitor, clade D (heparin cofactor), member 1 (SERPIND1)	0.000323206
NM_004907.2	immediate early response 2 (IER2)	0.000323206
NM_152295.3	threonyl-tRNA synthetase (TARS)	0.000323206
NM_005531.1	interferon, gamma-inducible protein 16 (IFI16)	0.000323206
NM_002829.2	protein tyrosine phosphatase, non-receptor type 3 (PTPN3)	0.000323206
NM_000889.1	integrin, beta 7 (ITGB7)	0.000323206
NM_000672.2	alcohol dehydrogenase 6 (class V) (ADH6)	0.000323206
NM_031482.3	APG10 autophagy 10-like (S cerevisiae) (APG10L)	0.000323206
NM_000596.1	insulin-like growth factor binding protein 1 (IGFBP1)	0.000323206
BG822407.1	602725454F1 NIH_MGC_15 cDNA clone IMAGE:4865053 5'	0.000323206
NM_005729.3	peptidylprolyl isomerase F precursor; peptidyl-prolyl cis-trans isomerase, mitochondral; cyclophilin F; cyclophilin 3; PPIase; rotamase [Homo sapiens]	0.000323206
NM_002376.4	MAP/microtubule affinity-regulating kinase 3 (MARK3)	0.000323206
NM_006894.4	flavin containing monooxygenase 3 (FMO3), transcript variant 1, mRNA	0.000323206
AI337101.1	qx88c05x1 NCI_CGAP_GC6 cDNA clone IMAGE:2009576 3' similar to contains element TAR1 repetitive element ;	0.000323206
NM_004634.1	bromodomain and PHD finger containing, 1 (BRPF1)	0.000323206
NM_003407.1	zinc finger protein 36, C3H type, homolog (mouse) (ZFP36)	0.000323206
NM_000780.2	cytochrome P450, family 7, subfamily A, polypeptide 1 (CYP7A1)	0.000323206
NM_000603.3	nitric oxide synthase 3 (endothelial cell) (NOS3)	0.000323206
AK025552.1	cDNA: FLJ21899 fis, clone HEP03467	0.000323206
BX109428.1	NCI_CGAP_GCB1 cDNA clone IMAGp998A091747	0.000323206
NM_004476.1	folate hydrolase (prostate-specific membrane antigen) 1 (FOLH1)	0.000323206
NM_000120.2	epoxide hydrolase 1, microsomal (xenobiotic) (EPHX1)	0.000323206
AW339941.1	hc90g03x1 Soares_NFL_T_GBC_S1 cDNA clone IMAGE:2907316 3' similar to contains Alu repetitive element;contains element MER28 repetitive element ;	0.000323206
NM_000348.2	steroid-5-alpha-reductase, alpha polypeptide 2 (3-oxo-5 alpha-steroid delta 4-dehydrogenase alpha 2) (SRD5A2)	0.000323206
BI757335.1	603029552F1 NIH_MGC_114 cDNA clone IMAGE:5199805 5'	0.000323206
L07615.3	neuropeptide Y receptor Y1 (NPYY1) mRNA, exon 2-3 and complete cds	0.000323206
NM_001611.2	acid phosphatase 5, tartrate resistant (ACP5)	0.000323206
NM_001882.3	corticotropin releasing hormone binding protein (CRHBP)	0.000323206
NM_002899.2	retinol binding protein 1, cellular (RBP1)	0.000323206
AK093612.1	cDNA FLJ36293 fis, clone THYMU2004111	0.000323206
NM_004732.2	potassium voltage-gated channel, shaker-related subfamily, beta member 3 (KCNAB3)	0.000323206
AK125802.1	cDNA FLJ43814 fis, clone TESTI4001473	0.000323206
NM_006042.1	heparan sulfate (glucosamine) 3-O-sulfotransferase 3A1 (HS3ST3A1)	0.000323206
AI452816.1	tj50h02.x1 Soares_NSF_F8_9W_OT_PA_P_S1 cDNA clone IMAGE:2144979 3' similar to contains Alu repetitive element;	0.000323206
NM_006144.2	granzyme A (granzyme 1, cytotoxic T-lymphocyte-associated serine esterase 3) (GZMA)	0.000323206
AK024315.1	cDNA FLJ14253 fis, clone OVARC1001376	0.000323206
NM_006214.2	phytanoyl-CoA hydroxylase (Refsum disease) (PHYH)	0.000323206
NM_006295.1	valyl-tRNA synthetase 2 (VARS2)	0.000323206
NM_006420.1	ADP-ribosylation factor guanine nucleotide-exchange factor 2 (brefeldin A-inhibited) (ARFGEF2)	0.000323206
NM_001123.2	adenosine kinase (ADK), transcript variant ADK-short	0.000323206
BC021140.1	chromosome 10 open reading frame 90, mRNA (cDNA clone IMAGE:4871932)	0.000323206
CN413953.1	17000532828581 GRN_ES Homo sapiens cDNA 5'	0.000323206
NM_012427.3	kallikrein 5 (KLK5)	0.000323206
NM_013255.3	muskelin 1, intracellular mediator containing kelch motifs (MKLN1)	0.000323206
NM_013258.3	apoptosis-associated speck-like protein containing a CARD (ASC), transcript variant 1	0.000323206
AK090687.1	cDNA FLJ33368 fis, clone BRACE2005787	0.000323206
NM_013319.1	transitional epithelia response protein (TERE1)	0.000323206
NM_013334.2	GDP-mannose pyrophosphorylase B (GMPPB), transcript variant 1	0.000323206
NM_013391.2	dimethylglycine dehydrogenase (DMGDH), nuclear gene encoding mitochondrial protein	0.000323206
NM_013412.1	RAB, member of RAS oncogene family-like 2A (RABL2A), transcript variant 1	0.000323206
AW972358.1	EST384449 MAGE resequences, MAGL Homo sapiens cDNA	0.000323206
AI765021.1	wh56c02x1 NCI_CGAP_Kid11 cDNA clone IMAGE:2384738 3'	0.000323206
AI365243.1	qz41d03.x1 NCI_CGAP_Kid11 cDNA clone IMAGE:2029445 3'	0.000323206
NM_014345.1	zinc finger protein 318 (ZNF318)	0.000323206
NM_014365.2	heat shock 22kDa protein 8 (HSPB8)	0.000323206
AK127304.1	cDNA FLJ45372 fis, clone BRHIP3018278, highly similar to Ubiquitin-conjugating enzyme E2-17 kDa 3 (EC 63.2.19)	0.000323206
NM_015974.1	crystallin, lambda 1 (CRYL1)	0.000323206
NM_016030.5	tetratricopeptide repeat domain 15 (TTC15)	0.000323206
NM_016084.3	RAS, dexamethasone-induced 1 (RASD1)	0.000323206
NM_198287.1	inhibitor of growth family, member 4 (ING4), transcript variant 2	0.000323206
NM_001002032.1	hematological and neurological expressed 1 (HN1), transcript variant 2, mRNA	0.000323206
AW962332.1	EST374405 MAGE resequences, MAGG Homo sapiens cDNA	0.000323206
NM_016246.1	dehydrogenase/reductase (SDR family) member 10 (DHRS10)	0.000323206
T59016.1	T59016 yb49c12.s1 Stratagene fetal spleen (#937205) cDNA clone IMAGE:74518 3'	0.000323206
NM_016287.1	HP1-BP74 (HP1-BP74)	0.000323206
AW167267.1	xg73d08.x1 NCI_CGAP_Ut4 cDNA clone IMAGE:2633967 3' similar to contains Alu repetitive element;contains element MER22 repetitive element ;	0.000323206
BI016460.1	QV0-ET0149-150301-519-c04 ET0149 Homo sapiens cDNA	0.000323206
AW971070.1	EST383156 MAGE resequences, MAGK Homo sapiens cDNA	0.000323206
BX096609.1	Soares retina N2b4HR cDNA clone IMAGp998L12439	0.000323206
AK021556.1	cDNA FLJ11494 fis, clone HEMBA1001942	0.000323206
NM_000049.1	aspartoacylase (aminoacylase 2, Canavan disease) (ASPA)	0.000323206
AF339770.1	clone IMAGE:125405	0.000323206
AI992197.1	wt75g12x1 Soares_thymus_NHFTh cDNA clone IMAGE:2513350 3'	0.000323206
AI939509.1	qy26a12x5 NCI_CGAP_Brn23 cDNA clone IMAGE:2013118 3'	0.000323206
NM_001182.1	aldehyde dehydrogenase 7 family, member A1 (ALDH7A1)	0.000323206
NM_181353.1	inhibitor of DNA binding 1, dominant negative helix-loop-helix protein (ID1), transcript variant 2	0.000323206
AV752499.1	NPD cDNA clone NPDBAF07 5'	0.000323206
AW341479.1	hd10c02x1 Soares_NFL_T_GBC_S1 cDNA clone IMAGE:2909090 3'	0.000323206
NM_001063.2	transferrin (TF)	0.000323206
T95596.1	ye40b03s1 Soares fetal liver spleen 1NFLS cDNA clone IMAGE:120173 3'	0.000323206
NM_006520.1	t-complex-associated-testis-expressed 1-like (TCTE1L)	0.000323206
NM_003088.2	fascin homolog 1, actin-bundling protein (Strongylocentrotus purpuratus) (FSCN1), mRNA	0.000323206
AK025332.1	cDNA: FLJ21679 fis, clone COL09221	0.000323206
NM_006178.1	N-ethylmaleimide-sensitive factor (NSF)	0.000323206
NM_006889.2	CD86 antigen (CD28 antigen ligand 2, B7-2 antigen) (CD86), transcript variant 2	0.000323206
BC042015.1	clone IMAGE:5311591, mRNA	0.000323206
BX116810.1	Soares placenta Nb2HP cDNA clone IMAGp998D02209	0.000323206
NM_000694.1	aldehyde dehydrogenase 3 family, member B1 (ALDH3B1)	0.000323206
AK074308.1	cDNA FLJ23728 fis, clone HEP14243	0.000323206
NM_020987.2	ankyrin 3, node of Ranvier (ankyrin G) (ANK3), transcript variant 1	0.000323206
NM_033292.1	caspase 1, apoptosis-related cysteine protease (interleukin 1, beta, convertase) (CASP1), transcript variant alpha	0.000323206
NM_002859.1	paxillin (PXN)	0.000323206
BE877764.1	601486331F1 NIH_MGC_69 cDNA clone IMAGE:3888943 5'	0.000323206
BF224050.1	7q83c02x1 NCI_CGAP_Lu24 cDNA clone IMAGE:3704834 3'	0.000323206
U16307.3	glioma pathogenesis-related protein (GliPR) mRNA	0.000323206
AK054922.1	cDNA FLJ30360 fis, clone BRACE2007761	0.000323206
NM_000316.2	parathyroid hormone receptor 1 (PTHR1)	0.000323206
NM_005281.2	G protein-coupled receptor 3 (GPR3)	0.000323206
NM_001543.3	N-deacetylase/N-sulfotransferase (heparan glucosaminyl) 1 (NDST1)	0.000323206
F23258.1	HSPD21409 HM3 cDNA clone s4000087H10	0.000323206
NM_001337.2	chemokine (C-X3-C motif) receptor 1 (CX3CR1)	0.000323206
AI277955.1	qm51c01x1 Soares_placenta_8to9weeks_2NbHP8to9W cDNA clone IMAGE:1892256 3' similar to contains Alu repetitive element;	0.000323206
NM_006230.1	polymerase (DNA directed), delta 2, regulatory subunit 50kDa (POLD2)	0.000323206
NM_003907.1	eukaryotic translation initiation factor 2B, subunit 5 epsilon, 82kDa (EIF2B5)	0.000323206
BE504168.1	hv86c04x1 NCI_CGAP_Lu24 cDNA clone IMAGE:3180294 3'	0.000323206
NM_005084.2	phospholipase A2, group VII (platelet-activating factor acetylhydrolase, plasma) (PLA2G7)	0.000323206
AA551150.1	nk76b03s1 NCI_CGAP_Sch1 cDNA clone IMAGE:1019405 3' similar to contains Alu repetitive element;	0.000323206
AI990596.1	ws22b07.x1 NCI_CGAP_GC6 cDNA clone IMAGE:2497909 3'	0.000323206
NM_003072.2	SWI/SNF related, matrix associated, actin dependent regulator of chromatin, subfamily a, member 4 (SMARCA4)	0.000323206
AA779243.1	zj39g02s1 Soares_fetal_liver_spleen_1NFLS_S1 cDNA clone IMAGE:452690 3'	0.000323206
AW897267.1	CM0-NN0057-150400-335-b06 NN0057 Homo sapiens cDNA	0.000323206
BU602165.1	AGENCOURT_10014830 NIH_MGC_142 cDNA clone IMAGE:6496210 5'	0.000323206
NM_004617.2	transmembrane 4 superfamily member 4 (TM4SF4)	0.000323206
AK024214.1	cDNA FLJ14152 fis, clone MAMMA1003089	0.000323206
NM_002189.2	interleukin 15 receptor, alpha (IL15RA), transcript variant 1	0.000323206
AW978217.1	EST390326 MAGE resequences, MAGP Homo sapiens cDNA	0.000323206
NM_002190.2	interleukin 17 (cytotoxic T-lymphocyte-associated serine esterase 8) (IL17)	0.000323206
W70168.1	W70168 zd52b02.r1 Soares_fetal_heart_NbHH19W cDNA clone IMAGE:344235 5' similar to contains Alu repetitive element;	0.000323206
NM_002487.2	necdin homolog (mouse) (NDN)	0.000323206
CD238996.1	FNPBJC11 FNP Homo sapiens cDNA	0.000323206
NM_003810.2	tumor necrosis factor (ligand) superfamily, member 10 (TNFSF10)	0.000323206
NM_012256.2	zinc finger protein 212 (ZNF212)	0.000323206
BF591677.1	7n54d03x1 NCI_CGAP_Lu24 cDNA clone IMAGE:3568540 3' similar to contains Alu repetitive element;contains element PTR5 repetitive element ;	0.000323206
NM_000252.1	myotubular myopathy 1 (MTM1)	0.000323206
R05816.1	ye93g03s1 Soares fetal liver spleen 1NFLS cDNA clone IMAGE:125332 3' similar to contains MER9 repetitive element ;	0.000323206
NM_003315.1	DnaJ (Hsp40) homolog, subfamily C, member 7 (DNAJC7)	0.000323206
NM_213598.1	zinc finger protein 543 (ZNF543)	0.000323206
NM_006741.2	protein phosphatase 1, regulatory (inhibitor) subunit 1A (PPP1R1A)	0.000323206
NM_001184.2	ataxia telangiectasia and Rad3 related (ATR)	0.000323206
AF339813.1	clone IMAGE:297403	0.000323206
NM_153368.1	connexin401 (CX40.1)	0.000323206
NM_006762.1	Lysosomal-associated multispanning membrane protein-5 (LAPTM5)	0.000323206
NM_012402.2	ADP-ribosylation factor interacting protein 2 (arfaptin 2) (ARFIP2)	0.000323206
NM_004073.2	polo-like kinase 3 (Drosophila) (PLK3)	0.000323206
NM_183236.1	RAB27A, member RAS oncogene family (RAB27A), transcript variant 4	0.000323206
Y10255.1	Hsapiens mRNA for mammary-derived growth inhibitor (MDGI)	0.000323206
AF087989.1	HUMYX29D10 Homo sapiens full length insert cDNA clone YX29D10	0.000323206
AA401446.1	zu56c12s1 Soares ovary tumor NbHOT cDNA clone IMAGE:742006 3'	0.000323206
NM_012472.3	testis specific leucine rich repeat protein (TSLRP)	0.000323206
NM_003040.2	solute carrier family 4, anion exchanger, member 2 (erythrocyte membrane protein band 3-like 1) (SLC4A2)	0.000323206
H70170.1	yr94a07r1 Soares fetal liver spleen 1NFLS cDNA clone IMAGE:212916 5'	0.000323206
NM_000577.3	interleukin 1 receptor antagonist (IL1RN), transcript variant 3	0.000323206
NM_172171.1	calcium/calmodulin-dependent protein kinase (CaM kinase) II gamma (CAMK2G), transcript variant 1	0.000323206
NM_007181.3	mitogen-activated protein kinase kinase kinase kinase 1 (MAP4K1)	0.000323206
NM_003078.2	SWI/SNF related, matrix associated, actin dependent regulator of chromatin, subfamily d, member 3 (SMARCD3)	0.000323206
NM_022664.1	extracellular matrix protein 1 (ECM1), transcript variant 2	0.000323206
AA515443.1	ng66f04s1 NCI_CGAP_Lip2 cDNA clone IMAGE:939775 similar to contains Alu repetitive element;contains element MER22 repetitive element ;	0.000323206
U69127.1	FUSE binding protein 3 (FBP3) mRNA	0.000323206
NM_002468.2	myeloid differentiation primary response gene (88) (MYD88)	0.000323206
NM_005309.1	glutamic-pyruvate transaminase (alanine aminotransferase) (GPT)	0.000323206
CD048516.1	AGENCOURT_13971605 NIH_MGC_172 Homo sapiens cDNA 5'	0.000323206
NM_021902.2	FXYD domain containing ion transport regulator 1 (phospholemman) (FXYD1), transcript variant b	0.000323206
NM_005533.2	interferon-induced protein 35 (IFI35)	0.000323206
NM_183001.2	SHC (Src homology 2 domain containing) transforming protein 1 (SHC1)	0.000323206
NM_004944.1	deoxyribonuclease I-like 3 (DNASE1L3)	0.000323206
AI093473.1	qb15a05x1 Soares_pregnant_uterus_NbHPU cDNA clone IMAGE:1696304 3' similar to contains Alu repetitive element;	0.000323206
AI540121.1	td09f10x1 NCI_CGAP_CLL1 cDNA clone IMAGE:2075179 3'	0.000323206
NM_003826.1	N-ethylmaleimide-sensitive factor attachment protein, gamma (NAPG)	0.000323206
BF091792.1	CM3-TN0070-160900-348-h04 TN0070 Homo sapiens cDNA	0.000323206
AK021686.1	cDNA FLJ11624 fis, clone HEMBA1004193	0.000323206
NM_194288.1	hypothetical protein LOC146712 (LOC146712)	0.000323206
AW663497.1	hi70h12x1 Soares_NFL_T_GBC_S1 cDNA clone IMAGE:2977703 3'	0.000323206
NM_005045.2	reelin (RELN), transcript variant 1	0.000323206
NM_002528.4	nth endonuclease III-like 1 (E coli) (NTHL1)	0.000323206
NM_001430.3	endothelial PAS domain protein 1 (EPAS1)	0.000323206
NM_002996.1	chemokine (C-X3-C motif) ligand 1 (CX3CL1)	0.000323206
BQ888257.1	AGENCOURT_8415437 Lupski_sympathetic_trunk cDNA clone IMAGE:6192180 5'	0.000323206
NM_001513.2	glutathione transferase zeta 1 (maleylacetoacetate isomerase) (GSTZ1), transcript variant 3	0.000323206
AK021972.1	cDNA FLJ11910 fis, clone HEMBB1000113	0.000323206
NM_032470.2	tenascin XB (TNXB), transcript variant XB-S	0.000323206
BF439513.1	nab67a03x1 Soares_NSF_F8_9W_OT_PA_P_S1 cDNA clone IMAGE:3272717 3' similar to contains Alu repetitive element;contains element MER11 repetitive element ;	0.000323206
BU949575.1	in61d09.x1 HR85 islet cDNA clone IMAGE:6126760 3'	0.000323206
AW975051.1	EST387156 MAGE resequences, MAGN Homo sapiens cDNA	0.000323206
NM_197974.1	butyrophilin, subfamily 3, member A3 (BTN3A3), transcript variant 2	0.000323206
NM_181865.1	brain acyl-CoA hydrolase (BACH), transcript variant hBACHc	0.000323206
NM_006657.2	formiminotransferase cyclodeaminase (FTCD), transcript variant B	0.000323206
NM_000314.2	phosphatase and tensin homolog (mutated in multiple advanced cancers 1) (PTEN)	0.000323206
BU929485.1	AGENCOURT_10424207 NIH_MGC_79 cDNA clone IMAGE:6663389 5'	0.000323206
AA702674.1	zi90e01.s1 Soares_fetal_liver_spleen_1NFLS_S1 cDNA clone IMAGE:448056 3' similar to contains Alu repetitive element;	0.000323206
BX103234.1	NCI_CGAP_Lu5 cDNA clone IMAGp998B124648	0.000323206
NM_001741.1	calcitonin/calcitonin-related polypeptide, alpha (CALCA)	0.000323206
NM_001565.1	chemokine (C-X-C motif) ligand 10 (CXCL10)	0.000323206
NM_001548.1	interferon-induced protein with tetratricopeptide repeats 1 (IFIT1), mRNA	0.000323206
C15240.1	C15240 Clontech human aorta polyA+ mRNA (#6572) cDNA clone GEN-127A05 3'	0.000323206
NM_000125.1	estrogen receptor 1 (ESR1)	0.000323206
NM_005211.2	colony stimulating factor 1 receptor, formerly McDonough feline sarcoma viral (v-fms) oncogene homolog (CSF1R)	0.000323206
AK025217.1	cDNA: FLJ21564 fis, clone COL06452	0.000323206
NM_000163.1	growth hormone receptor (GHR)	0.000323206
NM_002001.2	Fc fragment of IgE, high affinity I, receptor for; alpha polypeptide (FCER1A)	0.000323206
NM_002216.1	inter-alpha (globulin) inhibitor H2 (ITIH2)	0.000323206
NM_000236.1	lipase, hepatic (LIPC)	0.000323206
BF112122.1	7l40f03x1 Soares_NSF_F8_9W_OT_PA_P_S1 cDNA clone IMAGE:3524092 3' similar to contains Alu repetitive element;	0.000323206
AI792042.1	os11f11y5 NCI_CGAP_Lu5 cDNA clone IMAGE:1605069 5' similar to contains Alu repetitive element;contains element MER22 repetitive element ;	0.000323206
NM_004157.2	protein kinase, cAMP-dependent, regulatory, type II, alpha (PRKAR2A)	0.000323206
AW182675.1	xj45d04x1 Soares_NFL_T_GBC_S1 cDNA clone IMAGE:2660167 3'	0.000323206
NM_000242.1	mannose-binding lectin (protein C) 2, soluble (opsonic defect) (MBL2)	0.000323206
NM_005654.3	nuclear receptor subfamily 2, group F, member 1 (NR2F1)	0.000323206
NM_002539.1	ornithine decarboxylase 1 (ODC1)	0.000323206
AW753527.1	PM3-CT0263-091299-007-d05 CT0263 Homo sapiens cDNA	0.000323206
NM_002146.3	homeo box B3 (HOXB3)	0.000323206
NM_002049.2	GATA binding protein 1 (globin transcription factor 1) (GATA1)	0.000323206
NM_000269.2	non-metastatic cells 1, protein (NM23A) expressed in (NME1), transcript variant 2	0.000323206
AA029608.1	ze94b08r1 Soares_fetal_heart_NbHH19W cDNA clone IMAGE:366615 5'	0.000323206
NM_004369.1	collagen, type VI, alpha 3 (COL6A3), transcript variant 1	0.000323206
NM_002625.1	6-phosphofructo-2-kinase/fructose-2,6-biphosphatase 1 (PFKFB1)	0.000323206
CB957055.1	AGENCOURT_13777677 NIH_MGC_184 cDNA clone IMAGE:30350116 5'	0.000323206
AK095266.1	cDNA FLJ37947 fis, clone CTONG2009108, highly similar to HOMEOBOX PROTEIN DLX-1	0.000323206
AL038812.1	DKFZp566O1746_r1 566 (synonym: hfkd2) cDNA clone DKFZp566O1746 5'	0.000323206
NM_000152.2	glucosidase, alpha; acid (Pompe disease, glycogen storage disease type II) (GAA)	0.000323206
NM_000670.2	alcohol dehydrogenase 4 (class II), pi polypeptide (ADH4)	0.000323206
NM_000567.1	C-reactive protein, pentraxin-related (CRP)	0.000323206
NM_148919.2	proteasome (prosome, macropain) subunit, beta type, 8 (large multifunctional protease 7) (PSMB8), transcript variant 2	0.000323206
AK096937.1	cDNA FLJ39618 fis, clone SMINT2000824	0.000323206
NM_001935.3	dipeptidylpeptidase 4 (CD26, adenosine deaminase complexing protein 2) (DPP4)	0.000323206
NM_018568.1	hypothetical protein PRO0943 (PRO0943), mRNA	0.000323206
NM_006120.2	major histocompatibility complex, class II, DM alpha (HLA-DMA)	0.000323206
AW300552.1	xs66h10x1 NCI_CGAP_Kid11 cDNA clone IMAGE:2774659 3'	0.000323206
AK094134.1	cDNA FLJ36815 fis, clone ASTRO2003740	0.000323206
T88810.1	yd32d04s1 Soares fetal liver spleen 1NFLS cDNA clone IMAGE:109927 3' similar to contains Alu repetitive element;	0.000323206
NM_003278.1	tetranectin (plasminogen binding protein) (TNA)	0.000323206
NM_005980.2	S100 calcium binding protein P (S100P)	0.000323206
AW172378.1	xj37h09.x1 Soares_NFL_T_GBC_S1 cDNA clone IMAGE:2659457 3'	0.000323206
AA602573.1	no90e06s1 NCI_CGAP_AA1 cDNA clone IMAGE:1114114 3'	0.000323206
AA700444.1	zj74c03s1 Soares_fetal_liver_spleen_1NFLS_S1 cDNA clone IMAGE:460612 3'	0.000323206
BU192089.1	AGENCOURT_7937121 NIH_MGC_92 cDNA clone IMAGE:6012753 5'	0.000323206
NM_006709.2	HLA-B associated transcript 8 (BAT8), transcript variant NG36/G9a	0.000323206
H17374.1	H17374 ym38c10.r1 Soares infant brain 1NIB cDNA clone IMAGE:50648 5'	0.000323206
AI910430.1	wf81h05x1 Soares_NFL_T_GBC_S1 cDNA clone IMAGE:2362041 3' similar to contains Alu repetitive element;	0.000323206
BQ417053.1	ik41b08y1 HR85 islet cDNA clone IMAGE: 5783390 5'	0.000323206
BX114843.1	NCI_CGAP_Co3 cDNA clone IMAGp998C142331 ; IMAGE:937285	0.000323206
AK095743.1	cDNA FLJ38424 fis, clone FEBRA2012090	0.000323206
NM_005013.1	nucleobindin 2 (NUCB2)	0.000323206
NM_000867.2	5-hydroxytryptamine (serotonin) receptor 2B (HTR2B)	0.000323206
NM_004926.2	zinc finger protein 36, C3H type-like 1 (ZFP36L1)	0.000323206
NM_001795.2	cadherin 5, type 2, VE-cadherin (vascular epithelium) (CDH5)	0.000323206
AI693330.1	wd91d03x1 NCI_CGAP_Lu24 cDNA clone IMAGE:2338949 3' similar to contains Alu repetitive element;	0.000323206
AV697345.1	GKC cDNA clone GKCADE05 5'	0.000323206
AA722048.1	zh18e09s1 Soares_pineal_gland_N3HPG cDNA clone IMAGE:412456 3' similar to contains Alu repetitive element;	0.000323206
NM_003364.2	uridine phosphorylase 1 (UPP1), transcript variant 1	0.000323206
NM_006513.2	seryl-tRNA synthetase (SARS)	0.000323206
X91348.1	Hsapiens predicted non coding cDNA (DGCR5)	0.000323206
AK056890.1	cDNA FLJ32328 fis, clone PROST2004481	0.000323206
NM_004563.1	phosphoenolpyruvate carboxykinase 2 (mitochondrial) (PCK2)	0.000323206
NM_005218.2	defensin, beta 1 (DEFB1)	0.000323206
AK092543.1	cDNA FLJ35224 fis, clone PROST2000961	0.000323206
AK055422.1	cDNA FLJ30860 fis, clone FEBRA2003470	0.000323206
AK093330.1	cDNA FLJ36011 fis, clone TESTI2015947	0.000323206
NM_005836.1	heat-responsive protein 12 (HRSP12)	0.000323206
NM_001414.1	eukaryotic translation initiation factor 2B, subunit 1 alpha, 26kDa (EIF2B1)	0.000323206
NM_005608.1	protein tyrosine phosphatase, receptor type, C-associated protein (PTPRCAP)	0.000323206
AL110259.1	mRNA; cDNA DKFZp586B1221 (from clone DKFZp586B1221)	0.000323206
NM_003057.2	solute carrier family 22 (organic cation transporter), member 1 (SLC22A1), transcript variant 1	0.000323206
BF436828.1	7p64g10x1 NCI_CGAP_Pr28 cDNA clone IMAGE:3650874 3'	0.000323206
AA161359.1	zq39a12s1 Stratagene hNT neuron (#937233) cDNA clone IMAGE:632062 3' similar to gb:L27670 Human Landsteiner-Wiener blood group glycoprotein (HUMAN);	0.000323206
AI832412.1	at68g07x1 Barstead colon HPLRB7 cDNA clone IMAGE:2377212 3'	0.000323206
BF965414.1	602268357F1 NIH_MGC_81 cDNA clone IMAGE:4356399 5'	0.000323206
NM_000640.2	interleukin 13 receptor, alpha 2 (IL13RA2)	0.000323206
AW130207.1	xf47a03x1 NCI_CGAP_Gas4 cDNA clone IMAGE:2621164 3'	0.000323206
BC025999.1	clone IMAGE:4291396	0.000323206
Y09321.1	Hsapiens TAFII105 mRNA, partial	0.000323206
NM_003659.1	alkylglycerone phosphate synthase (AGPS)	0.000323206
BX485389.1	DKFZp686P20246_r1 686 (synonym: hlcc3) cDNA clone DKFZp686P20246 5'	0.000323206
NM_003726.2	src family associated phosphoprotein 1 (SCAP1)	0.000323206
NM_007363.3	non-POU domain containing, octamer-binding (NONO)	0.000323206
BG745973.1	602724184T1 NIH_MGC_113 cDNA clone IMAGE:4850372 3'	0.000323206
NM_000856.1	guanylate cyclase 1, soluble, alpha 3 (GUCY1A3)	0.000323206
NM_182728.1	solute carrier family 7 (cationic amino acid transporter, y+ system), member 8 (SLC7A8), transcript variant 2	0.000323206
AI052808.1	oz11f11x1 Soares_fetal_liver_spleen_1NFLS_S1 cDNA clone IMAGE:1675053 3'	0.000323206
BF995758.1	MR2-GN0123-061100-009-c12 GN0123 Homo sapiens cDNA	0.000323206
NM_012205.1	3-hydroxyanthranilate 3,4-dioxygenase (HAAO)	0.000323206
NM_001516.3	general transcription factor IIH, polypeptide 3, 34kDa (GTF2H3)	0.000323206
NM_007357.1	component of oligomeric golgi complex 2 (COG2)	0.000323206
NM_006682.1	fibrinogen-like 2 (FGL2)	0.000323206
N29956.1	yw53e06s1 Weizmann Olfactory Epithelium cDNA clone IMAGE:255970 3' similar to contains Alu repetitive element;contains element LTR5 repetitive element ;	0.000323206
NM_001571.2	interferon regulatory factor 3 (IRF3)	0.000323206
NM_019601.2	sushi domain containing 2 (SUSD2)	0.000323206
NM_022716.1	paired related homeobox 1 (PRRX1), transcript variant pmx-1b	0.000323206
NM_153047.1	FYN oncogene related to SRC, FGR, YES (FYN), transcript variant 2	0.000323206
NM_014599.4	melanoma antigen, family D, 2 (MAGED2), transcript variant 1	0.000323206
NM_007361.2	nidogen 2 (osteonidogen) (NID2)	0.000323206
NM_000481.2	aminomethyltransferase (glycine cleavage system protein T) (AMT)	0.000323206
NM_000530.3	myelin protein zero (Charcot-Marie-Tooth neuropathy 1B) (MPZ)	0.000323206
NM_006417.2	interferon-induced protein 44 (IFI44)	0.000323206
NM_014224.1	pepsinogen 5, group I (pepsinogen A) (PGA5)	0.000323206
BC036226.1	homeobox C14, mRNA (cDNA clone IMAGE:5273019), with apparent retained intron	0.000323206
NM_000934.1	serine (or cysteine) proteinase inhibitor, clade F (alpha-2 antiplasmin, pigment epithelium derived factor), member 2 (SERPINF2)	0.000323206
NM_006895.1	histamine N-methyltransferase (HNMT)	0.000323206
AI791378.1	og96f03y5 NCI_CGAP_Kid3 cDNA clone IMAGE:1456157 5' similar to contains Alu repetitive element;	0.000323206
BC067086.1	cDNA clone MGC:71335 IMAGE:6088873	0.000323206
NM_002306.1	lectin, galactoside-binding, soluble, 3 (galectin 3) (LGALS3)	0.000323206
AA662559.1	nr15h11s1 NCI_CGAP_Ew1 cDNA clone IMAGE:1168101	0.000323206
AK057962.1	cDNA FLJ25233 fis, clone STM01789	0.000323206
AI439761.1	ti61b02x1 NCI_CGAP_Lym12 cDNA clone IMAGE:2134923 3' similar to gb:U02570 !!!! ALU CLASS C WARNING ENTRY !!!! (HUMAN);	0.000323206
AA256272.1	zr81c11s1 Soares_NhHMPu_S1 cDNA clone IMAGE:682100 3'	0.000323206
BF224386.1	7q86h08.x1 NCI_CGAP_Lu24 cDNA clone IMAGE:3705447 3' similar to contains Alu repetitive element;contains element MER12 repetitive element ;	0.000323206
BE327141.1	hw07f03x1 NCI_CGAP_Lu24 cDNA clone IMAGE:3182237 3'	0.000323206
AI863135.1	tz43h05x1 NCI_CGAP_Brn52 cDNA clone IMAGE:2291385 3' similar to contains Alu repetitive element;contains element MSR1 repetitive element ;	0.000323206
BC020583.1	cDNA clone IMAGE:4398590, containing frame-shift errors	0.000323206
BX088987.1	Soares_testis_NHT cDNA clone IMAGp998I103513 ; IMAGE:1391313	0.000323206
AI650271.1	wa17h04x1 NCI_CGAP_Kid11 cDNA clone IMAGE:2298391 3'	0.000323206
AI939505.1	qy20d03x5 NCI_CGAP_Brn23 cDNA clone IMAGE:2012549 3' similar to contains element MER28 MER28 repetitive element ;	0.000323206
BX092775.1	NCI_CGAP_Brn25 cDNA clone IMAGp998B125349 ; IMAGE:2165675	0.000323206
BE537566.1	601059143F1 NIH_MGC_10 cDNA clone IMAGE:3445643 5'	0.000323206
AK095849.1	cDNA FLJ38530 fis, clone HCHON2001039	0.000323206
CD237580.1	FNPAMH07 FNP Homo sapiens cDNA	0.000323206
BF434552.1	7o78c04.x1 NCI_CGAP_Kid11 cDNA clone IMAGE:3642247 3' similar to contains Alu repetitive element;contains element MER32 repetitive element ;	0.000323206
AL117464.1	mRNA; cDNA DKFZp586I2322 (from clone DKFZp586I2322)	0.000323206
NM_004615.2	transmembrane 4 superfamily member 2 (TM4SF2)	0.000323206
AF085993.1	full length insert cDNA clone YU21F10	0.000323206
BX415309.2	THYMUS cDNA clone CS0CAP005YF23 5-PRIME	0.000323206
BF062043.1	7k70g12x1 NCI_CGAP_GC6 cDNA clone IMAGE:3480791 3'	0.000323206
AV648323.1	GLC cDNA clone GLCBIB11 3'	0.000323206
AA521177.1	aa73f03s1 NCI_CGAP_GCB1 cDNA clone IMAGE:826589 3' similar to contains Alu repetitive element;contains element MSR1 repetitive element ;	0.000323206
NM_001784.2	CD97 antigen (CD97), transcript variant 2	0.000323206
NM_000106.3	cytochrome P450, family 2, subfamily D, polypeptide 6 (CYP2D6)	0.000323206
BX113590.1	Soares_fetal_heart_NbHH19W cDNA clone IMAGp998A14871	0.000323206
NM_000803.2	folate receptor 2 (fetal) (FOLR2)	0.000323206
NM_005803.2	flotillin 1 (FLOT1)	0.000323206
NM_001549.2	interferon-induced protein with tetratricopeptide repeats 4 (IFIT4)	0.000323206
BX106713.1	Soares_parathyroid_tumor_NbHPA cDNA clone IMAGp998N17730	0.000323206
NM_032333.2	chromosome 10 open reading frame 58 (C10orf58)	0.000323206
C16725.1	C16725 C16725 Clontech human aorta polyA+ mRNA (#6572) cDNA clone GEN-522H03 5'	0.000323206
NM_133504.2	decorin (DCN), transcript variant B	0.000323206
AI871784.1	we46d07x1 NCI_CGAP_Lu24 cDNA clone IMAGE:2344141 3'	0.000323206
NM_009588.1	lymphotoxin beta (TNF superfamily, member 3) (LTB), transcript variant 2	0.000323206
NM_022568.2	aldehyde dehydrogenase 8 family, member A1 (ALDH8A1), transcript variant 1	0.000323206
AF452639.1	tissue-type placenta hypothetical protein mRNA	0.000323206
BX279536.1	Soares_testis_NHT cDNA clone IMAGp998L214414 ; IMAGE:1737380	0.000323206
NM_005427.1	tumor protein p73 (TP73)	0.000323206
BU078765.1	im69h07.x1 HR85 islet cDNA clone IMAGE:6040549 3'	0.000323206
BC007908.2	cDNA clone IMAGE:4299416	0.000323206
AW169245.1	xj21a06x1 NCI_CGAP_Ut2 cDNA clone IMAGE:2657842 3' similar to contains Alu repetitive element;	0.000323206
NM_000574.2	decay accelerating factor for complement (CD55, Cromer blood group system) (DAF)	0.000323206
NM_013379.1	dipeptidylpeptidase 7 (DPP7)	0.000323206
AI125847.1	qe01f01x1 Soares_testis_NHT cDNA clone IMAGE:1737721 3'	0.000323206
NM_021141.2	X-ray repair complementing defective repair in Chinese hamster cells 5 (double-strand-break rejoining; Ku autoantigen, 80kDa) (XRCC5)	0.000323206
BX089753.1	Soares retina N2b4HR cDNA clone IMAGp998G16437 ; IMAGE:220455	0.000323206
AA211738.1	zn56h05r1 Stratagene muscle 937209 cDNA clone IMAGE:562233 5' similar to contains Alu repetitive element;	0.000323206
AA983771.1	op56f04s1 Soares_NFL_T_GBC_S1 cDNA clone IMAGE:1580863 3'	0.000323206
INCYTE UNIQUE	INCYTE UNIQUE	0.000323206
W76622.1	W76622 zd67d12.r1 Soares_fetal_heart_NbHH19W cDNA clone IMAGE:345719 5' similar to contains Alu repetitive element;	0.000323206
NM_032897.1	hypothetical protein MGC14436 (MGC14436), mRNA	0.000323206
BG111249.1	602281682F1 NIH_MGC_86 cDNA clone IMAGE:4369101 5'	0.000323206
INCYTE UNIQUE	INCYTE UNIQUE	0.000323206
NM_003290.1	tropomyosin 4 (TPM4)	0.000323206
AA569744.1	nf25d11.s1 NCI_CGAP_Pr1 cDNA clone IMAGE:914805 similar to contains Alu repetitive element;contains element L1 repetitive element ;	0.000323206
NM_032564.2	diacylglycerol O-acyltransferase homolog 2 (mouse) (DGAT2)	0.000323206
NM_016040.3	CGI-100 protein (CGI-100)	0.000323206
AK075234.1	cDNA FLJ90753 fis, clone PLACE3000213, weakly similar to COMPLEMENT RECEPTOR TYPE 2 PRECURSOR	0.000323206
NM_018837.2	sulfatase 2 (SULF2), transcript variant 1	0.000323206
NM_025084.1	hypothetical protein FLJ22795 (FLJ22795)	0.000323206
AK022455.1	cDNA FLJ12393 fis, clone MAMMA1002711	0.000323206
NM_003293.2	tryptase, alpha (TPS1)	0.000323206
R08339.1	R08339 yf19d07.s1 Soares fetal liver spleen 1NFLS cDNA clone IMAGE:127309 3' similar to contains Alu repetitive element;	0.000323206
J03474.1	serum amyloid A gene, complete cds	0.000323206
NM_012448.3	signal transducer and activator of transcription 5B (STAT5B)	0.000323206
NM_022003.1	FXYD domain containing ion transport regulator 6 (FXYD6)	0.000323206
NM_000500.4	cytochrome P450, family 21, subfamily A, polypeptide 2 (CYP21A2)	0.000323206
NM_003132.1	spermidine synthase (SRM)	0.000323206
NM_000299.1	plakophilin 1 (ectodermal dysplasia/skin fragility syndrome) (PKP1)	0.000323206
AI417354.1	tg30a03.x1 NCI_CGAP_Brn25 cDNA clone IMAGE:2110252 3' similar to contains Alu repetitive element;	0.000323206
AA225871.1	nc18g06r1 NCI_CGAP_Pr1 cDNA clone IMAGE:1008538 similar to contains Alu repetitive element;	0.000323206
BC014174.2	cDNA clone IMAGE:4578339	0.000323206
BG532340.1	602561842F1 NIH_MGC_61 cDNA clone IMAGE:4699714 5'	0.000323206
AI433833.1	ti17a07x1 NCI_CGAP_Kid11 cDNA clone IMAGE:2130708 3' similar to contains Alu repetitive element;	0.000323206
N55355.1	yv47e04s1 Soares fetal liver spleen 1NFLS cDNA clone IMAGE:245886 3' similar to contains Alu repetitive element;	0.000323206
NM_000609.3	chemokine (C-X-C motif) ligand 12 (stromal cell-derived factor 1) (CXCL12)	0.000323206
AB007940.1	KIAA0471 protein	0.000323206
NM_006321.1	ariadne homolog 2 (Drosophila) (ARIH2)	0.000323206
AK058036.1	cDNA FLJ25307 fis, clone SYN00302	0.000323206
NM_003944.2	selenium binding protein 1 (SELENBP1)	0.000323206
AL080280.1	mRNA full length insert cDNA clone EUROIMAGE 85905	0.000323206
NM_002513.2	non-metastatic cells 3, protein expressed in (NME3)	0.000323206
AA525021.1	nh36b03s1 NCI_CGAP_Pr3 cDNA clone IMAGE:954413	0.000323206
BU675991.1	UI-CF-DU1-aaf-h-20-0-UIs1 UI-CF-DU1 cDNA clone UI-CF-DU1-aaf-h-20-0-UI 3'	0.000323206
AK096739.1	cDNA FLJ39420 fis, clone PLACE6018769	0.000323206
NM_001752.1	catalase (CAT)	0.000323206
NM_020899.2	zinc finger and BTB domain containing 4 (ZBTB4)	0.000323206
NM_000358.1	transforming growth factor, beta-induced, 68kDa (TGFBI)	0.000323206
NM_139211.2	homeodomain-only protein (HOP), transcript variant 2	0.000323206
NM_198554.1	thyroid adenoma associated (THADA)	0.000323206
AK027393.1	cDNA FLJ14487 fis, clone MAMMA1002721	0.000323206
NM_003251.2	thyroid hormone responsive (SPOT14 homolog, rat) (THRSP)	0.000323206
AA228365.1	nc39e12r1 NCI_CGAP_Pr2 cDNA clone IMAGE:1010542	0.000323206
NM_018603.1	hypothetical protein PRO1496 (PRO1496), mRNA	0.000323206
NM_005277.3	glycoprotein M6A (GPM6A), transcript variant 1	0.000323206
NM_002801.2	proteasome (prosome, macropain) subunit, beta type, 10 (PSMB10)	0.000323206
NM_030769.1	N-acetylneuraminate pyruvate lyase (dihydrodipicolinate synthase) (NPL)	0.000323206
AL442094.1	HSM802836 Homo sapiens mRNA; cDNA DKFZp547E024 (from clone DKFZp547E024)	0.000323206
INCYTE UNIQUE	INCYTE UNIQUE	0.000323206
AW269280.1	xs35e03x1 NCI_CGAP_Kid11 cDNA clone IMAGE:2771644 3'	0.000323206
NM_022823.1	fibronectin type III domain containing 4 (FNDC4)	0.000323206
NM_015338.3	additional sex combs like 1 (Drosophila) (ASXL1)	0.000323206
AA676837.1	zj69a03s1 Soares_fetal_liver_spleen_1NFLS_S1 cDNA clone IMAGE:460108 3' similar to contains Alu repetitive element;	0.000323206
AA397442.1	nc65d07r1 NCI_CGAP_Pr1 cDNA clone IMAGE:771469 similar to contains element MER19 repetitive element ;	0.000323206
CD511928.1	AGENCOURT_14360544 NIH_MGC_186 cDNA clone IMAGE:30406283 5'	0.000323206
NM_006117.2	peroxisomal D3,D2-enoyl-CoA isomerase (PECI), transcript variant 1	0.000323206
BX094348.1	NCI_CGAP_GC4 cDNA clone IMAGp998M093933	0.000323206
NM_005767.3	purinergic receptor P2Y, G-protein coupled, 5 (P2RY5)	0.000323206
AK092371.1	cDNA FLJ35052 fis, clone OCBBF2018234, highly similar to GUANINE NUCLEOTIDE-BINDING PROTEIN G(I)/G(S)/G(O) GAMMA-2 SUBUNIT (G GAMMA-I)	0.000323206
NM_021203.2	signal recognition particle receptor, B subunit (SRPRB)	0.000323206
BM727151.1	UI-E-EJ0-aij-f-05-0-UIr1 UI-E-EJ0 cDNA clone UI-E-EJ0-aij-f-05-0-UI 5'	0.000323206
NM_012458.2	translocase of inner mitochondrial membrane 13 homolog (yeast) (TIMM13), nuclear gene encoding mitochondrial protein	0.000323206
BU182132.1	AGENCOURT_7953838 NIH_MGC_67 cDNA clone IMAGE:6144044 5'	0.000323206
NM_016274.3	CK2 interacting protein 1; HQ0024c protein (CKIP-1)	0.000323206
NM_022147.1	28kD interferon responsive protein (IFRG28)	0.000323206
BC025982.2	cDNA clone IMAGE:3840913	0.000323206
BC016865.2	cDNA clone IMAGE:3848516	0.000323206
NM_022137.2	SPARC related modular calcium binding 1 (SMOC1)	0.000323206
NM_130446.1	kelch-like 6 (Drosophila) (KLHL6)	0.000323206
BF913276.1	IL3-UT0114-231100-342-F12 UT0114 Homo sapiens cDNA	0.000323206
NM_020233.3	x 006 protein (MDS006)	0.000323206
BC035958.1	clone IMAGE:4722681, mRNA	0.000323206
NM_005335.3	hematopoietic cell-specific Lyn substrate 1 (HCLS1)	0.000323206
NM_003255.2	tissue inhibitor of metalloproteinase 2 (TIMP2)	0.000323206
AI248301.1	qh65b12x1 Soares_fetal_liver_spleen_1NFLS_S1 cDNA clone IMAGE:1849535 3'	0.000323206
NM_000625.3	nitric oxide synthase 2A (inducible, hepatocytes) (NOS2A), transcript variant 1	0.000323206
N63396.1	N63396 yy60a03.s1 Soares_multiple_sclerosis_2NbHMSP cDNA clone IMAGE:277900 3' similar to contains Alu repetitive element;	0.000323206
NM_004271.1	lymphocyte antigen 86 (LY86)	0.000323206
CD000293.1	AGENCOURT_13640345 NIH_MGC_186 cDNA clone IMAGE:30323429 5'	0.000323206
NM_018663.1	peroxisomal membrane protein 2, 22kDa (PXMP2)	0.000323206
AF339810.1	clone IMAGE:27725	0.000323206
NM_024600.1	hypothetical protein FLJ20898 (FLJ20898)	0.000323206
NM_020230.4	peter pan homolog (Drosophila) (PPAN)	0.000323206
AF339767.1	clone IMAGE:116415	0.000323206
AI097512.1	qb87f06x1 Soares_fetal_heart_NbHH19W cDNA clone IMAGE:1707107 3' similar to TR:Q13231 Q13231 CHITOTRIOSIDASE PRECURSOR. ;	0.000323206
NM_005622.3	SA hypertension-associated homolog (rat) (SAH), transcript variant 1	0.000323206
NM_020973.2	glucosidase, beta, acid 3 (cytosolic) (GBA3)	0.000323206
NM_006109.2	SKB1 homolog (S pombe) (SKB1)	0.000323206
NM_033439.1	chromosome 9 open reading frame 26 (NF-HEV) (C9orf26)	0.000323206
INCYTE UNIQUE	INCYTE UNIQUE	0.000323206
NM_003680.2	tyrosyl-tRNA synthetase (YARS)	0.000323206
NM_030674.2	solute carrier family 38, member 1 (SLC38A1)	0.000323206
NM_012460.2	translocase of inner mitochondrial membrane 9 homolog (yeast) (TIMM9)	0.000323206
NM_138355.1	secernin 2 (Ses2)	0.000323206
AK055123.1	cDNA FLJ30561 fis, clone BRAWH2004580	0.000323206
XM_297821.1	LOC343700 (LOC343700), mRNA	0.000323206
NM_019107.2	chromosome 19 open reading frame 10 (C19orf10), mRNA	0.000323206
NM_018326.2	immunity associated protein 4 (HIMAP4)	0.000323206
T87879.1	yd93c08s1 Soares fetal liver spleen 1NFLS cDNA clone IMAGE:115790 3' similar to contains Alu repetitive element;	0.000323206
BX094298.1	NCI_CGAP_Co3 cDNA clone IMAGp998D042329	0.000323206
NM_004126.2	guanine nucleotide binding protein (G protein), gamma 11 (GNG11)	0.000323206
NM_021197.2	WAP four-disulfide core domain 1 (WFDC1)	0.000323206
NM_022355.1	dipeptidase 2 (DPEP2)	0.000323206
NM_000211.1	integrin, beta 2 (antigen CD18 (p95), lymphocyte function-associated antigen 1; macrophage antigen 1 (mac-1) beta subunit) (ITGB2)	0.000323206
AA703239.1	zi70e01s1 Soares_fetal_liver_spleen_1NFLS_S1 cDNA clone IMAGE:436152 3' similar to contains Alu repetitive element;contains element OFR repetitive element ;	0.000323206
NM_021805.1	single Ig IL-1R-related molecule (SIGIRR)	0.000323206
NM_018697.2	LanC lantibiotic synthetase component C-like 2 (bacterial) (LANCL2)	0.000323206
AW131438.1	xf63e06x1 NCI_CGAP_Gas4 cDNA clone IMAGE:2622754 3'	0.000323206
AA436084.1	zu03a02r1 Soares_testis_NHT cDNA clone IMAGE:730730 5' similar to contains element PTR5 PTR5 repetitive element ;	0.000323206
N92213.1	yz90d03r1 Soares_multiple_sclerosis_2NbHMSP cDNA clone IMAGE:290309 5' similar to contains element MER17 repetitive element ;	0.000323206
NM_016140.1	brain specific protein (CGI-38)	0.000323206
NM_174941.2	scavenger receptor cysteine-rich type 1 protein M160 (M160)	0.000323206
NM_020956.1	periaxin (PRX)	0.000323206
NM_213593.1	deiodinase, iodothyronine, type I (DIO1), transcript variant 2	0.000323206
NM_032385.1	chromosome 5 open reading frame 4 (C5orf4)	0.000323206
NM_000169.1	galactosidase, alpha (GLA)	0.000323206
NM_020404.2	CD164 sialomucin-like 1 (CD164L1)	0.000323206
NM_022044.1	stromal cell-derived factor 2-like 1 (SDF2L1)	0.000323206
NM_001001551.1	chromosome 9 open reading frame 103 (C9orf103)	0.000323206
NM_023947.2	hypothetical protein MGC3234 (MGC3234)	0.000323206
NM_005824.1	leucine rich repeat containing 17 (LRRC17)	0.000323206
AW467225.1	he07f05x1 NCI_CGAP_CML1 cDNA clone IMAGE:2918337 3' similar to contains Alu repetitive element;contains element MER33 repetitive element ;	0.000323206
AK021687.1	cDNA FLJ11625 fis, clone HEMBA1004200	0.000323206
NM_032024.2	chromosome 10 open reading frame 11 (C10orf11)	0.000323206
NM_000403.2	galactose-4-epimerase, UDP- (GALE)	0.000323206
AF130084.1	clone FLB8310 PRO2225 mRNA	0.000323206
NM_014349.2	apolipoprotein L, 3 (APOL3), transcript variant alpha/a	0.000323206
NM_021616.3	tripartite motif-containing 34 (TRIM34), transcript variant 1	0.000323206
NM_181509.1	microtubule-associated protein 1 light chain 3 alpha (MAP1LC3A), transcript variant 2	0.000323206
T95908.1	ye47g06s1 Soares fetal liver spleen 1NFLS cDNA clone IMAGE:120922 3'	0.000323206
NM_031491.1	retinol binding protein 5, cellular (RBP5)	0.000323206
AK092060.1	cDNA FLJ34741 fis, clone MESAN2008821	0.000323206
NM_005186.2	calpain 1, (mu/I) large subunit (CAPN1)	0.000323206
AI245505.1	qk25a08.x1 NCI_CGAP_Kid3 cDNA clone IMAGE:1869974 3' similar to contains Alu repetitive element;	0.000323206
NM_020248.1	catenin, beta interacting protein 1 (CTNNBIP1)	0.000323206
BX538075.1	mRNA; cDNA DKFZp686J19209 (from clone DKFZp686J19209)	0.000323206
CD239538.1	FNPBVF10 FNP Homo sapiens cDNA	0.000323206
NM_021640.1	chromosome 12 open reading frame 10 (C12orf10)	0.000323206
NM_024922.3	esterase 31 (FLJ21736)	0.000323206
NM_000689.3	aldehyde dehydrogenase 1 family, member A1 (ALDH1A1)	0.000323206
NM_006469.2	influenza virus NS1A binding protein (IVNS1ABP)	0.000323206
BF063438.1	7h89h08x1 NCI_CGAP_Co16 cDNA clone IMAGE:3323199 3' similar to contains Alu repetitive element;contains element MER33 repetitive element ;	0.000323206
AK054812.1	cDNA FLJ30250 fis, clone BRACE2002304	0.000323206
NM_014435.1	N-acylsphingosine amidohydrolase (acid ceramidase)-like (ASAHL)	0.000323206
NM_000394.2	crystallin, alpha A (CRYAA)	0.000323206
NM_001569.2	interleukin-1 receptor-associated kinase 1 (IRAK1)	0.000323206
AI651524.1	wb06g07x1 NCI_CGAP_GC6 cDNA clone IMAGE:2304924 3'	0.000323206
AI630978.1	tx54b05x1 NCI_CGAP_Lu24 cDNA clone IMAGE:2273361 3' similar to contains Alu repetitive element;contains element PTR5 repetitive element ;	0.000323206
BC041928.1	clone IMAGE:5300459, mRNA	0.000323206
T65381.1	yc73b01s1 Soares infant brain 1NIB cDNA clone IMAGE:21519 3'	0.000323206
NM_033101.2	lectin, galactoside-binding, soluble, 12 (galectin 12) (LGALS12)	0.000323206
AW051712.1	wx27g05x1 NCI_CGAP_Kid11 cDNA clone IMAGE:2544920 3'	0.000323206
NM_004032.2	D-aspartate oxidase (DDO), transcript variant 2	0.000323206
NM_005989.1	aldo-keto reductase family 1, member D1 (delta 4-3-ketosteroid-5-beta-reductase) (AKR1D1)	0.000323206
NM_000601.3	hepatocyte growth factor (hepapoietin A; scatter factor) (HGF)	0.000323206
NM_014495.2	angiopoietin-like 3 (ANGPTL3)	0.000323206
AW300155.1	xs58c01x1 NCI_CGAP_Kid11 cDNA clone IMAGE:2773824 3'	0.000323206
NM_199235.1	collectin sub-family member 11 (COLEC11), transcript variant 2	0.000323206
NM_006672.2	solute carrier family 22 (organic anion transporter), member 7 (SLC22A7), transcript variant 1	0.000323206
BX094402.1	NCI_CGAP_Kid11 cDNA clone IMAGp998J135918	0.000323206
NM_199054.1	MAP kinase-interacting serine/threonine kinase 2 (MKNK2)	0.000323206
NM_004624.2	vasoactive intestinal peptide receptor 1 (VIPR1)	0.000323206
AI590784.1	tw25d11x1 NCI_CGAP_Ov35 cDNA clone IMAGE:2260725 3'	0.000323206
NM_020390.5	eukaryotic translation initiation factor 5A2 (EIF5A2)	0.000323206
AI690021.1	tx32c09x1 NCI_CGAP_Lu24 cDNA clone IMAGE:2271280 3'	0.000323206
NM_012292.2	minor histocompatibility antigen HA-1 (HA-1)	0.000323206
AI803932.1	tp37d01x1 NCI_CGAP_Ut4 cDNA clone IMAGE:2189953 3' similar to contains Alu repetitive element;	0.000323206
NM_152305.1	x 010 protein (MDS010)	0.000323206
AI598240.1	tn15c06.x1 NCI_CGAP_Brn25 cDNA clone IMAGE:2167690 3' similar to contains Alu repetitive element;	0.000323206
CN365958.1	17000532539274 GRN_EB Homo sapiens cDNA 5'	0.000323206
NM_003730.3	ribonuclease T2 (RNASET2)	0.000323206
NM_000160.1	glucagon receptor (GCGR)	0.000323206
W39008.1	zb29f04r1 Soares_parathyroid_tumor_NbHPA cDNA clone IMAGE:305023 5'	0.000323206
AI821542.1	zt47d12x5 Soares ovary tumor NbHOT cDNA clone IMAGE:725495 3' similar to contains Alu repetitive element;contains element TAR1 repetitive element ;	0.000323206
T65932.1	T65932 yc24e12.s1 Stratagene lung (#937210) cDNA clone IMAGE:81646 3' similar to contains Alu repetitive element;	0.000323206
CD238798.1	FNPBEG11 FNP Homo sapiens cDNA	0.000323206
AL041018.1	DKFZp434O2015_r1 434 (synonym: htes3) cDNA clone DKFZp434O2015 5'	0.000323206
AA570542.1	nk65g04s1 NCI_CGAP_Sch1 cDNA clone IMAGE:1018422 3' similar to contains Alu repetitive element;	0.000323206
NM_001385.1	dihydropyrimidinase (DPYS)	0.000323206
AA928725.1	on50f10s1 NCI_CGAP_Co8 cDNA clone IMAGE:1560139 3' similar to gb:X54156_rna1 CELLULAR TUMOR ANTIGEN P53 (HUMAN);contains Alu repetitive element;	0.000323206
AK022086.1	cDNA FLJ12024 fis, clone HEMBB1001797	0.000323206
AA554392.1	nk37e04s1 NCI_CGAP_GC2 cDNA clone IMAGE:1015710 3' similar to contains Alu repetitive element;contains element MIR repetitive element ;	0.000323206
AW195881.1	xn86c09.x1 Soares_NFL_T_GBC_S1 cDNA clone IMAGE:2701360 3'	0.000323206
BE675954.1	7f19a12.x1 NCI_CGAP_CLL1 cDNA clone IMAGE:3295102 3' similar to contains Alu repetitive element;contains element DBR repetitive element ;	0.000323206
NM_025080.2	asparaginase like 1 (ASRGL1)	0.000323206
NM_012266.2	DnaJ (Hsp40) homolog, subfamily B, member 5 (DNAJB5)	0.000323206
NM_006423.1	Rab acceptor 1 (prenylated) (RABAC1)	0.000323206
AA243789.1	zr67g11r1 Soares_NhHMPu_S1 cDNA clone IMAGE:668516 5'	0.000323206
BU930121.1	AGENCOURT_10426306 NIH_MGC_83 cDNA clone IMAGE:6668056 5'	0.000323206
NM_003999.1	oncostatin M receptor (OSMR)	0.000323206
NM_022126.2	phospholysine phosphohistidine inorganic pyrophosphate phosphatase (LHPP)	0.000323206
AL136548.1	mRNA; cDNA DKFZp761G18121 (from clone DKFZp761G18121)	0.000323206
NM_001803.1	CDW52 antigen (CAMPATH-1 antigen) (CDW52)	0.000323206
W00595.1	za71g09r1 Soares_fetal_lung_NbHL19W cDNA clone IMAGE:298048 5'	0.000323206
NM_000570.2	Fc fragment of IgG, low affinity IIIb, receptor for (CD16) (FCGR3B), mRNA	0.000323206
AI393906.1	tg05f08x1 NCI_CGAP_CLL1 cDNA clone IMAGE:2107911 3'	0.000323206
AI377726.1	te56f01x1 Soares_NFL_T_GBC_S1 cDNA clone IMAGE:2090713 3'	0.000323206
NM_016518.1	pipecolic acid oxidase (PIPOX)	0.000323206
BC033543.1	clone IMAGE:4826441	0.000323206
NM_018441.2	peroxisomal trans-2-enoyl-CoA reductase (PECR)	0.000323206
AI039738.1	ox33h10.s1 Soares_total_fetus_Nb2HF8_9w cDNA clone IMAGE:1658179 3' similar to contains Alu repetitive element;	0.000323206
NM_017927.2	mitofusin 1 (MFN1), nuclear gene encoding mitochondrial protein, transcript variant 2	0.000323206
AW978146.1	EST390255 MAGE resequences, MAGO Homo sapiens cDNA	0.000323206
NM_024063.1	spermatogenesis associated 5-like 1 (SPATA5L1)	0.000323206
AK128853.1	cDNA FLJ46639 fis, clone TRACH3002605	0.000323206
AA015742.1	ze30c04.s1 Soares retina N2b4HR cDNA clone IMAGE:360486 3' similar to contains Alu repetitive element;contains element LTR4 repetitive element ;	0.000323206
AK021625.1	cDNA FLJ11563 fis, clone HEMBA1003202	0.000323206
NM_018489.1	ash1 (absent, small, or homeotic)-like (Drosophila) (ASH1L)	0.000323206
NM_024116.1	hypothetical protein MGC5306 (MGC5306)	0.000323206
AK093070.1	cDNA FLJ35751 fis, clone TESTI2004552	0.000323206
BG748330.1	602706579F1 NIH_MGC_43 cDNA clone IMAGE:4843218 5'	0.000323206
AF073924.1	putative taste receptor HTR2 mRNA	0.000323206
W86868.1	zh59g03s1 Soares_fetal_liver_spleen_1NFLS_S1 cDNA clone IMAGE:416404 3' similar to contains Alu repetitive element;	0.000323206
INCYTE UNIQUE	INCYTE UNIQUE	0.000323206
NM_003963.2	transmembrane 4 superfamily member 5 (TM4SF5)	0.000323206
AK094902.1	cDNA FLJ37583 fis, clone BRCOC2004455	0.000323206
AI276699.1	ql75a04x1 Soares_NhHMPu_S1 cDNA clone IMAGE:1878126 3' similar to gb:D10523 2-OXOGLUTARATE DEHYDROGENASE E1 COMPONENT (HUMAN);	0.000323206
AK000296.1	cDNA FLJ20289 fis, clone HEP04492	0.000323206
BE670013.1	7e29a08x1 NCI_CGAP_Lu24 cDNA clone IMAGE:3283862 3'	0.000323206
CB955777.1	AGENCOURT_13777655 NIH_MGC_184 cDNA clone IMAGE:30350043 5'	0.000323206
AI554296.1	tq05e01.x1 NCI_CGAP_Ut3 cDNA clone IMAGE:2207928 3' similar to contains Alu repetitive element;contains PTR5 repetitive element ;	0.000323206
NM_145271.2	similar to hypothetical protein MGC13138 (LOC146542)	0.000323206
INCYTE UNIQUE	INCYTE UNIQUE	0.000323206
AV737736.1	CB cDNA clone CBLAAD01 5'	0.000323206
BX114257.1	Soares fetal liver spleen 1NFLS cDNA clone IMAGp998P03118 ; IMAGE:123506	0.000323206
BG622956.1	602647796F1 NIH_MGC_79 cDNA clone IMAGE:4769519 5'	0.000323206
AI223192.1	qg70g04x1 Soares_NFL_T_GBC_S1 cDNA clone IMAGE:1840566 3'	0.000323206
AK124132.1	cDNA FLJ42138 fis, clone TESTI2036684	0.000323206
T54189.1	ya92c11r1 Stratagene placenta (#937225) cDNA clone IMAGE:69140 5' similar to similar to gb:V00520_rna1 SOMATOTROPIN PRECURSOR (HUMAN)	0.000323206
INCYTE UNIQUE	INCYTE UNIQUE	0.000323206
BC051190.1	solute carrier family 4, sodium bicarbonate transporter-like, member 10, clone IMAGE:5259366	0.000323206
T87922.1	T87922 ye08b07.r1 Stratagene lung (#937210) cDNA clone IMAGE:117109 5' similar to contains Alu repetitive element;	0.000323206
AW961352.1	EST373424 MAGE resequences, MAGG Homo sapiens cDNA	0.000323206
AK055276.1	cDNA FLJ30714 fis, clone FCBBF2001529	0.000323206
AA243882.1	zr65f01r1 Soares_NhHMPu_S1 cDNA clone IMAGE:668281 5'	0.000323206
AK128407.1	cDNA FLJ46550 fis, clone THYMU3038603, moderately similar to Mus musculus WW domain binding protein 2 (Wbp2)	0.000323206
AI379149.1	tc66a01x1 Soares_NhHMPu_S1 cDNA clone IMAGE:2069544 3'	0.000323206
NM_002425.1	matrix metalloproteinase 10 (stromelysin 2) (MMP10)	0.000323206
NM_000334.3	sodium channel, voltage-gated, type IV, alpha (SCN4A)	0.000323206
AI923765.1	wn76f04x1 NCI_CGAP_Ut1 cDNA clone IMAGE:2451775 3'	0.000323206
AF088010.1	full length insert cDNA clone YY74E10	0.000323206
BI862187.1	603391204F1 NIH_MGC_87 cDNA clone IMAGE:5406361 5'	0.000323206
BC039501.1	clone IMAGE:5556045	0.000323206
AA204695.1	zr87e09r1 NCI_CGAP_GCB1 cDNA clone IMAGE:682696 5'	0.000323206
AK026218.1	cDNA: FLJ22565 fis, clone HSI01971	0.000323206
CK821621.1	ig61b02y5 HR85 islet cDNA clone IMAGE:5595602 5'	0.000323206
AA704916.1	zj82c02s1 Soares_fetal_liver_spleen_1NFLS_S1 cDNA clone IMAGE:461378 3'	0.000323206
AA126455.1	zn85g12.s1 Stratagene lung carcinoma 937218 cDNA clone IMAGE:565030 3'	0.000323206
AL041272.1	DKFZp434L0716_r1 434 (synonym: htes3) cDNA clone DKFZp434L0716 5'	0.000323206
AL832948.1	mRNA; cDNA DKFZp666K2010 (from clone DKFZp666K2010)	0.000323206
AA701446.1	zi59b06s1 Soares_fetal_liver_spleen_1NFLS_S1 cDNA clone IMAGE:435059 3' similar to contains Alu repetitive element;	0.000323206
H80547.1	yu76g05s1 Soares fetal liver spleen 1NFLS cDNA clone IMAGE:239768 3' similar to contains Alu repetitive element;	0.000323206
BX097079.1	NCI_CGAP_Kid11 cDNA clone IMAGp998F075925	0.000323206
AI928150.1	wp11f12.x1 NCI_CGAP_Kid12 cDNA clone IMAGE:2464559 3' similar to SW:ALU1_HUMAN P39188 !!!! ALU SUBFAMILY J WARNING ENTRY !!!! ;contains Alu repetitive element;	0.000323206
AA112580.1	zm28d11s1 Stratagene pancreas (#937208) cDNA clone IMAGE:526965 3' similar to gb:U01120 GLUCOSE-6-PHOSPHATASE (HUMAN);contains Alu repetitive element;	0.000323206
N29850.1	yw94a12s1 Soares_placenta_8to9weeks_2NbHP8to9W cDNA clone IMAGE:259870 3'	0.000323206
AW166562.1	xg29b05x1 NCI_CGAP_Ut1 cDNA clone IMAGE:2628945 3' similar to contains element MER22 repetitive element ;	0.000323206
AI140577.1	ow84e01s1 Soares_fetal_liver_spleen_1NFLS_S1 cDNA clone IMAGE:1653528 3'	0.000323206
NM_006402.2	hepatitis B virus x interacting protein (HBXIP)	0.000323206
AW183198.1	xj67g06x1 Soares_NFL_T_GBC_S1 cDNA clone IMAGE:2662330 3'	0.000323206
CB410875.1	C32A8 subtracted cochlea cDNA library Homo sapiens cDNA	0.000323206
AI880554.1	as28a08x1 Barstead aorta HPLRB6 cDNA clone IMAGE:2318486 3' similar to contains Alu repetitive element;contains MER4.t3 MER4 repetitive element ;	0.000323206
AW083777.1	xc35a05x1 NCI_CGAP_Co20 cDNA clone IMAGE:2586224 3' similar to contains Alu repetitive element;contains element MSR1 repetitive element ;	0.000323206
AK096698.1	cDNA FLJ39379 fis, clone PERIC2000386	0.000323206
H27618.1	yl61c08r1 Soares breast 3NbHBst cDNA clone IMAGE:162734 5'	0.000323206
BC041861.1	clone IMAGE:5271096	0.000323206
AW665218.1	hi88b11x1 Soares_NFL_T_GBC_S1 cDNA clone IMAGE:2979357 3'	0.000323206
N69387.1	N69387 za16d07.s1 Soares fetal liver spleen 1NFLS cDNA clone IMAGE:292717 3' similar to contains Alu repetitive element;	0.000323206
AK098572.1	cDNA FLJ25706 fis, clone TST04817	0.000323206
BX537878.1	mRNA; cDNA DKFZp686A08114 (from clone DKFZp686A08114)	0.000323206
BX088944.1	Soares_testis_NHT cDNA clone IMAGp998J113516 ; IMAGE:1392490	0.000323206
AA557345.1	nl81c06.s1 NCI_CGAP_Br2 cDNA clone IMAGE:1057066 3' similar to contains Alu repetitive element;contains element MER22 repetitive element ;	0.000323206
BE503824.1	hv83e10x1 NCI_CGAP_Lu24 cDNA clone IMAGE:3180042 3'	0.000323206
AA460661.1	zx64c02s1 Soares_total_fetus_Nb2HF8_9w cDNA clone IMAGE:796226 3'	0.000323206
AI990638.1	ws22g02x1 NCI_CGAP_GC6 cDNA clone IMAGE:2497970 3'	0.000323206
BG181646.1	RST496 Athersys RAGE Library Homo sapiens cDNA	0.000323206
CA439085.1	UI-H-DI0-auu-b-24-0-UI.s1 NCI_CGAP_DI0 cDNA clone UI-H-DI0-auu-b-24-0-UI 3'	0.000323206
AA532810.1	nf71b03s1 NCI_CGAP_Co3 cDNA clone IMAGE:925325 3'	0.000323206
AA643786.1	np06g10.s1 NCI_CGAP_Pr3 cDNA clone IMAGE:1115586 similar to contains Alu repetitive element;	0.000323206
AW664435.1	hi12a04x1 NCI_CGAP_GU1 cDNA clone IMAGE:2972046 3'	0.000323206
T66877.1	ya50e06s1 Soares fetal liver spleen 1NFLS cDNA clone IMAGE:66370 3'	0.000323206
AI811387.1	tw73c12x1 NCI_CGAP_Ut3 cDNA clone IMAGE:2265334 3' similar to contains Alu repetitive element;	0.000323206
AW470827.1	ha34a09x1 NCI_CGAP_Kid12 cDNA clone IMAGE:2875576 3'	0.000323206
AA747001.1	nx70b05.s1 NCI_CGAP_Alv1 cDNA clone IMAGE:1267569 similar to contains Alu repetitive element;	0.000323206
CA423683.1	UI-H-FE1-bed-a-01-0-UIs1 NCI_CGAP_FE1 cDNA clone UI-H-FE1-bed-a-01-0-UI 3'	0.000323206
AA736882.1	oa23h07s1 NCI_CGAP_GCB1 cDNA clone IMAGE:1305853 3'	0.000323206
AA553485.1	nk77g04s1 NCI_CGAP_Sch1 cDNA clone IMAGE:1019574 3' similar to contains Alu repetitive element;	0.000323206
BI518772.1	603061957F1 NIH_MGC_118 cDNA clone IMAGE:5211158 5'	0.000323206
AW303599.1	xv21b02.x1 Soares_NFL_T_GBC_S1 cDNA clone IMAGE:2813739 3'	0.000323206
AI200985.1	qf63e05x1 Soares_testis_NHT cDNA clone IMAGE:1754720 3'	0.000323206
T70604.1	yd15g09s1 Soares fetal liver spleen 1NFLS cDNA clone IMAGE:108352 3'	0.000323206
AW168103.1	xg60a01x1 NCI_CGAP_Ut4 cDNA clone IMAGE:2632680 3' similar to contains Alu repetitive element;	0.000323206
BI496556.1	df126c05w1 Morton Fetal Cochlea cDNA clone IMAGE:2538225 3'	0.000323206
AI565560.1	to16b02.x1 NCI_CGAP_Ut2 cDNA clone IMAGE:2179179 3' similar to contains Alu repetitive element;	0.000323206
AI356405.1	qz26g04x1 NCI_CGAP_CLL1 cDNA clone IMAGE:2028054 3'	0.000323206
AI004643.1	ou12c11x1 Soares_NFL_T_GBC_S1 cDNA clone IMAGE:1626068 3' similar to contains Alu repetitive element;	0.000323206
R91253.1	yp94e12r1 Soares fetal liver spleen 1NFLS cDNA clone IMAGE:195118 5' similar to contains Alu repetitive element;	0.000323206
AK090466.1	FLJ00387 protein	0.000323206
AI470053.1	tj90b09x1 Soares_NSF_F8_9W_OT_PA_P_S1 cDNA clone IMAGE:2148761 3'	0.000323206
CB045035.1	NISC_gc08b02.x1 NCI_CGAP_Co17 cDNA clone IMAGE:3217875 3'	0.000323206
AA831682.1	oc84g10s1 NCI_CGAP_GCB1 cDNA clone IMAGE:1356450 3'	0.000323206
BU947666.1	io55f05x1 Human insulinoma cDNA clone IMAGE:6130328 3'	0.000323206
W57875.1	W57875 zd17a12.s1 Soares_fetal_heart_NbHH19W cDNA clone IMAGE:340894 3'	0.000323206
AI393968.1	tg06a02.x1 NCI_CGAP_CLL1 cDNA clone IMAGE:2107946 3' similar to contains Alu repetitive element;contains element XTR repetitive element ;	0.000323206
AK127274.1	cDNA FLJ45341 fis, clone BRHIP3009672	0.000323206
AI743847.1	wg42e10x1 Soares_NSF_F8_9W_OT_PA_P_S1 cDNA clone IMAGE:2367786 3'	0.000323206
BC011187.1	clone IMAGE:4151011	0.000323206
CA413206.1	UI-H-EZ0-bap-f-07-0-UIs1 NCI_CGAP_Ch1 cDNA clone UI-H-EZ0-bap-f-07-0-UI 3'	0.000323206
AI159882.1	qb55f08x1 NCI_CGAP_Brn23 cDNA clone IMAGE:1704039 3'	0.000323206
AI955747.1	wt59b02x1 NCI_CGAP_Pan1 cDNA clone IMAGE:2511723 3' similar to contains Alu repetitive element;	0.000323206
AI923413.1	wn85b06x1 NCI_CGAP_Ut1 cDNA clone IMAGE:2452595 3' similar to contains Alu repetitive element;	0.000323206
AA872567.1	oa16g04s1 NCI_CGAP_GCB1 cDNA clone IMAGE:1305174 3' similar to contains Alu repetitive element;contains element LTR9 repetitive element ;	0.000323206
R38944.1	yd06g09s1 Soares infant brain 1NIB cDNA clone IMAGE:25061 3' similar to contains Alu repetitive element;	0.000323206
N99726.1	N99726 za39e05.r1 Soares fetal liver spleen 1NFLS cDNA clone IMAGE:294944 5' similar to contains Alu repetitive element;contains element DBR repetitive element ;	0.000323206
CA867385.1	ir31e12x1 HR85 islet cDNA clone IMAGE:6546744 3'	0.000323206
CK825917.1	ik35d02y5 HR85 islet cDNA clone IMAGE:5783066 5'	0.000323206
BX109208.1	NCI_CGAP_Ut2 cDNA clone IMAGp998G035648 ; IMAGE:2280602	0.000323206
AW117586.1	xd93f03x1 Soares_NFL_T_GBC_S1 cDNA clone IMAGE:2605181 3'	0.000323206
AF143888.1	clone IMAGE:121736 mRNA sequence	0.000323206
AW157389.1	au95a01.x1 Schneider fetal brain 00004 cDNA clone IMAGE:2783976 3' similar to contains Alu repetitive element;	0.000323206
U48645.1	U48645 HSU48645 Human fetal brain QBoqin cDNA clone HFBEST-27	0.000323206
AI567826.1	tq87b06x1 NCI_CGAP_Ov23 cDNA clone IMAGE:2215763 3' similar to contains Alu repetitive element;contains element PTR7 repetitive element ;	0.000323206
BU683081.1	UI-CF-EC1-acl-m-24-0-UI.s1 UI-CF-EC1 cDNA clone UI-CF-EC1-acl-m-24-0-UI 3'	0.000323206
AW978716.1	EST390825 MAGE resequences, MAGP Homo sapiens cDNA	0.000323206
AI186854.1	qe36f12.s1 Soares_fetal_lung_NbHL19W cDNA clone IMAGE:1741103 3' similar to contains Alu repetitive element;	0.000323206
BM511790.1	ij53e05x1 Human insulinoma cDNA clone IMAGE:5634537 3'	0.000323206
AW173191.1	xj84e03x1 Soares_NFL_T_GBC_S1 cDNA clone IMAGE:2663932 3'	0.000323206
AA169245.1	zp19d03s1 Stratagene fetal retina 937202 cDNA clone IMAGE:609893 3' similar to contains Alu repetitive element;contains element MER22 repetitive element ;	0.000323206
AA258331.1	zr59a09s1 Soares_NhHMPu_S1 cDNA clone IMAGE:667672 3'	0.000323206
BE466394.1	hz21b07x1 NCI_CGAP_GC6 cDNA clone IMAGE:3208597 3' similar to contains Alu repetitive element;contains element DBR repetitive element ;	0.000323206
BC047344.1	clone IMAGE:5179596, mRNA	0.000323206
AA702463.1	zi89d06s1 Soares_fetal_liver_spleen_1NFLS_S1 cDNA clone IMAGE:447947 3'	0.000323206
BQ358280.1	CM2-HT0874-220800-336-h04 HT0874 Homo sapiens cDNA	0.000323206
AA605075.1	no74d03s1 NCI_CGAP_AA1 cDNA clone IMAGE:1112549 3' similar to contains Alu repetitive element;contains element CER repetitive element ;	0.000323206
AI907551.1	RC-BT147-120499-045 BT147 Homo sapiens cDNA	0.000323206
BX090276.1	Soares infant brain 1NIB cDNA clone IMAGp998D02152 ; IMAGE:31984	0.000323206
AI732172.1	ac75h03x5 Stratagene lung (#937210) cDNA clone IMAGE:868469 3' similar to contains Alu repetitive element;	0.000323206
AA702313.1	zf88h03s1 Soares_pineal_gland_N3HPG cDNA clone IMAGE:384053 3' similar to contains element MER22 repetitive element ;	0.000323206
BQ477317.1	ik84d05x1 Human insulinoma cDNA clone IMAGE:6027296 3'	0.000323206
BX647531.1	mRNA; cDNA DKFZp686B1292 (from clone DKFZp686B1292)	0.000323206
AW438673.1	xt02a10x1 NCI_CGAP_Ut4 cDNA clone IMAGE:2777946 3'	0.000323206
BX115304.1	NCI_CGAP_Ut3 cDNA clone IMAGp998L205608	0.000323206
AI692696.1	wd86h01x1 NCI_CGAP_Lu24 cDNA clone IMAGE:2338513 3'	0.000323206
AA601196.1	no14b11s1 NCI_CGAP_Phe1 cDNA clone IMAGE:1100637 3' similar to contains Alu repetitive element;contains element MER28 repetitive element ;	0.000323206
AL134698.1	DKFZp547N166_r1 547 (synonym: hfbr1) cDNA clone DKFZp547N166 5'	0.000323206
AW591461.1	xl92h06x1 NCI_CGAP_Ut1 cDNA clone IMAGE:2682203 3'	0.000323206
BI492919.1	df31a06w1 Morton Fetal Cochlea cDNA clone IMAGE:2484778 3'	0.000323206
BX105326.1	Soares breast 3NbHBst cDNA clone IMAGp998A05340	0.000323206
AI623741.1	ts38f12.x1 NCI_CGAP_Ut4 cDNA clone IMAGE:2230895 3' similar to contains Alu repetitive element;contains element MER22 repetitive element ;	0.000323206
AI053568.1	qi68f01x1 NCI_CGAP_Ov26 cDNA clone IMAGE:1861657 3' similar to contains Alu repetitive element;	0.000323206
AI669006.1	ty30f04x1 NCI_CGAP_Ut2 cDNA clone IMAGE:2280607 3'	0.000323206
AI753158.1	cr06b06x1 Human bone marrow stromal cells cDNA clone HBMSC_cr06b06 3'	0.000323206
BQ364695.1	MR2-SN0005-250500-009-a08 SN0005 Homo sapiens cDNA	0.000323206
AW268472.1	xv40e09x1 Soares_NFL_T_GBC_S1 cDNA clone IMAGE:2815624 3'	0.000323206
AA101940.1	zl77c10s1 Stratagene colon (#937204) cDNA clone IMAGE:510642 3' similar to contains Alu repetitive element;contains element L1 repetitive element ;	0.000323206
AI051235.1	oy90c09.x1 Soares_fetal_liver_spleen_1NFLS_S1 cDNA clone IMAGE:1673104 3' similar to contains L1.b3 L1 repetitive element ;	0.000323206
AA179542.1	zp48b09.r1 Stratagene HeLa cell s3 937216 cDNA clone IMAGE:612665 5' similar to contains Alu repetitive element;	0.000323206
AW663989.1	hi76g11x1 Soares_NFL_T_GBC_S1 cDNA clone IMAGE:2978276 3' similar to contains MER26.b3 MER26 MER26 repetitive element ;	0.000323206
R49572.1	yg68d11s1 Soares infant brain 1NIB cDNA clone IMAGE:38463 3' similar to contains Alu repetitive element;contains PTR5 repetitive element ;	0.000323206
AI765525.1	wi81b04x1 NCI_CGAP_Kid12 cDNA clone IMAGE:2399695 3' similar to contains Alu repetitive element;	0.000323206
AA890362.1	aj94d06s1 Soares_parathyroid_tumor_NbHPA cDNA clone IMAGE:1404107 3'	0.000323206
R43194.1	R43194 yg18f03.s1 Soares infant brain 1NIB cDNA clone IMAGE:32654 3' similar to contains Alu repetitive element;contains OFR repetitive element ;	0.000323206
AK130895.1	cDNA FLJ27385 fis, clone UBA08774	0.000323206
AI888799.1	wn36f11x1 NCI_CGAP_Gas4 cDNA clone IMAGE:2447565 3'	0.000323206
R16740.1	yf34d08s1 Soares fetal liver spleen 1NFLS cDNA clone IMAGE:128751 3' similar to contains Alu repetitive element;contains OFR repetitive element ;	0.000323206
H59588.1	yr29g10s1 Soares fetal liver spleen 1NFLS cDNA clone IMAGE:206754 3'	0.000323206
AW979004.1	EST391114 MAGE resequences, MAGP Homo sapiens cDNA	0.000323206
AA664265.1	ac08b03s1 Stratagene HeLa cell s3 937216 cDNA clone IMAGE:855821 3' similar to contains element MER35 repetitive element ;	0.000323206
AI682013.1	tp45h03.x1 NCI_CGAP_Ut4 cDNA clone IMAGE:2190773 3' similar to contains element MSR1 repetitive element ;	0.000323206
AK131390.1	cDNA FLJ16468 fis, clone BRHIP3008314, moderately similar to Homo sapiens sirtuin 2 (SIRT2)	0.000323206
AW270562.1	xp82g08x1 NCI_CGAP_Ov40 cDNA clone IMAGE:2746910 3' similar to contains Alu repetitive element;contains element MSR1 repetitive element ;	0.000323206
AA713948.1	nx81b01.s1 NCI_CGAP_GCB1 cDNA clone IMAGE:1268617 3' similar to contains Alu repetitive element;	0.000323206
AW148561.1	xe98g09x1 NCI_CGAP_Brn35 cDNA clone IMAGE:2616640 3'	0.000323206
AA528003.1	ne61d11s1 NCI_CGAP_Co3 cDNA clone IMAGE:901845 3' similar to contains Alu repetitive element;contains element PTR7 repetitive element ;	0.000323206
AI469973.1	tj89c08x1 Soares_NSF_F8_9W_OT_PA_P_S1 cDNA clone IMAGE:2148686 3' similar to contains Alu repetitive element;contains element PTR5 repetitive element ;	0.000323206
AI925036.1	wn27c12x1 NCI_CGAP_Gas4 cDNA clone IMAGE:2446678 3' similar to contains Alu repetitive element;	0.000323206
AA780207.1	af52e10s1 Soares_total_fetus_Nb2HF8_9w cDNA clone IMAGE:1035306 3'	0.000323206
CN430839.1	17000597753834 GRN_PRENEU Homo sapiens cDNA 5'	0.000323206
BQ477351.1	ik85b01x1 Human insulinoma cDNA clone IMAGE:6027193 3'	0.000323206
W05795.1	W05795 za89e02.r1 Soares_fetal_lung_NbHL19W cDNA clone IMAGE:299738 5'	0.000323206
H37807.1	H37807 yp57c03.s1 Soares fetal liver spleen 1NFLS cDNA clone IMAGE:191524 3' similar to contains L1 repetitive element ;	0.000323206
AI801666.1	to93e05x1 NCI_CGAP_Gas4 cDNA clone IMAGE:2185856 3'	0.000323206
AA694192.1	zi42b11.s1 Soares_fetal_liver_spleen_1NFLS_S1 cDNA clone IMAGE:433437 3'	0.000323206
AI523873.1	tg97c12.x1 NCI_CGAP_CLL1 cDNA clone IMAGE:2116726 3' similar to contains Alu repetitive element;contains element PTR5 PTR5 repetitive element ;	0.000323206
T81322.1	T81322 yd27h04.s1 Soares fetal liver spleen 1NFLS cDNA clone IMAGE:109495 3'	0.000323206
AK122956.1	cDNA FLJ16674 fis, clone THYMU3008136, highly similar to Methionyl-tRNA synthetase (EC 61.1.10)	0.000323206
AA176225.1	zp08c03s1 Stratagene ovarian cancer (#937219) cDNA clone IMAGE:595780 3' similar to contains Alu repetitive element;	0.000323206
AA657532.1	nt65h03.s1 NCI_CGAP_Pr3 cDNA clone IMAGE:1203413 similar to contains Alu repetitive element;contains element MER30 repetitive element ;	0.000323206
AI733652.1	an22f12x5 Gessler Wilms tumor cDNA clone IMAGE:1699439 3' similar to contains Alu repetitive element;	0.000323206
AA811968.1	nz37a04s1 NCI_CGAP_GCB1 cDNA clone IMAGE:1289934 3'	0.000323206
BX098581.1	Soares fetal liver spleen 1NFLS cDNA clone IMAGp998D13400	0.000323206
AI797163.1	we27f09x1 NCI_CGAP_Lu24 cDNA clone IMAGE:2342345 3'	0.000323206
BX113538.1	Soares_multiple_sclerosis_2NbHMSP cDNA clone IMAGp998N23621	0.000323206
AW245975.1	28227703prime NIH_MGC_7 cDNA clone IMAGE:2822770 3'	0.000323206
AI355406.1	qt60c07.x1 Soares_fetal_lung_NbHL19W cDNA clone IMAGE:1952364 3'	0.000323206
CB852150.1	UI-CF-FN0-aep-j-18-0-UIs1 UI-CF-FN0 cDNA clone UI-CF-FN0-aep-j-18-0-UI 3'	0.000323206
AF329369.1	protocadherin-beta (PCDHpsi-5) pseudogene	0.000323206
AI754719.1	cr29b11x1 Human bone marrow stromal cells cDNA clone HBMSC_cr29b11 3'	0.000323206
AI700684.1	we39c12x1 NCI_CGAP_Lu24 cDNA clone IMAGE:2343478 3' similar to contains Alu repetitive element;contains element MER25 repetitive element ;	0.000323206
CK819477.1	if17h09y5 Melton Normalized Human Islet 4 N4-HIS 1 cDNA clone IMAGE:5676905 5'	0.000323206
BX100048.1	Soares fetal liver spleen 1NFLS cDNA clone IMAGp998B08660	0.000323206
AA779969.1	zj88d03s1 Soares_fetal_liver_spleen_1NFLS_S1 cDNA clone IMAGE:461957 3' similar to contains Alu repetitive element;	0.000323206
H16762.1	ym34e07s1 Soares infant brain 1NIB cDNA clone IMAGE:50019 3' similar to contains Alu repetitive element;	0.000323206
R51520.1	yg72d12s1 Soares infant brain 1NIB cDNA clone IMAGE:38892 3' similar to contains Alu repetitive element;	0.000323206
BQ028779.1	UI-H-DF0-arp-l-02-0-UIs1 NCI_CGAP_DF0 cDNA clone IMAGE:3107832 3'	0.000323206
AI934322.1	wo01e08.x1 NCI_CGAP_Pan1 cDNA clone IMAGE:2454086 3'	0.000323206
AI610857.1	tp21d01x1 NCI_CGAP_Gas4 cDNA clone IMAGE:2188417 3' similar to contains Alu repetitive element;contains element MER1 repetitive element ;	0.000323206
AW615165.1	hg74f08.x1 NCI_CGAP_Kid11 cDNA clone IMAGE:2951367 3' similar to contains Alu repetitive element;	0.000323206
NM_024628.4	solute carrier family 12 (potassium/chloride transporters), member 8 (SLC12A8)	0.000323206
R37646.1	R37646 yf61c02.s1 Soares infant brain 1NIB cDNA clone IMAGE:26773 3'	0.000323206
BF508966.1	UI-H-BI4-aos-h-09-0-UIs1 NCI_CGAP_Sub8 cDNA clone IMAGE:3086080 3'	0.000323206
H20761.1	ym47h09s1 Soares infant brain 1NIB cDNA clone IMAGE:51647 3' similar to contains Alu repetitive element;	0.000323206
CA448026.1	UI-H-EI0-ayh-p-11-0-UIs1 NCI_CGAP_EI0 cDNA clone UI-H-EI0-ayh-p-11-0-UI 3'	0.000323206
NM_173795.2	hypothetical protein FLJ32096 (FLJ32096)	0.000323206
W33184.1	W33184 zc09e03.s1 Soares_parathyroid_tumor_NbHPA cDNA clone IMAGE:321820 3' similar to contains Alu repetitive element;contains element MER22 repetitive element ;	0.000323206
H08168.1	yl87e07s1 Soares infant brain 1NIB cDNA clone IMAGE:44952 3' similar to contains Alu repetitive element;	0.000323206
H29027.1	ym59b05s1 Soares infant brain 1NIB cDNA clone IMAGE:52696 3' similar to contains Alu repetitive element;contains L1 repetitive element ;	0.000323206
CA449843.1	UI-H-EI1-ayy-i-06-0-UIs1 NCI_CGAP_EI1 cDNA clone UI-H-EI1-ayy-i-06-0-UI 3'	0.000323206
BF964352.1	RC5-NN1065-271200-028-C09_1 NN1065 Homo sapiens cDNA	0.000323206
AI990036.1	ws37e11x1 NCI_CGAP_GC6 cDNA clone IMAGE:2499404 3' similar to contains Alu repetitive element;	0.000323206
CK826129.1	ik82f04x5 Human insulinoma cDNA clone IMAGE:6027030 3'	0.000323206
AK002088.1	cDNA FLJ11226 fis, clone PLACE1008280	0.000323206
AL709212.1	DKFZp686E1758_r1 686 (synonym: hlcc3) cDNA clone DKFZp686E1758 5'	0.000323206
R43564.1	yc85a05s1 Soares infant brain 1NIB cDNA clone IMAGE:22697 3'	0.000323206
AK021714.1	cDNA FLJ11652 fis, clone HEMBA1004461	0.000323206
BM511673.1	ij51g03x1 Human insulinoma cDNA clone IMAGE:5634605 3' similar to SW:ALU1_HUMAN P39188 ALU SUBFAMILY J SEQUENCE CONTAMINATION WARNING ENTRY. [1] ;	0.000323206
R49177.1	yg58a10s1 Soares infant brain 1NIB cDNA clone IMAGE:36809 3'	0.000323206
AK130398.1	cDNA FLJ26888 fis, clone PRS09593	0.000323206
AA614137.1	no82f11s1 NCI_CGAP_AA1 cDNA clone IMAGE:1113357 3' similar to contains Alu repetitive element;contains element LTR1 repetitive element ;	0.000323206
AI078222.1	oz20e08x1 Soares_fetal_liver_spleen_1NFLS_S1 cDNA clone IMAGE:1675910 3' similar to contains MER22.t3 MER22 repetitive element ;	0.000323206
AI809975.1	wf64c12.x1 Soares_NFL_T_GBC_S1 cDNA clone IMAGE:2360374 3' similar to contains Alu repetitive element;	0.000323206
AW615705.1	ba14f04x1 NIH_MGC_7 cDNA clone IMAGE:2824351 3'	0.000323206
T65967.1	T65967 yc12a10.s1 Stratagene lung (#937210) cDNA clone IMAGE:80442 3' similar to gb:L06139 TYROSINE-PROTEIN KINASE RECEPTOR TEK PRECURSOR (HUMAN);	0.000323206
AW005588.1	wz79a07x1 NCI_CGAP_Gas4 cDNA clone IMAGE:2565012 3'	0.000323206
AL036437.1	DKFZp564C1262_r1 564 (synonym: hfbr2) cDNA clone DKFZp564C1262 5'	0.000323206
AA521122.1	aa71h04s1 NCI_CGAP_GCB1 cDNA clone IMAGE:826423 3' similar to contains Alu repetitive element;	0.000323206
AA193241.1	zq01d08s1 Stratagene muscle 937209 cDNA clone IMAGE:628431 3' similar to contains Alu repetitive element;	0.000323206
BX094256.1	Soares_fetal_heart_NbHH19W cDNA clone IMAGp998B20783 ; IMAGE:342835	0.000323206
AK098499.1	cDNA FLJ25633 fis, clone STM04048	0.000323206
AA741183.1	oc87d12s1 NCI_CGAP_GCB1 cDNA clone IMAGE:1356695 3'	0.000323206
AA151945.1	zo02c02s1 Stratagene colon (#937204) cDNA clone IMAGE:566498 3' similar to contains Alu repetitive element;	0.000323206
W60612.1	W60612 zc91e06.s1 Pancreatic Islet cDNA clone IMAGE:338530 3' similar to contains Alu repetitive element;contains element PTR7 repetitive element ;	0.000323206
BX114247.1	Soares fetal liver spleen 1NFLS cDNA clone IMAGp998N0388	0.000323206
AI922183.1	wn89b08x1 NCI_CGAP_Ut1 cDNA clone IMAGE:2452983 3' similar to contains Alu repetitive element;contains L1.b1 L1 repetitive element ;	0.000323206
BM273190.1	if31b08x1 Melton Normalized Human Islet 4 N4-HIS 1 cDNA clone IMAGE:5677791 3'	0.000323206
AL044423.1	DKFZp434F132_r1 434 (synonym: htes3) cDNA clone DKFZp434F132 5'	0.000323206
AW117203.1	xd83h05x1 Soares_NFL_T_GBC_S1 cDNA clone IMAGE:2604249 3' similar to contains Alu repetitive element;	0.000323206
AA524838.1	ni51h01.s1 NCI_CGAP_Ov2 cDNA clone IMAGE:980401 similar to contains Alu repetitive element;contains element MER22 repetitive element ;	0.000323206
BC033170.1	clone IMAGE:4551281	0.000323206
AW148571.1	xe99a05x1 NCI_CGAP_Brn35 cDNA clone IMAGE:2616656 3' similar to contains element HGR repetitive element ;	0.000323206
AL117453.1	HSM800963 Homo sapiens mRNA; cDNA DKFZp586G1917 (from clone DKFZp586G1917)	0.000323206
AI339025.1	qq20b01x1 Soares_NhHMPu_S1 cDNA clone IMAGE:1933033 3' similar to contains Alu repetitive element;	0.000323206
BU678997.1	UI-CF-DU1-aat-m-13-0-UI.s1 UI-CF-DU1 cDNA clone UI-CF-DU1-aat-m-13-0-UI 3'	0.000323206
BX101219.1	Soares infant brain 1NIB cDNA clone IMAGp998P10138	0.000323206
AW613967.1	hg72b02x1 NCI_CGAP_GC6 cDNA clone IMAGE:2951115 3'	0.000323206
BX116494.1	Soares fetal liver spleen 1NFLS cDNA clone IMAGp998E04118 ; IMAGE:123243	0.000323206
AI081451.1	oz67c07.x1 Soares_senescent_fibroblasts_NbHSF cDNA clone IMAGE:1680396 3'	0.000323206
AK123983.1	cDNA FLJ41989 fis, clone SPLEN2015707	0.000323206
N23674.1	N23674 yw40e12.s1 Weizmann Olfactory Epithelium cDNA clone IMAGE:254734 3' similar to contains Alu repetitive element;contains L1.t2 L1 repetitive element ;	0.000323206
H22921.1	ym50b05s1 Soares infant brain 1NIB cDNA clone IMAGE:51816 3' similar to contains Alu repetitive element;	0.000323206
AA897420.1	al48c04s1 Soares_NFL_T_GBC_S1 cDNA clone IMAGE:1460550 3'	0.000323206
AA649885.1	ns54c06s1 NCI_CGAP_Pr22 cDNA clone IMAGE:1187434 3' similar to contains Alu repetitive element;contains element THR repetitive element ;	0.000323206
AA766908.1	nz80d09s1 NCI_CGAP_GCB1 cDNA clone IMAGE:1301777 3'	0.000323206
AA843219.1	ak06f08s1 Soares_parathyroid_tumor_NbHPA cDNA clone IMAGE:1405191 3' similar to contains Alu repetitive element;contains element PTR7 repetitive element ;	0.000323206
AI207486.1	HA2839 Human fetal liver cDNA library Homo sapiens cDNA	0.000323206
AA206801.1	zq83d08.s1 Stratagene hNT neuron (#937233) cDNA clone IMAGE:648207 3' similar to contains Alu repetitive element;	0.000323206
R49412.1	yg60f07s1 Soares infant brain 1NIB cDNA clone IMAGE:36978 3' similar to contains Alu repetitive element;	0.000323206
BM983734.1	UI-CF-DU1-aay-c-11-0-UIs1 UI-CF-DU1 cDNA clone UI-CF-DU1-aay-c-11-0-UI 3'	0.000323206
BU677295.1	UI-CF-DU1-aaj-a-09-0-UIs1 UI-CF-DU1 cDNA clone UI-CF-DU1-aaj-a-09-0-UI 3'	0.000323206
AA492469.1	ne54f10s1 NCI_CGAP_Co3 cDNA clone IMAGE:901195 3'	0.000323206
CA865637.1	ir43c12x1 HR85 islet cDNA clone IMAGE:6547800 3'	0.000323206
AI926728.1	wo50g02x1 NCI_CGAP_Gas4 cDNA clone IMAGE:2458802 3' similar to contains Alu repetitive element;contains element XBR repetitive element ;	0.000323206
AW662235.1	hi22a01x1 NCI_CGAP_GU1 cDNA clone IMAGE:2973000 3' similar to contains Alu repetitive element;contains element LTR4 repetitive element ;	0.000323206
AK129635.1	cDNA FLJ26124 fis, clone SYN02433	0.000323206
R68563.1	R68563 yh99b06.s1 Soares placenta Nb2HP cDNA clone IMAGE:137843 3' similar to contains MSR1 repetitive element ;	0.000323206
BF056868.1	7k10h12x1 NCI_CGAP_GC6 cDNA clone IMAGE:3443975 3'	0.000323206
AA506896.1	nh63c04.s1 NCI_CGAP_Pr8 cDNA clone IMAGE:957030 similar to gb:X02067 H.sapiens mRNA for 7SL RNA pseudogene (HUMAN);	0.000323206
AW025427.1	wu74b03x1 NCI_CGAP_Kid3 cDNA clone IMAGE:2525741 3'	0.000323206
BX109185.1	Soares breast 3NbHBst cDNA clone IMAGp998I15255	0.000323206
BX101829.1	NCI_CGAP_Ut4 cDNA clone IMAGp998C206060	0.000323206
AW024223.1	wv02a11x1 NCI_CGAP_Kid3 cDNA clone IMAGE:2528348 3' similar to contains Alu repetitive element;	0.000323206
BF111655.1	7l32g02x1 Soares_NSF_F8_9W_OT_PA_P_S1 cDNA clone IMAGE:3523370 3' similar to contains Alu repetitive element;contains element MER31 repetitive element ;	0.000323206
AA218757.1	zq14f04.r1 Stratagene fetal retina 937202 cDNA clone IMAGE:629695 5' similar to contains Alu repetitive element;contains element MER22 repetitive element ;	0.000323206
AK056901.1	cDNA FLJ32339 fis, clone PROST2005943	0.000323206
CF890857.1	UI-CF-EN1-aeg-o-20-18-UI.s18 UI-CF-EN1 cDNA clone UI-CF-EN1-aeg-o-20-18-UI 3'	0.000323206
BU687060.1	UI-CF-DU1-ado-j-21-0-UIs1 UI-CF-DU1 cDNA clone UI-CF-DU1-ado-j-21-0-UI 3'	0.000323206
AI859761.1	wm20c03.x1 NCI_CGAP_Ut4 cDNA clone IMAGE:2436484 3' similar to contains Alu repetitive element;contains element MSR1 repetitive element ;	0.000323206
AW665066.1	hi86g10.x1 Soares_NFL_T_GBC_S1 cDNA clone IMAGE:2979234 3' similar to contains Alu repetitive element;	0.000323206
AW117646.1	xe33e07.x1 NCI_CGAP_Ut1 cDNA clone IMAGE:2608932 3'	0.000323206
AI553880.1	tn30a07x1 NCI_CGAP_Brn25 cDNA clone IMAGE:2169108 3' similar to contains Alu repetitive element;	0.000323206
AW246780.1	2821968.3prime NIH_MGC_7 cDNA clone IMAGE:2821968 3'	0.000323206
AA708675.1	zf92d06.s1 Soares_pineal_gland_N3HPG cDNA clone IMAGE:384395 3' similar to contains Alu repetitive element;	0.000323206
AI219474.1	qh18f02.x1 Soares_NFL_T_GBC_S1 cDNA clone IMAGE:1845051 3'	0.000323206
R45691.1	yg45f12s1 Soares infant brain 1NIB cDNA clone IMAGE:35625 3'	0.000323206
AA417276.1	zu07h12s1 Soares_testis_NHT cDNA clone IMAGE:731207 3' similar to contains Alu repetitive element;	0.000323206
AK128036.1	cDNA FLJ46155 fis, clone TESTI4001517, moderately similar to Keratin, type I cytoskeletal 18	0.000323206
H05725.1	yl73a01s1 Soares infant brain 1NIB cDNA clone IMAGE:43599 3' similar to contains KER repetitive element ;	0.000323206
AI445474.1	tj24a05x1 NCI_CGAP_Gas4 cDNA clone IMAGE:2142416 3' similar to contains Alu repetitive element;	0.000323206
NM_003118.2	secreted protein, acidic, cysteine-rich (osteonectin) (SPARC)	0.000323206
BE301166.1	ba87c01x1 NIH_MGC_14 cDNA clone IMAGE:2924256 3'	0.000323206
BX092029.1	Soares infant brain 1NIB cDNA clone IMAGp998B10167 ; IMAGE:38804	0.000323206
AK130682.1	cDNA FLJ27172 fis, clone SYN01847	0.000323206
W04553.1	zb91e08s1 Soares_parathyroid_tumor_NbHPA cDNA clone IMAGE:320198 3'	0.000323206
AA503164.1	ng20h03s1 NCI_CGAP_Ov2 cDNA clone IMAGE:930005	0.000323206
BU675078.1	UI-CF-DU1-aaf-k-13-0-UIs1 UI-CF-DU1 cDNA clone UI-CF-DU1-aaf-k-13-0-UI 3'	0.000323206
AI357199.1	qx17e02.x1 NCI_CGAP_Lym12 cDNA clone IMAGE:2001626 3' similar to contains Alu repetitive element;contains element PTR5 repetitive element ;	0.000323206
BI490919.1	df01a09w1 Morton Fetal Cochlea cDNA clone IMAGE:2482072 3'	0.000323206
BQ778649.1	il30h10y1 HR85 islet cDNA clone IMAGE:6031723 5'	0.000323206
AW072474.1	xa06d11x1 Soares_NFL_T_GBC_S1 cDNA clone IMAGE:2567541 3'	0.000323206
AK002042.1	cDNA FLJ11180 fis, clone PLACE1007452	0.000323206
AA485650.1	ab10c07s1 Stratagene lung (#937210) cDNA clone IMAGE:840396 3'	0.000323206
AI732814.1	zx79f09x5 Soares ovary tumor NbHOT cDNA clone IMAGE:809993 3' similar to contains element MER1 repetitive element ;	0.000323206
BM985312.1	UI-CF-EC1-acg-f-01-0-UIs1 UI-CF-EC1 cDNA clone UI-CF-EC1-acg-f-01-0-UI 3'	0.000323206
N71777.1	yz94e02s1 Soares melanocyte 2NbHM cDNA clone IMAGE:290714 3'	0.000323206
AA825581.1	od57f03s1 NCI_CGAP_GCB1 cDNA clone IMAGE:1372061 3' similar to contains Alu repetitive element;	0.000323206
H09618.1	yl97e12s1 Soares infant brain 1NIB cDNA clone IMAGE:46184 3'	0.000323206
AI889108.1	tw36f05x1 NCI_CGAP_Ut1 cDNA clone IMAGE:2261793 3' similar to contains Alu repetitive element;	0.000323206
BF510847.1	UI-H-BI4-apm-e-04-0-UIs1 NCI_CGAP_Sub8 cDNA clone IMAGE:3087846 3'	0.000323206
BU687572.1	UI-CF-EC1-adu-i-19-0-UIs1 UI-CF-EC1 cDNA clone UI-CF-EC1-adu-i-19-0-UI 3'	0.000323206
BF541456.1	602069285F1 NIH_MGC_58 cDNA clone IMAGE:4068213 5'	0.000323206
AW613177.1	hh67c03x1 NCI_CGAP_GU1 cDNA clone IMAGE:2967844 3'	0.000323206
CK825331.1	ik03d05x5 Human insulinoma cDNA clone IMAGE:5780000 3'	0.000323206
AI445671.1	tj08h02.x1 NCI_CGAP_Gas4 cDNA clone IMAGE:2140947 3' similar to contains Alu repetitive element;contains element PTR7 repetitive element ;	0.000323206
H96903.1	yw09d09s1 Soares melanocyte 2NbHM cDNA clone IMAGE:251729 3' similar to contains Alu repetitive element;	0.000323206
AI480132.1	tm33e07x1 NCI_CGAP_Kid11 cDNA clone IMAGE:2159940 3'	0.000323206
AV721327.1	HTB cDNA clone HTBAKFT7 5'	0.000323206
AW235269.1	xm55c11.x1 NCI_CGAP_GC6 cDNA clone IMAGE:2688116 3'	0.000323206
AA173763.1	zp30a03.s1 Stratagene neuroepithelium (#937231) cDNA clone IMAGE:610924 3' similar to contains Alu repetitive element;contains element L1 repetitive element ;	0.000323206
AL038473.1	DKFZp566C1346_r1 566 (synonym: hfkd2) cDNA clone DKFZp566C1346 5'	0.000323206
AA903230.1	ok54d08.s1 NCI_CGAP_Lei2 cDNA clone IMAGE:1517775 3' similar to gb:L27670 Human Landsteiner-Wiener blood group glycoprotein (HUMAN);contains element MER2 repetitive element ;	0.000323206
AI457603.1	tj63c04x1 Soares_NSF_F8_9W_OT_PA_P_S1 cDNA clone IMAGE:2146182 3' similar to contains MER10.b1 MER10 repetitive element ;	0.000323206
AW026750.1	wu09g02x1 NCI_CGAP_GC6 cDNA clone IMAGE:2516498 3'	0.000323206
BF813828.1	PM4-CI0084-281100-005-e08 CI0084 Homo sapiens cDNA	0.000323206
AK095484.1	cDNA FLJ38165 fis, clone DFNES2004346	0.000323206
AW277245.1	xq80e06x1 NCI_CGAP_Lu34 cDNA clone IMAGE:2756962 3' similar to contains Alu repetitive element;contains element MER14 MER36 repetitive element ;	0.000323206
AA209466.1	zq86a04.s1 Stratagene hNT neuron (#937233) cDNA clone IMAGE:648846 3' similar to contains Alu repetitive element;contains element TAR1 repetitive element ;	0.000323206
BX648052.1	mRNA; cDNA DKFZp686E22203 (from clone DKFZp686E22203)	0.000323206
AK024800.1	cDNA: FLJ21147 fis, clone CAS09371	0.000323206
AW265384.1	xq51g11x1 NCI_CGAP_HN7 cDNA clone IMAGE:2754212 3' similar to contains Alu repetitive element;	0.000323206
AI440074.1	ti61h04x1 NCI_CGAP_Lym12 cDNA clone IMAGE:2134999 3'	0.000323206
AW265493.1	xq70c10.x1 NCI_CGAP_HN7 cDNA clone IMAGE:2755986 3' similar to contains Alu repetitive element;	0.000323206
AI133215.1	HA1813 Human fetal liver cDNA library Homo sapiens cDNA	0.000323206
BU570204.1	AGENCOURT_10401433 NIH_MGC_82 cDNA clone IMAGE:6618389 5'	0.000323206
AA224986.1	nc34b07s1 NCI_CGAP_Pr2 cDNA clone IMAGE:1010005 similar to contains Alu repetitive element;	0.000323206
AW972084.1	EST384068 MAGE resequences, MAGL Homo sapiens cDNA	0.000323206
N27480.1	N27480 yx41g11.r1 Soares melanocyte 2NbHM cDNA clone IMAGE:264356 5' similar to gb:X02067 H.sapiens mRNA for 7SL RNA pseudogene (HUMAN);contains L1.t2 L1 repetitive element ;	0.000323206
AW817966.1	CM2-ST0273-011299-045-h10 ST0273 Homo sapiens cDNA	0.000323206
AL832759.1	mRNA; cDNA DKFZp686E1027 (from clone DKFZp686E1027)	0.000323206
AI821962.1	ob12b07x5 NCI_CGAP_Kid3 cDNA clone IMAGE:1323445 3'	0.000323206
BF110584.1	7n39e07x1 NCI_CGAP_Lu24 cDNA clone IMAGE:3567061 3'	0.000323206
BX117850.1	NCI_CGAP_Ov2 cDNA clone IMAGp998E043495	0.000323206
T78863.1	T78863 yd83a11.s1 Soares fetal liver spleen 1NFLS cDNA clone IMAGE:114812 3' similar to contains Alu repetitive element;contains MER22 repetitive element ;	0.000323206
AA512999.1	nh92e07s1 NCI_CGAP_Br1.1 cDNA clone IMAGE:965988 3' similar to contains Alu repetitive element;	0.000323206
AF086350.1	full length insert cDNA clone ZD62G08	0.000323206
BG188189.1	RST7202 Athersys RAGE Library Homo sapiens cDNA	0.000323206
AI732085.1	nc11f02.x5 NCI_CGAP_Pr1 cDNA clone IMAGE:1007835 similar to contains Alu repetitive element;	0.000323206
AA992205.1	ot80f06.s1 Soares_total_fetus_Nb2HF8_9w cDNA clone IMAGE:1623107 3' similar to contains element MSR1 repetitive element ;	0.000323206
AK024213.1	cDNA FLJ14151 fis, clone MAMMA1003031	0.000323206
AW275633.1	xp38f11x1 NCI_CGAP_HN11 cDNA clone IMAGE:2742669 3'	0.000323206
BX433536.1	PLACENTA cDNA clone CL0BA003ZG11 3-PRIME, mRNA sequence	0.000323206
BG007247.1	IL5-GN0239-271100-281-b07 GN0239 Homo sapiens cDNA	0.000323206
BX397432.2	PLACENTA COT 25-NORMALIZED cDNA clone CS0DI035YI08 3-PRIME	0.000323206
BG185957.1	RST4912 Athersys RAGE Library Homo sapiens cDNA	0.000323206
AF086232.1	full length insert cDNA clone ZD17D11	0.000323206
AK124396.1	cDNA FLJ42405 fis, clone ASTRO3000474	0.000323206
W91918.1	zh47a09r1 Soares_fetal_liver_spleen_1NFLS_S1 cDNA clone IMAGE:415192 5'	0.000323206
AF150131.1	mRNA from cd34+ stem cells cDNA clone CBCBHD09	0.000323206
AI749829.1	at26d07x1 Barstead aorta HPLRB6 cDNA clone IMAGE:2356237 3' similar to contains element L1 repetitive element ;	0.000323206
AK022211.1	cDNA FLJ12149 fis, clone MAMMA1000421	0.000323206
AI476318.1	ta15c12x1 NCI_CGAP_Lym5 cDNA clone IMAGE:2044150 3'	0.000323206
AK092945.1	cDNA FLJ35626 fis, clone SPLEN2011086	0.000323206
AI707455.1	as90e01x1 Barstead colon HPLRB7 cDNA clone IMAGE:2335992 3' similar to contains Alu repetitive element;contains PTR5.b1 PTR5 repetitive element ;	0.000323206
AW799298.1	RC0-UM0051-210300-032-d09 UM0051 Homo sapiens cDNA	0.000323206
AW173077.1	xj82h08x1 Soares_NFL_T_GBC_S1 cDNA clone IMAGE:2663775 3'	0.000323206
BC022402.1	clone IMAGE:4696931	0.000323206
H26641.1	H26641 yl14a06.s1 Soares breast 2NbHBst cDNA clone IMAGE:158194 3' similar to contains Alu repetitive element;	0.000323206
BC065840.1	cDNA clone IMAGE:30386434	0.000323206
AK129674.1	cDNA FLJ26163 fis, clone ADG02611	0.000323206
AI732812.1	zx75f07x5 Soares ovary tumor NbHOT cDNA clone IMAGE:809605 3'	0.000323206
BX096033.1	Soares fetal liver spleen 1NFLS cDNA clone IMAGp998O06379 ; IMAGE:198365	0.000323206
AK057428.1	cDNA FLJ32866 fis, clone TESTI2003718	0.000323206
AW963611.1	EST375684 MAGE resequences, MAGH Homo sapiens cDNA	0.000323206
CA943849.1	ir86a10x1 HR85 islet cDNA clone IMAGE:6609139 3'	0.000323206
BE798870.1	601585226F1 NIH_MGC_7 cDNA clone IMAGE:3939415 5'	0.000323206
AW190804.1	xl65h05x1 NCI_CGAP_Pan1 cDNA clone IMAGE:2679609 3' similar to contains Alu repetitive element;contains element MER7 repetitive element ;	0.000323206
AK123801.1	cDNA FLJ41807 fis, clone NOVAR2001620	0.000323206
AK025109.1	cDNA: FLJ21456 fis, clone COL04704	0.000323206
AI252642.1	qu66g12.x1 NCI_CGAP_Brn35 cDNA clone IMAGE:1977094 3' similar to contains LOR1.b1 LOR1 repetitive element ;	0.000323206
BX114307.1	NCI_CGAP_Lu5 cDNA clone IMAGp998K094070	0.000323206
BC026300.1	Similar to otoconin 90, clone IMAGE:4278507	0.000323206
AA931927.1	oo62c03s1 NCI_CGAP_Lu5 cDNA clone IMAGE:1570756 3'	0.000323206
BC022569.1	clone IMAGE:4792437	0.000323206
AA252063.1	zr63d04s1 Soares_NhHMPu_S1 cDNA clone IMAGE:668071 3'	0.000323206
AI806727.1	wf35h11x1 Soares_NFL_T_GBC_S1 cDNA clone IMAGE:2357637 3'	0.000323206
BX104470.1	Soares fetal liver spleen 1NFLS cDNA clone IMAGp998P09658 ; IMAGE:295160	0.000323206
BX109136.1	Soares_testis_NHT cDNA clone IMAGp998K054107	0.000323206
BE144450.1	MR0-HT0168-141199-002-h12 HT0168 Homo sapiens cDNA	0.000323206
AA534207.1	nj21b10s1 NCI_CGAP_AA1 cDNA clone IMAGE:993115 3' similar to contains Alu repetitive element;	0.000323206
AK021962.1	cDNA FLJ11900 fis, clone HEMBA1007341	0.000323206
AI032740.1	ox13e03.x1 Soares_fetal_liver_spleen_1NFLS_S1 cDNA clone IMAGE:1656220 3'	0.000323206
BC013917.1	clone IMAGE:3933453, mRNA	0.000323206
CK903346.1	ie54c05y5 Melton Normalized Human Islet 4 N4-HIS 1 cDNA clone IMAGE:5670537 5'	0.000323206
BX105086.1	NCI_CGAP_Co3 cDNA clone IMAGp998B102307	0.000323206
BC020899.1	clone IMAGE:4715570, mRNA	0.000323206
BC039113.1	clone IMAGE:4831124	0.000323206
AK000850.1	cDNA FLJ20843 fis, clone ADKA01954	0.000323206
AK026820.1	cDNA: FLJ23167 fis, clone LNG09902	0.000323206
BU602817.1	AGENCOURT_10015227 NIH_MGC_142 cDNA clone IMAGE:6497728 5'	0.000323206
W72518.1	zd64g08s1 Soares_fetal_heart_NbHH19W cDNA clone IMAGE:345470 3'	0.000323206
BU194928.1	AGENCOURT_7960421 NIH_MGC_72 cDNA clone IMAGE:6166457 5'	0.000323206
CB999164.1	AGENCOURT_13574997 NIH_MGC_186 cDNA clone IMAGE:30324236 5'	0.000323206
BC040568.1	clone IMAGE:5267205, mRNA	0.000323206
NM_080661.2	similar to RIKEN cDNA 0610008P16 gene (MGC15937)	0.000323206
AA664076.1	ac04a03s1 Stratagene lung (#937210) cDNA clone IMAGE:855436 3'	0.000323206
AI124619.1	am59e07x1 Johnston frontal cortex cDNA clone IMAGE:1539876 3' similar to TR:P78357 P78357 CONTACTIN ASSOCIATED PROTEIN. ;	0.000323206
AI054046.1	qi66c09x1 NCI_CGAP_Ov26 cDNA clone IMAGE:1861456 3' similar to contains Alu repetitive element;contains element LTR5 repetitive element ;	0.000323206
BF736689.1	QV3-KT0018-231100-485-b03 KT0018 Homo sapiens cDNA	0.000323206
BC011242.1	clone IMAGE:4153763	0.000323206
AI559279.1	tq43a11x1 NCI_CGAP_Ut1 cDNA clone IMAGE:2211548 3'	0.000323206
BI010244.1	PM4-LT0005-200201-006-b07 LT0005 Homo sapiens cDNA	0.000323206
NM_004772.1	chromosome 5 open reading frame 13 (C5orf13)	0.000323206
AK023309.1	cDNA FLJ13247 fis, clone OVARC1000700	0.000323206
AF003738.1	chromosome 21q221 anonymous mRNA sequence	0.000323206
AI032733.1	ox17d06x1 Soares_fetal_liver_spleen_1NFLS_S1 cDNA clone IMAGE:1656587 3' similar to contains MER1.b2 MER1 repetitive element ;	0.000323206
AA757553.1	zg40h05s1 Soares_pineal_gland_N3HPG cDNA clone IMAGE:395865 3' similar to contains Alu repetitive element;	0.000323206
AK092105.1	cDNA FLJ34786 fis, clone NT2NE2004606	0.000323206
BG574222.1	602596119F1 NIH_MGC_87 cDNA clone IMAGE:4704772 5'	0.000323206
AA026269.1	ze97f05s1 Soares_fetal_heart_NbHH19W cDNA clone IMAGE:366945 3' similar to gb:X52056 31 KD TRANSFORMING PROTEIN (HUMAN);	0.000323206
AV724513.1	HTB cDNA clone HTBBAA06 5'	0.000323206
BF033831.1	601456207F1 NIH_MGC_66 cDNA clone IMAGE:3860136 5'	0.000323206
AW959757.1	EST371827 MAGE resequences, MAGF Homo sapiens cDNA	0.000323206
AK024543.1	cDNA: FLJ20890 fis, clone ADKA03323	0.000323206
H85893.1	H85893 ys92g03.s1 Soares retina N2b5HR cDNA clone IMAGE:222292 3' similar to contains Alu repetitive element;	0.000323206
BE217811.1	hv30b07x1 NCI_CGAP_Lu24 cDNA clone IMAGE:3174901 3'	0.000323206
AA922329.1	oi52b03s1 NCI_CGAP_HN3 cDNA clone IMAGE:1486253 3'	0.000323206
BX101513.1	Soares_total_fetus_Nb2HF8_9w cDNA clone IMAGp998N104207	0.000323206
AK026286.1	cDNA: FLJ22633 fis, clone HSI06502	0.000323206
AW241714.1	xn74b07x1 Soares_NFL_T_GBC_S1 cDNA clone IMAGE:2700181 3'	0.000323206
AI939546.1	qy64f10x5 NCI_CGAP_Brn25 cDNA clone IMAGE:2016811 3' similar to contains Alu repetitive element;contains element LTR5 repetitive element ;	0.000323206
BF436024.1	nab34a07x1 Soares_NSF_F8_9W_OT_PA_P_S1 cDNA clone IMAGE:3267732 3' similar to contains Alu repetitive element;contains element CER repetitive element ;	0.000323206
AF003834.1	Clontech Hl1149x cDNA clone 612g	0.000323206
AL162054.1	mRNA; cDNA DKFZp761J1323 (from clone DKFZp761J1323)	0.000323206
AK090529.1	cDNA FLJ33210 fis, clone ADRGL2008535	0.000323206
AI924266.1	wn03h10x1 NCI_CGAP_Ut2 cDNA clone IMAGE:2444419 3'	0.000323206
AA507520.1	ng84h04s1 NCI_CGAP_Pr6 cDNA clone IMAGE:941527 similar to contains Alu repetitive element;	0.000323206
AA704588.1	zj17h02s1 Soares_fetal_liver_spleen_1NFLS_S1 cDNA clone IMAGE:450579 3'	0.000323206
AF339776.1	clone IMAGE:1542282	0.000323206
AI457752.1	tj49b10.x1 Soares_NSF_F8_9W_OT_PA_P_S1 cDNA clone IMAGE:2144827 3' similar to contains Alu repetitive element;	0.000323206
BQ286098.1	ik25g11x1 HR85 islet cDNA clone IMAGE:5782100 3'	0.000323206
BX352313.2	T CELLS (JURKAT CELL LINE) COT 10-NORMALIZED cDNA clone CS0DJ011YJ10 3-PRIME	0.000323206
BC015783.1	clone IMAGE:4857346	0.000323206
BF002683.1	7h13b02x1 NCI_CGAP_Co16 cDNA clone IMAGE:3315819 3' similar to contains Alu repetitive element;contains element MER30 repetitive element ;	0.000323206
BX105243.1	Soares_parathyroid_tumor_NbHPA cDNA clone IMAGp998L094274	0.000323206
N33134.1	N33134 yy06c08.s1 Soares melanocyte 2NbHM cDNA clone IMAGE:270446 3' similar to gb:X77738_rna1 BAND 3 ANION TRANSPORT PROTEIN (HUMAN);contains Alu repetitive element;	0.000323206
BC034941.1	cDNA clone IMAGE:5450590, with apparent retained intron	0.000323206
AI939462.1	tf23h06x5 NCI_CGAP_Brn23 cDNA clone IMAGE:2097083 3'	0.000323206
AW273136.1	xr34a06x1 NCI_CGAP_Ut4 cDNA clone IMAGE:2762002 3'	0.000323206
AA055645.1	zl75c08s1 Stratagene colon (#937204) cDNA clone IMAGE:510446 3'	0.000323206
AF086490.1	HUMZD94H12 Homo sapiens full length insert cDNA clone ZD94H12	0.000323206
BI754415.1	603026995F1 NIH_MGC_114 cDNA clone IMAGE:5197630 5'	0.000323206
BX093855.1	NCI_CGAP_Lu5 cDNA clone IMAGp998P113974	0.000323206
BX450932.2	ADULT BRAIN cDNA clone CS0DN004YI06 3-PRIME	0.000323206
AW664916.1	hi85f08x1 Soares_NFL_T_GBC_S1 cDNA clone IMAGE:2979111 3' similar to contains Alu repetitive element;contains element L1 repetitive element ;	0.000323206
AI936450.1	wd28a11x1 Soares_NFL_T_GBC_S1 cDNA clone IMAGE:2329436 3'	0.000323206
AK055803.1	cDNA FLJ31241 fis, clone KIDNE2004985	0.000323206
AK095174.1	cDNA FLJ37855 fis, clone BRSSN2014636	0.000323206
AK091592.1	cDNA FLJ34273 fis, clone FEBRA2003181	0.000323206
W80696.1	zd82h10r1 Soares_fetal_heart_NbHH19W cDNA clone IMAGE:347203 5' similar to contains Alu repetitive element;	0.000323206
NM_024514.3	cytochrome P450, family 2, subfamily R, polypeptide 1 (CYP2R1)	0.000323206
AA889695.1	ak54d06s1 Soares_testis_NHT cDNA clone IMAGE:1409771 3'	0.000323206
AY129017.1	clone FP18346 unknown mRNA	0.000323206
BG028725.1	602292910F1 NIH_MGC_86 cDNA clone IMAGE:4387539 5'	0.000323206
AA130054.1	zn62d12r1 Stratagene muscle 937209 cDNA clone IMAGE:562775 5' similar to contains Alu repetitive element;	0.000323206
AA190191.1	IBD169 Human Ulcerative Colitis Mucosa Express Library Homo sapiens cDNA 5'	0.000323206
AI792216.1	ou60f05y5 NCI_CGAP_Br2 cDNA clone IMAGE:1632225 5'	0.000323206
BG745877.1	602724047T1 NIH_MGC_113 cDNA clone IMAGE:4850507 3'	0.000323206
AI681524.1	tx47c12x1 NCI_CGAP_Lu24 cDNA clone IMAGE:2272726 3' similar to contains Alu repetitive element;	0.000323206
AA927877.1	om18b10s1 Soares_NFL_T_GBC_S1 cDNA clone IMAGE:1541371 3'	0.000323206
BC016014.1	clone IMAGE:4696056	0.000323206
AK023572.1	cDNA FLJ13510 fis, clone PLACE1005146	0.000323206
BC041051.1	clone IMAGE:5425697	0.000323206
BF940214.1	nac70a03x1 NCI_CGAP_Brn23 cDNA clone IMAGE:3439397 3' similar to contains Alu repetitive element;contains element PTR5 repetitive element ;	0.000323206
AK022219.1	cDNA FLJ12157 fis, clone MAMMA1000500	0.000323206
AK022117.1	cDNA FLJ12055 fis, clone HEMBB1002049	0.000323206
BX347138.2	PLACENTA COT 25-NORMALIZED cDNA clone CS0DI056YJ24 3-PRIME	0.000323206
AA594215.1	nn29f06.s1 NCI_CGAP_Gas1 cDNA clone IMAGE:1085315 3' similar to contains Alu repetitive element;contains element PTR7 repetitive element ;	0.000323206
AI990870.1	ws32h04x1 NCI_CGAP_GC6 cDNA clone IMAGE:2498935 3'	0.000323206
AI916449.1	we29a07x1 NCI_CGAP_Lu24 cDNA clone IMAGE:2342484 3' similar to contains Alu repetitive element;	0.000323206
AL359599.1	mRNA; cDNA DKFZp547C126 (from clone DKFZp547C126)	0.000323206
AA469399.1	nc69g07r1 NCI_CGAP_Pr1 cDNA clone IMAGE:771900 similar to contains Alu repetitive element;	0.000323206
AV718394.1	GLC cDNA clone GLCEEB07 5'	0.000323206
BX373888.1	Homo sapiens T CELLS (JURKAT CELL LINE) COT 10-NORMALIZED cDNA clone CS0DJ003YD08 3-PRIME	0.000323206
BP429177.1	leukemia cell normalized cDNA library cDNA clone LEU0970_19_A6	0.000323206
BC026294.1	clone IMAGE:4614864	0.000323206
AV742089.1	CB cDNA clone CBNADE07 5'	0.000323206
AI147009.1	qa82a02x1 Soares_fetal_heart_NbHH19W cDNA clone IMAGE:1693226 3'	0.000323206
XM_291169.1	similar to precursor peptide (LOC340204)	0.000323206
BF110090.1	7n45h01x1 NCI_CGAP_Lu24 cDNA clone IMAGE:3567601 3'	0.000323206
BG204203.1	RST23604 Athersys RAGE Library Homo sapiens cDNA	0.000323206
AK024624.1	cDNA: FLJ20971 fis, clone ADSU01565	0.000323206
BC020862.1	clone IMAGE:4556692	0.000323206
AV741802.1	CB cDNA clone CBFBKA12 5'	0.000323206
AI057201.1	oz11a03x1 Soares_fetal_liver_spleen_1NFLS_S1 cDNA clone IMAGE:1674988 3' similar to gb:M91036_rna2 HEMOGLOBIN GAMMA-A AND GAMMA-G CHAINS (HUMAN);	0.000323206
AV651000.1	GLC cDNA clone GLCCKG01 3'	0.000323206
BI837301.1	603090631F1 NIH_MGC_120 cDNA clone IMAGE:5229510 5'	0.000323206
AK022461.1	cDNA FLJ12399 fis, clone MAMMA1002780	0.000323206
AL833113.1	mRNA; cDNA DKFZp313I0929 (from clone DKFZp313I0929)	0.000323206
BI492336.1	df22h01w1 Morton Fetal Cochlea cDNA clone IMAGE:2484313 3'	0.000323206
H48471.1	H48471 yq64h03.s1 Soares fetal liver spleen 1NFLS cDNA clone IMAGE:200597 3' similar to contains Alu repetitive element;contains LTR5 repetitive element ;	0.000323206
BI856410.1	603387774F1 NIH_MGC_87 cDNA clone IMAGE:5396323 5'	0.000323206
AW188170.1	xj93c04x1 Soares_NFL_T_GBC_S1 cDNA clone IMAGE:2664774 3' similar to contains Alu repetitive element;contains element LTR8 repetitive element ;	0.000323206
AA004803.1	zh96c02s1 Soares_fetal_liver_spleen_1NFLS_S1 cDNA clone IMAGE:429122 3'	0.000323206
N59637.1	N59637 yv74e03.s1 Soares fetal liver spleen 1NFLS cDNA clone IMAGE:248476 3'	0.000323206
AK055231.1	cDNA FLJ30669 fis, clone FCBBF1000684	0.000323206
BF435310.1	nab37h07x1 Soares_NSF_F8_9W_OT_PA_P_S1 cDNA clone IMAGE:3268093 3'	0.000323206
AL832672.1	mRNA; cDNA DKFZp313P2412 (from clone DKFZp313P2412)	0.000323206
AF148950.2	clone L48 polyadenylated HERV LTR sequence and flanking cellular sequence	0.000323206
CA944489.1	UI-CF-FN0-afp-b-09-0-UIs1 UI-CF-FN0 cDNA clone UI-CF-FN0-afp-b-09-0-UI 3'	0.000323206
N58835.1	yz74c09s1 Soares_multiple_sclerosis_2NbHMSP cDNA clone IMAGE:288784 3'	0.000323206
NM_013344.1	leucine zipper-like protein (LZLP), mRNA	0.000323206
BF510381.1	UI-H-BI4-aon-f-12-0-UIs1 NCI_CGAP_Sub8 cDNA clone IMAGE:3085583 3'	0.000323206
AL832565.1	mRNA; cDNA DKFZp547K0718 (from clone DKFZp547K0718)	0.000323206
AJ011409.1	hypothetical protein, partial	0.000323206
H68759.1	yr78h04s1 Soares fetal liver spleen 1NFLS cDNA clone IMAGE:211447 3'	0.000323206
AI023336.1	ox04c03x1 Soares_fetal_liver_spleen_1NFLS_S1 cDNA clone IMAGE:1655332 3' similar to contains MER29.t2 MER29 repetitive element ;	0.000323206
NM_178548.2	adaptor-related protein complex 2, epsilon subunit (AP2E)	0.000323206
AV700217.1	GKC cDNA clone GKCDNE03 3'	0.000323206
BC068567.1	cDNA clone IMAGE:5275321	0.000323206
BC052612.1	cDNA clone IMAGE:6302240, containing frame-shift errors	0.000323206
XM_210778.1	LOC284060 (LOC284060), mRNA	0.000323206
BU075903.1	im83e01y1 Human insulinoma cDNA clone IMAGE:6121441 5'	0.000323206
BF056447.1	7k05b06x1 NCI_CGAP_GC6 cDNA clone IMAGE:3443290 3'	0.000323206
AA837798.1	oe06h08.s1 NCI_CGAP_Ov2 cDNA clone IMAGE:1385151 similar to contains Alu repetitive element;	0.000323206
BI495377.1	df117f12.y1 Morton Fetal Cochlea cDNA clone IMAGE:2539918 5'	0.000323206
NM_182798.1	hypothetical protein FLJ39155 (FLJ39155), transcript variant 2	0.000323206
AW020260.1	df07b03y1 Morton Fetal Cochlea cDNA clone IMAGE:2482516 5'	0.000323206
BG200282.1	RST19592 Athersys RAGE Library Homo sapiens cDNA	0.000323206
AF339768.1	clone IMAGE:119716	0.000323206
AI207891.1	an06h04.x1 Stratagene schizo brain S11 cDNA clone IMAGE:1684855 3' similar to contains Alu repetitive element;	0.000323206
BU070223.1	im19g12y1 Human insulinoma cDNA clone IMAGE:6035543 5'	0.000323206
NM_003376.3	vascular endothelial growth factor (VEGF)	0.000323206
BI497415.1	df136c01.y1 Morton Fetal Cochlea cDNA clone IMAGE:2537857 5'	0.000323206
CB052168.1	NISC_gl06c06x1 NCI_CGAP_Lei2 cDNA clone IMAGE:3290099 3'	0.000323206
CD516817.1	AGENCOURT_14364292 NIH_MGC_181 cDNA clone IMAGE:30397635 5'	0.000323206
BC027983.1	cDNA clone IMAGE:3895112, containing frame-shift errors	0.000323206
AI681665.1	tx48e01x1 NCI_CGAP_Lu24 cDNA clone IMAGE:2272824 3'	0.000323206
AW021431.1	df23e06.y1 Morton Fetal Cochlea cDNA clone IMAGE:2484202 5'	0.000323206
AF246230.1	rheumatoid arthritis fibroblast-like synovial cells cDNA clone RB16	0.000323206
BI493330.1	df99h08y1 Morton Fetal Cochlea cDNA clone IMAGE:2540798 5'	0.000323206
BC036897.1	clone IMAGE:5497723	0.000323206
AI823343.1	wh52h04x1 NCI_CGAP_Kid11 cDNA clone IMAGE:2384407 3'	0.000323206
H71035.1	yu72a07s1 Weizmann Olfactory Epithelium cDNA clone IMAGE:239316 3' similar to contains Alu repetitive element;	0.000323206
BU657218.1	cl21e10z1 Hembase; Erythroid Precursor Cells (LCB:cl library) cDNA clone cl21e10 5'	0.000323206
AW935456.1	RC6-DT0006-181299-011-B03 DT0006 Homo sapiens cDNA	0.000323206
CB053130.1	NISC_gl12d03x1 NCI_CGAP_Lei2 cDNA clone IMAGE:3290549 3'	0.000323206
AL110155.1	mRNA; cDNA DKFZp586F1324 (from clone DKFZp586F1324)	0.000323206
AK024988.1	cDNA: FLJ21335 fis, clone COL02546	0.000323206
AA618340.1	nq15h09s1 NCI_CGAP_Thy1 cDNA clone IMAGE:1144001 similar to contains Alu repetitive element;contains element L1 repetitive element ;	0.000323206
AL110169.1	mRNA; cDNA DKFZp586N2224 (from clone DKFZp586N2224)	0.000323206
BX094357.1	Soares pineal gland 3NbHPG cDNA clone IMAGp998M01924 ; IMAGE:397224	0.000323206
AA010783.1	ze22g06r1 Soares_fetal_heart_NbHH19W cDNA clone IMAGE:359770 5'	0.000323206
AA258987.1	zs35b12r1 NCI_CGAP_GCB1 cDNA clone IMAGE:687167 5' similar to contains Alu repetitive element;	0.000323206
AI279045.1	qm17g07x1 NCI_CGAP_Lu5 cDNA clone IMAGE:1882140 3' similar to contains Alu repetitive element;	0.000323206
AA927098.1	oi58c08s1 NCI_CGAP_HN4 cDNA clone IMAGE:1486862 3'	0.000323206
AI332638.1	qq28c07x1 Soares_NhHMPu_S1 cDNA clone IMAGE:1933836 3'	0.000323206
BC016813.1	clone IMAGE:4092294	0.000323206
AI937354.1	wp76b09.x1 NCI_CGAP_Brn25 cDNA clone IMAGE:2467673 3' similar to contains element MER31 repetitive element ;	0.000323206
AI140687.1	qe06b11x1 Soares_testis_NHT cDNA clone IMAGE:1738173 3' similar to contains element PTR7 repetitive element ;	0.000323206
AW117704.1	xe34e12x1 NCI_CGAP_Ut1 cDNA clone IMAGE:2609038 3' similar to contains Alu repetitive element;	0.000323206
CA843615.1	ir49f07x1 HR85 islet cDNA clone IMAGE:6548678 3'	0.000323206
AF052095.1	clone 23911 mRNA sequence	0.000323206
BG212098.1	RST31562 Athersys RAGE Library Homo sapiens cDNA	0.000323206
AI821236.1	nt69c04y5 NCI_CGAP_Pr3 cDNA clone IMAGE:1203750 similar to contains MER13.t1 MER13 MER13 repetitive element ;	0.000323206
BQ711323.1	AGENCOURT_8354593 NIH_MGC_113 cDNA clone IMAGE:6280975 5'	0.000323206
AW852706.1	PM1-CT0247-291299-006-g05 CT0247 Homo sapiens cDNA	0.000323206
AW029521.1	wx12h05x1 NCI_CGAP_Gas4 cDNA clone IMAGE:2543481 3' similar to contains Alu repetitive element;contains element MSR1 repetitive element ;	0.000323206
AW974816.1	EST386921 MAGE resequences, MAGN Homo sapiens cDNA	0.000323206
R00814.1	R00814 ye75c04.s1 Soares fetal liver spleen 1NFLS cDNA clone IMAGE:123558 3' similar to contains Alu repetitive element;	0.000323206
BU429807.1	UI-HF-BN0-aff-h-01-0-UIr1 NIH_MGC_50 cDNA clone IMAGE:3066840 5'	0.000323206
AI187950.1	qe13f03.x1 Soares_testis_NHT cDNA clone IMAGE:1738877 3' similar to gb:M32315 TUMOR NECROSIS FACTOR RECEPTOR 2 PRECURSOR (HUMAN);contains LTR8.t2 LTR8 repetitive element ;	0.000323206
AW975473.1	EST387582 MAGE resequences, MAGN Homo sapiens cDNA	0.000323206
R67563.1	yi34a01s1 Soares placenta Nb2HP cDNA clone IMAGE:141096 3' similar to contains MER28 repetitive element ;	0.000323206
BE856284.1	7f91g10x1 NCI_CGAP_Brn23 cDNA clone IMAGE:3304386 3' similar to contains Alu repetitive element;	0.000323206
AA255716.1	zs21h03r1 NCI_CGAP_GCB1 cDNA clone IMAGE:685877 5'	0.000323206
BC035661.1	clone IMAGE:5722724, mRNA	0.000323206
BM832957.1	K-EST0107532 S5SNU484s1 cDNA clone S5SNU484s1-10-G04 5'	0.000323206
AW770815.1	hn49e01x1 NCI_CGAP_Co17 cDNA clone IMAGE:3027000 3'	0.000323206
N51115.1	yz03h02s1 Soares_multiple_sclerosis_2NbHMSP cDNA clone IMAGE:282003 3' similar to contains Alu repetitive element;	0.000323206
AI608909.1	tw84h06x1 NCI_CGAP_HN5 cDNA clone IMAGE:2266427 3' similar to contains Alu repetitive element;	0.000323206
CA866859.1	ir73f03x1 HR85 islet cDNA clone IMAGE:6608190 3'	0.000323206
AA553336.1	nk61e11s1 NCI_CGAP_Sch1 cDNA clone IMAGE:1018028 3'	0.000323206
BU928059.1	AGENCOURT_10435842 NIH_MGC_126 cDNA clone IMAGE:6653653 5'	0.000323206
BX116084.1	Soares ovary tumor NbHOT cDNA clone IMAGp998N151821	0.000323206
AW662455.1	hi27d10x1 NCI_CGAP_Co14 cDNA clone IMAGE:2973523 3' similar to contains Alu repetitive element;	0.000323206
AL049980.1	mRNA; cDNA DKFZp564C152 (from clone DKFZp564C152)	0.000323206
AI743204.1	wg89e05x1 Soares_NSF_F8_9W_OT_PA_P_S1 cDNA clone IMAGE:2372288 3' similar to contains Alu repetitive element;	0.000323206
H56207.1	yq98b04r1 Soares fetal liver spleen 1NFLS cDNA clone IMAGE:203791 5' similar to contains Alu repetitive element;	0.000323206
CD300706.1	AGENCOURT_14251662 NIH_MGC_180 cDNA clone IMAGE:30386411 5'	0.000323206
CD245401.1	AGENCOURT_14128273 NIH_MGC_181 cDNA clone IMAGE:30374302 5'	0.000323206
BE675861.1	7f17d10x1 NCI_CGAP_CLL1 cDNA clone IMAGE:3294931 3' similar to contains Alu repetitive element;contains element MER36 repetitive element ;	0.000323206
AK055543.1	cDNA FLJ30981 fis, clone HHDPC2000258	0.000323206
AA677699.1	zj72h04s1 Soares_fetal_liver_spleen_1NFLS_S1 cDNA clone IMAGE:460471 3' similar to contains Alu repetitive element;contains element LOR1 repetitive element ;	0.000323206
T89407.1	yd98c08s1 Soares fetal liver spleen 1NFLS cDNA clone IMAGE:116270 3' similar to contains Alu repetitive element;contains LTR3 repetitive element ;	0.000323206
BC017406.1	clone IMAGE:4297230	0.000323206
AW979300.1	EST391410 MAGE resequences, MAGP Homo sapiens cDNA	0.000323206
XM_292795.1	similar to Zinc finger protein 208 (LOC342930), mRNA	0.000323206
BE220825.1	hu01b11x1 NCI_CGAP_Lu24 cDNA clone IMAGE:3165309 3' similar to contains element MER2 repetitive element ;	0.000323206
CN264199.1	17000424341144 GRN_ES Homo sapiens cDNA 5'	0.000323206
T89424.1	yd98g02s1 Soares fetal liver spleen 1NFLS cDNA clone IMAGE:116306 3'	0.000323206
BC040712.1	clone IMAGE:6041910	0.000323206
BU856850.1	AGENCOURT_10472835 NIH_MGC_107 cDNA clone IMAGE:6646633 5'	0.000323206
AA180060.1	zp40h01s1 Stratagene muscle 937209 cDNA clone IMAGE:611953 3' similar to contains Alu repetitive element;contains element MER22 repetitive element ;	0.000323206
BM853440.1	K-EST0135063 S22SNU16n1 cDNA clone S22SNU16n1-139-F11 5'	0.000323206
AI821736.1	ag65b12x5 Gessler Wilms tumor cDNA clone IMAGE:1127807 3' similar to contains Alu repetitive element;contains element MER35 repetitive element ;	0.000323206
AI433714.1	ti88f10x1 NCI_CGAP_Kid11 cDNA clone IMAGE:2139115 3'	0.000323206
CB265237.1	1004142 Human Fat Cell 5'-Stretch Plus cDNA Library Homo sapiens cDNA 5'	0.000323206
NM_178274.2	steroid sensitive gene 1 (URB), mRNA	0.000323206
AI240125.1	qh34c02x1 Soares_NFL_T_GBC_S1 cDNA clone IMAGE:1846562 3'	0.000323206
AI273703.1	ql62b08x1 Soares_NhHMPu_S1 cDNA clone IMAGE:1876887 3'	0.000323206
BC038766.1	clone IMAGE:5270438	0.000323206
BQ333050.1	MR4-ET0140-070501-013-b04 ET0140 Homo sapiens cDNA	0.000323206
AI733370.1	op12h03x5 NCI_CGAP_Co12 cDNA clone IMAGE:1575509 3' similar to contains Alu repetitive element;	0.000323206
BI496846.1	df128g04.w1 Morton Fetal Cochlea cDNA clone IMAGE:2538439 3'	0.000323206
AW855148.1	PM2-CT0265-221099-003-d03 CT0265 Homo sapiens cDNA	0.000323206
AK123728.1	cDNA FLJ41734 fis, clone HLUNG2018029	0.000323206
BI018194.1	IL3-MT0267-030101-428-G02 MT0267 Homo sapiens cDNA	0.000323206
AW363231.1	CM3-CT0315-271199-045-g12 CT0315 Homo sapiens cDNA	0.000323206
BU951056.1	io75c08y1 HR85 islet cDNA clone IMAGE:6132110 5'	0.000323206
AA017302.1	ze37a01s1 Soares retina N2b4HR cDNA clone IMAGE:361128 3'	0.000323206
N69850.1	za67e08s1 Soares_fetal_lung_NbHL19W cDNA clone IMAGE:297638 3'	0.000323206
CA947028.1	is10c07.y1 HR85 islet cDNA clone IMAGE:6364405 5'	0.000323206
AW977365.1	EST389474 MAGE resequences, MAGO Homo sapiens cDNA	0.000323206
AL832112.1	mRNA; cDNA DKFZp313O038 (from clone DKFZp313O038)	0.000323206
NM_005252.2	v-fos FBJ murine osteosarcoma viral oncogene homolog (FOS)	0.000323206
BG218550.1	RST38176 Athersys RAGE Library Homo sapiens cDNA	0.000323206
BX091966.1	Soares_fetal_liver_spleen_1NFLS_S1 cDNA clone IMAGp998C054199 ; IMAGE:1654588	0.000323206
NM_005654.3	nuclear receptor subfamily 2, group F, member 1 (NR2F1)	0.000323206
BX107327.1	Soares_senescent_fibroblasts_NbHSF cDNA clone IMAGp998A19736	0.000323206
NM_021093.1	peptide YY, 2 (seminalplasmin) (PYY2)	0.000323206
AL049445.1	mRNA; cDNA DKFZp586A2322 (from clone DKFZp586A2322)	0.000323206
NM_000090.2	collagen, type III, alpha 1 (Ehlers-Danlos syndrome type IV, autosomal dominant) (COL3A1)	0.000323206
BU507414.1	AGENCOURT_10309755 NIH_MGC_71 cDNA clone IMAGE:6501344 5'	0.000323206
NM_145740.2	glutathione S-transferase A1 (GSTA1)	0.000323206
NM_032348.2	hypothetical protein MGC3047 (MGC3047)	0.000323206
NM_183050.1	branched chain keto acid dehydrogenase E1, beta polypeptide (maple syrup urine disease) (BCKDHB), nuclear gene encoding mitochondrial protein, transcript variant 1	0.000323206
BX331305.2	NEUROBLASTOMA COT 10-NORMALIZED cDNA clone CS0DB002YP18 5-PRIME	0.000323206
AK126536.1	cDNA FLJ44572 fis, clone UTERU3015500, weakly similar to Homo sapiens G protein-coupled receptor 49 (GPR49)	0.000323206
NM_002668.1	proteolipid protein 2 (colonic epithelium-enriched) (PLP2)	0.000323206
AB007921.1	KIAA0452 protein	0.000323206
AF085989.1	full length insert cDNA clone YU07D12	0.000323206
NM_013313.3	yippee-like 1 (Drosophila) (YPEL1)	0.000323206
NM_004990.2	methionine-tRNA synthetase (MARS)	0.000323206
AK091942.1	cDNA FLJ34623 fis, clone KIDNE2015073	0.000323206
NM_032411.1	esophageal cancer related gene 4 protein (ECRG4)	0.000323206
AI311560.1	qo87d11x1 NCI_CGAP_Kid5 cDNA clone IMAGE:1915509 3'	0.000323206
BF001007.1	7i42c11x1 NCI_CGAP_Br16 cDNA clone IMAGE:3337364 3'	0.000323206
XM_212416.2	LOC283858 (LOC283858), mRNA	0.000323206
NM_015991.1	complement component 1, q subcomponent, alpha polypeptide (C1QA)	0.000323206
NM_005894.1	CD5 antigen-like (scavenger receptor cysteine rich family) (CD5L)	0.000323206
NM_001442.1	fatty acid binding protein 4, adipocyte (FABP4)	0.000323206
NM_172369.1	complement component 1, q subcomponent, gamma polypeptide (C1QG)	0.000323206
AI381581.1	td05e04x1 NCI_CGAP_CLL1 cDNA clone IMAGE:2074782 3'	0.000323206
NM_013439.2	paired immunoglobin-like type 2 receptor alpha (PILRA), transcript variant 1	0.000323206
NM_000023.1	sarcoglycan, alpha (50kDa dystrophin-associated glycoprotein) (SGCA)	0.000323206
NM_144684.1	hypothetical protein MGC32104 (MGC32104)	0.000323206
BG004660.1	MR3-GN0186-211100-010-b04 GN0186 Homo sapiens cDNA	0.000323206
NM_014026.3	mRNA decapping enzyme (DCPS)	0.000323206
BE043544.1	hk40a04y1 NCI_CGAP_Ov34 cDNA clone IMAGE:2999118 5'	0.000323206
NM_144641.1	likely ortholog of mouse protein phosphatase 2C eta (FLJ32332)	0.000323206
AK127004.1	cDNA FLJ45059 fis, clone BRAWH3023274	0.000323206
NM_005574.2	LIM domain only 2 (rhombotin-like 1) (LMO2)	0.000323206
NM_032869.2	chronic myelogenous leukemia tumor antigen 66 (CML66)	0.000323206
NM_002775.2	protease, serine, 11 (IGF binding) (PRSS11)	0.000323206
NM_001243.2	tumor necrosis factor receptor superfamily, member 8 (TNFRSF8), transcript variant 1	0.000323206
NM_012318.1	leucine zipper-EF-hand containing transmembrane protein 1 (LETM1)	0.000323206
NM_002104.1	granzyme K (serine protease, granzyme 3; tryptase II) (GZMK)	0.000323206
AA041491.1	zf10a04r1 Soares_fetal_heart_NbHH19W cDNA clone IMAGE:376494 5'	0.000323206
NM_014266.3	hematopoietic cell signal transducer (HCST)	0.000323206
BG943720.1	ax41b10x1 Proliferating Human Erythroid Cells (LCB:ax library) cDNA clone ax41b10 random	0.000323206
BQ272083.1	ik18a12y1 HR85 islet cDNA clone IMAGE: 5781047 5'	0.000323206
AI791497.1	ni21h04y5 NCI_CGAP_Co4 cDNA clone IMAGE:968695 5' similar to contains MER6.t3 MER6 repetitive element ;	0.000323206
NM_014234.3	hydroxysteroid (17-beta) dehydrogenase 8 (HSD17B8)	0.000323206
NM_003663.2	CGG triplet repeat binding protein 1 (CGGBP1)	0.000323206
BM464928.1	AGENCOURT_6428376 NIH_MGC_85 cDNA clone IMAGE:5505048 5'	0.000323206
NM_006673.2	AT rich interactive domain 5A (MRF1-like) (ARID5A), transcript variant 2	0.000323206
CA950430.1	ir88c07y1 HR85 islet cDNA clone IMAGE:6609589 5'	0.000323206
R06543.1	R06543 yf09d09.s1 Soares fetal liver spleen 1NFLS cDNA clone IMAGE:126353 3' similar to contains Alu repetitive element;	0.000323206
NM_004844.1	SH3-domain binding protein 5 (BTK-associated) (SH3BP5)	0.000323206
BF115281.1	7n80g11x1 NCI_CGAP_Ov18 cDNA clone IMAGE:3571028 3'	0.000323206
NM_000799.1	erythropoietin (EPO)	0.000323206
NM_002477.1	myosin, light polypeptide 5, regulatory (MYL5)	0.000323206
NM_004579.2	mitogen-activated protein kinase kinase kinase kinase 2 (MAP4K2)	0.000323206
NM_021928.1	hypothetical protein FLJ22649 similar to signal peptidase SPC22/23 (FLJ22649)	0.000323206
NM_000303.1	phosphomannomutase 2 (PMM2)	0.000323206
NM_004355.1	CD74 antigen (invariant polypeptide of major histocompatibility complex, class II antigen-associated) (CD74)	0.000323206
X91195.1	Hsapiens SOM172 mRNA	0.000323206
NM_133459.1	KIAA1983 protein (FLJ30681)	0.000323206
NM_012098.2	angiopoietin-like 2 (ANGPTL2)	0.000323206
AA468768.1	ne09f01s1 NCI_CGAP_Co3 cDNA clone IMAGE:880729 3'	0.000323206
BF942013.1	nae85c08x1 NCI_CGAP_Thy10 cDNA clone IMAGE:4118774 3'	0.000323206
NM_005360.2	v-maf musculoaponeurotic fibrosarcoma oncogene homolog (avian) (MAF)	0.000323206
AI452765.1	tj45c07x1 Soares_NSF_F8_9W_OT_PA_P_S1 cDNA clone IMAGE:2144460 3'	0.000323206
NM_003494.2	dysferlin, limb girdle muscular dystrophy 2B (autosomal recessive) (DYSF)	0.000323206
AI669567.1	tu50h01x1 NCI_CGAP_Pr28 cDNA clone IMAGE:2254513 3' similar to contains Alu repetitive element;contains element L1 repetitive element ;	0.000323206
NM_022141.3	parvin, gamma (PARVG)	0.000323206
AK021446.1	cDNA FLJ11384 fis, clone HEMBA1000519	0.000323206
BF434315.1	7o95e11x1 NCI_CGAP_Ov18 cDNA clone IMAGE:3644252 3' similar to TR:O75413 O75413 LATENT TRANSFORMING GROWTH FACTOR-BETA BINDING PROTEIN 4L ;	0.000323206
AK125283.1	cDNA FLJ43293 fis, clone MESAN2017373	0.000323206
AI343352.1	tb95a10x1 NCI_CGAP_Co16 cDNA clone IMAGE:2062074 3'	0.000323206
NM_001646.1	apolipoprotein C-IV (APOC4)	0.000323206
AK127073.1	cDNA FLJ45130 fis, clone BRAWH3037428, highly similar to Mus musculus RAB37, member of RAS oncogene family (Rab37)	0.000323206
BG433010.1	602495940F1 NIH_MGC_75 cDNA clone IMAGE:4609784 5'	0.000323206
NM_016557.2	chemokine (C-C motif) receptor-like 1 (CCRL1), transcript variant 2	0.000323206
NM_021201.4	membrane-spanning 4-domains, subfamily A, member 7 (MS4A7), transcript variant 1	0.000323206
NM_005734.2	homeodomain interacting protein kinase 3 (HIPK3)	0.000323206
NM_016548.2	golgi phosphoprotein 2 (GOLPH2), transcript variant 1	0.000323206
NM_152288.1	hypothetical protein MGC13024 (MGC13024)	0.000323206
NM_032483.2	HTPAP protein (HTPAP)	0.000323206
NM_017521.1	FEV (ETS oncogene family) (FEV)	0.000323206
AW516106.1	xt60h04x1 NCI_CGAP_Ut2 cDNA clone IMAGE:2790871 3'	0.000323206
BC007901.2	hypothetical protein BC007901, mRNA (cDNA clone IMAGE:4139786)	0.000323206
AF075113.1	full length insert cDNA YU78B07	0.000323206
NM_005211.2	colony stimulating factor 1 receptor, formerly McDonough feline sarcoma viral (v-fms) oncogene homolog (CSF1R)	0.000323206
BX119185.1	Soares_NFL_T_GBC_S1 cDNA clone IMAGp998G234126	0.000323206
NM_000520.2	hexosaminidase A (alpha polypeptide) (HEXA)	0.000323206
NM_000774.3	cytochrome P450, family 2, subfamily F, polypeptide 1 (CYP2F1)	0.000323206
NM_005746.1	pre-B-cell colony enhancing factor 1 (PBEF1), transcript variant 1	0.000323206
AW196489.1	xm34d06x1 NCI_CGAP_GC6 cDNA clone IMAGE:2686091 3' similar to TR:O88512 O88512 GAMMA2-ADAPTIN. ;	0.000323206
NM_032119.1	monogenic, audiogenic seizure susceptibility 1 homolog (mouse) (MASS1)	0.000323206
AF086498.1	full length insert cDNA clone ZD97H10	0.000323206
NM_012216.2	midline 2 (MID2), transcript variant 1	0.000323206
CA773151.1	im60c08y1 HR85 islet cDNA clone IMAGE:6039542 5'	0.000323206
CA394429.1	cs51d12y1 Human Retinal pigment epithelium/choroid cDNA (Un-normalized, unamplified): cs cDNA clone cs51d12 5'	0.000323206
BQ354065.1	CM1-HT0950-210900-420-h04 HT0950 Homo sapiens cDNA	0.000323206
NM_002345.2	lumican (LUM)	0.000323206
AW163293.1	au93h08y1 Schneider fetal brain 00004 cDNA clone IMAGE:2783871 5' similar to contains Alu repetitive element;	0.000323206
NM_016052.2	CGI-115 protein (CGI-115)	0.000323206
NM_002716.3	protein phosphatase 2 (formerly 2A), regulatory subunit A (PR 65), beta isoform (PPP2R1B), transcript variant 1	0.000323206
AK057085.1	cDNA FLJ32523 fis, clone SMINT2000032	0.000323206
AB011539.2	MEGF6 protein (KIAA0815)	0.000323206
NM_018960.2	glycine N-methyltransferase (GNMT)	0.000323206
BC033334.1	clone IMAGE:4830181	0.000323206
NM_004481.2	UDP-N-acetyl-alpha-D-galactosamine:polypeptide N-acetylgalactosaminyltransferase 2 (GalNAc-T2) (GALNT2)	0.000323206
BC038553.1	clone IMAGE:5275957	0.000323206
BI599472.1	603246134F1 NIH_MGC_96 cDNA clone IMAGE:5288385 5'	0.000323206
NM_031244.1	sirtuin (silent mating type information regulation 2 homolog) 5 (S cerevisiae) (SIRT5), transcript variant 2	0.000323206
AK022062.1	cDNA FLJ12000 fis, clone HEMBB1001531	0.000323206
BC042966.1	clone IMAGE:5287754, mRNA	0.000323206
H78687.1	yu29c08s1 Soares fetal liver spleen 1NFLS cDNA clone IMAGE:235214 3' similar to contains Alu repetitive element;contains TAR1 repetitive element ;	0.000323206
NM_000533.3	proteolipid protein 1 (Pelizaeus-Merzbacher disease, spastic paraplegia 2, uncomplicated) (PLP1), transcript variant 1	0.000323206
BX648758.1	mRNA; cDNA DKFZp686O21109 (from clone DKFZp686O21109)	0.000323206
AI537992.1	tp33g08x1 NCI_CGAP_Ut4 cDNA clone IMAGE:2189630 3'	0.000323206
D87682.1	KIAA0241 gene	0.000323206
NM_002127.3	HLA-G histocompatibility antigen, class I, G (HLA-G)	0.000323206
NM_203377.1	myoglobin (MB), transcript variant 2	0.000323206
N42209.1	yw71e02r1 Soares_placenta_8to9weeks_2NbHP8to9W cDNA clone IMAGE:257690 5'	0.000323206
NM_005635.2	synovial sarcoma, X breakpoint 1 (SSX1)	0.000323206
NM_022157.2	Ras-related GTP binding C (RRAGC)	0.000323206
NM_138452.1	dehydrogenase/reductase (SDR family) member 1 (DHRS1)	0.000323206
BX114331.1	NCI_CGAP_Kid11 cDNA clone IMAGp998J064993 ; IMAGE:2029157	0.000323206
NM_005396.3	pancreatic lipase-related protein 2 (PNLIPRP2)	0.000323206
BC037802.1	clone IMAGE:4796629	0.000323206
INCYTE UNIQUE	INCYTE UNIQUE	0.000323206
BX090774.1	Soares fetal liver spleen 1NFLS cDNA clone IMAGp998F14469 ; IMAGE:232717	0.000323206
BM676293.1	UI-E-EJ0-ahf-b-12-0-UIs1 UI-E-EJ0 cDNA clone UI-E-EJ0-ahf-b-12-0-UI 3'	0.000323206
BX115112.1	Soares fetal liver spleen 1NFLS cDNA clone IMAGp998I02398 ; IMAGE:205513	0.000323206
NM_006398.2	ubiquitin D (UBD), mRNA	0.000323206
NM_145248.2	LOC122258 (LOC122258)	0.000323206
BE646610.1	7e91a09x1 NCI_CGAP_CLL1 cDNA clone IMAGE:3292504 3'	0.000323206
NM_030968.2	C1q and tumor necrosis factor related protein 1 (C1QTNF1), transcript variant 1	0.000323206
NM_145867.1	leukotriene C4 synthase (LTC4S), transcript variant 1	0.000323206
BI598031.1	603248155F1 NIH_MGC_96 cDNA clone IMAGE:5300149 5'	0.000323206
INCYTE UNIQUE	INCYTE UNIQUE	0.000323206
NM_002305.2	lectin, galactoside-binding, soluble, 1 (galectin 1) (LGALS1)	0.000323206
AI822128.1	za71f05.x5 Soares_fetal_lung_NbHL19W cDNA clone IMAGE:298017 3' similar to contains Alu repetitive element;	0.000323206
AA453364.1	zx47c02r1 Soares_testis_NHT cDNA clone IMAGE:795362 5'	0.000323206
H85528.1	ys89a01s1 Soares retina N2b5HR cDNA clone IMAGE:221928 3' similar to contains Alu repetitive element;contains MIR repetitive element ;	0.000323206
AL137378.1	mRNA; cDNA DKFZp434K1126 (from clone DKFZp434K1126)	0.000323206
NM_004440.2	EphA7 (EPHA7)	0.000323206
NM_033550.3	TP53 regulating kinase (TP53RK)	0.000323206
BI830101.1	603072721F1 NIH_MGC_119 cDNA clone IMAGE:5164876 5'	0.000323206
NM_020132.3	1-acylglycerol-3-phosphate O-acyltransferase 3 (AGPAT3)	0.000323206
AK124778.1	cDNA FLJ42788 fis, clone BRAWH3007129	0.000323206
NM_145024.1	hypothetical protein FLJ31547 (FLJ31547)	0.000323206
CA426935.1	UI-H-DF0-ben-d-01-0-UIs1 NCI_CGAP_DF0 cDNA clone UI-H-DF0-ben-d-01-0-UI 3'	0.000323206
NM_004246.1	glucagon-like peptide 2 receptor (GLP2R)	0.000323206
BI518916.1	603061838F1 NIH_MGC_118 cDNA clone IMAGE:5211032 5'	0.000323206
NM_012113.1	carbonic anhydrase XIV (CA14)	0.000323206
M15530.1	HUMBCGF Human B-cell growth factor (BCGF1) mRNA, complete cds	0.000323206
BI603295.1	603245153F1 NIH_MGC_96 cDNA clone IMAGE:5287404 5'	0.000323206
NM_033328.2	capping protein (actin filament) muscle Z-line, alpha 3 (CAPZA3)	0.000323206
BU154542.1	AGENCOURT_7951840 NIH_MGC_82 cDNA clone IMAGE:6102956 5'	0.000323206
BC032024.1	clone IMAGE:4818859	0.000323206
NM_005712.1	HERV-H LTR-associating 1 (HHLA1)	0.000323206
AA180160.1	zp15d06s1 Stratagene fetal retina 937202 cDNA clone IMAGE:609515 3'	0.000323206
AL390176.1	mRNA; cDNA DKFZp547L144 (from clone DKFZp547L144)	0.000323206
NM_006261.2	prophet of Pit1, paired-like homeodomain transcription factor (PROP1)	0.000323206
AK023891.1	cDNA FLJ13829 fis, clone THYRO1000625	0.000323206
BC036546.1	Similar to hypothetical protein FLJ21394, clone IMAGE:5262184	0.000323206
AA584568.1	no12b12.s1 NCI_CGAP_Phe1 cDNA clone IMAGE:1100447 3'	0.000323206
[truncated: 11,455 more rows]
