# Supplementary material for: Systematic Analysis of the Gene Expression in the Livers of Nonalcoholic Steatohepatitis: Implications on Potential Biomarkers and Molecular Pathological Mechanism
Source: PLoS One. 2012 Dec 26;7(12):e51131. doi: 10.1371/journal.pone.0051131 (PMC3530598; doi:10.1371/journal.pone.0051131)
Supplement: Table S19 — DEGs identified by Wilcoxon rank sum test in microarray one under the cutoff of p-value = 0.01. (XLS) [file pone.0051131.s021.xls]

## Sheet: wilcox1
GenBank Accession	Gene description	P-value
AA327639.1	EST31013 Cornea II Homo sapiens cDNA 5' end similar to EST containing Alu repeat	0.00606061
AI821321.1	yb61g04x5 Stratagene ovary (#937217) cDNA clone IMAGE:75702 3'	0.00606061
BC033982.1	clone IMAGE:5295529	0.00606061
BM724588.1	UI-E-EO1-aiz-j-18-0-UIr1 UI-E-EO1 cDNA clone UI-E-EO1-aiz-j-18-0-UI 5'	0.00606061
AV660293.1	GLC cDNA clone GLCGGB02 3'	0.00606061
BC046494.1	clone IMAGE:4825579	0.00606061
NM_144608.1	hypothetical protein MGC39389 (FLJ32384)	0.00606061
W92052.1	zh48g04s1 Soares_fetal_liver_spleen_1NFLS_S1 cDNA clone IMAGE:415350 3'	0.00606061
AL049340.1	mRNA; cDNA DKFZp564P056 (from clone DKFZp564P056)	0.00606061
H22632.1	yn64a12r1 Soares adult brain N2b5HB55Y cDNA clone IMAGE:173182 5'	0.00606061
CB043830.1	NISC_gc01a01x1 NCI_CGAP_Co17 cDNA clone IMAGE:3217416 3'	0.00606061
AI092461.1	qa75h07x1 Soares_fetal_heart_NbHH19W cDNA clone IMAGE:1692637 3' similar to contains Alu repetitive element;contains element MER7 repetitive element ;	0.00606061
T99978.1	ye69b09s1 Soares fetal liver spleen 1NFLS cDNA clone IMAGE:122969 3' similar to contains Alu repetitive element;	0.00606061
NM_002394.3	solute carrier family 3 (activators of dibasic and neutral amino acid transport), member 2 (SLC3A2)	0.00606061
AK092621.1	cDNA FLJ35302 fis, clone PROST2009470	0.00606061
AI125421.1	qd93c09x1 Soares_testis_NHT cDNA clone IMAGE:1737040 3'	0.00606061
AK090808.1	cDNA FLJ33489 fis, clone BRAMY2003585	0.00606061
AW015577.1	UI-H-BI0p-aau-g-11-0-UIs1 NCI_CGAP_Sub2 cDNA clone IMAGE:2710844 3'	0.00606061
NM_021217.1	zinc finger protein 77 (pT1) (ZNF77)	0.00606061
AI341258.1	qx85a04x1 NCI_CGAP_GC6 cDNA clone IMAGE:2009262 3'	0.00606061
AA743256.1	ny15h12s1 NCI_CGAP_GCB1 cDNA clone IMAGE:1271879 3' similar to contains element MER1 repetitive element ;	0.00606061
CB852122.1	UI-CF-FN0-aep-g-14-0-UIs1 UI-CF-FN0 cDNA clone UI-CF-FN0-aep-g-14-0-UI 3'	0.00606061
BF059102.1	7k37h07x1 NCI_CGAP_Ov18 cDNA clone IMAGE:3477756 3'	0.00606061
AW293837.1	UI-H-BW0-ain-a-09-0-UIs1 NCI_CGAP_Sub6 cDNA clone IMAGE:2729753 3'	0.00606061
AI220066.1	qg84d01x1 Soares_NFL_T_GBC_S1 cDNA clone IMAGE:1841857 3'	0.00606061
AA019655.1	ze61e12s1 Soares retina N2b4HR cDNA clone IMAGE:363502 3' similar to PIR:S54204 S54204 ribosomal protein L29 - human ;	0.00606061
AW028655.1	wv27g06x1 NCI_CGAP_Kid11 cDNA clone IMAGE:2530810 3'	0.00606061
BQ188778.1	UI-E-EJ1-ajx-e-14-0-UI.r1 UI-E-EJ1 cDNA clone UI-E-EJ1-ajx-e-14-0-UI 5'	0.00606061
AK056598.1	cDNA FLJ32036 fis, clone NTONG2000492	0.00606061
NM_153008.3	hypothetical protein FLJ30277 (FLJ30277)	0.00606061
AI561056.1	tq29f09x1 NCI_CGAP_Ut1 cDNA clone IMAGE:2210249 3'	0.00606061
AA781411.1	aj26a12s1 Soares_testis_NHT cDNA clone 1391422 3'	0.00606061
CB160491.1	K-EST0220199 L18POOL1n1 cDNA clone L18POOL1n1-20-D07 5'	0.00606061
BU664651.1	cl120d11z1 Hembase; Erythroid Precursor Cells (LCB:cl library) cDNA clone cl120d11 5'	0.00606061
NM_152408.1	hypothetical protein FLJ35779 (FLJ35779)	0.00606061
NM_002201.4	interferon stimulated gene 20kDa (ISG20)	0.00606061
NM_000988.2	ribosomal protein L27 (RPL27)	0.00606061
AK055771.1	cDNA FLJ31209 fis, clone KIDNE2003377	0.00606061
R85839.1	yq26h09s1 Soares fetal liver spleen 1NFLS cDNA clone IMAGE:275176 3'	0.00606061
BX102539.1	Soares_testis_NHT cDNA clone IMAGp998L033560	0.00606061
CA443138.1	UI-H-DH1-awo-m-15-0-UIs1 NCI_CGAP_DH1 cDNA clone UI-H-DH1-awo-m-15-0-UI 3'	0.00606061
BX641105.1	mRNA; cDNA DKFZp686C06125 (from clone DKFZp686C06125)	0.00606061
INCYTE UNIQUE	INCYTE UNIQUE	0.00606061
BF000480.1	7h29f07x1 NCI_CGAP_Co16 cDNA clone IMAGE:3317413 3' similar to contains element MER36 repetitive element ;	0.00606061
BX093328.1	Soares adult brain N2b5HB55Y cDNA clone IMAGp998L11314 ; IMAGE:173338	0.00606061
BC035864.1	clone IMAGE:4992174	0.00606061
BX118843.1	NCI_CGAP_GC6 cDNA clone IMAGp998B055534	0.00606061
AW241901.1	xn76f07x1 Soares_NFL_T_GBC_S1 cDNA clone IMAGE:2700421 3'	0.00606061
BF059152.1	7k66f08x1 NCI_CGAP_GC6 cDNA clone IMAGE:3480351 3'	0.00606061
BM983292.1	UI-CF-DU1-aav-k-06-0-UIs1 UI-CF-DU1 cDNA clone UI-CF-DU1-aav-k-06-0-UI 3'	0.00606061
BQ018133.1	UI-H-DP0-avv-l-18-0-UIs1 NCI_CGAP_Fs1 cDNA clone IMAGE:5884961 3'	0.00606061
BC035179.1	clone IMAGE:5266192	0.00606061
NM_153214.1	hypothetical protein FLJ37440 (FLJ37440)	0.00606061
AI373069.1	qz55h03x1 NCI_CGAP_Kid11 cDNA clone IMAGE:2030837 3'	0.00606061
AW473078.1	xx79g07x2 NCI_CGAP_Lym12 cDNA clone IMAGE:2849916 3' similar to TR:O94990 O94990 KIAA0917 PROTEIN ;	0.00606061
AV700843.1	GKC cDNA clone GKCEFE03 3'	0.00606061
BX099474.1	Soares pineal gland 3NbHPG cDNA clone IMAGp998B23889	0.00606061
AI190707.1	qd54e08x1 Soares_testis_NHT cDNA clone IMAGE:1733318 3'	0.00606061
AV718935.1	GLC cDNA clone GLCBDB09 5'	0.00606061
NM_194293.2	cardiomyopathy associated 1 (CMYA1)	0.00606061
NM_014494.1	trinucleotide repeat containing 6 (TNRC6)	0.00606061
NM_152306.2	ubiquitin-like, containing PHD and RING finger domains, 2 (UHRF2), transcript variant 1	0.00606061
INCYTE UNIQUE	INCYTE UNIQUE	0.00606061
AA425517.1	zw48c08.r1 Soares_total_fetus_Nb2HF8_9w cDNA clone IMAGE:773294 5' similar to contains L1.t1 L1 repetitive element ;	0.00606061
R21262.1	R21262 yh20g12.s1 Soares placenta Nb2HP cDNA clone IMAGE:130342 3'	0.00606061
CA391675.1	cs17g03y1 Human Retinal pigment epithelium/choroid cDNA (Un-normalized, unamplified): cs cDNA clone cs17g03 5'	0.00606061
BC043587.1	clone IMAGE:5241041	0.00606061
AW292167.1	UI-H-BI2-agx-h-04-0-UIs1 NCI_CGAP_Sub4 cDNA clone IMAGE:2725879 3'	0.00606061
BQ230682.1	AGENCOURT_7249627 NIH_MGC_121 cDNA clone IMAGE:5769677 5'	0.00606061
BI835949.1	603085401F1 NIH_MGC_120 cDNA clone IMAGE:5224224 5'	0.00606061
AI425073.1	tg50h10x1 Soares_NFL_T_GBC_S1 cDNA clone IMAGE:2112259 3'	0.00606061
BM984854.1	UI-CF-EC1-abm-m-22-0-UIs1 UI-CF-EC1 cDNA clone UI-CF-EC1-abm-m-22-0-UI 3'	0.00606061
AI918756.1	ts88c02x1 NCI_CGAP_GC6 cDNA clone IMAGE:2238338 3'	0.00606061
BM709416.1	UI-E-CQ1-afy-e-23-0-UIr1 UI-E-CQ1 cDNA clone UI-E-CQ1-afy-e-23-0-UI 5'	0.00606061
AA577746.1	nn23e03s1 NCI_CGAP_Gas1 cDNA clone IMAGE:1084732 3'	0.00606061
BI042346.1	MR4-NT0143-230401-005-b09 NT0143 Homo sapiens cDNA	0.00606061
AW270059.1	xv37e01x1 Soares_NFL_T_GBC_S1 cDNA clone IMAGE:2815320 3'	0.00606061
BE939356.1	MR4-UM0021-170800-011-b10 UM0021 Homo sapiens cDNA	0.00606061
AI023820.1	ov70b12s1 Soares_testis_NHT cDNA clone IMAGE:1642655 3' similar to contains L1.b3 L1 repetitive element ;	0.00606061
BU568189.1	AGENCOURT_10404673 NIH_MGC_82 cDNA clone IMAGE:6615135 5'	0.00606061
NM_023934.2	hepatitis C virus core-binding protein 6 (HCBP6)	0.00606061
AK128504.1	cDNA FLJ46657 fis, clone TRACH3006264	0.00606061
AA775180.1	ac79a09s1 Stratagene lung (#937210) cDNA clone IMAGE:868792 3' similar to contains Alu repetitive element;	0.00606061
BE348322.1	hw16d07x1 NCI_CGAP_Lu24 cDNA clone IMAGE:3183085 3' similar to contains Alu repetitive element;	0.00606061
AW663476.1	hi70b12x1 Soares_NFL_T_GBC_S1 cDNA clone IMAGE:2977631 3'	0.00606061
BX103408.1	Soares melanocyte 2NbHM cDNA clone IMAGp998L01545	0.00606061
CB158673.1	K-EST0218052 L18POOL1n1 cDNA clone L18POOL1n1-13-A08 5'	0.00606061
NM_002854.1	parvalbumin (PVALB)	0.00606061
NM_207404.2	FLJ45880 protein (FLJ45880)	0.00606061
BX094305.1	Soares infant brain 1NIB cDNA clone IMAGp998H03137 ; IMAGE:25507	0.00606061
AL137361.1	mRNA; cDNA DKFZp434C0826 (from clone DKFZp434C0826); partial cds	0.00606061
BE396151.1	601307708F1 NIH_MGC_44 cDNA clone IMAGE:3625584 5'	0.00606061
NM_174914.2	hypothetical protein LOC167127 (LOC167127)	0.00606061
AW086420.1	xc74a02x1 NCI_CGAP_Ov32 cDNA clone IMAGE:2589962 3'	0.00606061
NM_182758.1	hypothetical protein FLJ38736 (FLJ38736)	0.00606061
AI184680.1	qd68a11x1 Soares_testis_NHT cDNA clone IMAGE:1734620 3'	0.00606061
AI939417.1	qy93f09x5 NCI_CGAP_Brn25 cDNA clone IMAGE:2019593 3'	0.00606061
AK123617.1	cDNA FLJ41623 fis, clone CTONG3009227	0.00606061
AA907321.1	ol20g12s1 Soares_NFL_T_GBC_S1 cDNA clone IMAGE:1524070 3' similar to contains Alu repetitive element;	0.00606061
BF514776.1	UI-H-BW1-ans-f-11-0-UIs1 NCI_CGAP_Sub7 cDNA clone IMAGE:3083301 3'	0.00606061
NM_024577.2	KIAA1985 protein (KIAA1985)	0.00606061
AI732480.1	nh45b03.x5 NCI_CGAP_Pr5 cDNA clone IMAGE:955277	0.00606061
AW118725.1	xd95h10x1 Soares_NFL_T_GBC_S1 cDNA clone IMAGE:2605411 3'	0.00606061
AW971457.1	EST383546 MAGE resequences, MAGL Homo sapiens cDNA	0.00606061
BU584444.1	4335327F7 KIDCTMT01 cDNA clone 4335327 5'	0.00606061
AI803102.1	tc14e05x1 Soares_NhHMPu_S1 cDNA clone IMAGE:2063840 3'	0.00606061
AA993234.1	ot60a08s1 Soares_testis_NHT cDNA clone IMAGE:1621142 3'	0.00606061
AW294287.1	UI-H-BI2-ahd-c-10-0-UIs1 NCI_CGAP_Sub4 cDNA clone IMAGE:2726395 3'	0.00606061
BX103217.1	Soares_NFL_T_GBC_S1 cDNA clone IMAGp998M015829	0.00606061
AV736303.1	CB cDNA clone CBCAJD04 5'	0.00606061
BX105338.1	Soares_pregnant_uterus_NbHPU cDNA clone IMAGp998C114347	0.00606061
NM_173596.1	solute carrier family 39 (metal ion transporter), member 5 (SLC39A5)	0.00606061
AA719296.1	zh35b02s1 Soares_pineal_gland_N3HPG cDNA clone IMAGE:414027 3'	0.00606061
BX092368.1	Soares infant brain 1NIB cDNA clone IMAGp998C14139 ; IMAGE:26232	0.00606061
BX426062.2	THYMUS cDNA clone CS0CAP005YO03 5-PRIME	0.00606061
CD244827.1	AGENCOURT_14096429 NIH_MGC_181 cDNA clone IMAGE:30376302 5'	0.00606061
AI374756.1	tc27b09x1 Soares_total_fetus_Nb2HF8_9w cDNA clone IMAGE:2065817 3'	0.00606061
BX508516.1	DKFZp686B17271_r1 686 (synonym: hlcc3) cDNA clone DKFZp686B17271 5'	0.00606061
AI002114.1	ov22b02s1 Soares_testis_NHT cDNA clone IMAGE:1638027 3'	0.00606061
AL117454.1	mRNA; cDNA DKFZp586J1717 (from clone DKFZp586J1717)	0.00606061
AA404234.1	zv63a06s1 Soares_total_fetus_Nb2HF8_9w cDNA clone IMAGE:758290 3'	0.00606061
BC043242.1	clone IMAGE:5295935	0.00606061
AW081511.1	xc42b10x1 NCI_CGAP_Co20 cDNA clone IMAGE:2586907 3'	0.00606061
AK098260.1	cDNA FLJ40941 fis, clone UTERU2008426	0.00606061
BX089085.1	Soares_testis_NHT cDNA clone IMAGp998O213473 ; IMAGE:1376108	0.00606061
AA302745.1	EST10295 Adipose tissue, white I Homo sapiens cDNA 3' end similar to EST containing Alu repeat	0.00606061
AW976329.1	EST388438 MAGE resequences, MAGN Homo sapiens cDNA	0.00606061
CA948963.1	iq30f05y1 HR85 islet cDNA clone IMAGE: 5'	0.00606061
AI808028.1	wf52g03x1 Soares_NFL_T_GBC_S1 cDNA clone IMAGE:2359252 3'	0.00606061
H98751.1	yx12g09s1 Soares melanocyte 2NbHM cDNA clone IMAGE:261568 3'	0.00606061
AK001120.1	cDNA FLJ10258 fis, clone HEMBB1000908	0.00606061
AA131168.1	zo08d05s1 Stratagene neuroepithelium NT2RAMI 937234 cDNA clone IMAGE:567081 3' similar to TR:G439877 G439877 REVERSE TRANSCRIPTASE ;	0.00606061
AF339764.1	clone IMAGE:108721	0.00606061
BG196939.1	RST16171 Athersys RAGE Library Homo sapiens cDNA	0.00606061
BU675858.1	UI-CF-DU1-aai-i-10-0-UIs1 UI-CF-DU1 cDNA clone UI-CF-DU1-aai-i-10-0-UI 3'	0.00606061
AK025231.1	cDNA: FLJ21578 fis, clone COL06726	0.00606061
BX101683.1	Soares_testis_NHT cDNA clone IMAGp998A201824 ; IMAGE:742555	0.00606061
AI283196.1	qk49h11x1 NCI_CGAP_Co8 cDNA clone IMAGE:1872357 3'	0.00606061
AI056675.1	oz26f04x1 Soares_total_fetus_Nb2HF8_9w cDNA clone IMAGE:1676479 3'	0.00606061
BC036040.1	clone IMAGE:5270569	0.00606061
BQ021661.1	UI-H-DH1-axg-p-14-0-UI.s1 NCI_CGAP_DH1 cDNA clone IMAGE:5828605 3'	0.00606061
AK123850.1	cDNA FLJ41856 fis, clone NT2RI3006171, weakly similar to CARCINOEMBRYONIC ANTIGEN PRECURSOR	0.00606061
BI430558.1	0000311 Human endometrium Homo sapiens cDNA 5'	0.00606061
AK126557.1	cDNA FLJ44593 fis, clone BLADE2002744	0.00606061
BX112371.1	Soares fetal liver spleen 1NFLS cDNA clone IMAGp998K2218	0.00606061
BX114878.1	NCI_CGAP_Thy1 cDNA clone IMAGp998J082841	0.00606061
AI694124.1	wd89a12x1 NCI_CGAP_Lu24 cDNA clone IMAGE:2338750 3' similar to contains Alu repetitive element;	0.00606061
CB250431.1	UI-CF-FN0-age-i-15-0-UIs1 UI-CF-FN0 cDNA clone UI-CF-FN0-age-i-15-0-UI 3'	0.00606061
BX109076.1	Soares_fetal_liver_spleen_1NFLS_S1 cDNA clone IMAGp998N111004	0.00606061
AK094739.1	cDNA FLJ37420 fis, clone BRAWH2001186	0.00606061
AI494039.1	qz55a10x1 NCI_CGAP_Kid11 cDNA clone IMAGE:2030778 3'	0.00606061
NM_032874.2	KIAA1984 (KIAA1984)	0.00606061
AW664895.1	hi85d07x1 Soares_NFL_T_GBC_S1 cDNA clone IMAGE:2979085 3'	0.00606061
AK022374.1	cDNA FLJ12312 fis, clone MAMMA1002032	0.00606061
AI660825.1	we69c03x1 Soares_Dieckgraefe_colon_NHCD cDNA clone IMAGE:2346340 3'	0.00606061
AL122087.1	mRNA; cDNA DKFZp564C0371 (from clone DKFZp564C0371)	0.00606061
T89477.1	ye04h08s1 Soares fetal liver spleen 1NFLS cDNA clone IMAGE:116799 3'	0.00606061
BU686604.1	UI-CF-DU1-adj-p-11-0-UI.s1 UI-CF-DU1 cDNA clone UI-CF-DU1-adj-p-11-0-UI 3'	0.00606061
AK094991.1	cDNA FLJ37672 fis, clone BRHIP2012059	0.00606061
AK074440.1	cDNA FLJ23860 fis, clone LNG08308	0.00606061
BF112245.1	7l42f02x1 Soares_NSF_F8_9W_OT_PA_P_S1 cDNA clone IMAGE:3524114 3'	0.00606061
BX102473.1	Soares_fetal_heart_NbHH19W cDNA clone IMAGp998K124298	0.00606061
NM_006013.2	ribosomal protein L10 (RPL10)	0.00606061
BX378393.1	PLACENTA COT 25-NORMALIZED cDNA clone CS0DI019YP21 3-PRIME	0.00606061
BG217313.1	RST37015 Athersys RAGE Library Homo sapiens cDNA	0.00606061
AW269786.1	xv45c08x1 Soares_NFL_T_GBC_S1 cDNA clone IMAGE:2816078 3'	0.00606061
AI023348.1	ox04d08x1 Soares_fetal_liver_spleen_1NFLS_S1 cDNA clone IMAGE:1655343 3'	0.00606061
AA486515.1	ab38g09r1 Stratagene HeLa cell s3 937216 cDNA clone IMAGE:843136 5' similar to contains Alu repetitive element;	0.00606061
W80462.1	zd82f07s1 Soares_fetal_heart_NbHH19W cDNA clone IMAGE:347173 3' similar to contains Alu repetitive element;	0.00606061
AI243030.1	qh51h02x1 Soares_fetal_liver_spleen_1NFLS_S1 cDNA clone IMAGE:1848243 3'	0.00606061
NM_172343.1	interleukin 17F (IL17F), transcript variant 2	0.00606061
BX095646.1	Soares_testis_NHT cDNA clone IMAGp998P113561	0.00606061
NM_022469.2	protein related to DAN and cerberus (FLJ21195)	0.00606061
AI492894.1	th78d03x1 Soares_NhHMPu_S1 cDNA clone IMAGE:2124773 3' similar to contains Alu repetitive element;	0.00606061
BE501710.1	hw34c02x1 NCI_CGAP_Kid11 cDNA clone IMAGE:3184802 3' similar to contains PTR5.b1 MER30 repetitive element ;	0.00606061
BU618544.1	UI-H-FH1-bfk-k-01-0-UI.s1 NCI_CGAP_FH1 cDNA clone UI-H-FH1-bfk-k-01-0-UI 3'	0.00606061
NM_145017.1	IIIG9 protein (FLJ32771)	0.00606061
BF115036.1	hr73d03x1 NCI_CGAP_Kid11 cDNA clone IMAGE:3134117 3'	0.00606061
BM981624.1	UI-CF-EN1-adi-e-14-0-UIs1 UI-CF-EN1 cDNA clone UI-CF-EN1-adi-e-14-0-UI 3'	0.00606061
NM_173624.1	hypothetical protein FLJ40504 (FLJ40504)	0.00606061
AL832284.1	mRNA; cDNA DKFZp667K2218 (from clone DKFZp667K2218)	0.00606061
AI913247.1	wa10d09x1 NCI_CGAP_Kid11 cDNA clone IMAGE:2297681 3'	0.00606061
BX106736.1	Soares_fetal_liver_spleen_1NFLS_S1 cDNA clone IMAGp998E101004	0.00606061
BQ025482.1	UI-1-BB1p-aua-h-06-0-UIs1 NCI_CGAP_Pl6 cDNA clone UI-1-BB1p-aua-h-06-0-UI 3'	0.00606061
BG462007.1	RST44995 Athersys RAGE Library Homo sapiens cDNA	0.00606061
BX101010.1	Soares_testis_NHT cDNA clone IMAGp998G051783	0.00606061
BX105055.1	Soares retina N2b4HR cDNA clone IMAGp998P14435	0.00606061
AB028953.1	KIAA1030 protein	0.00606061
AW025368.1	wu96c05x1 NCI_CGAP_Kid3 cDNA clone IMAGE:2527880 3'	0.00606061
BC034804.1	clone IMAGE:4823328	0.00606061
BX102092.1	Soares_testis_NHT cDNA clone IMAGp998C034413	0.00606061
AI939481.1	tf44d04x5 NCI_CGAP_Brn23 cDNA clone IMAGE:2099047 3'	0.00606061
AW969843.1	EST381921 MAGE resequences, MAGK Homo sapiens cDNA	0.00606061
T69663.1	yc44d10r1 Stratagene liver (#937224) cDNA clone IMAGE:83539 5' similar to gb:X81002 RETROVIRUS-RELATED POL POLYPROTEIN (HUMAN);	0.00606061
AI762244.1	wh63c04x1 NCI_CGAP_Kid11 cDNA clone IMAGE:2385414 3'	0.00606061
AL832511.1	mRNA; cDNA DKFZp667C131 (from clone DKFZp667C131)	0.00606061
NM_138701.1	chromosome 7 open reading frame 11 (C7orf11)	0.00606061
BX110283.1	Soares infant brain 1NIB cDNA clone IMAGp998P07159	0.00606061
BX103032.1	NCI_CGAP_Kid3 cDNA clone IMAGp998B144151	0.00606061
BQ130748.1	ij87a07y1 Human insulinoma cDNA clone IMAGE: 5778325 5'	0.00606061
NM_198519.1	similar to Cytochrome c, somatic (MGC12965)	0.00606061
AW052176.1	wx26h06x1 NCI_CGAP_Kid11 cDNA clone IMAGE:2544827 3'	0.00606061
BM701182.1	UI-E-EJ0-ahj-g-21-0-UIr1 UI-E-EJ0 cDNA clone UI-E-EJ0-ahj-g-21-0-UI 5'	0.00606061
BI462418.1	603203787F1 NIH_MGC_97 cDNA clone IMAGE:5269820 5'	0.00606061
NM_016523.1	killer cell lectin-like receptor subfamily F, member 1 (KLRF1)	0.00606061
AI126727.1	qb94d12x1 Soares_fetal_heart_NbHH19W cDNA clone IMAGE:1707767 3'	0.00606061
BI493889.1	df106b10w1 Morton Fetal Cochlea cDNA clone IMAGE:2538571 3'	0.00606061
BX097133.1	Soares_multiple_sclerosis_2NbHMSP cDNA clone IMAGp998N01611	0.00606061
NM_025019.1	tubulin, alpha 4 (TUBA4)	0.00606061
AL833303.1	mRNA; cDNA DKFZp451M139 (from clone DKFZp451M139)	0.00606061
AI032561.1	ow69h02s1 Soares_fetal_liver_spleen_1NFLS_S1 cDNA clone IMAGE:1652115 3' similar to contains Alu repetitive element;	0.00606061
AA233923.1	zr49e06s1 Soares_NhHMPu_S1 cDNA clone IMAGE:666754 3'	0.00606061
BC063314.1	cDNA clone IMAGE:5294991	0.00606061
BX108544.1	Soares fetal liver spleen 1NFLS cDNA clone IMAGp998K23122	0.00606061
AW341877.1	xu29c11.x1 NCI_CGAP_Ov40 cDNA clone IMAGE:2801588 3'	0.00606061
BC042133.1	hypothetical protein LOC339766, mRNA (cDNA clone IMAGE:5478533)	0.00606061
AK090766.1	cDNA FLJ33447 fis, clone BRAMY1000098	0.00606061
BF515751.1	UI-H-BW1-ano-f-01-0-UIs1 NCI_CGAP_Sub7 cDNA clone IMAGE:3082897 3'	0.00606061
AW573183.1	hf34a03x1 Soares_NFL_T_GBC_S1 cDNA clone IMAGE:2933740 3' similar to contains L1.t1 L1 repetitive element ;	0.00606061
BX094520.1	Soares_testis_NHT cDNA clone IMAGp998F124412	0.00606061
BQ446527.1	UI-H-EU1-azz-e-06-0-UIs1 NCI_CGAP_Ct1 cDNA clone UI-H-EU1-azz-e-06-0-UI 3'	0.00606061
NM_033131.2	wingless-type MMTV integration site family, member 3A (WNT3A)	0.00606061
AI820635.1	os03f11x5 NCI_CGAP_Lu5 cDNA clone IMAGE:1604301 3'	0.00606061
BX114312.1	Soares_total_fetus_Nb2HF8_9w cDNA clone IMAGp998D064121	0.00606061
AA329212.1	EST33066 Embryo, 12 week II Homo sapiens cDNA 5' end	0.00606061
BX114156.1	Soares_testis_NHT cDNA clone IMAGp998K154456	0.00606061
BC031996.1	clone IMAGE:4753178	0.00606061
BX647103.1	mRNA; cDNA DKFZp686B07124 (from clone DKFZp686B07124)	0.00606061
NM_198529.1	FLJ46247 protein (FLJ46247)	0.00606061
AA468922.1	nc79f02s1 NCI_CGAP_Pr2 cDNA clone IMAGE:783579	0.00606061
NM_004055.3	calpain 5 (CAPN5)	0.00606061
NM_000596.1	insulin-like growth factor binding protein 1 (IGFBP1)	0.00606061
NM_033420.2	chromosome 19 open reading frame 6 (C19orf6)	0.00606061
AI688716.1	wd40f04x1 Soares_NFL_T_GBC_S1 cDNA clone IMAGE:2330623 3'	0.00606061
AK126137.1	cDNA FLJ44149 fis, clone THYMU2030655	0.00606061
BX648297.1	mRNA; cDNA DKFZp686L23125 (from clone DKFZp686L23125)	0.00606061
BF589045.1	nac29b06x1 Lupski_sciatic_nerve cDNA clone IMAGE:3394522 3'	0.00606061
AK125319.1	cDNA FLJ43329 fis, clone NT2RI3005202	0.00606061
AI744541.1	wg09e06.x1 Soares_NSF_F8_9W_OT_PA_P_S1 cDNA clone IMAGE:2364610 3'	0.00606061
BF669255.1	602120523F1 NIH_MGC_56 cDNA clone IMAGE:4277932 5'	0.00606061
BF510265.1	UI-H-BI4-api-c-10-0-UIs1 NCI_CGAP_Sub8 cDNA clone IMAGE:3087378 3'	0.00606061
CB123029.1	K-EST0171175 L7N800102 cDNA clone L7N800102-12-H08 5'	0.00606061
BM678683.1	UI-E-EO0-ahw-n-03-0-UIs1 UI-E-EO0 cDNA clone UI-E-EO0-ahw-n-03-0-UI 3'	0.00606061
BQ447065.1	UI-H-EU1-bad-c-23-0-UIs1 NCI_CGAP_Ct1 cDNA clone UI-H-EU1-bad-c-23-0-UI 3'	0.00606061
AI424997.1	tg50a11x1 Soares_NFL_T_GBC_S1 cDNA clone IMAGE:2112188 3' similar to contains PTR5.b2 PTR5 PTR5 repetitive element ;	0.00606061
AL832143.1	mRNA; cDNA DKFZp686B18111 (from clone DKFZp686B18111)	0.00606061
BX109368.1	Soares_testis_NHT cDNA clone IMAGp998J232575	0.00606061
INCYTE UNIQUE	INCYTE UNIQUE	0.00606061
BX097245.1	Soares_testis_NHT cDNA clone IMAGp998O154496	0.00606061
W86775.1	zh63h10r1 Soares_fetal_liver_spleen_1NFLS_S1 cDNA clone IMAGE:416803 5'	0.00606061
AK124972.1	cDNA FLJ42982 fis, clone BRTHA2007665	0.00606061
BX104548.1	Soares_NFL_T_GBC_S1 cDNA clone IMAGp998O223856	0.00606061
AA689292.1	nv66c11s1 NCI_CGAP_GCB1 cDNA clone IMAGE:1234772 3'	0.00606061
AK095496.1	cDNA FLJ38177 fis, clone FCBBF1000115, moderately similar to Homo sapiens protocadherin beta 14 (PCDH-beta14) mRNA	0.00606061
AA828280.1	ob60b01s1 NCI_CGAP_GCB1 cDNA clone IMAGE:1335721 3' similar to gb:J03171 INTERFERON-ALPHA RECEPTOR PRECURSOR (HUMAN);	0.00606061
AK098624.1	cDNA FLJ25758 fis, clone TST06243	0.00606061
BC038203.2	cDNA clone IMAGE:4402168	0.00606061
NM_152520.2	zinc finger protein 533 (ZNF533)	0.00606061
AA780572.1	ac66f09s1 Stratagene fetal retina 937202 cDNA clone IMAGE:867593 3'	0.00606061
AI819159.1	wj94c08x1 NCI_CGAP_Lym12 cDNA clone IMAGE:2410478 3'	0.00606061
AK023843.1	cDNA FLJ13781 fis, clone PLACE4000465	0.00606061
NM_183062.2	marapsin 2 (MPN2)	0.00606061
BX647483.1	mRNA; cDNA DKFZp686M09110 (from clone DKFZp686M09110)	0.00606061
BU633589.1	UI-H-FL1-bgv-m-09-0-UIs1 NCI_CGAP_FL1 cDNA clone UI-H-FL1-bgv-m-09-0-UI 3'	0.00606061
AK023642.1	cDNA FLJ13580 fis, clone PLACE1008851	0.00606061
NM_152495.1	hypothetical protein FLJ38993 (FLJ38993)	0.00606061
BU174282.1	AGENCOURT_8107595 NIH_MGC_112 cDNA clone IMAGE:6266066 5'	0.00606061
AW118530.1	xe79b06x1 NCI_CGAP_Brn35 cDNA clone IMAGE:2614067 3'	0.00606061
NM_080738.2	EDAR-associated death domain (EDARADD), transcript variant B	0.00606061
AW964150.1	EST376223 MAGE resequences, MAGH Homo sapiens cDNA	0.00606061
R01431.1	ye77f10r1 Soares fetal liver spleen 1NFLS cDNA clone IMAGE:123787 5'	0.00606061
AW265740.1	xq76c06x1 NCI_CGAP_HN11 cDNA clone IMAGE:2756554 3'	0.00606061
NM_006636.2	methylene tetrahydrofolate dehydrogenase (NAD+ dependent), methenyltetrahydrofolate cyclohydrolase (MTHFD2), nuclear gene encoding mitochondrial protein	0.00606061
AK124042.1	cDNA FLJ42048 fis, clone SPLEN2041700	0.00606061
BC031937.1	clone IMAGE:4836936	0.00606061
INCYTE UNIQUE	INCYTE UNIQUE	0.00606061
CD238223.1	FNPAXE03 FNP Homo sapiens cDNA	0.00606061
NM_144613.3	cytochrome c oxidase subunit VIb, testes-specific (COXVIB2)	0.00606061
BX101146.1	Soares fetal liver spleen 1NFLS cDNA clone IMAGp998P08462	0.00606061
NM_058173.1	small breast epithelial mucin (LOC118430)	0.00606061
CB147727.1	K-EST0203811 L9SNU354 cDNA clone L9SNU354-19-F06 5'	0.00606061
AK128646.1	cDNA FLJ46805 fis, clone TRACH3033535	0.00606061
AW002098.1	ws43g12x1 NCI_CGAP_Brn25 cDNA clone IMAGE:2500006 3' similar to contains Alu repetitive element;	0.00606061
AK056882.1	cDNA FLJ32320 fis, clone PROST2003537	0.00606061
BF059064.1	7k37c11x1 NCI_CGAP_Ov18 cDNA clone IMAGE:3477524 3' similar to contains PTR5.b2 PTR5 repetitive element ;	0.00606061
BE326951.1	hr68a03x1 NCI_CGAP_Kid11 cDNA clone IMAGE:3133612 3' similar to gb:K02566 KININOGEN, LMW PRECURSOR (HUMAN);	0.00606061
BU146452.1	AGENCOURT_8138022 Lupski_dorsal_root_ganglion cDNA clone IMAGE:6183311 5'	0.00606061
AK024534.1	cDNA: FLJ20881 fis, clone ADKA03177	0.00606061
BU568542.1	AGENCOURT_10401784 NIH_MGC_82 cDNA clone IMAGE:6615678 5'	0.00606061
BU608674.1	UI-CF-FN0-aep-n-18-0-UIs1 UI-CF-FN0 cDNA clone UI-CF-FN0-aep-n-18-0-UI 3'	0.00606061
NM_178135.2	short-chain dehydrogenase/reductase 9 (SCDR9)	0.00606061
BX108655.1	Soares_testis_NHT cDNA clone IMAGp998C164410	0.00606061
AW001004.1	wr91d10x1 NCI_CGAP_Kid11 cDNA clone IMAGE:2495059 3'	0.00606061
AK026882.1	cDNA: FLJ23229 fis, clone CAE06852	0.00606061
AW970240.1	EST382321 MAGE resequences, MAGK Homo sapiens cDNA	0.00606061
N32157.1	yy23c11s1 Soares melanocyte 2NbHM cDNA clone IMAGE:272084 3'	0.00606061
NM_002009.2	fibroblast growth factor 7 (keratinocyte growth factor) (FGF7)	0.00606061
AA581655.1	nn47b03s1 NCI_CGAP_Kid6 cDNA clone IMAGE:1086989 3'	0.00606061
BG460313.1	RST42984 Athersys RAGE Library Homo sapiens cDNA	0.00606061
BF941179.1	7d94e02x1 Lupski_dorsal_root_ganglion cDNA clone IMAGE:3280610 3' similar to contains Alu repetitive element;contains element MER25 repetitive element ;	0.00606061
NM_020426.1	lysozyme homolog (LOC57151)	0.00606061
AW874684.1	kdef2 Soares fetal liver spleen 1NFLS cDNA clone IMAGE:128757	0.00606061
BE644666.1	7e68g06x1 Soares_NSF_F8_9W_OT_PA_P_S1 cDNA clone IMAGE:3287674 3' similar to contains element LTR6 repetitive element ;	0.00606061
AV650039.1	GLC cDNA clone GLCCAF06 3'	0.00606061
AK024336.1	cDNA FLJ14274 fis, clone PLACE1004979	0.00606061
AI023615.1	ov80d02s1 Soares_testis_NHT cDNA clone IMAGE:1643619 3'	0.00606061
NM_153044.1	hypothetical protein FLJ35801 (FLJ35801)	0.00606061
AW152207.1	xf03d12x1 NCI_CGAP_Brn35 cDNA clone IMAGE:2616983 3' similar to contains Alu repetitive element;	0.00606061
AI244774.1	qj92e09.x1 NCI_CGAP_Kid3 cDNA clone IMAGE:1866952 3'	0.00606061
AK098579.1	cDNA FLJ25713 fis, clone TST05089	0.00606061
BE409872.1	601299655F1 NIH_MGC_21 cDNA clone IMAGE:3629773 5'	0.00606061
W03951.1	za62c06r1 Soares fetal liver spleen 1NFLS cDNA clone IMAGE:297130 5'	0.00606061
BG258330.1	602379776F1 NIH_MGC_92 cDNA clone IMAGE:4510507 5'	0.00606061
NM_207409.1	AAAL3045 (UNQ3045)	0.00606061
AI281627.1	qu58h01x1 NCI_CGAP_Lym6 cDNA clone IMAGE:1969009 3' similar to contains Alu repetitive element;	0.00606061
AF289565.1	clone pp6414 unknown mRNA	0.00606061
BC036821.1	clone IMAGE:4944202	0.00606061
NM_173528.1	hypothetical protein FLJ38615 (FLJ38615)	0.00606061
D60017.1	HUM081E04A Clontech human fetal brain polyA+ mRNA (#6535) cDNA clone GEN-081E04 3'	0.00606061
AA777754.1	zi95f09s1 Soares_fetal_liver_spleen_1NFLS_S1 cDNA clone IMAGE:448553 3'	0.00606061
AW439730.1	xt13a08x1 NCI_CGAP_Ut4 cDNA clone IMAGE:2778998 3'	0.00606061
NM_174975.3	SEC14-like 3 (S cerevisiae) (SEC14L3)	0.00606061
AI822011.1	ol65g10x5 NCI_CGAP_Kid3 cDNA clone IMAGE:1534530 3'	0.00606061
AL137637.1	mRNA; cDNA DKFZp434J035 (from clone DKFZp434J035)	0.00606061
BF510641.1	UI-H-BI4-apk-g-10-0-UIs1 NCI_CGAP_Sub8 cDNA clone IMAGE:3087930 3'	0.00606061
R63050.1	yi13h04r1 Soares placenta Nb2HP cDNA clone IMAGE:139159 5'	0.00606061
BQ375719.1	QV2-TN0173-021100-454-g06 TN0173 Homo sapiens cDNA	0.00606061
AI261722.1	qz31b04x1 NCI_CGAP_Kid11 cDNA clone IMAGE:2028463 3' similar to contains MER2.b1 MER2 repetitive element ;	0.00606061
F10526.1	HSC3GD112 normalized infant brain cDNA cDNA clone c-3gd11 3'	0.00606061
BX119130.1	Soares melanocyte 2NbHM cDNA clone IMAGp998G20591 ; IMAGE:269227	0.00606061
AI149678.1	qf42e12x1 Soares_testis_NHT cDNA clone IMAGE:1752718 3'	0.00606061
BX117067.1	Soares pineal gland 3NbHPG cDNA clone IMAGp998H15466	0.00606061
BC034791.1	Similar to hypothetical protein FLJ21394, clone IMAGE:4820924	0.00606061
AW137006.1	UI-H-BI1-acu-c-10-0-UIs1 NCI_CGAP_Sub3 cDNA clone IMAGE:2715642 3'	0.00606061
BC071181.1	cDNA clone MGC:71700 IMAGE:30344890	0.00606061
AK023445.1	cDNA FLJ13383 fis, clone PLACE1001024	0.00606061
NM_032886.1	hypothetical protein MGC15912 (MGC15912)	0.00606061
AK094765.1	cDNA FLJ37446 fis, clone BRAWH2010069	0.00606061
BM264077.1	ig34e11x1 HR85 islet Homo sapiens cDNA 3'	0.00606061
AA609895.1	af19a10s1 Soares_total_fetus_Nb2HF8_9w cDNA clone IMAGE:1032090 3'	0.00606061
NM_152657.3	gametogenetin (GGN), transcript variant 1	0.00606061
AI075159.1	oy88d05x1 Soares_fetal_liver_spleen_1NFLS_S1 cDNA clone IMAGE:1672905 3' similar to contains Alu repetitive element;	0.00606061
AI685948.1	tu38g06x1 NCI_CGAP_Pr28 cDNA clone IMAGE:2253370 3' similar to contains Alu repetitive element;	0.00606061
NM_182560.1	hypothetical protein FLJ25773 (FLJ25773)	0.00606061
AY271826.1	ZYG-11A early embryogenesis protein mRNA	0.00606061
AW293737.1	UI-H-BI2-aho-h-10-0-UIs1 NCI_CGAP_Sub4 cDNA clone IMAGE:2727786 3'	0.00606061
AL536230.3	FETAL BRAIN cDNA clone CS0DF018YJ19 5-PRIME	0.00606061
AW070422.1	xa11a05x1 Soares_NFL_T_GBC_S1 cDNA clone IMAGE:2567984 3'	0.00606061
AK074366.1	cDNA FLJ23786 fis, clone HEP21350	0.00606061
NM_153756.1	fibronectin type III domain containing 5 (FNDC5)	0.00606061
AA626169.1	zu90c03s1 Soares_testis_NHT cDNA clone IMAGE:745252 3' similar to contains Alu repetitive element;contains element PTR5 repetitive element ;	0.00606061
BE327175.1	hw08a09.x1 NCI_CGAP_Lu24 cDNA clone IMAGE:3182296 3'	0.00606061
AI720548.1	as83d06x1 Barstead colon HPLRB7 cDNA clone IMAGE:2335307 3'	0.00606061
AF143870.1	clone IMAGE:111510 mRNA sequence	0.00606061
BF433995.1	7o97c05x1 NCI_CGAP_Ov18 cDNA clone IMAGE:3644168 3'	0.00606061
BC032514.1	zinc finger protein 124 (HZF-16), mRNA (cDNA clone IMAGE:5493011), with apparent retained intron	0.00606061
N95396.1	zb68h11s1 Soares_fetal_lung_NbHL19W cDNA clone IMAGE:308805 3' similar to contains element MER29 repetitive element ;	0.00606061
AF086203.1	full length insert cDNA clone ZC44D09	0.00606061
BX102269.1	NCI_CGAP_Ut2 cDNA clone IMAGp998P165670	0.00606061
BE465760.1	hw22f09x1 NCI_CGAP_Kid11 cDNA clone IMAGE:3183689 3'	0.00606061
BX335788.2	PLACENTA COT 25-NORMALIZED cDNA clone CS0DI020YI19 3-PRIME	0.00606061
BU729532.1	UI-E-CL1-afe-p-18-0-UIs1 UI-E-CL1 cDNA clone UI-E-CL1-afe-p-18-0-UI 3'	0.00606061
AI873473.1	wf83e04x1 Soares_NFL_T_GBC_S1 cDNA clone IMAGE:2362206 3'	0.00606061
CD245488.1	AGENCOURT_14098701 NIH_MGC_181 cDNA clone IMAGE:30376500 5'	0.00606061
NM_198479.1	FLJ40321 protein (FLJ40321)	0.00606061
NM_080731.1	HOM-TES-103 tumor antigen-like (HOM-TES-103), transcript variant 3	0.00606061
AK124330.1	cDNA FLJ42339 fis, clone UTERU1000008	0.00606061
AI935404.1	wo84b02x1 NCI_CGAP_Kid11 cDNA clone IMAGE:2461995 3'	0.00606061
AL833433.1	mRNA; cDNA DKFZp313O2039 (from clone DKFZp313O2039)	0.00606061
AK057771.1	cDNA FLJ25042 fis, clone CBL03351	0.00606061
NM_207393.1	RPRC483 (UNQ483)	0.00606061
BQ102323.1	ij20a10x1 Melton Normalized Human Islet 4 N4-HIS 1 cDNA clone IMAGE:6135090 3'	0.00606061
BX109079.1	NCI_CGAP_Kid3 cDNA clone IMAGp998J104150	0.00606061
BC069267.1	cDNA clone IMAGE:6302404	0.00606061
NM_018488.2	T-box 4 (TBX4)	0.00606061
BF512941.1	UI-H-BI3-alz-g-02-0-UI.s1 NCI_CGAP_Sub5 cDNA clone IMAGE:3069123 3'	0.00606061
BQ009899.1	UI-H-ED1-axy-f-18-0-UIs1 NCI_CGAP_ED1 cDNA clone IMAGE:5835281 3'	0.00606061
BX483655.1	DKFZp686P12237_r1 686 (synonym: hlcc3) cDNA clone DKFZp686P12237 5'	0.00606061
BQ435580.1	AGENCOURT_7836890 NIH_MGC_82 cDNA clone IMAGE:6102371 5'	0.00606061
AI298883.1	qm99d11x1 NCI_CGAP_Lu5 cDNA clone IMAGE:1896885 3'	0.00606061
AW138791.1	UI-H-BI1-aep-d-06-0-UIs1 NCI_CGAP_Sub3 cDNA clone IMAGE:2719931 3'	0.00606061
AK026192.1	cDNA: FLJ22539 fis, clone HRC13227	0.00606061
AA435542.1	zt85f04s1 Soares_testis_NHT cDNA clone IMAGE:729151 3'	0.00606061
AI968719.1	wt91h12x1 NCI_CGAP_GC6 cDNA clone IMAGE:2514887 3'	0.00606061
NM_005014.1	osteomodulin (OMD)	0.00606061
AK026477.1	cDNA: FLJ22824 fis, clone KAIA3991	0.00606061
CN312285.1	17000600085991 GRN_PRENEU Homo sapiens cDNA 5'	0.00606061
AW193472.1	xl75f11x1 NCI_CGAP_Pan1 cDNA clone IMAGE:2680557 3' similar to SW:IMA2_XENLA P52171 IMPORTIN ALPHA-2 SUBUNIT ;	0.00606061
NM_014275.2	mannosyl (alpha-1,3-)-glycoprotein beta-1,4-N-acetylglucosaminyltransferase, isoenzyme B (MGAT4B), transcript variant 1	0.00606061
NM_003745.1	suppressor of cytokine signaling 1 (SOCS1)	0.00606061
NM_001001188.2	transient receptor potential cation channel, subfamily M, member 2 (TRPM2), transcript variant S, mRNA	0.00606061
NM_014247.1	KIAA0313 gene, complete cds	0.00606061
AW440157.1	xu40g11x1 NCI_CGAP_Lu34 cDNA clone IMAGE:2804228 3'	0.00606061
AL832425.1	mRNA; cDNA DKFZp762P042 (from clone DKFZp762P042)	0.00606061
AA927606.1	on83d03s1 Soares_NFL_T_GBC_S1 cDNA clone IMAGE:1563269 3'	0.00606061
AK131088.1	FLJ00292 protein	0.00606061
NM_007267.5	epidermodysplasia verruciformis 1 (EVER1)	0.00606061
NM_014461.2	contactin 6 (CNTN6)	0.00606061
NM_000617.1	solute carrier family 11 (proton-coupled divalent metal ion transporters), member 2 (SLC11A2)	0.00606061
NM_006852.2	tousled-like kinase 2 (TLK2)	0.00606061
AA810498.1	ob89d05s1 NCI_CGAP_GCB1 cDNA clone IMAGE:1338537 3'	0.00606061
NM_002666.1	perilipin (PLIN)	0.00606061
AF400501.1	clone kid17 SNURF-SNRPN mRNA, downstream untranslated exons, alternatively spliced	0.00606061
NM_002182.2	interleukin 1 receptor accessory protein (IL1RAP), transcript variant 1	0.00606061
BC005856.2	hypothetical protein MGC2889, mRNA (cDNA clone IMAGE:2990020)	0.00606061
NM_175747.2	oligodendrocyte transcription factor 3 (OLIG3)	0.00606061
AB007918.1	KIAA0449 protein	0.00606061
NM_014697.1	C-terminal PDZ domain ligand of neuronal nitric oxide synthase (CAPON)	0.00606061
NM_138801.1	galactose mutarotase (aldose 1-epimerase) (GALM)	0.00606061
NM_152654.1	hypothetical protein FLJ38607 (FLJ38607)	0.00606061
AB007979.1	mRNA, chromosome 1 specific transcript KIAA0510	0.00606061
BM545991.1	AGENCOURT_6505236 NIH_MGC_125 cDNA clone IMAGE:5588392 5'	0.00606061
AW450643.1	UI-H-BI3-akx-e-01-0-UIs1 NCI_CGAP_Sub5 cDNA clone IMAGE:2735713 3'	0.00606061
NM_004742.1	BAI1-associated protein 1 (BAIAP1)	0.00606061
NM_152393.2	kelch repeat and BTB (POZ) domain containing 5 (KBTBD5)	0.00606061
BI830775.1	603075176F1 NIH_MGC_119 cDNA clone IMAGE:5167146 5'	0.00606061
BM787899.1	K-EST0066980 S11SNU1 cDNA clone S11SNU1-22-E11 5'	0.00606061
AW063295.1	TN0181 KRIBB Human TN intrathymic T-cell cDNA library Homo sapiens cDNA 3'	0.00606061
AB011131.1	KIAA0559 protein	0.00606061
NM_014691.1	likely ortholog of mouse aquarius (AQR)	0.00606061
AA195461.1	zr36b12r1 Soares_NhHMPu_S1 cDNA clone IMAGE:665471 5'	0.00606061
BC044253.1	clone IMAGE:6042806	0.00606061
BX108024.1	Soares placenta Nb2HP cDNA clone IMAGp998J10208	0.00606061
NM_003587.3	DEAH (Asp-Glu-Ala-His) box polypeptide 16 (DHX16)	0.00606061
AA234895.1	zs36c02s1 Soares_NhHMPu_S1 cDNA clone IMAGE:687266 3'	0.00606061
AB011157.1	KIAA0585 protein	0.00606061
V00522.1	mRNA encoding major histocompatibility complex gene HLA-DR beta-I	0.00606061
NM_005885.2	similar to S cerevisiae SSM4 (TEB4)	0.00606061
NM_014284.1	neurochondrin (NCDN)	0.00606061
BM764748.1	K-EST0046304 S3SNU16s1 cDNA clone S3SNU16s1-5-G12 5'	0.00606061
AI913523.1	wa12a05.x1 NCI_CGAP_Kid11 cDNA clone IMAGE:2297840 3'	0.00606061
NM_015065.1	SLAC2-B (SLAC2-B)	0.00606061
NM_014741.2	KIAA0652 gene product (KIAA0652)	0.00606061
AK093909.1	cDNA FLJ36590 fis, clone TRACH2014018	0.00606061
AA907291.1	ok97f10s1 NCI_CGAP_Lu5 cDNA clone IMAGE:1521931 3'	0.00606061
AI681560.1	tx47g05x1 NCI_CGAP_Lu24 cDNA clone IMAGE:2272760 3'	0.00606061
AA724287.1	ah91d07s1 Soares_NFL_T_GBC_S1 cDNA clone IMAGE:1326445 3'	0.00606061
NM_012301.2	atrophin-1 interacting protein 1 (AIP1)	0.00606061
NM_002745.2	mitogen-activated protein kinase 1 (MAPK1), transcript variant 1	0.00606061
NM_005110.1	glutamine-fructose-6-phosphate transaminase 2 (GFPT2)	0.00606061
NM_147189.1	hypothetical protein MGC39325 (MGC39325)	0.00606061
BG217462.1	RST37172 Athersys RAGE Library Homo sapiens cDNA	0.00606061
AA862287.1	oe52d04s1 NCI_CGAP_Lu5 cDNA clone IMAGE:1415239 3'	0.00606061
NM_003787.1	nucleolar protein 4 (NOL4)	0.00606061
AK025584.1	cDNA: FLJ21931 fis, clone HEP04314, highly similar to AB018010 Homo sapiens mRNA for 4F2 heavy chain	0.00606061
NM_015187.1	KIAA0746 protein (KIAA0746)	0.00606061
NM_014726.1	KIAA0775 protein, complete cds	0.00606061
NM_020882.1	KIAA1510 protein (KIAA1510)	0.00606061
AW340181.1	hd02h12x1 Soares_NFL_T_GBC_S1 cDNA clone IMAGE:2908391 3'	0.00606061
Z45443.1	HSC2PE101 normalized infant brain cDNA cDNA clone c-2pe10	0.00606061
AB020644.1	KIAA0837 protein	0.00606061
NM_014945.1	actin binding LIM protein family, member 3 (ABLIM3)	0.00606061
NM_014941.1	KIAA0852 protein, complete cds	0.00606061
BE718235.1	RC3-HT0800-190700-013-f06 HT0800 Homo sapiens cDNA	0.00606061
BX111978.1	Soares_testis_NHT cDNA clone IMAGp998H104110	0.00606061
BC035050.1	chromosome 14 open reading frame 92, mRNA (cDNA clone IMAGE:5266241), with apparent retained intron	0.00606061
NM_173728.2	Rho guanine nucleotide exchange factor (GEF) 15 (ARHGEF15)	0.00606061
BX095801.1	Soares_testis_NHT cDNA clone IMAGp998G101794	0.00606061
AA677528.1	zj72a11.s1 Soares_fetal_liver_spleen_1NFLS_S1 cDNA clone IMAGE:460412 3'	0.00606061
AB023136.1	KIAA0919 protein	0.00606061
NM_015196.2	KIAA0922 protein (KIAA0922)	0.00606061
AW629179.1	hi52a07x1 Soares_NFL_T_GBC_S1 cDNA clone IMAGE:2975892 3'	0.00606061
AB075838.1	KIAA1958 protein	0.00606061
NM_015981.2	calcium/calmodulin-dependent protein kinase (CaM kinase) II alpha (CAMK2A), transcript variant 1	0.00606061
AW291140.1	UI-H-BI2-agb-c-02-0-UIs1 NCI_CGAP_Sub4 cDNA clone IMAGE:2723691 3'	0.00606061
NM_014930.1	KIAA0972 protein, complete cds	0.00606061
H14683.1	ym19e04r1 Soares infant brain 1NIB cDNA clone IMAGE:48336 5'	0.00606061
NM_014569.2	zinc finger protein 95 homolog (mouse) (ZFP95), transcript variant 1	0.00606061
NM_002154.3	heat shock 70kDa protein 4 (HSPA4), transcript variant 1	0.00606061
NM_138439.1	hypothetical protein BC014089 (LOC114984)	0.00606061
NM_032824.1	hypothetical protein FLJ14681 (FLJ14681)	0.00606061
NM_007207.3	dual specificity phosphatase 10 (DUSP10), transcript variant 1	0.00606061
BX640980.1	mRNA; cDNA DKFZp686F23222 (from clone DKFZp686F23222)	0.00606061
BX108687.1	NCI_CGAP_Lu5 cDNA clone IMAGp998I184654	0.00606061
AB028949.1	KIAA1026 protein	0.00606061
AB028952.1	KIAA1029 protein	0.00606061
AA436719.1	zv59d10s1 Soares_testis_NHT cDNA clone IMAGE:757939 3' similar to contains Alu repetitive element;	0.00606061
CA416344.1	UI-H-FE0-bbu-o-04-0-UIs1 NCI_CGAP_FE0 cDNA clone UI-H-FE0-bbu-o-04-0-UI 3'	0.00606061
NM_199162.1	ADP-ribosylhydrolase like 1 (ADPRHL1), transcript variant 2	0.00606061
BX116435.1	NCI_CGAP_Ut3 cDNA clone IMAGp998E054894	0.00606061
NM_022740.2	homeodomain interacting protein kinase 2 (HIPK2)	0.00606061
BU170948.1	AGENCOURT_7935317 NIH_MGC_67 cDNA clone IMAGE:6143417 5'	0.00606061
NM_015184.2	phospholipase C-like 2 (PLCL2)	0.00606061
NM_033044.2	microtubule-actin crosslinking factor 1 (MACF1), transcript variant 2	0.00606061
NM_001538.1	heat shock transcription factor 4 (HSF4)	0.00606061
NM_007169.2	phosphatidylethanolamine N-methyltransferase (PEMT), nuclear gene encoding mitochondrial protein, transcript variant 2	0.00606061
NM_016187.1	bridging integrator 2 (BIN2)	0.00606061
AA010870.1	ze21f04s1 Soares_fetal_heart_NbHH19W cDNA clone IMAGE:359647 3'	0.00606061
BX648093.1	mRNA; cDNA DKFZp686J1732 (from clone DKFZp686J1732)	0.00606061
AB032981.1	KIAA1155 protein	0.00606061
NM_020137.3	GRIP1 associated protein 1 (GRIPAP1), transcript variant 1	0.00606061
NM_012429.1	SEC14-like 2 (S cerevisiae) (SEC14L2)	0.00606061
AK024204.1	cDNA FLJ14142 fis, clone MAMMA1002880	0.00606061
AI016808.1	ov33a04x1 Soares_testis_NHT cDNA clone IMAGE:1639086 3'	0.00606061
NM_152719.1	testis-specific leucine zipper protein nurit (NURIT)	0.00606061
NM_020750.1	exportin 5 (XPO5)	0.00606061
AA824267.1	aj29e09s1 Soares_testis_NHT cDNA clone 1391752 3'	0.00606061
AF019616.1	PAR1 gene, complete sequence	0.00606061
Z45652.1	HSCZQF061 normalized infant brain cDNA cDNA clone c-zqf06	0.00606061
BE895239.1	601433675F1 NIH_MGC_72 cDNA clone IMAGE:3918739 5'	0.00606061
BX497674.1	DKFZp779A0535_r1 779 (synonym: hncc1) cDNA clone DKFZp779A0535 5'	0.00606061
AK057710.1	cDNA FLJ33148 fis, clone UTERU2000238	0.00606061
AY037867.1	LOH12CR2 (LOH12CR2) mRNA	0.00606061
BC039475.1	clone IMAGE:5528155	0.00606061
AA327119.1	EST30433 Colon I Homo sapiens cDNA 5' end	0.00606061
BX111661.1	NCI_CGAP_Kid11 cDNA clone IMAGp998C155689	0.00606061
NM_020808.1	signal-induced proliferation-associated 1 like 2 (SIPA1L2)	0.00606061
NM_032961.1	protocadherin 10 (PCDH10), transcript variant 1	0.00606061
NM_020816.1	kinesin family member 17 (KIF17)	0.00606061
AB037832.1	KIAA1411 protein	0.00606061
INCYTE UNIQUE	INCYTE UNIQUE	0.00606061
AI161103.1	qc85c04x1 Soares_pregnant_uterus_NbHPU cDNA clone IMAGE:1720998 3'	0.00606061
BM045265.1	603623224F1 NIH_MGC_40 cDNA clone IMAGE:5449204 5'	0.00606061
AW293163.1	UI-H-BW0-aii-b-12-0-UIs1 NCI_CGAP_Sub6 cDNA clone IMAGE:2729422 3'	0.00606061
NM_138568.2	protein 7 transactivated by hepatitis B virus X antigen (HBxAg) (XTP7)	0.00606061
NM_033415.2	hypothetical gene MGC19595 (MGC19595)	0.00606061
NM_006539.2	calcium channel, voltage-dependent, gamma subunit 3 (CACNG3)	0.00606061
NM_005221.4	distal-less homeo box 5 (DLX5)	0.00606061
NM_014428.1	tight junction protein 3 (zona occludens 3) (TJP3)	0.00606061
AF466366.1	clone KU010118 unknown mRNA	0.00606061
NM_003277.2	claudin 5 (transmembrane protein deleted in velocardiofacial syndrome) (CLDN5)	0.00606061
BX394270.2	Homo sapiens NEUROBLASTOMA COT 25-NORMALIZED cDNA clone CS0DC012YB18 5-PRIME	0.00606061
NM_004825.2	chromodomain protein, Y-linked, 2 (CDY2)	0.00606061
NM_007042.1	ribonuclease P 14kDa subunit (RPP14)	0.00606061
NM_014622.4	loss of heterozygosity, 11, chromosomal region 2, gene A (LOH11CR2A), transcript variant 1	0.00606061
BC024195.1	Similar to LOC160876, clone IMAGE:4813615	0.00606061
AF086466.1	full length insert cDNA clone ZD86G04	0.00606061
NM_012098.2	angiopoietin-like 2 (ANGPTL2)	0.00606061
NM_005052.2	ras-related C3 botulinum toxin substrate 3 (rho family, small GTP binding protein Rac3) (RAC3)	0.00606061
NM_005665.2	EVI5 homolog mRNA, complete cds	0.00606061
BU620393.1	UI-H-FL1-bfw-h-13-0-UIs1 NCI_CGAP_FL1 cDNA clone UI-H-FL1-bfw-h-13-0-UI 3'	0.00606061
AK022877.1	cDNA FLJ12815 fis, clone NT2RP2002546	0.00606061
NM_019010.1	keratin 20 (KRT20)	0.00606061
NM_198897.1	fibroblast growth factor (acidic) intracellular binding protein (FIBP), transcript variant 1	0.00606061
BC045666.1	tumor protein p53 inducible protein 11, mRNA (cDNA clone IMAGE:5298525), containing frame-shift errors	0.00606061
NM_005528.1	DnaJ (Hsp40) homolog, subfamily C, member 4 (DNAJC4)	0.00606061
NM_002540.3	outer dense fiber of sperm tails 2 (ODF2), transcript variant 1	0.00606061
NM_033393.1	KIAA1727 protein (KIAA1727), mRNA	0.00606061
AA570696.1	nj20d04s1 NCI_CGAP_AA1 cDNA clone IMAGE:993031 3' similar to contains element MER22 repetitive element ;	0.00606061
AI793174.1	qz33a09x5 NCI_CGAP_Kid11 cDNA clone IMAGE:2028664 3'	0.00606061
AA993387.1	ot60f05s1 Soares_testis_NHT cDNA clone IMAGE:1621185 3'	0.00606061
CA431156.1	UI-H-FL1-bge-l-10-0-UIs1 NCI_CGAP_FL1 cDNA clone UI-H-FL1-bge-l-10-0-UI 3'	0.00606061
NM_005239.3	v-ets erythroblastosis virus E26 oncogene homolog 2 (avian) (ETS2)	0.00606061
NM_130444.1	collagen, type XVIII, alpha 1 (COL18A1), transcript variant 3	0.00606061
NM_198586.2	NHL repeat containing 1 (NHLRC1)	0.00606061
NM_000847.3	glutathione S-transferase A3 (GSTA3)	0.00606061
NM_178493.3	hypothetical protein LOC147111 (LOC147111)	0.00606061
BC058855.1	vascular endothelial growth factor, mRNA (cDNA clone IMAGE:5313912), containing frame-shift errors	0.00606061
NM_003271.3	transmembrane 4 superfamily member 7 (TM4SF7)	0.00606061
NM_002601.1	phosphodiesterase 6D, cGMP-specific, rod, delta (PDE6D)	0.00606061
NM_005838.2	glycine-N-acyltransferase (GLYAT), nuclear gene encoding mitochondrial protein, transcript variant 2	0.00606061
NM_003273.1	transmembrane 7 superfamily member 2 (TM7SF2)	0.00606061
AI768847.1	wj12f02x1 NCI_CGAP_Kid12 cDNA clone IMAGE:2402619 3'	0.00606061
AA432320.1	zw69d04r1 Soares_testis_NHT cDNA clone IMAGE:781447 5'	0.00606061
NM_178176.2	monoacylglycerol O-acyltransferase 3 (MOGAT3)	0.00606061
NM_002454.1	5-methyltetrahydrofolate-homocysteine methyltransferase reductase (MTRR), transcript variant 1	0.00606061
BQ028406.1	UI-H-CO0-aqy-h-09-0-UIs1 NCI_CGAP_Sub9 cDNA clone IMAGE:3105999 3'	0.00606061
NM_005881.1	branched chain alpha-ketoacid dehydrogenase kinase (BCKDK)	0.00606061
BM931867.1	UI-E-EJ1-ajk-n-19-0-UIr1 UI-E-EJ1 cDNA clone UI-E-EJ1-ajk-n-19-0-UI 5'	0.00606061
NM_003689.2	aldo-keto reductase family 7, member A2 (aflatoxin aldehyde reductase) (AKR7A2)	0.00606061
NM_001090.1	ATP-binding cassette, sub-family F (GCN20), member 1 (ABCF1)	0.00606061
NM_003190.3	TAP binding protein (tapasin) (TAPBP), transcript variant 1	0.00606061
NM_006876.1	UDP-GlcNAc:betaGal beta-1,3-N-acetylglucosaminyltransferase 6 (B3GNT6)	0.00606061
AL523350.3	NEUROBLASTOMA COT 25-NORMALIZED cDNA clone CS0DC001YL20 5-PRIME	0.00606061
NM_002853.2	RAD1 homolog (S pombe) (RAD1), transcript variant 1	0.00606061
NM_032102.1	Splicing factor, arginine/serine-rich, 46kD (SRP46)	0.00606061
BF513798.1	UI-H-BW1-amp-c-08-0-UI.s1 NCI_CGAP_Sub7 cDNA clone IMAGE:3070479 3'	0.00606061
NM_173685.1	hypothetical protein FLJ32440 (FLJ32440)	0.00606061
NM_144984.1	chromosome 10 open reading frame 72 (C10orf72)	0.00606061
NM_201349.1	docking protein 2, 56kDa (DOK2), transcript variant 2	0.00606061
INCYTE UNIQUE	INCYTE UNIQUE	0.00606061
NM_020199.1	chromosome 5 open reading frame 15 (C5orf15)	0.00606061
NM_022456.2	RAB3A interacting protein (rabin3) (RAB3IP), transcript variant alpha 1	0.00606061
NM_004574.2	peanut-like 2 (Drosophila) (PNUTL2), transcript variant 1	0.00606061
NM_002905.1	retinol dehydrogenase 5 (11-cis and 9-cis) (RDH5)	0.00606061
NM_080663.1	similar to RIKEN cDNA 4933424N09 gene (MGC16943)	0.00606061
NM_003596.2	tyrosylprotein sulfotransferase 1 (TPST1)	0.00606061
NM_004117.2	FK506 binding protein 5 (FKBP5)	0.00606061
NM_004311.2	ADP-ribosylation factor-like 3 (ARL3)	0.00606061
NM_152785.2	germinal center expressed transcript 2 (GCET2)	0.00606061
NM_003627.4	solute carrier family 43, member 1 (SLC43A1)	0.00606061
NM_014324.4	alpha-methylacyl-CoA racemase (AMACR), transcript variant 1	0.00606061
NM_001163.2	amyloid beta (A4) precursor protein-binding, family A, member 1 (X11) (APBA1)	0.00606061
BM994156.1	UI-H-DT0-atx-f-11-0-UIs1 NCI_CGAP_DT0 cDNA clone IMAGE:5865610 3'	0.00606061
NM_000325.4	paired-like homeodomain transcription factor 2 (PITX2), transcript variant 3	0.00606061
NM_006558.1	KH domain containing, RNA binding, signal transduction associated 3 (KHDRBS3)	0.00606061
AA485148.1	aa40h08s1 NCI_CGAP_GCB1 cDNA clone IMAGE:815775 3'	0.00606061
R60276.1	yh03e01r1 Soares infant brain 1NIB cDNA clone IMAGE:41931 5' similar to SP:NNTM_BOVIN P11024 NAD(P) TRANSHYDROGENASE, MITOCHONDRIAL PRECURSOR ;	0.00606061
AF052105.1	clone 23965 mRNA sequence	0.00606061
AI939582.1	tf61f12x5 NCI_CGAP_Brn23 cDNA clone IMAGE:2103791 3'	0.00606061
NM_032041.1	neurocalcin delta (NCALD)	0.00606061
CB120296.1	K-EST0167421 L10ChoCK0 cDNA clone L10ChoCK0-25-E06 5'	0.00606061
BX113698.1	Soares_fetal_liver_spleen_1NFLS_S1 cDNA clone IMAGp998D111094	0.00606061
NM_004280.2	eukaryotic translation elongation factor 1 epsilon 1 (EEF1E1)	0.00606061
AI373325.1	qz45c02x1 NCI_CGAP_Kid11 cDNA clone IMAGE:2029826 3' similar to contains Alu repetitive element;	0.00606061
NM_005165.1	aldolase C, fructose-bisphosphate (ALDOC)	0.00606061
AF055018.1	clone 24442 mRNA sequence	0.00606061
NM_173557.1	ring finger protein 152 (RNF152)	0.00606061
NM_003809.2	tumor necrosis factor (ligand) superfamily, member 12 (TNFSF12), transcript variant 1, mRNA	0.00606061
NM_003679.1	kynurenine 3-monooxygenase (kynurenine 3-hydroxylase) (KMO)	0.00606061
AI291939.1	qm81c05x1 Soares_placenta_8to9weeks_2NbHP8to9W cDNA clone IMAGE:1895144 3'	0.00606061
NM_003708.2	microsomal NAD+-dependent retinol dehydrogenase 4 (RODH-4)	0.00606061
AW073995.1	xb06b07x1 NCI_CGAP_GU1 cDNA clone IMAGE:2575477 3' similar to contains Alu repetitive element;contains element MER35 repetitive element ;	0.00606061
NM_001375.1	deoxyribonuclease II, lysosomal (DNASE2)	0.00606061
NM_031961.2	keratin associated protein 9-2 (KRTAP9-2)	0.00606061
AF061055.1	estrogen receptor beta 5 splice variant mRNA	0.00606061
NM_005147.3	DnaJ (Hsp40) homolog, subfamily A, member 3 (DNAJA3)	0.00606061
BX647476.1	mRNA; cDNA DKFZp451L166 (from clone DKFZp451L166)	0.00606061
NM_004193.1	golgi-specific brefeldin A resistance factor 1 (GBF1)	0.00606061
NM_030959.2	olfactory receptor, family 12, subfamily D, member 3 (OR12D3)	0.00606061
NM_014440.1	interleukin 1 family, member 6 (epsilon) (IL1F6)	0.00606061
AA613211.1	no19c04s1 NCI_CGAP_Phe1 cDNA clone IMAGE:1101126 3'	0.00606061
AA767638.1	oa91e07s1 NCI_CGAP_GCB1 cDNA clone IMAGE:1319652 3' similar to gb:J04809_rna1 ADENYLATE KINASE ISOENZYME 1 (HUMAN);	0.00606061
AF070618.1	clone 24627 mRNA sequence	0.00606061
NM_019065.2	EF hand calcium binding protein 2 (EFCBP2)	0.00606061
AK094004.1	cDNA FLJ36685 fis, clone UTERU2008018	0.00606061
NM_003897.2	immediate early response 3 (IER3), transcript variant short	0.00606061
BC015999.2	cDNA clone IMAGE:4332981	0.00606061
AW661723.1	hi80a03.x1 Soares_NFL_T_GBC_S1 cDNA clone IMAGE:2978572 3'	0.00606061
NM_003886.2	A kinase (PRKA) anchor protein 4 (AKAP4), transcript variant 1	0.00606061
NM_004887.3	chemokine (C-X-C motif) ligand 14 (CXCL14)	0.00606061
NM_005689.1	ATP-binding cassette, sub-family B (MDR/TAP), member 6 (ABCB6), nuclear gene encoding mitochondrial protein	0.00606061
AW274413.1	xv29h04x1 Soares_NFL_T_GBC_S1 cDNA clone IMAGE:2814583 3'	0.00606061
NM_003986.1	butyrobetaine (gamma), 2-oxoglutarate dioxygenase (gamma-butyrobetaine hydroxylase) 1 (BBOX1)	0.00606061
NM_001198.2	PR domain containing 1, with ZNF domain (PRDM1), transcript variant 1	0.00606061
AF090097.1	clone IMAGE 25997	0.00606061
NM_007118.2	triple functional domain (PTPRF interacting) [Homo sapiens]	0.00606061
BG217275.1	RST36977 Athersys RAGE Library Homo sapiens cDNA	0.00606061
NM_004585.2	retinoic acid receptor responder (tazarotene induced) 3 (RARRES3)	0.00606061
NM_006567.1	phenylalanine-tRNA synthetase 1 (mitochondrial) (FARS1), nuclear gene encoding mitochondrial protein	0.00606061
NM_007260.2	lysophospholipase II (LYPLA2)	0.00606061
AF098968.1	familial Mediterranean fever locus region	0.00606061
W60953.1	zc98b12s1 Pancreatic Islet cDNA clone IMAGE:339167 3'	0.00606061
AW275707.1	xp40d05.x1 NCI_CGAP_HN11 cDNA clone IMAGE:2742825 3' similar to contains Alu repetitive element;	0.00606061
NM_004092.2	enoyl Coenzyme A hydratase, short chain, 1, mitochondrial (ECHS1), nuclear gene encoding mitochondrial protein	0.00606061
NM_017781.1	hypothetical protein FLJ20359 (FLJ20359)	0.00606061
AI554008.1	te54e05x1 Soares_NFL_T_GBC_S1 cDNA clone IMAGE:2090528 3' similar to contains Alu repetitive element;contains element MIR repetitive element ;	0.00606061
NM_005631.3	smoothened homolog (Drosophila) (SMO)	0.00606061
BX330558.2	PLACENTA COT 25-NORMALIZED cDNA clone CS0DI065YO23 3-PRIME	0.00606061
AK123211.1	cDNA FLJ41217 fis, clone BRALZ2018342	0.00606061
T03207.1	FB3F10 Fetal brain, Stratagene cDNA clone FB3F10 3'end similar to FB3D10 H sapiens brain cDNA clone FB3D10	0.00606061
BX090622.1	NCI_CGAP_Lu5 cDNA clone IMAGp998O034646 ; IMAGE:1896026	0.00606061
NM_144688.2	hypothetical protein FLJ32658 (FLJ32658)	0.00606061
NM_153374.1	hypothetical protein MGC35274 (MGC35274)	0.00606061
NM_014050.2	mitochondrial ribosomal protein L42 (MRPL42), nuclear gene encoding mitochondrial protein, transcript variant 1	0.00606061
X81001.1	Hsapiens HCG II mRNA	0.00606061
W07426.1	za97d04r1 Soares_fetal_lung_NbHL19W cDNA clone IMAGE:300487 5'	0.00606061
NM_014153.2	zinc finger CCCH type domain containing 7 (ZC3HDC7)	0.00606061
NM_016590.2	prostate androgen-regulated transcript 1 (PART1)	0.00606061
AK055134.1	cDNA FLJ30572 fis, clone BRAWH2006083	0.00606061
NM_013444.2	ubiquilin 2 (UBQLN2)	0.00606061
NM_001084.3	procollagen-lysine, 2-oxoglutarate 5-dioxygenase 3 (PLOD3)	0.00606061
NM_016617.1	ubiquitin-fold modifier 1 (Ufm1)	0.00606061
NM_004598.2	sparc/osteonectin, cwcv and kazal-like domains proteoglycan (testican) (SPOCK)	0.00606061
NM_152621.3	hypothetical protein MGC26963 (MGC26963)	0.00606061
NM_016594.1	FK506 binding protein 11, 19 kDa (FKBP11)	0.00606061
NM_017447.2	chromosome 21 open reading frame 91 (C21orf91)	0.00606061
BM671212.1	UI-E-CQ1-agc-i-20-0-UIs1 UI-E-CQ1 cDNA clone UI-E-CQ1-agc-i-20-0-UI 3'	0.00606061
N27004.1	N27004 yw72g10.s1 Soares_placenta_8to9weeks_2NbHP8to9W cDNA clone IMAGE:257826 3'	0.00606061
AI680974.1	tx35h12x1 NCI_CGAP_Lu24 cDNA clone IMAGE:2271623 3'	0.00606061
N26925.1	yw67e11s1 Soares_placenta_8to9weeks_2NbHP8to9W cDNA clone IMAGE:257324 3'	0.00606061
BC044795.1	clone IMAGE:4822459	0.00606061
AI732638.1	ag11f08x5 Gessler Wilms tumor cDNA clone IMAGE:1070055 3'	0.00606061
BE070450.1	QV4-BT0407-020300-122-d08 BT0407 Homo sapiens cDNA	0.00606061
BQ267958.1	ij96h09.x1 Human insulinoma cDNA clone IMAGE:5779456 3'	0.00606061
BX105647.1	Soares_NFL_T_GBC_S1 cDNA clone IMAGp998F143713	0.00606061
NM_005854.1	receptor (calcitonin) activity modifying protein 2 (RAMP2)	0.00606061
NM_003634.1	nipsnap homolog 1 (C elegans) (NIPSNAP1)	0.00606061
BC032342.1	clone IMAGE:5206716	0.00606061
AI220606.1	qg72b07x1 Soares_NFL_T_GBC_S1 cDNA clone IMAGE:1840693 3'	0.00606061
NM_172240.1	TUWD12 (TUWD12)	0.00606061
BQ574510.1	UI-H-EZ1-bba-c-10-0-UIs1 NCI_CGAP_Ch2 cDNA clone UI-H-EZ1-bba-c-10-0-UI 3'	0.00606061
BQ653845.1	AGENCOURT_8207690 NIH_MGC_100 cDNA clone IMAGE:6283242 5'	0.00606061
NM_006371.2	cartilage associated protein (CRTAP)	0.00606061
BM983364.1	UI-CF-DU1-aaw-m-03-0-UIs1 UI-CF-DU1 cDNA clone UI-CF-DU1-aaw-m-03-0-UI 3'	0.00606061
NM_004629.1	Fanconi anemia, complementation group G (FANCG)	0.00606061
NM_012140.3	solute carrier family 25 (mitochondrial carrier; dicarboxylate transporter), member 10 (SLC25A10)	0.00606061
AK093528.1	cDNA FLJ36209 fis, clone THYMU2000022	0.00606061
NM_182775.1	hypothetical protein LOC259173 (FLJ36525), transcript variant 3	0.00606061
NM_007259.2	vacuolar protein sorting 45A (yeast) (VPS45A)	0.00606061
NM_005556.2	keratin 7 (KRT7)	0.00606061
NM_014375.1	fetuin B (FETUB)	0.00606061
NM_016381.2	three prime repair exonuclease 1 (TREX1), transcript variant 1	0.00606061
NM_033052.1	DMRT-like family C2 (DMRTC2)	0.00606061
NM_014343.1	claudin 15 (CLDN15)	0.00606061
NM_012410.1	type I transmembrane receptor (seizure-related protein) (PSK-1)	0.00606061
AK097187.1	cDNA FLJ39868 fis, clone SPLEN2015415	0.00606061
BF509568.1	UI-H-BI4-apf-b-06-0-UIs1 NCI_CGAP_Sub8 cDNA clone IMAGE:3086939 3'	0.00606061
NM_207496.1	chromosome 6 open reading frame 214 (C6orf214)	0.00606061
NM_006944.1	secreted phosphoprotein 2, 24kDa (SPP2)	0.00606061
AK027298.1	cDNA FLJ14392 fis, clone HEMBA1003166	0.00606061
NM_018403.2	transcription factor SMIF (HSA275986)	0.00606061
NM_173342.1	Kv channel interacting protein 2 (KCNIP2), transcript variant 8	0.00606061
NM_017665.1	zinc finger, CCHC domain containing 10 (ZCCHC10)	0.00606061
AA701662.1	zi43g04s1 Soares_fetal_liver_spleen_1NFLS_S1 cDNA clone IMAGE:433590 3'	0.00606061
AK093797.1	cDNA FLJ36478 fis, clone THYMU2017362	0.00606061
BQ889107.1	AGENCOURT_8119870 Lupski_dorsal_root_ganglion cDNA clone IMAGE:6177856 5'	0.00606061
NM_178562.2	hypothetical protein MGC50844 (MGC50844)	0.00606061
NM_000524.1	5-hydroxytryptamine (serotonin) receptor 1A (HTR1A)	0.00606061
NM_031265.1	mucin and cadherin-like (MUCDHL), transcript variant 4	0.00606061
BC017944.1	clone IMAGE:4289218	0.00606061
NM_019027.1	RNA-binding protein (FLJ20273)	0.00606061
NM_145278.1	LOC148823 (LOC148823)	0.00606061
AW613067.1	hg87g01x1 NCI_CGAP_Kid11 cDNA clone IMAGE:2952624 3'	0.00606061
NM_182314.1	cytosolic ovarian carcinoma antigen 1 (COVA1), transcript variant 2	0.00606061
NM_017797.2	BTB (POZ) domain containing 2 (BTBD2)	0.00606061
NM_207117.2	chromosome 14 open reading frame 68 (C14orf68)	0.00606061
NM_017806.1	hypothetical protein FLJ20406 (FLJ20406)	0.00606061
NM_006897.1	homeo box C9 (HOXC9)	0.00606061
NM_017823.2	dual specificity phosphatase 23 (DUSP23)	0.00606061
NM_017830.1	ovarian carcinoma immunoreactive antigen (OCIA)	0.00606061
NM_017836.2	solute carrier family 41, member 3 (SLC41A3)	0.00606061
BC033651.1	toll-like receptor 7, mRNA (cDNA clone MGC:45096 IMAGE:5582912)	0.00606061
NM_017839.3	hypothetical protein FLJ20481 (FLJ20481)	0.00606061
NM_015476.1	chromosome 18 open reading frame 10 (C18orf10)	0.00606061
NM_017873.2	ankyrin repeat and SOCS box-containing 6 (ASB6), transcript variant 1	0.00606061
NM_017584.5	aldehyde reductase (aldose reductase) like 6 (ALDRL6), mRNA	0.00606061
NM_024817.1	hypothetical protein FLJ13710 (FLJ13710)	0.00606061
NM_017888.2	hypothetical protein FLJ20581 (FLJ20581)	0.00606061
AV660725.1	GLC cDNA clone GLCGKF10 3'	0.00606061
NM_017896.2	chromosome 20 open reading frame 11 (C20orf11)	0.00606061
NM_182760.2	sulfatase modifying factor 1 (SUMF1)	0.00606061
NM_017908.1	hypothetical protein FLJ20626 (FLJ20626)	0.00606061
AK022220.1	cDNA FLJ12158 fis, clone MAMMA1000522	0.00606061
NM_017912.1	cDNA FLJ20637 fis, clone KAT03212	0.00606061
NM_022744.1	hypothetical protein FLJ13868 (FLJ13868)	0.00606061
CB242622.1	UI-CF-FN0-afs-c-14-0-UIs1 UI-CF-FN0 cDNA clone UI-CF-FN0-afs-c-14-0-UI 3'	0.00606061
NM_019025.2	spermine oxidase (SMOX), transcript variant 5	0.00606061
NM_172140.1	interleukin 29 (interferon, lambda 1) (IL29)	0.00606061
BG572783.1	602594316F1 NIH_MGC_79 cDNA clone IMAGE:4721883 5'	0.00606061
AB046844.1	KIAA1624 protein	0.00606061
NM_153205.1	hypothetical protein MGC34007 (MGC34007), mRNA	0.00606061
AK022008.1	cDNA FLJ11946 fis, clone HEMBB1000709	0.00606061
NM_178470.2	WD repeat domain 40B (WDR40B)	0.00606061
NM_017977.1	absent in melanoma 1-like (AIM1L)	0.00606061
AI380073.1	tf78f01x1 NCI_CGAP_Brn23 cDNA clone IMAGE:2105401 3'	0.00606061
NM_017980.2	LIM and senescent cell antigen-like domains 2 (LIMS2)	0.00606061
AA447561.1	zw81f01s1 Soares_testis_NHT cDNA clone IMAGE:782617 3'	0.00606061
AI733185.1	on53a12x5 NCI_CGAP_Co8 cDNA clone IMAGE:1560382 3' similar to contains Alu repetitive element;	0.00606061
NM_152665.1	hypothetical protein FLJ40873 (FLJ40873)	0.00606061
F35263.1	HSPD31269 HM3 cDNA clone sH3-000006-1/C10	0.00606061
BM996819.1	UI-H-DH0-aun-b-08-0-UIs1 NCI_CGAP_DH0 cDNA clone IMAGE:5871655 3'	0.00606061
AK000942.1	cDNA FLJ10080 fis, clone HEMBA1001987	0.00606061
AI344212.1	tc02g04x1 NCI_CGAP_Co16 cDNA clone IMAGE:2062710 3' similar to contains element LTR1 repetitive element ;	0.00606061
AK127063.1	cDNA FLJ45120 fis, clone BRAWH3035936, moderately similar to Zinc finger protein 208	0.00606061
BX089621.1	Soares_testis_NHT cDNA clone IMAGp998I071962 ; IMAGE:795726	0.00606061
NM_030768.2	integrin-linked kinase-associated serine/threonine phosphatase 2C (ILKAP), transcript variant 1	0.00606061
NM_194310.1	hypothetical protein LOC284837 (LOC284837)	0.00606061
NM_018022.1	hypothetical protein FLJ10199 (FLJ10199)	0.00606061
NM_182767.2	solute carrier family 6 (neurotransmitter transporter), member 15 (SLC6A15)	0.00606061
AW450939.1	UI-H-BI3-all-g-06-0-UIs1 NCI_CGAP_Sub5 cDNA clone IMAGE:2737331 3'	0.00606061
BF752354.1	RC3-BN0428-201100-021-c10 BN0428 Homo sapiens cDNA	0.00606061
BX480996.1	DKFZp686C20224_r1 686 (synonym: hlcc3) cDNA clone DKFZp686C20224 5'	0.00606061
NM_018092.3	neuropilin (NRP) and tolloid (TLL)-like 2 (NETO2)	0.00606061
NM_152686.1	hypothetical protein MGC29463 (MGC29463)	0.00606061
NM_139126.2	peptidylprolyl isomerase (cyclophilin)-like 4 (PPIL4)	0.00606061
BX648964.1	mRNA; cDNA DKFZp686J0156 (from clone DKFZp686J0156)	0.00606061
NM_015059.1	talin 2 (TLN2)	0.00606061
NM_207507.1	FLJ45202 protein (FLJ45202)	0.00606061
AA813769.1	ai69h12s1 Soares_testis_NHT cDNA clone 1376135 3'	0.00606061
AI953986.1	wx78b09x1 NCI_CGAP_Ov38 cDNA clone IMAGE:2549753 3'	0.00606061
NM_018179.3	activating transcription factor 7 interacting protein (ATF7IP)	0.00606061
NM_018197.2	zinc finger protein 64 homolog (mouse) (ZFP64), transcript variant 1	0.00606061
NM_018203.1	hypothetical protein FLJ10748 (FLJ10748)	0.00606061
AW085935.1	xc75f04x1 NCI_CGAP_Ov32 cDNA clone IMAGE:2590111 3'	0.00606061
W51965.1	zc45g01r1 Soares_senescent_fibroblasts_NbHSF cDNA clone IMAGE:325296 5' similar to contains Alu repetitive element;contains element PTR5 repetitive element ;	0.00606061
NM_018223.1	checkpoint with forkhead and ring finger domains (CHFR)	0.00606061
NM_018245.1	oxoglutarate dehydrogenase-like (OGDHL)	0.00606061
AI732850.1	ob34e03x5 NCI_CGAP_Kid5 cDNA clone IMAGE:1325596 3'	0.00606061
NM_080564.1	vacuolar protein sorting 52 (yeast) (VPS52), transcript variant 1	0.00606061
NM_018262.2	WD repeat domain 10 (WDR10), transcript variant 3	0.00606061
AK095303.1	cDNA FLJ37984 fis, clone CTONG2010652, weakly similar to THREONINE SYNTHASE (EC 42.99.2)	0.00606061
NM_018275.3	hypothetical protein FLJ10925 (FLJ10925)	0.00606061
AK024243.1	cDNA FLJ14181 fis, clone NT2RP2004300	0.00606061
AV761282.1	MDS cDNA clone MDSANE09 5'	0.00606061
N76715.1	yz81h12r1 Soares_multiple_sclerosis_2NbHMSP cDNA clone IMAGE:289511 5'	0.00606061
AI758933.1	ty83h04x1 NCI_CGAP_Kid11 cDNA clone IMAGE:2285719 3'	0.00606061
NM_019044.2	hypothetical protein FLJ10996 (FLJ10996)	0.00606061
AA629668.1	ad48d12s1 Stratagene lung carcinoma 937218 cDNA clone IMAGE:884951 3' similar to contains Alu repetitive element;	0.00606061
AK025893.1	cDNA: FLJ22240 fis, clone HRC02512	0.00606061
NM_145263.1	LOC132671 (LOC132671)	0.00606061
BX112708.1	Soares_fetal_lung_NbHL19W cDNA clone IMAGp998F12690	0.00606061
BC048427.1	clone IMAGE:4824191	0.00606061
NM_012175.3	F-box protein 3 (FBXO3), transcript variant 1, mRNA	0.00606061
AA564241.1	nk44g01s1 NCI_CGAP_GC2 cDNA clone IMAGE:1016400 3' similar to contains Alu repetitive element;contains element TAR1 repetitive element ;	0.00606061
AA553553.1	nk78d11s1 NCI_CGAP_Sch1 cDNA clone IMAGE:1019637 3'	0.00606061
AW173314.1	xj85h08x1 Soares_NFL_T_GBC_S1 cDNA clone IMAGE:2664063 3' similar to contains TAR1.t2 TAR1 repetitive element ;	0.00606061
NM_018358.1	ATP-binding cassette, sub-family F (GCN20), member 3 (ABCF3)	0.00606061
NM_144639.1	hypothetical protein FLJ31300 (FLJ31300)	0.00606061
NM_173546.1	hypothetical protein MGC35097 (MGC35097)	0.00606061
BX115983.1	NCI_CGAP_GC4 cDNA clone IMAGp998C134778	0.00606061
NM_152283.1	zinc finger protein 62 homolog (mouse) (ZFP62)	0.00606061
NM_000450.1	selectin E (endothelial adhesion molecule 1) (SELE)	0.00606061
NM_000967.2	ribosomal protein L3 (RPL3)	0.00606061
BX537921.1	mRNA; cDNA DKFZp686E20147 (from clone DKFZp686E20147)	0.00606061
NM_032020.3	fucosidase, alpha-L- 2, plasma (FUCA2)	0.00606061
W63635.1	zc56h09r1 Soares_parathyroid_tumor_NbHPA cDNA clone IMAGE:326369 5'	0.00606061
BX110418.1	NCI_CGAP_Kid3 cDNA clone IMAGp998C224149	0.00606061
NM_031469.1	SH3 domain binding glutamic acid-rich protein like 2 (SH3BGRL2)	0.00606061
AI279551.1	ql51h09.x1 Soares_NhHMPu_S1 cDNA clone IMAGE:1875905 3' similar to contains Alu repetitive element;contains element THR repetitive element ;	0.00606061
AL049233.1	mRNA; cDNA DKFZp564A023 (from clone DKFZp564A023)	0.00606061
BX115952.1	NCI_CGAP_Lu5 cDNA clone IMAGp998F164069	0.00606061
BG205680.1	RST25127 Athersys RAGE Library Homo sapiens cDNA	0.00606061
AK091117.1	cDNA FLJ33798 fis, clone CTONG2000063	0.00606061
NM_152539.1	hypothetical protein FLJ32859 (FLJ32859)	0.00606061
AK127044.1	cDNA FLJ45101 fis, clone BRAWH3032298, weakly similar to Homo sapiens tenascin R (restrictin, janusin) (TNR)	0.00606061
NM_017895.6	DEAD (Asp-Glu-Ala-Asp) box polypeptide 27 (DDX27)	0.00606061
NM_001937.3	dermatopontin (DPT)	0.00606061
NM_014550.2	caspase recruitment domain family, member 10 (CARD10)	0.00606061
NM_182487.1	olfactomedin-like 2A (OLFML2A)	0.00606061
NM_015399.2	breast cancer metastasis suppressor 1 (BRMS1)	0.00606061
BE927772.1	MR3-CT0463-170800-001-d01 CT0463 Homo sapiens cDNA	0.00606061
NM_014396.2	vacuolar protein sorting 41 (yeast) (VPS41), transcript variant 1	0.00606061
NM_015460.1	myosin VIIA and Rab interacting protein (MYRIP)	0.00606061
NM_003274.3	transmembrane protein 1 (TMEM1), transcript variant 1, mRNA	0.00606061
NM_000449.2	regulatory factor X, 5 (influences HLA class II expression) (RFX5)	0.00606061
CA865586.1	ir42e09x1 HR85 islet cDNA clone IMAGE:6547889 3'	0.00606061
BF681513.1	602156641F1 NIH_MGC_83 cDNA clone IMAGE:4297258 5'	0.00606061
NM_003263.3	toll-like receptor 1 (TLR1)	0.00606061
NM_015642.1	zinc finger protein 288 (ZNF288)	0.00606061
AA725883.1	ai25e09s1 Soares_testis_NHT cDNA clone 1343848 3' similar to gb:J04543 ANNEXIN VII (HUMAN);	0.00606061
AI651558.1	wa22f10x1 NCI_CGAP_Kid11 cDNA clone IMAGE:2298859 3' similar to contains Alu repetitive element;	0.00606061
NM_152771.1	hypothetical protein MGC39696 (MGC39696)	0.00606061
AL050391.1	mRNA; cDNA DKFZp586A181 (from clone DKFZp586A181); partial cds	0.00606061
NM_012137.2	dimethylarginine dimethylaminohydrolase 1 (DDAH1)	0.00606061
NM_005487.2	high-mobility group protein 2-like 1 (HMG2L1)	0.00606061
AL833529.1	mRNA; cDNA DKFZp686K2137 (from clone DKFZp686K2137)	0.00606061
NM_023015.3	hypothetical protein FLJ21919 (FLJ21919)	0.00606061
AU185823.1	Mast cell library (Sugita Y) cDNA clone B02340-022	0.00606061
BC038541.1	clone IMAGE:5190399	0.00606061
NM_021095.1	solute carrier family 5 (sodium-dependent vitamin transporter), member 6 (SLC5A6)	0.00606061
NM_022480.2	hypothetical protein FLJ12587 (FLJ12587)	0.00606061
AL833276.1	mRNA; cDNA DKFZp451D088 (from clone DKFZp451D088)	0.00606061
NM_015535.1	DNA polymerase-transactivated protein 6 (DNAPTP6)	0.00606061
NM_015424.3	chordin-like 2 (CHRDL2)	0.00606061
BC045794.1	clone IMAGE:4798349	0.00606061
NM_058172.2	anthrax toxin receptor 2 (ANTXR2), mRNA	0.00606061
BC008757.2	cDNA clone IMAGE:3343417	0.00606061
NM_015466.1	protein tyrosine phosphatase, non-receptor type 23 (PTPN23)	0.00606061
AF277624.1	KRAB zinc finger protein (KR19) mRNA	0.00606061
NM_015523.1	small fragment nuclease (DKFZP566E144)	0.00606061
NM_022759.1	endo-beta-N-acetylglucosaminidase (FLJ21865)	0.00606061
NM_175619.1	zygote arrest 1 (ZAR1)	0.00606061
BI468353.1	id87e07x1 Human insulinoma cDNA clone IMAGE:5022805 3'	0.00606061
AK023559.1	cDNA FLJ13497 fis, clone PLACE1004518	0.00606061
AI015255.1	ov55a12.s1 Soares_testis_NHT cDNA clone IMAGE:1641214 3'	0.00606061
AL117471.1	mRNA; cDNA DKFZp586O1922 (from clone DKFZp586O1922); complete cds	0.00606061
NM_015385.1	sorbin and SH3 domain containing 1 (SORBS1)	0.00606061
BC042066.1	clone IMAGE:5729297	0.00606061
NM_021268.1	interferon, alpha 17 (IFNA17)	0.00606061
NM_021215.2	chromosome 20 open reading frame 77 (C20orf77)	0.00606061
NM_022648.2	tensin (TNS)	0.00606061
NM_033027.2	AXIN1 up-regulated 1 (AXUD1)	0.00606061
NM_032773.2	leucine-rich repeats and calponin homology (CH) domain containing 3 (LRCH3)	0.00606061
AA781461.1	aj26g04s1 Soares_testis_NHT cDNA clone 1391478 3'	0.00606061
NM_015710.2	glioma tumor suppressor candidate region gene 2 (GLTSCR2)	0.00606061
AL122073.1	mRNA; cDNA DKFZp434L0435 (from clone DKFZp434L0435)	0.00606061
BX109554.1	Soares_testis_NHT cDNA clone IMAGp998M111862	0.00606061
AL122109.1	mRNA; cDNA DKFZp434M1827 (from clone DKFZp434M1827)	0.00606061
AA677588.1	zj66h03s1 Soares_fetal_liver_spleen_1NFLS_S1 cDNA clone IMAGE:455285 3'	0.00606061
BX647422.1	mRNA; cDNA DKFZp686I04144 (from clone DKFZp686I04144)	0.00606061
AW172652.1	xj80f06x1 Soares_NFL_T_GBC_S1 cDNA clone IMAGE:2663555 3'	0.00606061
NM_145807.1	hypothetical protein BC018697 (LOC126147)	0.00606061
NM_080821.1	chromosome 20 open reading frame 108 (C20orf108)	0.00606061
AW269456.1	xv53a03x1 NCI_CGAP_Lu28 cDNA clone IMAGE:2816812 3'	0.00606061
AL133568.1	mRNA; cDNA DKFZp434N197 (from clone DKFZp434N197)	0.00606061
BX647480.1	mRNA; cDNA DKFZp686I07110 (from clone DKFZp686I07110)	0.00606061
NM_001001974.1	pleckstrin homology domain containing, family A (phosphoinositide binding specific) member 1 (PLEKHA1), transcript variant 2, mRNA	0.00606061
AL133611.1	mRNA; cDNA DKFZp434O1317 (from clone DKFZp434O1317)	0.00606061
NM_017577.1	hypothetical protein DKFZp434C0328 (DKFZp434C0328)	0.00606061
NM_015305.2	KIAA0759 (KIAA0759)	0.00606061
W79082.1	zd75c11r1 Soares_fetal_heart_NbHH19W cDNA clone IMAGE:346484 5'	0.00606061
CK299969.1	UI-E-EJ1-ajy-g-24-0-UIs1 UI-E-EJ1 cDNA clone UI-E-EJ1-ajy-g-24-0-UI 3'	0.00606061
NM_022770.2	hypothetical protein FLJ13912 (FLJ13912)	0.00606061
NM_133445.1	glutamate receptor, ionotropic, N-methyl-D-aspartate 3A (GRIN3A)	0.00606061
NM_138783.1	hypothetical protein BC016816 (LOC115950)	0.00606061
NM_017728.2	hypothetical protein FLJ20255 (FLJ20255)	0.00606061
AL137543.1	mRNA; cDNA DKFZp434P2119 (from clone DKFZp434P2119); partial cds	0.00606061
AA602711.1	np03h06s1 NCI_CGAP_Pr2 cDNA clone IMAGE:1115291	0.00606061
AI808216.1	wf93g04x1 Soares_NSF_F8_9W_OT_PA_P_S1 cDNA clone IMAGE:2363190 3'	0.00606061
NM_016483.4	PHD finger protein 7 (PHF7), transcript variant 1	0.00606061
NM_006044.2	histone deacetylase 6 (HDAC6)	0.00606061
NM_057158.2	dual specificity phosphatase 4 (DUSP4), transcript variant 2	0.00606061
NM_199163.2	CXYorf1-related protein (FLJ25222)	0.00606061
NM_030640.1	dual specificity phosphatase 16 (DUSP16)	0.00606061
NM_053043.1	hypothetical protein MGC20460 (MGC20460)	0.00606061
NM_153213.2	Rho guanine nucleotide exchange factor (GEF) 19 (ARHGEF19)	0.00606061
T97560.1	ye55e01r1 Soares fetal liver spleen 1NFLS cDNA clone IMAGE:121656 5'	0.00606061
AK055497.1	cDNA FLJ30935 fis, clone FEBRA2007176	0.00606061
AL157491.1	mRNA; cDNA DKFZp434K1111 (from clone DKFZp434K1111)	0.00606061
H51050.1	yp84e11s1 Soares fetal liver spleen 1NFLS cDNA clone IMAGE:194156 3'	0.00606061
NM_021941.1	chromosome 21 open reading frame 97 (C21orf97), mRNA	0.00606061
AL832826.1	mRNA; cDNA DKFZp667I1524 (from clone DKFZp667I1524)	0.00606061
CB068372.1	is18f01x1 HR85 islet cDNA clone IMAGE:6365305 3'	0.00606061
BX098740.1	Soares infant brain 1NIB cDNA clone IMAGp998C1317	0.00606061
R52634.1	yg82d03s1 Soares infant brain 1NIB cDNA clone IMAGE:40107 3'	0.00606061
BE207357.1	ba65b05x1 NIH_MGC_20 cDNA clone IMAGE:2905233 3' similar to contains Alu repetitive element;	0.00606061
AK098143.1	cDNA FLJ40824 fis, clone TRACH2011113	0.00606061
AA641493.1	nr62c02s1 NCI_CGAP_Lym3 cDNA clone IMAGE:1172546 3'	0.00606061
BC001879.1	clone IMAGE:3534181, mRNA	0.00606061
BX102040.1	Soares_NFL_T_GBC_S1 cDNA clone IMAGp998O124002	0.00606061
BG701300.1	602682977F1 NIH_MGC_95 cDNA clone IMAGE:4815474 5'	0.00606061
AI934742.1	wp88h03x1 NCI_CGAP_Brn25 cDNA clone IMAGE:2468885 3' similar to contains MER9.t1 MER9 repetitive element ;	0.00606061
NM_019896.2	polymerase (DNA-directed), epsilon 4 (p12 subunit) (POLE4)	0.00606061
NM_052887.2	toll-interleukin 1 receptor (TIR) domain containing adaptor protein (TIRAP), transcript variant 1	0.00606061
BC038359.1	Similar to Syntaxin 2, clone IMAGE:4941107	0.00606061
NM_153345.1	hypothetical protein FLJ90586 (FLJ90586)	0.00606061
NM_144576.2	hypothetical protein FLJ32452 (FLJ32452)	0.00606061
NM_024591.2	hypothetical protein FLJ11749 (FLJ11749)	0.00606061
BX647680.1	mRNA; cDNA DKFZp686G12112 (from clone DKFZp686G12112)	0.00606061
BX537697.1	mRNA; cDNA DKFZp686D0853 (from clone DKFZp686D0853)	0.00606061
AK092588.1	cDNA FLJ35269 fis, clone PROST2005466	0.00606061
BE315321.1	601141891F1 NIH_MGC_9 cDNA clone IMAGE:3141527 5'	0.00606061
BX089611.1	NCI_CGAP_Ut4 cDNA clone IMAGp998A225391 ; IMAGE:2181789	0.00606061
NM_198580.1	solute carrier family 27 (fatty acid transporter), member 1 (SLC27A1)	0.00606061
NM_032648.1	hypothetical protein MGC10820 (MGC10820)	0.00606061
AV699624.1	GKC cDNA clone GKCEKA08 3'	0.00606061
NM_052950.2	WD repeat and FYVE domain containing 2 (WDFY2)	0.00606061
CF528549.1	UI-1-BC1-aja-b-04-0-UIs1 NCI_CGAP_Pl2 cDNA clone UI-1-BC1-aja-b-04-0-UI 3'	0.00606061
AV652851.1	GLC cDNA clone GLCDEG06 3'	0.00606061
BX108175.1	NCI_CGAP_Brn23 cDNA clone IMAGp998C214327	0.00606061
NM_000952.3	platelet-activating factor receptor (PTAFR)	0.00606061
NM_014671.1	KIAA0010 mRNA, complete cds	0.00606061
NM_001759.2	cyclin D2 (CCND2)	0.00606061
NM_006475.1	periostin, osteoblast specific factor (POSTN)	0.00606061
NM_182722.1	cAMP responsive element modulator (CREM), transcript variant 9	0.00606061
NM_001124.1	adrenomedullin (ADM)	0.00606061
NM_015169.3	RRS1 ribosome biogenesis regulator homolog (S cerevisiae) (RRS1)	0.00606061
NM_014642.2	IQ calmodulin-binding motif containing 1 (IQCB1)	0.00606061
BM977869.1	UI-CF-EC1-aec-a-14-0-UIs1 UI-CF-EC1 cDNA clone UI-CF-EC1-aec-a-14-0-UI 3'	0.00606061
AA732841.1	zg77f01s1 Soares_fetal_heart_NbHH19W cDNA clone IMAGE:399385 3'	0.00606061
NM_182934.1	myelin-associated oligodendrocyte basic protein (MOBP)	0.00606061
BG944372.1	ax49g01x2 Proliferating Human Erythroid Cells (LCB:ax library) cDNA clone ax49g01 random	0.00606061
NM_004932.2	cadherin 6, type 2, K-cadherin (fetal kidney) (CDH6)	0.00606061
NM_005548.1	lysyl-tRNA synthetase (KARS)	0.00606061
NM_002695.2	polymerase (RNA) II (DNA directed) polypeptide E, 25kDa (POLR2E)	0.00606061
NM_145293.1	similar to hypothetical protein FLJ20897 (LOC196549)	0.00606061
NM_006154.1	neural precursor cell expressed, developmentally down-regulated 4 (NEDD4)	0.00606061
NM_148674.2	SMC1 structural maintenance of chromosomes 1-like 2 (yeast) (SMC1L2)	0.00606061
AA099748.1	zl78c09.s1 Stratagene colon (#937204) cDNA clone IMAGE:510736 3'	0.00606061
NM_152336.1	hypothetical protein FLJ32310 (FLJ32310)	0.00606061
AA577911.1	nn25g08s1 NCI_CGAP_Gas1 cDNA clone IMAGE:1084958 3' similar to contains Alu repetitive element;	0.00606061
NM_004941.1	DEAH (Asp-Glu-Ala-His) box polypeptide 8 (DHX8)	0.00606061
NM_003195.4	transcription elongation factor A (SII), 2 (TCEA2), transcript variant 1	0.00606061
NM_033221.1	tripartite motif-containing 14 (TRIM14), transcript variant 4	0.00606061
NM_014681.3	DEAH (Asp-Glu-Ala-His) box polypeptide 34 (DHX34), transcript variant 1	0.00606061
NM_002766.1	phosphoribosyl pyrophosphate synthetase-associated protein 1 (PRPSAP1)	0.00606061
NM_002302.1	leukocyte cell-derived chemotaxin 2 (LECT2)	0.00606061
AI142390.1	qg64d01r1 Soares_testis_NHT cDNA clone IMAGE:1839937 5'	0.00606061
NM_145173.1	DIRAS family, GTP-binding RAS-like 1 (DIRAS1)	0.00606061
NM_014485.1	prostaglandin D2 synthase, hematopoietic (PGDS)	0.00606061
BE221925.1	hu04h04.x1 NCI_CGAP_Lu24 cDNA clone IMAGE:3165655 3'	0.00606061
NM_002500.1	neurogenic differentiation 1 (NEUROD1)	0.00606061
BF335607.1	MR3-CT0465-310800-007-e06 CT0465 Homo sapiens cDNA	0.00606061
NM_152870.1	abhydrolase domain containing 1 (ABHD1), transcript variant 2	0.00606061
NM_014735.2	PHD finger protein 16 (PHF16)	0.00606061
BG700797.1	602681681F1 NIH_MGC_95 cDNA clone IMAGE:4814133 5'	0.00606061
D86985.3	KIAA0232 protein	0.00606061
BC051706.1	cDNA clone IMAGE:5270836	0.00606061
NM_015027.1	KIAA0251 protein (KIAA0251)	0.00606061
BG622948.1	602647788F1 NIH_MGC_79 cDNA clone IMAGE:4769517 5'	0.00606061
NM_015163.4	tripartite motif-containing 9 (TRIM9), transcript variant 1	0.00606061
NM_015193.2	activity-regulated cytoskeleton-associated protein (ARC)	0.00606061
NM_153448.2	extraembryonic, spermatogenesis, homeobox 1-like (ESX1L)	0.00606061
NM_005255.1	cyclin G associated kinase (GAK)	0.00606061
AA205501.1	zq66g06s1 Stratagene neuroepithelium (#937231) cDNA clone IMAGE:646618 3'	0.00606061
AW872667.1	hm26b10x1 NCI_CGAP_Thy4 cDNA clone IMAGE:3013723 3'	0.00606061
BM727911.1	UI-E-EJ0-ait-c-08-0-UIr1 UI-E-EJ0 cDNA clone UI-E-EJ0-ait-c-08-0-UI 5'	0.00606061
BX099505.1	NCI_CGAP_Lu5 cDNA clone IMAGp998P183582	0.00606061
BU607424.1	UI-CF-FN0-aeu-h-22-0-UIs1 UI-CF-FN0 cDNA clone UI-CF-FN0-aeu-h-22-0-UI 3'	0.00606061
AI939377.1	qi49e07x5 NCI_CGAP_Brn25 cDNA clone IMAGE:1859844 3'	0.00606061
NM_000245.2	met proto-oncogene (hepatocyte growth factor receptor) (MET)	0.00606061
NM_000376.1	vitamin D (1,25- dihydroxyvitamin D3) receptor (VDR)	0.00606061
NM_000373.1	uridine monophosphate synthetase (orotate phosphoribosyl transferase and orotidine-5'-decarboxylase) (UMPS)	0.00606061
NM_000285.1	peptidase D (PEPD)	0.00606061
NM_001725.1	bactericidal/permeability-increasing protein (BPI)	0.00606061
NM_006066.2	aldo-keto reductase family 1, member A1 (aldehyde reductase) (AKR1A1), transcript variant 1	0.00606061
NM_001628.2	aldo-keto reductase family 1, member B1 (aldose reductase) (AKR1B1)	0.00606061
NM_001349.2	aspartyl-tRNA synthetase [Homo sapiens]	0.00606061
NM_000531.3	ornithine carbamoyltransferase (OTC)	0.00606061
INCYTE UNIQUE	INCYTE UNIQUE	0.00606061
NM_002467.2	v-myc myelocytomatosis viral oncogene homolog (avian) (MYC)	0.00606061
NM_002342.1	lymphotoxin beta receptor (TNFR superfamily, member 3) (LTBR)	0.00606061
AI693528.1	wd43f04x1 Soares_NFL_T_GBC_S1 cDNA clone IMAGE:2330911 3'	0.00606061
NM_000778.2	cytochrome P450, family 4, subfamily A, polypeptide 11 (CYP4A11)	0.00606061
NM_001966.1	enoyl-Coenzyme A, hydratase/3-hydroxyacyl Coenzyme A dehydrogenase (EHHADH)	0.00606061
AW858781.1	RC3-CT0347-160200-013-b05 CT0347 Homo sapiens cDNA	0.00606061
CB161418.1	K-EST0221354 L17N670205n1 cDNA clone L17N670205n1-44-D10 5'	0.00606061
NM_000666.1	aminoacylase 1 (ACY1)	0.00606061
NM_001266.3	carboxylesterase 1 (monocyte/macrophage serine esterase 1) (CES1)	0.00606061
BC035247.1	clone IMAGE:4827879	0.00606061
NM_004316.1	achaete-scute complex-like 1 (Drosophila) (ASCL1)	0.00606061
NM_002194.2	inositol polyphosphate-1-phosphatase (INPP1)	0.00606061
NM_007308.1	synuclein, alpha (non A4 component of amyloid precursor) (SNCA), transcript variant NACP112	0.00606061
NM_007113.1	trichohyalin (THH), mRNA	0.00606061
AK022013.1	cDNA FLJ11951 fis, clone HEMBB1000827	0.00606061
NM_002587.3	protocadherin 1 (cadherin-like 1) (PCDH1), transcript variant 1	0.00606061
NM_003247.2	thrombospondin 2 (THBS2)	0.00606061
NM_054112.1	defensin, beta 118 (DEFB118)	0.00606061
NM_005567.2	lectin, galactoside-binding, soluble, 3 binding protein (LGALS3BP)	0.00606061
NM_000820.1	growth arrest-specific 6 (GAS6)	0.00606061
NM_003038.2	solute carrier family 1 (glutamate/neutral amino acid transporter), member 4 (SLC1A4)	0.00606061
AI821184.1	ac75g09y5 Stratagene lung (#937210) cDNA clone IMAGE:868480 5'	0.00606061
AI424912.1	tg38d02x1 Soares_NFL_T_GBC_S1 cDNA clone IMAGE:2111043 3' similar to gb:J03798 AUTOANTIGEN SMALL NUCLEAR RIBONUCLEOPROTEIN SM-D1 (HUMAN);	0.00606061
NM_002729.2	hematopoietically expressed homeobox (HHEX)	0.00606061
AI913776.1	wd01g05x1 NCI_CGAP_Co3 cDNA clone IMAGE:2326904 3'	0.00606061
NM_006215.2	serine (or cysteine) proteinase inhibitor, clade A (alpha-1 antiproteinase, antitrypsin), member 4 (SERPINA4)	0.00606061
NM_003383.2	very low density lipoprotein receptor (VLDLR)	0.00606061
NM_003049.1	solute carrier family 10 (sodium/bile acid cotransporter family), member 1 (SLC10A1)	0.00606061
AW138840.1	UI-H-BI1-aep-h-09-0-UIs1 NCI_CGAP_Sub3 cDNA clone IMAGE:2720129 3'	0.00606061
NM_004197.1	serine/threonine kinase 19 (STK19), transcript variant 1	0.00606061
NM_201548.1	retinitis pigmentosa 26 (autosomal recessive) (RP26)	0.00606061
NM_000456.1	sulfite oxidase (SUOX), nuclear gene encoding mitochondrial protein	0.00606061
CA432436.1	UI-H-FL1-bgu-e-23-0-UI.s1 NCI_CGAP_FL1 cDNA clone UI-H-FL1-bgu-e-23-0-UI 3'	0.00606061
AW070231.1	xa09e03x1 Soares_NFL_T_GBC_S1 cDNA clone IMAGE:2567836 3'	0.00606061
NM_004945.1	dynamin 2 (DNM2)	0.00606061
AA628856.1	af38h01s1 Soares_total_fetus_Nb2HF8_9w cDNA clone IMAGE:1033969 3'	0.00606061
NM_001661.2	ADP-ribosylation factor 4-like (ARF4L)	0.00606061
NM_017677.2	myotubularin related protein 8 (MTMR8)	0.00606061
AK127336.1	cDNA FLJ45407 fis, clone BRHIP3031733	0.00606061
NM_172160.1	potassium voltage-gated channel, shaker-related subfamily, beta member 1 (KCNAB1), transcript variant 1	0.00606061
AW138360.1	UI-H-BI1-adb-d-07-0-UIs1 NCI_CGAP_Sub3 cDNA clone IMAGE:2716093 3'	0.00606061
BF477507.1	nac62g12.x1 NCI_CGAP_Brn23 cDNA clone IMAGE:3438935 3' similar to contains element MSR1 repetitive element ;	0.00606061
NM_006244.2	protein phosphatase 2, regulatory subunit B (B56), beta isoform (PPP2R5B)	0.00606061
NM_006403.2	neural precursor cell expressed, developmentally down-regulated 9 (NEDD9)	0.00606061
NM_000447.1	presenilin 2 (Alzheimer disease 4) (PSEN2), transcript variant 1	0.00606061
NM_003425.2	zinc finger protein 45 (a Kruppel-associated box (KRAB) domain polypeptide) (ZNF45)	0.00606061
NM_000860.2	hydroxyprostaglandin dehydrogenase 15-(NAD) (HPGD)	0.00606061
NM_000154.1	galactokinase 1 (GALK1)	0.00606061
NM_000553.2	Werner syndrome (WRN)	0.00606061
NM_173608.1	chromosome 14 open reading frame 80 (C14orf80)	0.00606061
NM_005984.1	solute carrier family 25 (mitochondrial carrier; citrate transporter), member 1 (SLC25A1)	0.00606061
NM_004448.1	v-erb-b2 erythroblastic leukemia viral oncogene homolog 2, neuro/glioblastoma derived oncogene homolog (avian) (ERBB2)	0.00606061
NM_000667.2	alcohol dehydrogenase 1A (class I), alpha polypeptide (ADH1A)	0.00606061
NM_000892.2	kallikrein B, plasma (Fletcher factor) 1 (KLKB1)	0.00606061
AL137445.1	mRNA; cDNA DKFZp566O134 (from clone DKFZp566O134)	0.00606061
NM_000412.2	histidine-rich glycoprotein (HRG)	0.00606061
NM_000031.3	aminolevulinate, delta-, dehydratase (ALAD)	0.00606061
NM_178838.3	hypothetical protein LOC90768 (MGC45800), mRNA	0.00606061
NM_000781.1	cytochrome P450, family 11, subfamily A, polypeptide 1 (CYP11A1), nuclear gene encoding mitochondrial protein	0.00606061
NM_001911.2	cathepsin G (CTSG)	0.00606061
NM_000066.1	complement component 8, beta polypeptide (C8B)	0.00606061
NM_182918.2	v-ets erythroblastosis virus E26 oncogene like (avian) (ERG), transcript variant 1	0.00606061
NM_005170.2	achaete-scute complex-like 2 (Drosophila) (ASCL2)	0.00606061
AI242115.1	qh92a11x1 Soares_NFL_T_GBC_S1 cDNA clone IMAGE:1854428 3'	0.00606061
AK026773.1	cDNA: FLJ23120 fis, clone LNG07989	0.00606061
NM_175873.3	hypothetical protein LOC134548 (LOC134548)	0.00606061
NM_000461.2	thyroid hormone receptor, beta (erythroblastic leukemia viral (v-erb-a) oncogene homolog 2, avian) (THRB)	0.00606061
NM_002866.3	RAB3A, member RAS oncogene family (RAB3A)	0.00606061
AW449142.1	UI-H-BI3-akg-a-06-0-UIs1 NCI_CGAP_Sub5 cDNA clone IMAGE:2733994 3'	0.00606061
NM_002412.2	O-6-methylguanine-DNA methyltransferase (MGMT), mRNA	0.00606061
NM_173505.1	ankyrin repeat domain 29 (ANKRD29)	0.00606061
NM_000046.2	arylsulfatase B (ARSB), transcript variant 1	0.00606061
NM_000888.3	integrin, beta 6 (ITGB6)	0.00606061
AK090477.1	FLJ00399 protein	0.00606061
NM_006297.1	X-ray repair complementing defective repair in Chinese hamster cells 1 (XRCC1)	0.00606061
NM_003280.1	troponin C, slow (TNNC1)	0.00606061
NM_002648.2	pim-1 oncogene (PIM1)	0.00606061
NM_000761.2	cytochrome P450, family 1, subfamily A, polypeptide 2 (CYP1A2)	0.00606061
NM_000137.1	fumarylacetoacetate hydrolase (fumarylacetoacetase) (FAH)	0.00606061
NM_033423.2	granzyme H (cathepsin G-like 2, protein h-CCPX) (GZMH)	0.00606061
NM_000185.2	serine (or cysteine) proteinase inhibitor, clade D (heparin cofactor), member 1 (SERPIND1)	0.00606061
AK095791.1	cDNA FLJ38472 fis, clone FEBRA2022148	0.00606061
NM_000687.1	S-adenosylhomocysteine hydrolase (AHCY)	0.00606061
NM_000262.1	N-acetylgalactosaminidase, alpha- (NAGA)	0.00606061
NM_032600.2	testes development-related NYD-SP17 (NYD-SP17)	0.00606061
NM_004907.2	immediate early response 2 (IER2)	0.00606061
BM998639.1	UI-H-DT1-avy-h-11-0-UIs1 NCI_CGAP_DT1 cDNA clone IMAGE:5886010 3'	0.00606061
NM_001144.3	autocrine motility factor receptor (AMFR), transcript variant 1	0.00606061
NM_152295.3	threonyl-tRNA synthetase (TARS)	0.00606061
NM_002829.2	protein tyrosine phosphatase, non-receptor type 3 (PTPN3)	0.00606061
NM_000889.1	integrin, beta 7 (ITGB7)	0.00606061
NM_000672.2	alcohol dehydrogenase 6 (class V) (ADH6)	0.00606061
NM_003291.1	tripeptidyl peptidase II (TPP2)	0.00606061
NM_031482.3	APG10 autophagy 10-like (S cerevisiae) (APG10L)	0.00606061
NM_001608.2	acyl-Coenzyme A dehydrogenase, long chain (ACADL), nuclear gene encoding mitochondrial protein	0.00606061
NM_181552.1	cut-like 1, CCAAT displacement protein (Drosophila) (CUTL1), transcript variant 1	0.00606061
NM_000596.1	insulin-like growth factor binding protein 1 (IGFBP1)	0.00606061
NM_003275.1	tropomodulin 1 (TMOD1)	0.00606061
NM_004988.3	melanoma antigen, family A, 1 (directs expression of antigen MZ2-E) (MAGEA1)	0.00606061
NM_005729.3	peptidylprolyl isomerase F precursor; peptidyl-prolyl cis-trans isomerase, mitochondral; cyclophilin F; cyclophilin 3; PPIase; rotamase [Homo sapiens]	0.00606061
NM_002376.4	MAP/microtubule affinity-regulating kinase 3 (MARK3)	0.00606061
NM_002691.1	polymerase (DNA directed), delta 1, catalytic subunit 125kDa (POLD1)	0.00606061
NM_006010.1	arginine-rich, mutated in early stage tumors (ARMET)	0.00606061
NM_006894.4	flavin containing monooxygenase 3 (FMO3), transcript variant 1, mRNA	0.00606061
NM_006084.3	interferon-stimulated transcription factor 3, gamma 48kDa (ISGF3G)	0.00606061
NM_004513.3	interleukin 16 (lymphocyte chemoattractant factor) (IL16), transcript variant 1	0.00606061
AI986352.1	wr82d05x1 NCI_CGAP_Ut1 cDNA clone IMAGE:2494185 3' similar to contains Alu repetitive element;contains element KER repetitive element ;	0.00606061
AA669139.1	ab94b10s1 Stratagene lung (#937210) cDNA clone IMAGE:854587 3'	0.00606061
NM_004634.1	bromodomain and PHD finger containing, 1 (BRPF1)	0.00606061
NM_003407.1	zinc finger protein 36, C3H type, homolog (mouse) (ZFP36)	0.00606061
NM_000780.2	cytochrome P450, family 7, subfamily A, polypeptide 1 (CYP7A1)	0.00606061
NM_001361.2	dihydroorotate dehydrogenase (DHODH), nuclear gene encoding mitochondrial protein	0.00606061
AK025552.1	cDNA: FLJ21899 fis, clone HEP03467	0.00606061
NM_000359.1	transglutaminase 1 (K polypeptide epidermal type I, protein-glutamine-gamma-glutamyltransferase) (TGM1)	0.00606061
BX109428.1	NCI_CGAP_GCB1 cDNA clone IMAGp998A091747	0.00606061
NM_004476.1	folate hydrolase (prostate-specific membrane antigen) 1 (FOLH1)	0.00606061
BX093288.1	Soares pineal gland 3NbHPG cDNA clone IMAGp998I19889 ; IMAGE:383706	0.00606061
NM_000120.2	epoxide hydrolase 1, microsomal (xenobiotic) (EPHX1)	0.00606061
AW770880.1	hn54f01.x1 NCI_CGAP_Co17 cDNA clone IMAGE:3027481 3'	0.00606061
AW339941.1	hc90g03x1 Soares_NFL_T_GBC_S1 cDNA clone IMAGE:2907316 3' similar to contains Alu repetitive element;contains element MER28 repetitive element ;	0.00606061
BX100783.1	NCI_CGAP_GCB1 cDNA clone IMAGp998I182041 ; IMAGE:826073	0.00606061
NM_000348.2	steroid-5-alpha-reductase, alpha polypeptide 2 (3-oxo-5 alpha-steroid delta 4-dehydrogenase alpha 2) (SRD5A2)	0.00606061
AW970604.1	EST382685 MAGE resequences, MAGK Homo sapiens cDNA	0.00606061
BM824916.1	K-EST0096544 S22SNU16n1 cDNA clone S22SNU16n1-100-F12 5'	0.00606061
AK127696.1	cDNA FLJ45796 fis, clone NT2RI2012542	0.00606061
BI757335.1	603029552F1 NIH_MGC_114 cDNA clone IMAGE:5199805 5'	0.00606061
AK126699.1	cDNA FLJ44745 fis, clone BRACE3028360	0.00606061
NM_001607.2	acetyl-Coenzyme A acyltransferase 1 (peroxisomal 3-oxoacyl-Coenzyme A thiolase) (ACAA1), nuclear gene encoding mitochondrial protein	0.00606061
NM_001611.2	acid phosphatase 5, tartrate resistant (ACP5)	0.00606061
NM_001756.2	serine (or cysteine) proteinase inhibitor, clade A (alpha-1 antiproteinase, antitrypsin), member 6 (SERPINA6)	0.00606061
NM_001882.3	corticotropin releasing hormone binding protein (CRHBP)	0.00606061
NM_003005.2	selectin P (granule membrane protein 140kDa, antigen CD62) (SELP)	0.00606061
NM_003056.2	solute carrier family 19 (folate transporter), member 1 (SLC19A1), transcript variant 1	0.00606061
NM_004024.2	activating transcription factor 3 (ATF3)	0.00606061
NM_032964.2	chemokine (C-C motif) ligand 15 (CCL15), transcript variant 1	0.00606061
AK093612.1	cDNA FLJ36293 fis, clone THYMU2004111	0.00606061
NM_004853.1	syntaxin 8 (STX8)	0.00606061
AK125802.1	cDNA FLJ43814 fis, clone TESTI4001473	0.00606061
NM_006042.1	heparan sulfate (glucosamine) 3-O-sulfotransferase 3A1 (HS3ST3A1)	0.00606061
AI452816.1	tj50h02.x1 Soares_NSF_F8_9W_OT_PA_P_S1 cDNA clone IMAGE:2144979 3' similar to contains Alu repetitive element;	0.00606061
AK024315.1	cDNA FLJ14253 fis, clone OVARC1001376	0.00606061
NM_006295.1	valyl-tRNA synthetase 2 (VARS2)	0.00606061
NM_006420.1	ADP-ribosylation factor guanine nucleotide-exchange factor 2 (brefeldin A-inhibited) (ARFGEF2)	0.00606061
NM_007229.1	protein kinase C and casein kinase substrate in neurons 2 (PACSIN2)	0.00606061
BC021140.1	chromosome 10 open reading frame 90, mRNA (cDNA clone IMAGE:4871932)	0.00606061
CN413953.1	17000532828581 GRN_ES Homo sapiens cDNA 5'	0.00606061
NM_012124.1	cysteine and histidine-rich domain (CHORD)-containing, zinc binding protein 1 (CHORDC1)	0.00606061
BX115579.1	Soares fetal liver spleen 1NFLS cDNA clone IMAGp998G23416	0.00606061
NM_012177.2	F-box protein 5 (FBXO5)	0.00606061
NM_012236.1	sex comb on midleg homolog 1 (Drosophila) (SCMH1)	0.00606061
BX090808.1	Soares_fetal_liver_spleen_1NFLS_S1 cDNA clone IMAGp998P021070 ; IMAGE:453361	0.00606061
AV734547.1	cdA cDNA clone cdAANF11 5'	0.00606061
W37659.1	zc12e06r1 Soares_parathyroid_tumor_NbHPA cDNA clone IMAGE:322114 5' similar to contains Alu repetitive element;	0.00606061
NM_012424.2	ribosomal protein S6 kinase, 52kDa, polypeptide 1 (RPS6KC1)	0.00606061
BU163776.1	AGENCOURT_7852375 NIH_MGC_67 cDNA clone IMAGE:6140064 5'	0.00606061
CD642437.1	AGENCOURT_14575763 NIA cDNA clone IMAGE:30422771 5'	0.00606061
NM_013255.3	muskelin 1, intracellular mediator containing kelch motifs (MKLN1)	0.00606061
AK090687.1	cDNA FLJ33368 fis, clone BRACE2005787	0.00606061
NM_013267.2	glutaminase 2 (liver, mitochondrial) (GLS2), nuclear gene encoding mitochondrial protein, transcript variant 1	0.00606061
NM_013332.1	hypoxia-inducible protein 2 (HIG2)	0.00606061
NM_182981.1	pregnancy-induced growth inhibitor (OKL38)	0.00606061
NM_013391.2	dimethylglycine dehydrogenase (DMGDH), nuclear gene encoding mitochondrial protein	0.00606061
NM_013412.1	RAB, member of RAS oncogene family-like 2A (RABL2A), transcript variant 1	0.00606061
AK024411.1	cDNA FLJ14349 fis, clone THYRO1001637	0.00606061
AW972358.1	EST384449 MAGE resequences, MAGL Homo sapiens cDNA	0.00606061
NM_014206.1	chromosome 11 open reading frame 10 (C11orf10)	0.00606061
AI365243.1	qz41d03.x1 NCI_CGAP_Kid11 cDNA clone IMAGE:2029445 3'	0.00606061
NM_014345.1	zinc finger protein 318 (ZNF318)	0.00606061
NM_014517.2	upstream binding protein 1 (LBP-1a) (UBP1)	0.00606061
AK127304.1	cDNA FLJ45372 fis, clone BRHIP3018278, highly similar to Ubiquitin-conjugating enzyme E2-17 kDa 3 (EC 63.2.19)	0.00606061
AF086538.1	full length insert cDNA clone ZE08G04	0.00606061
AA035684.1	ze25c05r1 Soares_fetal_heart_NbHH19W cDNA clone IMAGE:360008 5'	0.00606061
NM_016030.5	tetratricopeptide repeat domain 15 (TTC15)	0.00606061
AA664452.1	ae94d02s1 Human bone marrow stromal cells cDNA clone IMAGE:1026723 3' similar to contains element LTR4 repetitive element ;	0.00606061
NM_016041.2	carcinoma related gene (F-LANa)	0.00606061
NM_016084.3	RAS, dexamethasone-induced 1 (RASD1)	0.00606061
NM_016095.1	DNA replication complex GINS protein PSF2 (Pfs2)	0.00606061
AW131589.1	xf31g08x1 NCI_CGAP_Brn50 cDNA clone IMAGE:2619710 3'	0.00606061
NM_016147.1	protein phosphatase methylesterase-1 (PME-1)	0.00606061
NM_016158.1	erythrocyte transmembrane protein (LOC51145), mRNA	0.00606061
NM_198287.1	inhibitor of growth family, member 4 (ING4), transcript variant 2	0.00606061
NM_001002032.1	hematological and neurological expressed 1 (HN1), transcript variant 2, mRNA	0.00606061
BX486780.1	DKFZp686G04253_r1 686 (synonym: hlcc3) cDNA clone DKFZp686G04253 5'	0.00606061
AW962332.1	EST374405 MAGE resequences, MAGG Homo sapiens cDNA	0.00606061
NM_016227.1	chromosome 1 open reading frame 9 (C1orf9)	0.00606061
NM_016229.2	cytochrome b5 reductase b5R2 (CYB5R2), transcript variant 1	0.00606061
BG655967.1	ib35d01y1 HR85 islet Homo sapiens cDNA 5'	0.00606061
NM_016290.3	receptor associated protein 80 (RAP80)	0.00606061
NM_016319.1	COP9 constitutive photomorphogenic homolog subunit 7A (Arabidopsis) (COPS7A)	0.00606061
NM_016816.1	2',5'-oligoadenylate synthetase 1, 40/46kDa (OAS1), transcript variant E18	0.00606061
NM_173352.1	keratin 5b (K5B)	0.00606061
BI912979.1	603176464F1 NIH_MGC_121 cDNA clone IMAGE:5241062 5'	0.00606061
AA258386.1	zr61a07s1 Soares_NhHMPu_S1 cDNA clone IMAGE:667860 3'	0.00606061
R02328.1	ye82d02s1 Soares fetal liver spleen 1NFLS cDNA clone IMAGE:124227 3'	0.00606061
AW167267.1	xg73d08.x1 NCI_CGAP_Ut4 cDNA clone IMAGE:2633967 3' similar to contains Alu repetitive element;contains element MER22 repetitive element ;	0.00606061
BI016460.1	QV0-ET0149-150301-519-c04 ET0149 Homo sapiens cDNA	0.00606061
AW971070.1	EST383156 MAGE resequences, MAGK Homo sapiens cDNA	0.00606061
BX096609.1	Soares retina N2b4HR cDNA clone IMAGp998L12439	0.00606061
NM_000049.1	aspartoacylase (aminoacylase 2, Canavan disease) (ASPA)	0.00606061
NM_001482.1	glycine amidinotransferase (L-arginine:glycine amidinotransferase) (GATM)	0.00606061
AF339770.1	clone IMAGE:125405	0.00606061
NM_004568.4	serine (or cysteine) proteinase inhibitor, clade B (ovalbumin), member 6 (SERPINB6)	0.00606061
AI939509.1	qy26a12x5 NCI_CGAP_Brn23 cDNA clone IMAGE:2013118 3'	0.00606061
NM_001182.1	aldehyde dehydrogenase 7 family, member A1 (ALDH7A1)	0.00606061
NM_002264.1	karyopherin alpha 1 (importin alpha 5) (KPNA1)	0.00606061
NM_181353.1	inhibitor of DNA binding 1, dominant negative helix-loop-helix protein (ID1), transcript variant 2	0.00606061
NM_007244.1	proline rich 4 (lacrimal) (PRR4)	0.00606061
NM_001063.2	transferrin (TF)	0.00606061
T95596.1	ye40b03s1 Soares fetal liver spleen 1NFLS cDNA clone IMAGE:120173 3'	0.00606061
NM_024810.1	hypothetical protein FLJ23018 (FLJ23018)	0.00606061
NM_003088.2	fascin homolog 1, actin-bundling protein (Strongylocentrotus purpuratus) (FSCN1), mRNA	0.00606061
NM_000389.2	cyclin-dependent kinase inhibitor 1A (p21, Cip1) (CDKN1A), transcript variant 1	0.00606061
XM_305070.1	LOC351706 (LOC351706), mRNA	0.00606061
AW027194.1	wt72e09x1 Soares_thymus_NHFTh cDNA clone IMAGE:2513032 3' similar to contains TAR1.t2 TAR1 repetitive element ;	0.00606061
AK025332.1	cDNA: FLJ21679 fis, clone COL09221	0.00606061
NM_006178.1	N-ethylmaleimide-sensitive factor (NSF)	0.00606061
BC042015.1	clone IMAGE:5311591, mRNA	0.00606061
NM_001076.1	UDP glycosyltransferase 2 family, polypeptide B15 (UGT2B15)	0.00606061
AI961234.1	wt15d01x1 NCI_CGAP_Ut1 cDNA clone IMAGE:2507521 3'	0.00606061
AW044501.1	wx22g03x1 NCI_CGAP_Kid11 cDNA clone IMAGE:2544436 3'	0.00606061
CB957007.1	AGENCOURT_13665271 NIH_MGC_184 cDNA clone IMAGE:30353414 5'	0.00606061
AK055108.1	cDNA FLJ30546 fis, clone BRAWH2001438	0.00606061
BX116810.1	Soares placenta Nb2HP cDNA clone IMAGp998D02209	0.00606061
NM_006929.3	superkiller viralicidic activity 2-like (S cerevisiae) (SKIV2L)	0.00606061
NM_000694.1	aldehyde dehydrogenase 3 family, member B1 (ALDH3B1)	0.00606061
AK074308.1	cDNA FLJ23728 fis, clone HEP14243	0.00606061
NM_002859.1	paxillin (PXN)	0.00606061
AW303087.1	xr88f05x1 NCI_CGAP_Lu26 cDNA clone IMAGE:2767233 3'	0.00606061
NM_004419.2	dual specificity phosphatase 5 (DUSP5)	0.00606061
BF224050.1	7q83c02x1 NCI_CGAP_Lu24 cDNA clone IMAGE:3704834 3'	0.00606061
AK054922.1	cDNA FLJ30360 fis, clone BRACE2007761	0.00606061
AI432418.1	tg73d03x1 Soares_NhHMPu_S1 cDNA clone IMAGE:2114405 3'	0.00606061
NM_005284.2	G protein-coupled receptor 6 (GPR6)	0.00606061
NM_005281.2	G protein-coupled receptor 3 (GPR3)	0.00606061
NM_001543.3	N-deacetylase/N-sulfotransferase (heparan glucosaminyl) 1 (NDST1)	0.00606061
R16095.1	ya51c12s2 Soares fetal liver spleen 1NFLS cDNA clone IMAGE:66454 3'	0.00606061
F23258.1	HSPD21409 HM3 cDNA clone s4000087H10	0.00606061
AI277955.1	qm51c01x1 Soares_placenta_8to9weeks_2NbHP8to9W cDNA clone IMAGE:1892256 3' similar to contains Alu repetitive element;	0.00606061
NM_006230.1	polymerase (DNA directed), delta 2, regulatory subunit 50kDa (POLD2)	0.00606061
BM968235.1	UI-CF-DU1-aao-m-04-0-UIs1 UI-CF-DU1 cDNA clone UI-CF-DU1-aao-m-04-0-UI 3'	0.00606061
BE504168.1	hv86c04x1 NCI_CGAP_Lu24 cDNA clone IMAGE:3180294 3'	0.00606061
AA551150.1	nk76b03s1 NCI_CGAP_Sch1 cDNA clone IMAGE:1019405 3' similar to contains Alu repetitive element;	0.00606061
NM_003044.2	solute carrier family 6 (neurotransmitter transporter, betaine/GABA), member 12 (SLC6A12)	0.00606061
CD723630.1	oj24e12y1 Human lacrimal gland, unamplified: oj cDNA clone oj24e12 5'	0.00606061
AI990596.1	ws22b07.x1 NCI_CGAP_GC6 cDNA clone IMAGE:2497909 3'	0.00606061
NM_003072.2	SWI/SNF related, matrix associated, actin dependent regulator of chromatin, subfamily a, member 4 (SMARCA4)	0.00606061
AA779243.1	zj39g02s1 Soares_fetal_liver_spleen_1NFLS_S1 cDNA clone IMAGE:452690 3'	0.00606061
NM_004104.4	fatty acid synthase (FASN)	0.00606061
AA984073.1	am76c12s1 Stratagene schizo brain S11 cDNA clone IMAGE:1616374 3'	0.00606061
NM_000232.2	sarcoglycan, beta (43kDa dystrophin-associated glycoprotein) (SGCB)	0.00606061
AK024214.1	cDNA FLJ14152 fis, clone MAMMA1003089	0.00606061
NM_002189.2	interleukin 15 receptor, alpha (IL15RA), transcript variant 1	0.00606061
NM_004512.3	interleukin 11 receptor, alpha (IL11RA), transcript variant 1	0.00606061
AW978217.1	EST390326 MAGE resequences, MAGP Homo sapiens cDNA	0.00606061
NM_002190.2	interleukin 17 (cytotoxic T-lymphocyte-associated serine esterase 8) (IL17)	0.00606061
BX096268.1	Soares fetal liver spleen 1NFLS cDNA clone IMAGp998I14661	0.00606061
NM_002245.2	potassium channel, subfamily K, member 1 (KCNK1)	0.00606061
W70168.1	W70168 zd52b02.r1 Soares_fetal_heart_NbHH19W cDNA clone IMAGE:344235 5' similar to contains Alu repetitive element;	0.00606061
NM_004716.2	proprotein convertase subtilisin/kexin type 7 (PCSK7)	0.00606061
NM_000178.2	glutathione synthetase (GSS)	0.00606061
BX101711.1	NCI_CGAP_Br2 cDNA clone IMAGp998H224155	0.00606061
CD238996.1	FNPBJC11 FNP Homo sapiens cDNA	0.00606061
BE614553.1	601503815T1 NIH_MGC_71 cDNA clone IMAGE:3905834 3'	0.00606061
NM_003810.2	tumor necrosis factor (ligand) superfamily, member 10 (TNFSF10)	0.00606061
NM_012256.2	zinc finger protein 212 (ZNF212)	0.00606061
NM_004135.2	isocitrate dehydrogenase 3 (NAD+) gamma (IDH3G), nuclear gene encoding mitochondrial protein, transcript variant 1	0.00606061
NM_006060.2	zinc finger protein, subfamily 1A, 1 (Ikaros) (ZNFN1A1)	0.00606061
NM_001929.2	deoxyguanosine kinase (DGUOK), nuclear gene encoding mitochondrial protein, transcript variant 4	0.00606061
BF591677.1	7n54d03x1 NCI_CGAP_Lu24 cDNA clone IMAGE:3568540 3' similar to contains Alu repetitive element;contains element PTR5 repetitive element ;	0.00606061
NM_002733.3	protein kinase, AMP-activated, gamma 1 non-catalytic subunit (PRKAG1), transcript variant 1	0.00606061
NM_006053.2	T-cell, immune regulator 1, ATPase, H+ transporting, lysosomal V0 protein a isoform 3 (TCIRG1), transcript variant 2	0.00606061
AI937195.1	wp74c05x1 NCI_CGAP_Brn25 cDNA clone IMAGE:2467496 3' similar to contains Alu repetitive element;contains element MIR repetitive element ;	0.00606061
R05816.1	ye93g03s1 Soares fetal liver spleen 1NFLS cDNA clone IMAGE:125332 3' similar to contains MER9 repetitive element ;	0.00606061
AV728294.1	HTC cDNA clone HTCBIE09 5'	0.00606061
NM_003315.1	DnaJ (Hsp40) homolog, subfamily C, member 7 (DNAJC7)	0.00606061
NM_002862.3	phosphorylase, glycogen; brain (PYGB)	0.00606061
AI800792.1	wg13b11x1 Soares_NSF_F8_9W_OT_PA_P_S1 cDNA clone IMAGE:2364957 3'	0.00606061
NM_006841.3	solute carrier family 38, member 3 (SLC38A3)	0.00606061
NM_001184.2	ataxia telangiectasia and Rad3 related (ATR)	0.00606061
AF339813.1	clone IMAGE:297403	0.00606061
NM_153368.1	connexin401 (CX40.1)	0.00606061
NM_012402.2	ADP-ribosylation factor interacting protein 2 (arfaptin 2) (ARFIP2)	0.00606061
AI305112.1	HA2553 Human fetal liver cDNA library Homo sapiens cDNA	0.00606061
AW979075.1	EST391185 MAGE resequences, MAGP Homo sapiens cDNA	0.00606061
NM_005420.2	sulfotransferase family 1E, estrogen-preferring, member 1 (SULT1E1)	0.00606061
BX115085.1	NCI_CGAP_GCB1 cDNA clone IMAGp998M162012	0.00606061
NM_183236.1	RAB27A, member RAS oncogene family (RAB27A), transcript variant 4	0.00606061
AK021439.1	cDNA FLJ11377 fis, clone HEMBA1000442	0.00606061
AF087989.1	HUMYX29D10 Homo sapiens full length insert cDNA clone YX29D10	0.00606061
NM_005900.1	SMAD, mothers against DPP homolog 1 (Drosophila) (SMAD1)	0.00606061
NM_000410.2	hemochromatosis (HFE), transcript variant 1	0.00606061
AW243062.1	xn28g11x1 NCI_CGAP_Kid11 cDNA clone IMAGE:2695076 3'	0.00606061
NM_003040.2	solute carrier family 4, anion exchanger, member 2 (erythrocyte membrane protein band 3-like 1) (SLC4A2)	0.00606061
NM_198700.1	CUG triplet repeat, RNA binding protein 1 (CUGBP1), transcript variant 2	0.00606061
AK024712.1	cDNA: FLJ21059 fis, clone CAS00740	0.00606061
AI612085.1	tt64c03x1 NCI_CGAP_HSC4 cDNA clone IMAGE:2245540 3'	0.00606061
NM_000577.3	interleukin 1 receptor antagonist (IL1RN), transcript variant 3	0.00606061
NM_178124.3	hypothetical protein LOC91966 (LOC91966)	0.00606061
NM_015698.3	G patch domain and KOW motifs (GPKOW)	0.00606061
NM_007181.3	mitogen-activated protein kinase kinase kinase kinase 1 (MAP4K1)	0.00606061
NM_005901.2	SMAD, mothers against DPP homolog 2 (Drosophila) (SMAD2)	0.00606061
NM_022664.1	extracellular matrix protein 1 (ECM1), transcript variant 2	0.00606061
AA515443.1	ng66f04s1 NCI_CGAP_Lip2 cDNA clone IMAGE:939775 similar to contains Alu repetitive element;contains element MER22 repetitive element ;	0.00606061
NM_178033.1	cytochrome P450, family 4, subfamily X, polypeptide 1 (CYP4X1)	0.00606061
U69127.1	FUSE binding protein 3 (FBP3) mRNA	0.00606061
NM_002468.2	myeloid differentiation primary response gene (88) (MYD88)	0.00606061
NM_005309.1	glutamic-pyruvate transaminase (alanine aminotransferase) (GPT)	0.00606061
NM_021902.2	FXYD domain containing ion transport regulator 1 (phospholemman) (FXYD1), transcript variant b	0.00606061
NM_183001.2	SHC (Src homology 2 domain containing) transforming protein 1 (SHC1)	0.00606061
NM_021953.2	forkhead box M1 (FOXM1), transcript variant 2	0.00606061
AI093473.1	qb15a05x1 Soares_pregnant_uterus_NbHPU cDNA clone IMAGE:1696304 3' similar to contains Alu repetitive element;	0.00606061
AI540121.1	td09f10x1 NCI_CGAP_CLL1 cDNA clone IMAGE:2075179 3'	0.00606061
NM_007023.1	Rap guanine nucleotide exchange factor (GEF) 4 (RAPGEF4)	0.00606061
AL161980.1	mRNA; cDNA DKFZp761H1023 (from clone DKFZp761H1023)	0.00606061
AK021686.1	cDNA FLJ11624 fis, clone HEMBA1004193	0.00606061
NM_194288.1	hypothetical protein LOC146712 (LOC146712)	0.00606061
AW663497.1	hi70h12x1 Soares_NFL_T_GBC_S1 cDNA clone IMAGE:2977703 3'	0.00606061
NM_004694.2	solute carrier family 16 (monocarboxylic acid transporters), member 6 (SLC16A6)	0.00606061
NM_002018.2	flightless I homolog (Drosophila) (FLII)	0.00606061
AI219707.1	qg82h04x1 Soares_NFL_T_GBC_S1 cDNA clone IMAGE:1841719 3'	0.00606061
AL704306.1	DKFZp686A2030_r1 686 (synonym: hlcc3) cDNA clone DKFZp686A2030 5'	0.00606061
NM_001441.1	fatty acid amide hydrolase (FAAH)	0.00606061
NM_002996.1	chemokine (C-X3-C motif) ligand 1 (CX3CL1)	0.00606061
NM_000935.1	procollagen-lysine, 2-oxoglutarate 5-dioxygenase (lysine hydroxylase) 2 (PLOD2), transcript variant 2	0.00606061
BQ888257.1	AGENCOURT_8415437 Lupski_sympathetic_trunk cDNA clone IMAGE:6192180 5'	0.00606061
NM_005596.1	nuclear factor I/B (NFIB)	0.00606061
NM_005026.2	phosphoinositide-3-kinase, catalytic, delta polypeptide (PIK3CD)	0.00606061
NM_001513.2	glutathione transferase zeta 1 (maleylacetoacetate isomerase) (GSTZ1), transcript variant 3	0.00606061
NM_006824.1	EBNA1 binding protein 2 (EBNA1BP2)	0.00606061
AI347004.1	qp59h06x1 NCI_CGAP_Co8 cDNA clone IMAGE:1927355 3'	0.00606061
NM_032470.2	tenascin XB (TNXB), transcript variant XB-S	0.00606061
BF439513.1	nab67a03x1 Soares_NSF_F8_9W_OT_PA_P_S1 cDNA clone IMAGE:3272717 3' similar to contains Alu repetitive element;contains element MER11 repetitive element ;	0.00606061
BU949575.1	in61d09.x1 HR85 islet cDNA clone IMAGE:6126760 3'	0.00606061
AW975051.1	EST387156 MAGE resequences, MAGN Homo sapiens cDNA	0.00606061
NM_197974.1	butyrophilin, subfamily 3, member A3 (BTN3A3), transcript variant 2	0.00606061
NM_181865.1	brain acyl-CoA hydrolase (BACH), transcript variant hBACHc	0.00606061
NM_006657.2	formiminotransferase cyclodeaminase (FTCD), transcript variant B	0.00606061
NM_001463.2	frizzled-related protein (FRZB)	0.00606061
AI359308.1	qy29c12x1 NCI_CGAP_Brn23 cDNA clone IMAGE:2013430 3'	0.00606061
AA256219.1	zr79b06r1 Soares_NhHMPu_S1 cDNA clone IMAGE:681875 5'	0.00606061
AW301854.1	xr84c07x1 NCI_CGAP_Lu26 cDNA clone IMAGE:2766828 3' similar to contains Alu repetitive element;contains element MER31 repetitive element ;	0.00606061
AK095902.1	cDNA FLJ38583 fis, clone HCHON2008871	0.00606061
AW590489.1	hg45e07x1 NCI_CGAP_GC6 cDNA clone IMAGE:2948580 3'	0.00606061
BU929485.1	AGENCOURT_10424207 NIH_MGC_79 cDNA clone IMAGE:6663389 5'	0.00606061
AA702674.1	zi90e01.s1 Soares_fetal_liver_spleen_1NFLS_S1 cDNA clone IMAGE:448056 3' similar to contains Alu repetitive element;	0.00606061
BC035899.1	clone IMAGE:5241266	0.00606061
NM_053005.2	HCCA2 protein (HCCA2)	0.00606061
BX103234.1	NCI_CGAP_Lu5 cDNA clone IMAGp998B124648	0.00606061
N49812.1	N49812 yv23e06.r1 Soares fetal liver spleen 1NFLS cDNA clone IMAGE:243586 5'	0.00606061
NM_001741.1	calcitonin/calcitonin-related polypeptide, alpha (CALCA)	0.00606061
NM_001565.1	chemokine (C-X-C motif) ligand 10 (CXCL10)	0.00606061
NM_001548.1	interferon-induced protein with tetratricopeptide repeats 1 (IFIT1), mRNA	0.00606061
C15240.1	C15240 Clontech human aorta polyA+ mRNA (#6572) cDNA clone GEN-127A05 3'	0.00606061
NM_000125.1	estrogen receptor 1 (ESR1)	0.00606061
AK024173.1	cDNA FLJ14111 fis, clone MAMMA1001630	0.00606061
NM_000166.2	gap junction protein, beta 1, 32kDa (connexin 32, Charcot-Marie-Tooth neuropathy, X-linked) (GJB1)	0.00606061
AI271180.1	qw69d07x1 NCI_CGAP_Ov33 cDNA clone IMAGE:1996333 3'	0.00606061
AK025217.1	cDNA: FLJ21564 fis, clone COL06452	0.00606061
NM_000163.1	growth hormone receptor (GHR)	0.00606061
NM_002001.2	Fc fragment of IgE, high affinity I, receptor for; alpha polypeptide (FCER1A)	0.00606061
AK092644.1	cDNA FLJ35325 fis, clone PROST2012542	0.00606061
NM_002216.1	inter-alpha (globulin) inhibitor H2 (ITIH2)	0.00606061
NM_000236.1	lipase, hepatic (LIPC)	0.00606061
BF112122.1	7l40f03x1 Soares_NSF_F8_9W_OT_PA_P_S1 cDNA clone IMAGE:3524092 3' similar to contains Alu repetitive element;	0.00606061
NM_001917.3	D-amino-acid oxidase (DAO)	0.00606061
AI792042.1	os11f11y5 NCI_CGAP_Lu5 cDNA clone IMAGE:1605069 5' similar to contains Alu repetitive element;contains element MER22 repetitive element ;	0.00606061
NM_017756.1	hypothetical protein FLJ20306 (FLJ20306), mRNA	0.00606061
AW182675.1	xj45d04x1 Soares_NFL_T_GBC_S1 cDNA clone IMAGE:2660167 3'	0.00606061
BX327855.2	PLACENTA COT 25-NORMALIZED cDNA clone CS0DI036YE10 5-PRIME	0.00606061
AW753527.1	PM3-CT0263-091299-007-d05 CT0263 Homo sapiens cDNA	0.00606061
NM_002146.3	homeo box B3 (HOXB3)	0.00606061
NM_002049.2	GATA binding protein 1 (globin transcription factor 1) (GATA1)	0.00606061
AA029608.1	ze94b08r1 Soares_fetal_heart_NbHH19W cDNA clone IMAGE:366615 5'	0.00606061
NM_002625.1	6-phosphofructo-2-kinase/fructose-2,6-biphosphatase 1 (PFKFB1)	0.00606061
CB957055.1	AGENCOURT_13777677 NIH_MGC_184 cDNA clone IMAGE:30350116 5'	0.00606061
AK095264.1	cDNA FLJ37945 fis, clone CTONG2008773	0.00606061
NM_014233.1	upstream binding transcription factor, RNA polymerase I (UBTF)	0.00606061
NM_000030.1	alanine-glyoxylate aminotransferase (oxalosis I; hyperoxaluria I; glycolicaciduria; serine-pyruvate aminotransferase) (AGXT)	0.00606061
NM_002864.1	pregnancy-zone protein (PZP)	0.00606061
AL353942.1	mRNA; cDNA DKFZp761L23121 (from clone DKFZp761L23121)	0.00606061
AK095266.1	cDNA FLJ37947 fis, clone CTONG2009108, highly similar to HOMEOBOX PROTEIN DLX-1	0.00606061
AL038812.1	DKFZp566O1746_r1 566 (synonym: hfkd2) cDNA clone DKFZp566O1746 5'	0.00606061
NM_001827.1	CDC28 protein kinase regulatory subunit 2 (CKS2)	0.00606061
NM_000751.1	cholinergic receptor, nicotinic, delta polypeptide (CHRND)	0.00606061
NM_000152.2	glucosidase, alpha; acid (Pompe disease, glycogen storage disease type II) (GAA)	0.00606061
NM_002935.2	ribonuclease, RNase A family, 3 (eosinophil cationic protein) (RNASE3)	0.00606061
NM_000670.2	alcohol dehydrogenase 4 (class II), pi polypeptide (ADH4)	0.00606061
NM_000567.1	C-reactive protein, pentraxin-related (CRP)	0.00606061
NM_001850.3	collagen, type VIII, alpha 1 (COL8A1), transcript variant 1	0.00606061
AK095038.1	cDNA FLJ37719 fis, clone BRHIP2019047	0.00606061
AA215451.1	zr97d04s1 NCI_CGAP_GCB1 cDNA clone IMAGE:683623 3' similar to contains Alu repetitive element;	0.00606061
NM_002586.3	pre-B-cell leukemia transcription factor 2 (PBX2)	0.00606061
AK096937.1	cDNA FLJ39618 fis, clone SMINT2000824	0.00606061
NM_001250.3	tumor necrosis factor receptor superfamily, member 5 (TNFRSF5), transcript variant 1	0.00606061
NM_001935.3	dipeptidylpeptidase 4 (CD26, adenosine deaminase complexing protein 2) (DPP4)	0.00606061
AA570566.1	nk65e10s1 NCI_CGAP_Sch1 cDNA clone IMAGE:1018410 3' similar to contains Alu repetitive element;contains element MER25 repetitive element ;	0.00606061
NM_018568.1	hypothetical protein PRO0943 (PRO0943), mRNA	0.00606061
NM_006120.2	major histocompatibility complex, class II, DM alpha (HLA-DMA)	0.00606061
AW300552.1	xs66h10x1 NCI_CGAP_Kid11 cDNA clone IMAGE:2774659 3'	0.00606061
AK023073.1	cDNA FLJ13011 fis, clone NT2RP3000561	0.00606061
NM_005848.1	c-myc promoter-binding protein (IRLB)	0.00606061
NM_002095.3	general transcription factor IIE, polypeptide 2, beta 34kDa (GTF2E2)	0.00606061
AK094134.1	cDNA FLJ36815 fis, clone ASTRO2003740	0.00606061
NM_000043.3	tumor necrosis factor receptor superfamily, member 6 (TNFRSF6), transcript variant 1	0.00606061
T88810.1	yd32d04s1 Soares fetal liver spleen 1NFLS cDNA clone IMAGE:109927 3' similar to contains Alu repetitive element;	0.00606061
NM_005384.1	nuclear factor, interleukin 3 regulated (NFIL3)	0.00606061
AW172378.1	xj37h09.x1 Soares_NFL_T_GBC_S1 cDNA clone IMAGE:2659457 3'	0.00606061
AA602573.1	no90e06s1 NCI_CGAP_AA1 cDNA clone IMAGE:1114114 3'	0.00606061
NM_002217.1	inter-alpha (globulin) inhibitor H3 (ITIH3)	0.00606061
AA700444.1	zj74c03s1 Soares_fetal_liver_spleen_1NFLS_S1 cDNA clone IMAGE:460612 3'	0.00606061
NM_000675.3	adenosine A2a receptor (ADORA2A)	0.00606061
BX329972.2	PLACENTA COT 25-NORMALIZED cDNA clone CS0DI014YA10 3-PRIME	0.00606061
AI652609.1	wb21b09x1 NCI_CGAP_GC6 cDNA clone IMAGE:2306297 3'	0.00606061
NM_006709.2	HLA-B associated transcript 8 (BAT8), transcript variant NG36/G9a	0.00606061
H17374.1	H17374 ym38c10.r1 Soares infant brain 1NIB cDNA clone IMAGE:50648 5'	0.00606061
NM_000123.1	excision repair cross-complementing rodent repair deficiency, complementation group 5 (xeroderma pigmentosum, complementation group G (Cockayne syndrome)) (ERCC5)	0.00606061
AI910430.1	wf81h05x1 Soares_NFL_T_GBC_S1 cDNA clone IMAGE:2362041 3' similar to contains Alu repetitive element;	0.00606061
NM_004691.3	ATPase, H+ transporting, lysosomal 38kDa, V0 subunit d isoform 1 (ATP6V0D1)	0.00606061
NM_002893.2	retinoblastoma binding protein 7 (RBBP7)	0.00606061
BQ417053.1	ik41b08y1 HR85 islet cDNA clone IMAGE: 5783390 5'	0.00606061
NM_000431.1	mevalonate kinase (mevalonic aciduria) (MVK)	0.00606061
AI025912.1	ov95e10s1 Soares_testis_NHT cDNA clone IMAGE:1645098 3'	0.00606061
BX114843.1	NCI_CGAP_Co3 cDNA clone IMAGp998C142331 ; IMAGE:937285	0.00606061
AK095743.1	cDNA FLJ38424 fis, clone FEBRA2012090	0.00606061
BF115953.1	7n75b08x1 NCI_CGAP_Ov18 cDNA clone IMAGE:3570375 3' similar to contains Alu repetitive element;	0.00606061
NM_005013.1	nucleobindin 2 (NUCB2)	0.00606061
NM_005007.2	nuclear factor of kappa light polypeptide gene enhancer in B-cells inhibitor-like 1 (NFKBIL1)	0.00606061
NM_000332.1	spinocerebellar ataxia 1 (olivopontocerebellar ataxia 1, autosomal dominant, ataxin 1) (SCA1)	0.00606061
AI693330.1	wd91d03x1 NCI_CGAP_Lu24 cDNA clone IMAGE:2338949 3' similar to contains Alu repetitive element;	0.00606061
AI872095.1	wm55b04x1 NCI_CGAP_Ut2 cDNA clone IMAGE:2439823 3' similar to contains Alu repetitive element;	0.00606061
NM_005518.1	3-hydroxy-3-methylglutaryl-Coenzyme A synthase 2 (mitochondrial) (HMGCS2)	0.00606061
AV697345.1	GKC cDNA clone GKCADE05 5'	0.00606061
BX101362.1	Soares fetal liver spleen 1NFLS cDNA clone IMAGp998P06384 ; IMAGE:200309	0.00606061
AA722048.1	zh18e09s1 Soares_pineal_gland_N3HPG cDNA clone IMAGE:412456 3' similar to contains Alu repetitive element;	0.00606061
AA609790.1	ae62a02s1 Stratagene lung carcinoma 937218 cDNA clone IMAGE:951434 3'	0.00606061
NM_012075.1	chromosome 16 open reading frame 35 (C16orf35)	0.00606061
NM_003364.2	uridine phosphorylase 1 (UPP1), transcript variant 1	0.00606061
NM_006513.2	seryl-tRNA synthetase (SARS)	0.00606061
X91348.1	Hsapiens predicted non coding cDNA (DGCR5)	0.00606061
BX093798.1	Soares_fetal_liver_spleen_1NFLS_S1 cDNA clone IMAGp998C124202	0.00606061
NM_000084.1	chloride channel 5 (nephrolithiasis 2, X-linked, Dent disease) (CLCN5)	0.00606061
AK056890.1	cDNA FLJ32328 fis, clone PROST2004481	0.00606061
NM_004563.1	phosphoenolpyruvate carboxykinase 2 (mitochondrial) (PCK2)	0.00606061
NM_005218.2	defensin, beta 1 (DEFB1)	0.00606061
AK092543.1	cDNA FLJ35224 fis, clone PROST2000961	0.00606061
AK055422.1	cDNA FLJ30860 fis, clone FEBRA2003470	0.00606061
AI733705.1	qe69c04x5 Soares_fetal_lung_NbHL19W cDNA clone IMAGE:1744230 3' similar to contains Alu repetitive element;	0.00606061
AK093330.1	cDNA FLJ36011 fis, clone TESTI2015947	0.00606061
NM_005836.1	heat-responsive protein 12 (HRSP12)	0.00606061
NM_001414.1	eukaryotic translation initiation factor 2B, subunit 1 alpha, 26kDa (EIF2B1)	0.00606061
NM_021071.1	Dombrock blood group (DO)	0.00606061
BG747999.1	602705675F1 NIH_MGC_43 cDNA clone IMAGE:4842259 5'	0.00606061
NM_003488.2	A kinase (PRKA) anchor protein 1 (AKAP1), nuclear gene encoding mitochondrial protein, transcript variant 1	0.00606061
NM_173055.1	zonadhesin (ZAN), transcript variant 1	0.00606061
BF476293.1	naa20b07x1 NCI_CGAP_Pr28 cDNA clone IMAGE:3255133 3' similar to contains Alu repetitive element;	0.00606061
NM_003057.2	solute carrier family 22 (organic cation transporter), member 1 (SLC22A1), transcript variant 1	0.00606061
BF436828.1	7p64g10x1 NCI_CGAP_Pr28 cDNA clone IMAGE:3650874 3'	0.00606061
AA161359.1	zq39a12s1 Stratagene hNT neuron (#937233) cDNA clone IMAGE:632062 3' similar to gb:L27670 Human Landsteiner-Wiener blood group glycoprotein (HUMAN);	0.00606061
NM_199416.1	papillary renal cell carcinoma (translocation-associated) (PRCC), transcript variant 2	0.00606061
AA436987.1	zv54f09.r1 Soares_testis_NHT cDNA clone IMAGE:757481 5' similar to contains element LTR2 repetitive element ;	0.00606061
NM_000259.1	myosin VA (heavy polypeptide 12, myoxin) (MYO5A)	0.00606061
N70451.1	N70451 za62f10.s1 Soares fetal liver spleen 1NFLS cDNA clone IMAGE:297163 3'	0.00606061
BF477926.1	7r07b04.x1 NCI_CGAP_Lu24 cDNA clone IMAGE:3707071 3' similar to contains element MER36 repetitive element ;	0.00606061
AI832412.1	at68g07x1 Barstead colon HPLRB7 cDNA clone IMAGE:2377212 3'	0.00606061
BF965414.1	602268357F1 NIH_MGC_81 cDNA clone IMAGE:4356399 5'	0.00606061
NM_000640.2	interleukin 13 receptor, alpha 2 (IL13RA2)	0.00606061
AW130207.1	xf47a03x1 NCI_CGAP_Gas4 cDNA clone IMAGE:2621164 3'	0.00606061
BC025999.1	clone IMAGE:4291396	0.00606061
Y09321.1	Hsapiens TAFII105 mRNA, partial	0.00606061
NM_003659.1	alkylglycerone phosphate synthase (AGPS)	0.00606061
NM_003443.1	zinc finger protein 151 (pHZ-67) (ZNF151)	0.00606061
NM_003726.2	src family associated phosphoprotein 1 (SCAP1)	0.00606061
NM_007363.3	non-POU domain containing, octamer-binding (NONO)	0.00606061
AL600788.1	DKFZp313E1038_r1 313 (synonym: hlcc2) cDNA clone DKFZp313E1038 5'	0.00606061
BI520070.1	603071387F1 NIH_MGC_119 cDNA clone IMAGE:5163477 5'	0.00606061
BG745973.1	602724184T1 NIH_MGC_113 cDNA clone IMAGE:4850372 3'	0.00606061
BX096805.1	Soares_fetal_liver_spleen_1NFLS_S1 cDNA clone IMAGp998G12975	0.00606061
NM_000856.1	guanylate cyclase 1, soluble, alpha 3 (GUCY1A3)	0.00606061
BX101373.1	Soares_testis_NHT cDNA clone IMAGp998O184454	0.00606061
AI052808.1	oz11f11x1 Soares_fetal_liver_spleen_1NFLS_S1 cDNA clone IMAGE:1675053 3'	0.00606061
AI674070.1	wd15g11x1 Soares_NFL_T_GBC_S1 cDNA clone IMAGE:2328260 3'	0.00606061
NM_002423.2	matrix metalloproteinase 7 (matrilysin, uterine) (MMP7)	0.00606061
NM_000709.2	branched chain keto acid dehydrogenase E1, alpha polypeptide (maple syrup urine disease) (BCKDHA)	0.00606061
NM_006006.3	zinc finger protein 145 (Kruppel-like, expressed in promyelocytic leukemia) (ZNF145)	0.00606061
AW590741.1	hg38e04x1 NCI_CGAP_GC6 cDNA clone IMAGE:2947902 3'	0.00606061
NM_138578.1	BCL2-like 1 (BCL2L1), nuclear gene encoding mitochondrial protein, transcript variant 1	0.00606061
BF995758.1	MR2-GN0123-061100-009-c12 GN0123 Homo sapiens cDNA	0.00606061
NM_001943.1	desmoglein 2 (DSG2)	0.00606061
NM_001981.1	epidermal growth factor receptor pathway substrate 15 (EPS15)	0.00606061
NM_012205.1	3-hydroxyanthranilate 3,4-dioxygenase (HAAO)	0.00606061
NM_001516.3	general transcription factor IIH, polypeptide 3, 34kDa (GTF2H3)	0.00606061
NM_007357.1	component of oligomeric golgi complex 2 (COG2)	0.00606061
NM_004350.1	runt-related transcription factor 3 (RUNX3)	0.00606061
NM_006682.1	fibrinogen-like 2 (FGL2)	0.00606061
NM_005230.2	ELK3, ETS-domain protein (SRF accessory protein 2) (ELK3)	0.00606061
AK096708.1	cDNA FLJ39389 fis, clone PLACE6003621	0.00606061
N29956.1	yw53e06s1 Weizmann Olfactory Epithelium cDNA clone IMAGE:255970 3' similar to contains Alu repetitive element;contains element LTR5 repetitive element ;	0.00606061
U06711.1	tracheobronchial mucin (MUC5) mRNA	0.00606061
R34569.1	R34569 yh85a12.r1 Soares placenta Nb2HP cDNA clone IMAGE:136510 5'	0.00606061
Z74615.1	Hsapiens mRNA for prepro-alpha1(I) collagen	0.00606061
NM_018957.2	SH3-domain binding protein 1 (SH3BP1)	0.00606061
NM_019601.2	sushi domain containing 2 (SUSD2)	0.00606061
AI374911.1	ta66a11x1 Soares_total_fetus_Nb2HF8_9w cDNA clone IMAGE:2049020 3' similar to contains Alu repetitive element;	0.00606061
NM_022716.1	paired related homeobox 1 (PRRX1), transcript variant pmx-1b	0.00606061
NM_023019.1	dynactin 1 (p150, glued homolog, Drosophila) (DCTN1), transcript variant 2	0.00606061
NM_000481.2	aminomethyltransferase (glycine cleavage system protein T) (AMT)	0.00606061
NM_006417.2	interferon-induced protein 44 (IFI44)	0.00606061
AI480282.1	tm26e07.x1 Soares_NFL_T_GBC_S1 cDNA clone IMAGE:2157732 3' similar to contains MER2.b1 MER2 repetitive element ;	0.00606061
NM_002153.1	hydroxysteroid (17-beta) dehydrogenase 2 (HSD17B2)	0.00606061
NM_002630.1	progastricsin (pepsinogen C) (PGC)	0.00606061
NM_000934.1	serine (or cysteine) proteinase inhibitor, clade F (alpha-2 antiplasmin, pigment epithelium derived factor), member 2 (SERPINF2)	0.00606061
CB159265.1	K-EST0218767 L18POOL1n1 cDNA clone L18POOL1n1-34-E03 5'	0.00606061
NM_006895.1	histamine N-methyltransferase (HNMT)	0.00606061
AI791378.1	og96f03y5 NCI_CGAP_Kid3 cDNA clone IMAGE:1456157 5' similar to contains Alu repetitive element;	0.00606061
BC067086.1	cDNA clone MGC:71335 IMAGE:6088873	0.00606061
NM_138578.1	BCL2-like 1 (BCL2L1), nuclear gene encoding mitochondrial protein, transcript variant 1	0.00606061
AA662559.1	nr15h11s1 NCI_CGAP_Ew1 cDNA clone IMAGE:1168101	0.00606061
AV738531.1	CB cDNA clone CBUAJG09 5'	0.00606061
AK094779.1	cDNA FLJ37460 fis, clone BRAWH2011286	0.00606061
AK024184.1	cDNA FLJ14122 fis, clone MAMMA1002033	0.00606061
AW022681.1	df42c05y1 Morton Fetal Cochlea cDNA clone IMAGE:2486001 5'	0.00606061
BX104618.1	Soares retina N2b4HR cDNA clone IMAGp998I07834	0.00606061
BE858697.1	7g02f04x1 NCI_CGAP_Brn23 cDNA clone IMAGE:3305311 3'	0.00606061
BF224386.1	7q86h08.x1 NCI_CGAP_Lu24 cDNA clone IMAGE:3705447 3' similar to contains Alu repetitive element;contains element MER12 repetitive element ;	0.00606061
AI863135.1	tz43h05x1 NCI_CGAP_Brn52 cDNA clone IMAGE:2291385 3' similar to contains Alu repetitive element;contains element MSR1 repetitive element ;	0.00606061
BC020583.1	cDNA clone IMAGE:4398590, containing frame-shift errors	0.00606061
BF593518.1	7o51e09x1 NCI_CGAP_Kid11 cDNA clone IMAGE:3577816 3'	0.00606061
BX088987.1	Soares_testis_NHT cDNA clone IMAGp998I103513 ; IMAGE:1391313	0.00606061
AK026905.1	cDNA: FLJ23252 fis, clone COL04668	0.00606061
AW023251.1	df52d03y1 Morton Fetal Cochlea cDNA clone IMAGE:2487221 5'	0.00606061
BE771021.1	RC0-FT0074-250500-021-c03 FT0074 Homo sapiens cDNA	0.00606061
AI939505.1	qy20d03x5 NCI_CGAP_Brn23 cDNA clone IMAGE:2012549 3' similar to contains element MER28 MER28 repetitive element ;	0.00606061
BX092775.1	NCI_CGAP_Brn25 cDNA clone IMAGp998B125349 ; IMAGE:2165675	0.00606061
BC039345.1	TL132-like, mRNA (cDNA clone IMAGE:5269191), containing frame-shift errors	0.00606061
AK021897.1	cDNA FLJ11835 fis, clone HEMBA1006595	0.00606061
BE537566.1	601059143F1 NIH_MGC_10 cDNA clone IMAGE:3445643 5'	0.00606061
AK095849.1	cDNA FLJ38530 fis, clone HCHON2001039	0.00606061
BX108675.1	NCI_CGAP_GC6 cDNA clone IMAGp998A155723	0.00606061
CD237580.1	FNPAMH07 FNP Homo sapiens cDNA	0.00606061
AF088061.1	full length insert cDNA clone ZD74A12	0.00606061
BF434552.1	7o78c04.x1 NCI_CGAP_Kid11 cDNA clone IMAGE:3642247 3' similar to contains Alu repetitive element;contains element MER32 repetitive element ;	0.00606061
NM_006357.2	ubiquitin-conjugating enzyme E2E 3 (UBC4/5 homolog, yeast) (UBE2E3), transcript variant 1	0.00606061
AL117464.1	mRNA; cDNA DKFZp586I2322 (from clone DKFZp586I2322)	0.00606061
NM_002121.4	major histocompatibility complex, class II, DP beta 1 (HLA-DPB1)	0.00606061
AF085993.1	full length insert cDNA clone YU21F10	0.00606061
AK126861.1	cDNA FLJ44913 fis, clone BRAMY3009556, highly similar to TGFB1-induced anti-apoptotic factor 1	0.00606061
AL109782.1	mRNA full length insert cDNA clone EUROIMAGE 1019864	0.00606061
BC014228.2	cDNA clone MGC:20874 IMAGE:4547239	0.00606061
BX415309.2	THYMUS cDNA clone CS0CAP005YF23 5-PRIME	0.00606061
NM_030818.2	hypothetical protein MGC10471 (MGC10471)	0.00606061
BF062043.1	7k70g12x1 NCI_CGAP_GC6 cDNA clone IMAGE:3480791 3'	0.00606061
AV648323.1	GLC cDNA clone GLCBIB11 3'	0.00606061
NM_018845.1	stromal cell protein (LOC55974)	0.00606061
NM_006500.1	melanoma cell adhesion molecule (MCAM)	0.00606061
AI094314.1	qa72h12x1 Soares_fetal_heart_NbHH19W cDNA clone IMAGE:1692359 3'	0.00606061
AA521177.1	aa73f03s1 NCI_CGAP_GCB1 cDNA clone IMAGE:826589 3' similar to contains Alu repetitive element;contains element MSR1 repetitive element ;	0.00606061
NM_001784.2	CD97 antigen (CD97), transcript variant 2	0.00606061
NM_018135.2	mitochondrial ribosomal protein S18A (MRPS18A), nuclear gene encoding mitochondrial protein	0.00606061
BX113590.1	Soares_fetal_heart_NbHH19W cDNA clone IMAGp998A14871	0.00606061
NM_001102.2	actinin, alpha 1 (ACTN1)	0.00606061
NM_001103.1	actinin, alpha 2 (ACTN2)	0.00606061
NM_005803.2	flotillin 1 (FLOT1)	0.00606061
NM_152736.2	zinc finger protein 187 (ZNF187)	0.00606061
NM_001549.2	interferon-induced protein with tetratricopeptide repeats 4 (IFIT4)	0.00606061
BX106713.1	Soares_parathyroid_tumor_NbHPA cDNA clone IMAGp998N17730	0.00606061
NM_032333.2	chromosome 10 open reading frame 58 (C10orf58)	0.00606061
NM_005066.1	splicing factor proline/glutamine rich (polypyrimidine tract binding protein associated) (SFPQ)	0.00606061
C16725.1	C16725 C16725 Clontech human aorta polyA+ mRNA (#6572) cDNA clone GEN-522H03 5'	0.00606061
NM_014213.2	homeo box D9 (HOXD9)	0.00606061
NM_012207.1	heterogeneous nuclear ribonucleoprotein H3 (2H9) (HNRPH3), transcript variant 2H9	0.00606061
AK098460.1	cDNA FLJ25594 fis, clone JTH13012	0.00606061
NM_133504.2	decorin (DCN), transcript variant B	0.00606061
NM_003977.1	aryl hydrocarbon receptor interacting protein (AIP)	0.00606061
NM_014187.1	HSPC171 protein (HSPC171)	0.00606061
AK092726.1	cDNA FLJ35407 fis, clone SKNSH2007739	0.00606061
AI871784.1	we46d07x1 NCI_CGAP_Lu24 cDNA clone IMAGE:2344141 3'	0.00606061
NM_009588.1	lymphotoxin beta (TNF superfamily, member 3) (LTB), transcript variant 2	0.00606061
NM_022568.2	aldehyde dehydrogenase 8 family, member A1 (ALDH8A1), transcript variant 1	0.00606061
NM_212472.1	protein kinase, cAMP-dependent, regulatory, type I, alpha (tissue specific extinguisher 1) (PRKAR1A), transcript variant 3	0.00606061
CN265828.1	17000424823593 GRN_EB Homo sapiens cDNA 5'	0.00606061
AF452639.1	tissue-type placenta hypothetical protein mRNA	0.00606061
BX279536.1	Soares_testis_NHT cDNA clone IMAGp998L214414 ; IMAGE:1737380	0.00606061
BC008052.2	cDNA clone IMAGE:3639730	0.00606061
NM_006811.2	tumor differentially expressed 1 (TDE1), transcript variant 1	0.00606061
NM_002634.2	prohibitin (PHB)	0.00606061
NM_006007.1	zinc finger protein 216 (ZNF216)	0.00606061
BU078765.1	im69h07.x1 HR85 islet cDNA clone IMAGE:6040549 3'	0.00606061
NM_006402.2	hepatitis B virus x interacting protein (HBXIP)	0.00606061
T98872.1	ye65c11s1 Soares fetal liver spleen 1NFLS cDNA clone IMAGE:122612 3' similar to contains Alu repetitive element;	0.00606061
NM_000182.3	hydroxyacyl-Coenzyme A dehydrogenase/3-ketoacyl-Coenzyme A thiolase/enoyl-Coenzyme A hydratase (trifunctional protein), alpha subunit (HADHA)	0.00606061
BC007908.2	cDNA clone IMAGE:4299416	0.00606061
INCYTE UNIQUE	INCYTE UNIQUE	0.00606061
NM_001780.3	CD63 antigen (melanoma 1 antigen) (CD63)	0.00606061
AW169245.1	xj21a06x1 NCI_CGAP_Ut2 cDNA clone IMAGE:2657842 3' similar to contains Alu repetitive element;	0.00606061
AK131201.1	cDNA FLJ16056 fis, clone SPLEN2010588, weakly similar to CELL SURFACE GLYCOPROTEIN GP42 PRECURSOR	0.00606061
NM_000574.2	decay accelerating factor for complement (CD55, Cromer blood group system) (DAF)	0.00606061
AI125847.1	qe01f01x1 Soares_testis_NHT cDNA clone IMAGE:1737721 3'	0.00606061
NM_021141.2	X-ray repair complementing defective repair in Chinese hamster cells 5 (double-strand-break rejoining; Ku autoantigen, 80kDa) (XRCC5)	0.00606061
AW303224.1	xr59g11.x1 NCI_CGAP_Ov26 cDNA clone IMAGE:2764484 3' similar to contains Alu repetitive element;	0.00606061
BX089753.1	Soares retina N2b4HR cDNA clone IMAGp998G16437 ; IMAGE:220455	0.00606061
W88940.1	zh70b03s1 Soares_fetal_liver_spleen_1NFLS_S1 cDNA clone IMAGE:417389 3' similar to contains Alu repetitive element;	0.00606061
NM_000669.2	alcohol dehydrogenase 1C (class I), gamma polypeptide (ADH1C)	0.00606061
BG325541.1	602424243F1 NIH_MGC_14 cDNA clone IMAGE:4562290 5'	0.00606061
AA211738.1	zn56h05r1 Stratagene muscle 937209 cDNA clone IMAGE:562233 5' similar to contains Alu repetitive element;	0.00606061
AA983771.1	op56f04s1 Soares_NFL_T_GBC_S1 cDNA clone IMAGE:1580863 3'	0.00606061
INCYTE UNIQUE	INCYTE UNIQUE	0.00606061
BC058932.1	cDNA clone MGC:65156 IMAGE:5497202	0.00606061
AI475159.1	tl79c10.x1 NCI_CGAP_Co14 cDNA clone IMAGE:2153298 3' similar to contains Alu repetitive element;	0.00606061
W76622.1	W76622 zd67d12.r1 Soares_fetal_heart_NbHH19W cDNA clone IMAGE:345719 5' similar to contains Alu repetitive element;	0.00606061
NM_014974.1	KIAA0934 (KIAA0934)	0.00606061
NM_032897.1	hypothetical protein MGC14436 (MGC14436), mRNA	0.00606061
BG111249.1	602281682F1 NIH_MGC_86 cDNA clone IMAGE:4369101 5'	0.00606061
INCYTE UNIQUE	INCYTE UNIQUE	0.00606061
AA569744.1	nf25d11.s1 NCI_CGAP_Pr1 cDNA clone IMAGE:914805 similar to contains Alu repetitive element;contains element L1 repetitive element ;	0.00606061
NM_032564.2	diacylglycerol O-acyltransferase homolog 2 (mouse) (DGAT2)	0.00606061
NM_016040.3	CGI-100 protein (CGI-100)	0.00606061
NM_020382.3	PR/SET domain containing protein 8 (SET8)	0.00606061
BE675809.1	7f16d10.x1 NCI_CGAP_CLL1 cDNA clone IMAGE:3294835 3' similar to contains Alu repetitive element;	0.00606061
AK025101.1	cDNA: FLJ21448 fis, clone COL04473	0.00606061
NM_018837.2	sulfatase 2 (SULF2), transcript variant 1	0.00606061
AK022455.1	cDNA FLJ12393 fis, clone MAMMA1002711	0.00606061
NM_003293.2	tryptase, alpha (TPS1)	0.00606061
NM_012268.1	phospholipase D3 (PLD3)	0.00606061
R08339.1	R08339 yf19d07.s1 Soares fetal liver spleen 1NFLS cDNA clone IMAGE:127309 3' similar to contains Alu repetitive element;	0.00606061
AK021546.1	cDNA FLJ11484 fis, clone HEMBA1001835	0.00606061
BX537958.1	mRNA; cDNA DKFZp686C17101 (from clone DKFZp686C17101)	0.00606061
J03474.1	serum amyloid A gene, complete cds	0.00606061
NM_025230.3	WD repeat domain 23 (WDR23), transcript variant 1	0.00606061
NM_022003.1	FXYD domain containing ion transport regulator 6 (FXYD6)	0.00606061
NM_000500.4	cytochrome P450, family 21, subfamily A, polypeptide 2 (CYP21A2)	0.00606061
NM_003132.1	spermidine synthase (SRM)	0.00606061
NM_000299.1	plakophilin 1 (ectodermal dysplasia/skin fragility syndrome) (PKP1)	0.00606061
AI417354.1	tg30a03.x1 NCI_CGAP_Brn25 cDNA clone IMAGE:2110252 3' similar to contains Alu repetitive element;	0.00606061
AK024111.1	cDNA FLJ14049 fis, clone HEMBA1006779	0.00606061
AA225871.1	nc18g06r1 NCI_CGAP_Pr1 cDNA clone IMAGE:1008538 similar to contains Alu repetitive element;	0.00606061
BC014174.2	cDNA clone IMAGE:4578339	0.00606061
BG532340.1	602561842F1 NIH_MGC_61 cDNA clone IMAGE:4699714 5'	0.00606061
BX109928.1	Soares fetal liver spleen 1NFLS cDNA clone IMAGp998P07525	0.00606061
AW130717.1	xf55d06x1 NCI_CGAP_Gas4 cDNA clone IMAGE:2621963 3'	0.00606061
AI433833.1	ti17a07x1 NCI_CGAP_Kid11 cDNA clone IMAGE:2130708 3' similar to contains Alu repetitive element;	0.00606061
N55355.1	yv47e04s1 Soares fetal liver spleen 1NFLS cDNA clone IMAGE:245886 3' similar to contains Alu repetitive element;	0.00606061
NM_080865.2	G protein-coupled receptor 62 (GPR62)	0.00606061
AB007940.1	KIAA0471 protein	0.00606061
NM_006321.1	ariadne homolog 2 (Drosophila) (ARIH2)	0.00606061
AK058036.1	cDNA FLJ25307 fis, clone SYN00302	0.00606061
NM_003944.2	selenium binding protein 1 (SELENBP1)	0.00606061
AL080280.1	mRNA full length insert cDNA clone EUROIMAGE 85905	0.00606061
AA525021.1	nh36b03s1 NCI_CGAP_Pr3 cDNA clone IMAGE:954413	0.00606061
AF150203.1	mRNA from cd34+ stem cells cDNA clone CBDAJE09	0.00606061
AA554613.1	ni34f12s1 NCI_CGAP_Lu1 cDNA clone IMAGE:978767 3' similar to contains element LTR5 repetitive element ;	0.00606061
BX105984.1	Soares placenta Nb2HP cDNA clone IMAGp998D06191	0.00606061
AK096739.1	cDNA FLJ39420 fis, clone PLACE6018769	0.00606061
NM_001752.1	catalase (CAT)	0.00606061
NM_002669.1	pleiotropic regulator 1 (PRL1homolog, Arabidopsis) (PLRG1)	0.00606061
CK023996.1	AGENCOURT_16427750 NIH_MGC_229 cDNA clone IMAGE:30722543 5'	0.00606061
BE856811.1	7f69c04x1 Soares_NSF_F8_9W_OT_PA_P_S1 cDNA clone IMAGE:3299910 3'	0.00606061
NM_020899.2	zinc finger and BTB domain containing 4 (ZBTB4)	0.00606061
NM_000358.1	transforming growth factor, beta-induced, 68kDa (TGFBI)	0.00606061
NM_013349.3	secreted protein of unknown function (SPUF)	0.00606061
NM_198554.1	thyroid adenoma associated (THADA)	0.00606061
AI809904.1	wf59f02x1 Soares_NFL_T_GBC_S1 cDNA clone IMAGE:2359899 3'	0.00606061
NM_013937.2	olfactory receptor, family 11, subfamily A, member 1 (OR11A1)	0.00606061
AK027393.1	cDNA FLJ14487 fis, clone MAMMA1002721	0.00606061
NM_003251.2	thyroid hormone responsive (SPOT14 homolog, rat) (THRSP)	0.00606061
R98102.1	yr30g09r1 Soares fetal liver spleen 1NFLS cDNA clone IMAGE:206848 5' similar to gb:M29580 ZINC FINGER PROTEIN 7 (HUMAN);	0.00606061
AA228365.1	nc39e12r1 NCI_CGAP_Pr2 cDNA clone IMAGE:1010542	0.00606061
NM_006026.2	H1 histone family, member X (H1FX)	0.00606061
NM_018603.1	hypothetical protein PRO1496 (PRO1496), mRNA	0.00606061
NM_016733.1	LIM domain kinase 2 (LIMK2), transcript variant 2b	0.00606061
AV700621.1	GKC cDNA clone GKCDKF09 3'	0.00606061
AL442094.1	HSM802836 Homo sapiens mRNA; cDNA DKFZp547E024 (from clone DKFZp547E024)	0.00606061
INCYTE UNIQUE	INCYTE UNIQUE	0.00606061
NM_139119.1	YY1 associated protein (YAP), transcript variant 3	0.00606061
NM_024293.2	chromosome 2 open reading frame 17 (C2orf17)	0.00606061
NM_022823.1	fibronectin type III domain containing 4 (FNDC4)	0.00606061
NM_014504.1	RAB guanine nucleotide exchange factor (GEF) 1 (RABGEF1)	0.00606061
NM_015338.3	additional sex combs like 1 (Drosophila) (ASXL1)	0.00606061
BC009730.2	cDNA clone IMAGE:3877235	0.00606061
NM_022818.2	microtubule-associated protein 1 light chain 3 beta (MAP1LC3B)	0.00606061
AA676837.1	zj69a03s1 Soares_fetal_liver_spleen_1NFLS_S1 cDNA clone IMAGE:460108 3' similar to contains Alu repetitive element;	0.00606061
BC034579.1	clone IMAGE:5165512, mRNA	0.00606061
BU859750.1	AGENCOURT_10442932 NIH_MGC_107 cDNA clone IMAGE:6650709 5'	0.00606061
NM_003562.3	solute carrier family 25 (mitochondrial carrier; oxoglutarate carrier), member 11 (SLC25A11)	0.00606061
NM_004079.3	cathepsin S (CTSS)	0.00606061
AA397442.1	nc65d07r1 NCI_CGAP_Pr1 cDNA clone IMAGE:771469 similar to contains element MER19 repetitive element ;	0.00606061
AF035318.1	clone 23705 mRNA sequence	0.00606061
BU149782.1	AGENCOURT_8113091 Lupski_dorsal_root_ganglion cDNA clone IMAGE:6178827 5'	0.00606061
CD511928.1	AGENCOURT_14360544 NIH_MGC_186 cDNA clone IMAGE:30406283 5'	0.00606061
NM_199076.1	cyclin M2 (CNNM2), transcript variant 2	0.00606061
NM_006117.2	peroxisomal D3,D2-enoyl-CoA isomerase (PECI), transcript variant 1	0.00606061
BX094348.1	NCI_CGAP_GC4 cDNA clone IMAGp998M093933	0.00606061
BC015328.1	clone IMAGE:4430176	0.00606061
BX117866.1	NCI_CGAP_GCB1 cDNA clone IMAGp998N233105	0.00606061
CB050615.1	NISC_gj18f07y1 NCI_CGAP_Pr28 cDNA clone IMAGE:3272197 5'	0.00606061
NM_021203.2	signal recognition particle receptor, B subunit (SRPRB)	0.00606061
BM727151.1	UI-E-EJ0-aij-f-05-0-UIr1 UI-E-EJ0 cDNA clone UI-E-EJ0-aij-f-05-0-UI 5'	0.00606061
BM547590.1	AGENCOURT_6507265 NIH_MGC_124 cDNA clone IMAGE:5727640 5'	0.00606061
AW815147.1	QV4-ST0212-120100-075-e04 ST0212 Homo sapiens cDNA	0.00606061
NM_012254.1	solute carrier family 27 (fatty acid transporter), member 5 (SLC27A5)	0.00606061
NM_003896.2	sialyltransferase 9 (CMP-NeuAc:lactosylceramide alpha-2,3-sialyltransferase; GM3 synthase) (SIAT9)	0.00606061
D58463.1	HUM501D06B Clontech human placenta polyA+ mRNA (#6518) cDNA clone GEN-501D06 5'	0.00606061
NM_022147.1	28kD interferon responsive protein (IFRG28)	0.00606061
BC025982.2	cDNA clone IMAGE:3840913	0.00606061
NM_182623.1	hypothetical protein FLJ36766 (FLJ36766)	0.00606061
AA551072.1	nk74h02s1 NCI_CGAP_Sch1 cDNA clone IMAGE:1019283 3' similar to contains Alu repetitive element;contains element LTR5 repetitive element ;	0.00606061
NM_021614.2	potassium intermediate/small conductance calcium-activated channel, subfamily N, member 2 (KCNN2), transcript variant 1	0.00606061
AI248301.1	qh65b12x1 Soares_fetal_liver_spleen_1NFLS_S1 cDNA clone IMAGE:1849535 3'	0.00606061
NM_000625.3	nitric oxide synthase 2A (inducible, hepatocytes) (NOS2A), transcript variant 1	0.00606061
N63396.1	N63396 yy60a03.s1 Soares_multiple_sclerosis_2NbHMSP cDNA clone IMAGE:277900 3' similar to contains Alu repetitive element;	0.00606061
NM_003002.1	succinate dehydrogenase complex, subunit D, integral membrane protein (SDHD), nuclear gene encoding mitochondrial protein	0.00606061
NM_004925.3	aquaporin 3 (AQP3)	0.00606061
CD000293.1	AGENCOURT_13640345 NIH_MGC_186 cDNA clone IMAGE:30323429 5'	0.00606061
NM_018663.1	peroxisomal membrane protein 2, 22kDa (PXMP2)	0.00606061
AF339810.1	clone IMAGE:27725	0.00606061
NM_130781.1	RAB24, member RAS oncogene family (RAB24)	0.00606061
AI198906.1	qf55b10x1 Soares_testis_NHT cDNA clone IMAGE:1753915 3'	0.00606061
NM_005622.3	SA hypertension-associated homolog (rat) (SAH), transcript variant 1	0.00606061
NM_012214.1	mannosyl (alpha-1,3-)-glycoprotein beta-1,4-N-acetylglucosaminyltransferase, isoenzyme A (MGAT4A)	0.00606061
NM_020973.2	glucosidase, beta, acid 3 (cytosolic) (GBA3)	0.00606061
NM_006109.2	SKB1 homolog (S pombe) (SKB1)	0.00606061
NM_198182.1	transcription factor CP2-like 2 (TFCP2L2), transcript variant 2	0.00606061
NM_020133.1	1-acylglycerol-3-phosphate O-acyltransferase 4 (lysophosphatidic acid acyltransferase, delta) (AGPAT4)	0.00606061
BG988807.1	MR2-HT1162-180101-004-f06 HT1162 Homo sapiens cDNA	0.00606061
NM_018465.1	chromosome 9 open reading frame 46 (C9orf46)	0.00606061
NM_003622.2	PTPRF interacting protein, binding protein 1 (liprin beta 1) (PPFIBP1), transcript variant 1	0.00606061
INCYTE UNIQUE	INCYTE UNIQUE	0.00606061
NM_015853.3	ORF (LOC51035)	0.00606061
AW195474.1	xn38g09x1 NCI_CGAP_Kid11 cDNA clone IMAGE:2696032 3'	0.00606061
NM_022910.1	NDRG family member 4 (NDRG4)	0.00606061
BM874216.1	laa03b05x1 8 5 week embryo anterior tongue 8 5 EAT Homo sapiens cDNA 3'	0.00606061
NM_030674.2	solute carrier family 38, member 1 (SLC38A1)	0.00606061
NM_012460.2	translocase of inner mitochondrial membrane 9 homolog (yeast) (TIMM9)	0.00606061
AA682521.1	zi19b04s1 Soares_fetal_liver_spleen_1NFLS_S1 cDNA clone IMAGE:431215 3'	0.00606061
AK055123.1	cDNA FLJ30561 fis, clone BRAWH2004580	0.00606061
NM_013387.2	ubiquinol-cytochrome c reductase complex (72 kD) (HSPC051)	0.00606061
XM_297821.1	LOC343700 (LOC343700), mRNA	0.00606061
NM_007114.1	TATA element modulatory factor 1 (TMF1)	0.00606061
T87879.1	yd93c08s1 Soares fetal liver spleen 1NFLS cDNA clone IMAGE:115790 3' similar to contains Alu repetitive element;	0.00606061
BX094298.1	NCI_CGAP_Co3 cDNA clone IMAGp998D042329	0.00606061
CA951969.1	iq16f07x1 HR85 islet cDNA clone IMAGE: 3'	0.00606061
NM_004126.2	guanine nucleotide binding protein (G protein), gamma 11 (GNG11)	0.00606061
NM_021197.2	WAP four-disulfide core domain 1 (WFDC1)	0.00606061
CB960080.1	AGENCOURT_13892138 NIH_MGC_147 cDNA clone IMAGE:30340516 5'	0.00606061
AA703239.1	zi70e01s1 Soares_fetal_liver_spleen_1NFLS_S1 cDNA clone IMAGE:436152 3' similar to contains Alu repetitive element;contains element OFR repetitive element ;	0.00606061
NM_006416.2	solute carrier family 35 (CMP-sialic acid transporter), member A1 (SLC35A1)	0.00606061
NM_021805.1	single Ig IL-1R-related molecule (SIGIRR)	0.00606061
AW131438.1	xf63e06x1 NCI_CGAP_Gas4 cDNA clone IMAGE:2622754 3'	0.00606061
AA436084.1	zu03a02r1 Soares_testis_NHT cDNA clone IMAGE:730730 5' similar to contains element PTR5 PTR5 repetitive element ;	0.00606061
N92213.1	yz90d03r1 Soares_multiple_sclerosis_2NbHMSP cDNA clone IMAGE:290309 5' similar to contains element MER17 repetitive element ;	0.00606061
T80816.1	yd96h02s1 Soares fetal liver spleen 1NFLS cDNA clone IMAGE:116115 3' similar to contains Alu repetitive element;contains MER22 repetitive element ;	0.00606061
NM_016140.1	brain specific protein (CGI-38)	0.00606061
NM_003956.2	cholesterol 25-hydroxylase (CH25H)	0.00606061
AW263527.1	xn80d08x1 Soares_NFL_T_GBC_S1 cDNA clone IMAGE:2700783 3'	0.00606061
NM_174941.2	scavenger receptor cysteine-rich type 1 protein M160 (M160)	0.00606061
NM_020956.1	periaxin (PRX)	0.00606061
NM_213593.1	deiodinase, iodothyronine, type I (DIO1), transcript variant 2	0.00606061
NM_000169.1	galactosidase, alpha (GLA)	0.00606061
NM_001001851.1	inter-alpha (globulin) inhibitor H5 (ITIH5), transcript variant 3, mRNA	0.00606061
NM_022044.1	stromal cell-derived factor 2-like 1 (SDF2L1)	0.00606061
NM_173354.2	SNF1-like kinase (SNF1LK)	0.00606061
NM_001001551.1	chromosome 9 open reading frame 103 (C9orf103)	0.00606061
NM_023947.2	hypothetical protein MGC3234 (MGC3234)	0.00606061
AW467225.1	he07f05x1 NCI_CGAP_CML1 cDNA clone IMAGE:2918337 3' similar to contains Alu repetitive element;contains element MER33 repetitive element ;	0.00606061
NM_021244.2	Ras-related GTP binding D (RRAGD)	0.00606061
AK021687.1	cDNA FLJ11625 fis, clone HEMBA1004200	0.00606061
BX092314.1	NCI_CGAP_Kid11 cDNA clone IMAGp998H235919 ; IMAGE:2383558	0.00606061
NM_032024.2	chromosome 10 open reading frame 11 (C10orf11)	0.00606061
AF147335.1	full length insert cDNA clone YB25F11	0.00606061
NM_000403.2	galactose-4-epimerase, UDP- (GALE)	0.00606061
AF130084.1	clone FLB8310 PRO2225 mRNA	0.00606061
NM_004635.3	mitogen-activated protein kinase-activated protein kinase 3 (MAPKAPK3)	0.00606061
NM_014349.2	apolipoprotein L, 3 (APOL3), transcript variant alpha/a	0.00606061
NM_016062.1	CGI-128 protein (CGI-128)	0.00606061
NM_003725.2	3-hydroxysteroid epimerase (RODH)	0.00606061
NM_181509.1	microtubule-associated protein 1 light chain 3 alpha (MAP1LC3A), transcript variant 2	0.00606061
NM_024103.2	solute carrier family 25 (mitochondrial carrier; phosphate carrier), member 23 (SLC25A23)	0.00606061
T95908.1	ye47g06s1 Soares fetal liver spleen 1NFLS cDNA clone IMAGE:120922 3'	0.00606061
NM_021077.3	neuromedin B (NMB), transcript variant 1	0.00606061
NM_031491.1	retinol binding protein 5, cellular (RBP5)	0.00606061
NM_000427.1	loricrin (LOR)	0.00606061
NM_198038.1	nudix (nucleoside diphosphate linked moiety X)-type motif 9 (NUDT9), transcript variant 3	0.00606061
AK092060.1	cDNA FLJ34741 fis, clone MESAN2008821	0.00606061
NM_005186.2	calpain 1, (mu/I) large subunit (CAPN1)	0.00606061
AI245505.1	qk25a08.x1 NCI_CGAP_Kid3 cDNA clone IMAGE:1869974 3' similar to contains Alu repetitive element;	0.00606061
NM_020248.1	catenin, beta interacting protein 1 (CTNNBIP1)	0.00606061
BX538075.1	mRNA; cDNA DKFZp686J19209 (from clone DKFZp686J19209)	0.00606061
CD239538.1	FNPBVF10 FNP Homo sapiens cDNA	0.00606061
AV658299.1	GLC cDNA clone GLCFLA08 3'	0.00606061
NM_021640.1	chromosome 12 open reading frame 10 (C12orf10)	0.00606061
AW057520.1	wy60b05x1 Soares_NSF_F8_9W_OT_PA_P_S1 cDNA clone IMAGE:2552913 3'	0.00606061
NM_024662.1	N-acetyltransferase-like protein (FLJ10774)	0.00606061
CB995946.1	AGENCOURT_13543108 NIH_MGC_148 cDNA clone IMAGE:30330694 5'	0.00606061
NM_024922.3	esterase 31 (FLJ21736)	0.00606061
NM_000689.3	aldehyde dehydrogenase 1 family, member A1 (ALDH1A1)	0.00606061
NM_006469.2	influenza virus NS1A binding protein (IVNS1ABP)	0.00606061
T79178.1	T79178 yd70d09.s1 Soares fetal liver spleen 1NFLS cDNA clone IMAGE:113585 3'	0.00606061
NM_004003.2	carnitine acetyltransferase (CRAT), transcript variant 2	0.00606061
AK054812.1	cDNA FLJ30250 fis, clone BRACE2002304	0.00606061
NM_014435.1	N-acylsphingosine amidohydrolase (acid ceramidase)-like (ASAHL)	0.00606061
AA829710.1	oe50e08s1 NCI_CGAP_Lu5 cDNA clone IMAGE:1415078 3' similar to contains Alu repetitive element;	0.00606061
NM_000394.2	crystallin, alpha A (CRYAA)	0.00606061
NM_001569.2	interleukin-1 receptor-associated kinase 1 (IRAK1)	0.00606061
AI651524.1	wb06g07x1 NCI_CGAP_GC6 cDNA clone IMAGE:2304924 3'	0.00606061
AK022084.1	cDNA FLJ12022 fis, clone HEMBB1001760	0.00606061
BX104800.1	Barstead colon HPLRB7 cDNA clone IMAGp998J095370	0.00606061
AI630978.1	tx54b05x1 NCI_CGAP_Lu24 cDNA clone IMAGE:2273361 3' similar to contains Alu repetitive element;contains element PTR5 repetitive element ;	0.00606061
BC041928.1	clone IMAGE:5300459, mRNA	0.00606061
T65381.1	yc73b01s1 Soares infant brain 1NIB cDNA clone IMAGE:21519 3'	0.00606061
NM_014574.2	striatin, calmodulin binding protein 3 (STRN3)	0.00606061
NM_033101.2	lectin, galactoside-binding, soluble, 12 (galectin 12) (LGALS12)	0.00606061
AW051712.1	wx27g05x1 NCI_CGAP_Kid11 cDNA clone IMAGE:2544920 3'	0.00606061
NM_000916.3	oxytocin receptor (OXTR)	0.00606061
NM_004032.2	D-aspartate oxidase (DDO), transcript variant 2	0.00606061
NM_005989.1	aldo-keto reductase family 1, member D1 (delta 4-3-ketosteroid-5-beta-reductase) (AKR1D1)	0.00606061
NM_000601.3	hepatocyte growth factor (hepapoietin A; scatter factor) (HGF)	0.00606061
BX106885.1	Soares_pregnant_uterus_NbHPU cDNA clone IMAGp998O171170	0.00606061
AA860872.1	aj89c07s1 Soares_parathyroid_tumor_NbHPA cDNA clone IMAGE:1403628 3' similar to gb:J05096_rna1 SODIUM/POTASSIUM-TRANSPORTING ATPASE ALPHA-1 CHAIN (HUMAN);	0.00606061
BF061421.1	7j52c11x1 Soares_NSF_F8_9W_OT_PA_P_S1 cDNA clone IMAGE:3390068 3'	0.00606061
NM_014495.2	angiopoietin-like 3 (ANGPTL3)	0.00606061
AW300155.1	xs58c01x1 NCI_CGAP_Kid11 cDNA clone IMAGE:2773824 3'	0.00606061
AA621980.1	nq24c11s1 NCI_CGAP_Co10 cDNA clone IMAGE:1144820 3'	0.00606061
NM_022485.2	hypothetical protein FLJ22405 (FLJ22405)	0.00606061
NM_016252.1	baculoviral IAP repeat-containing 6 (apollon) (BIRC6)	0.00606061
NM_006672.2	solute carrier family 22 (organic anion transporter), member 7 (SLC22A7), transcript variant 1	0.00606061
BX096784.1	Soares_fetal_heart_NbHH19W cDNA clone IMAGp998E114343	0.00606061
NM_000379.2	xanthine dehydrogenase (XDH)	0.00606061
NM_020314.3	esophageal cancer associated protein (MGC16824)	0.00606061
BC050383.2	cDNA clone IMAGE:6042673, containing frame-shift errors	0.00606061
NM_006939.1	son of sevenless homolog 2 (Drosophila) (SOS2)	0.00606061
NM_000775.2	cytochrome P450, family 2, subfamily J, polypeptide 2 (CYP2J2)	0.00606061
NM_000720.1	calcium channel, voltage-dependent, L type, alpha 1D subunit (CACNA1D)	0.00606061
BX094402.1	NCI_CGAP_Kid11 cDNA clone IMAGp998J135918	0.00606061
AI590784.1	tw25d11x1 NCI_CGAP_Ov35 cDNA clone IMAGE:2260725 3'	0.00606061
BX098561.1	Barstead colon HPLRB7 cDNA clone IMAGp998B065902	0.00606061
NM_004752.1	glial cells missing homolog 2 (Drosophila) (GCM2)	0.00606061
NM_006134.4	chromosome 21 open reading frame 4 (C21orf4)	0.00606061
AI690021.1	tx32c09x1 NCI_CGAP_Lu24 cDNA clone IMAGE:2271280 3'	0.00606061
NM_012292.2	minor histocompatibility antigen HA-1 (HA-1)	0.00606061
BC068590.1	hypothetical protein BC012882, mRNA (cDNA clone IMAGE:4819656)	0.00606061
AI803932.1	tp37d01x1 NCI_CGAP_Ut4 cDNA clone IMAGE:2189953 3' similar to contains Alu repetitive element;	0.00606061
NM_152305.1	x 010 protein (MDS010)	0.00606061
NM_025261.1	lymphocyte antigen 6 complex, locus G6C (LY6G6C)	0.00606061
NM_001240.2	cyclin T1 (CCNT1)	0.00606061
AI793002.1	qz36a08y5 NCI_CGAP_Kid11 cDNA clone IMAGE:2028950 5'	0.00606061
BF063481.1	7h81a02x1 NCI_CGAP_Co16 cDNA clone IMAGE:3322346 3' similar to contains Alu repetitive element;	0.00606061
NM_005172.1	atonal homolog 1 (Drosophila) (ATOH1)	0.00606061
AI598240.1	tn15c06.x1 NCI_CGAP_Brn25 cDNA clone IMAGE:2167690 3' similar to contains Alu repetitive element;	0.00606061
NM_005763.2	aminoadipate-semialdehyde synthase (AASS)	0.00606061
NM_005233.3	EphA3 (EPHA3), transcript variant 1	0.00606061
NM_000327.2	retinal outer segment membrane protein 1 (ROM1)	0.00606061
NM_024090.1	ELOVL family member 6, elongation of long chain fatty acids (FEN1/Elo2, SUR4/Elo3-like, yeast) (ELOVL6)	0.00606061
CN365958.1	17000532539274 GRN_EB Homo sapiens cDNA 5'	0.00606061
AA233618.1	zr43d06.s1 Soares_NhHMPu_S1 cDNA clone IMAGE:666155 3'	0.00606061
W39008.1	zb29f04r1 Soares_parathyroid_tumor_NbHPA cDNA clone IMAGE:305023 5'	0.00606061
AI821542.1	zt47d12x5 Soares ovary tumor NbHOT cDNA clone IMAGE:725495 3' similar to contains Alu repetitive element;contains element TAR1 repetitive element ;	0.00606061
T65932.1	T65932 yc24e12.s1 Stratagene lung (#937210) cDNA clone IMAGE:81646 3' similar to contains Alu repetitive element;	0.00606061
CD238798.1	FNPBEG11 FNP Homo sapiens cDNA	0.00606061
NM_017672.2	transient receptor potential cation channel, subfamily M, member 7 (TRPM7)	0.00606061
AL041018.1	DKFZp434O2015_r1 434 (synonym: htes3) cDNA clone DKFZp434O2015 5'	0.00606061
NM_024640.2	ischemia/reperfusion inducible protein (FLJ23476)	0.00606061
AK025344.1	cDNA: FLJ21691 fis, clone COL09555	0.00606061
AI038403.1	ox21h06.x1 Soares_fetal_liver_spleen_1NFLS_S1 cDNA clone IMAGE:1657019 3' similar to contains Alu repetitive element;contains element MER11 repetitive element ;	0.00606061
AA570542.1	nk65g04s1 NCI_CGAP_Sch1 cDNA clone IMAGE:1018422 3' similar to contains Alu repetitive element;	0.00606061
NM_001385.1	dihydropyrimidinase (DPYS)	0.00606061
CD356771.1	AGENCOURT_14252336 NIH_MGC_187 cDNA clone IMAGE:30401574 5'	0.00606061
AA928725.1	on50f10s1 NCI_CGAP_Co8 cDNA clone IMAGE:1560139 3' similar to gb:X54156_rna1 CELLULAR TUMOR ANTIGEN P53 (HUMAN);contains Alu repetitive element;	0.00606061
AK022086.1	cDNA FLJ12024 fis, clone HEMBB1001797	0.00606061
AW195881.1	xn86c09.x1 Soares_NFL_T_GBC_S1 cDNA clone IMAGE:2701360 3'	0.00606061
NM_003883.2	histone deacetylase 3 (HDAC3)	0.00606061
BE675954.1	7f19a12.x1 NCI_CGAP_CLL1 cDNA clone IMAGE:3295102 3' similar to contains Alu repetitive element;contains element DBR repetitive element ;	0.00606061
NM_025080.2	asparaginase like 1 (ASRGL1)	0.00606061
BX105528.1	Soares fetal liver spleen 1NFLS cDNA clone IMAGp998I10392	0.00606061
NM_012266.2	DnaJ (Hsp40) homolog, subfamily B, member 5 (DNAJB5)	0.00606061
NM_006423.1	Rab acceptor 1 (prenylated) (RABAC1)	0.00606061
BQ186808.1	UI-E-EJ1-ajy-m-03-0-UIr1 UI-E-EJ1 cDNA clone UI-E-EJ1-ajy-m-03-0-UI 5'	0.00606061
BX104156.1	Barstead colon HPLRB7 cDNA clone IMAGp998M165786	0.00606061
AI590201.1	tn49g11.x1 NCI_CGAP_Kid11 cDNA clone IMAGE:2171780 3'	0.00606061
NM_013341.2	hypothetical protein PTD004 (PTD004)	0.00606061
NM_018946.2	N-acetylneuraminic acid synthase (sialic acid synthase) (NANS)	0.00606061
NM_003999.1	oncostatin M receptor (OSMR)	0.00606061
AL136548.1	mRNA; cDNA DKFZp761G18121 (from clone DKFZp761G18121)	0.00606061
NM_015888.3	hook homolog 1 (Drosophila) (HOOK1)	0.00606061
NM_020665.2	transmembrane protein 27 (TMEM27)	0.00606061
BU852588.1	AGENCOURT_10501177 NIH_MGC_82 cDNA clone IMAGE:6619026 5'	0.00606061
NM_183425.1	RNA-binding region (RNP1, RRM) containing 1 (RNPC1), transcript variant 2	0.00606061
NM_006445.2	PRP8 pre-mRNA processing factor 8 homolog (yeast) (PRPF8)	0.00606061
NM_016946.3	F11 receptor (F11R), transcript variant 1	0.00606061
BX647187.1	mRNA; cDNA DKFZp686H14239 (from clone DKFZp686H14239)	0.00606061
N95354.1	zb62g12s1 Soares_fetal_lung_NbHL19W cDNA clone IMAGE:308230 3' similar to gb:M81635 ERYTHROCYTE BAND 7 INTEGRAL MEMBRANE PROTEIN (HUMAN);	0.00606061
NM_014263.2	YME1-like 1 (S cerevisiae) (YME1L1), nuclear gene encoding mitochondrial protein, transcript variant 3	0.00606061
AK095149.1	cDNA FLJ37830 fis, clone BRSSN2009395	0.00606061
AL049331.1	mRNA; cDNA DKFZp564I066 (from clone DKFZp564I066)	0.00606061
AI393906.1	tg05f08x1 NCI_CGAP_CLL1 cDNA clone IMAGE:2107911 3'	0.00606061
AW970654.1	EST382737 MAGE resequences, MAGK Homo sapiens cDNA	0.00606061
AA954588.1	on81f06s1 Soares_NFL_T_GBC_S1 cDNA clone IMAGE:1563107 3'	0.00606061
AI377726.1	te56f01x1 Soares_NFL_T_GBC_S1 cDNA clone IMAGE:2090713 3'	0.00606061
NM_017945.2	solute carrier family 35, member A5 (SLC35A5)	0.00606061
NM_016518.1	pipecolic acid oxidase (PIPOX)	0.00606061
AF119888.1	PRO2613 mRNA	0.00606061
NM_018441.2	peroxisomal trans-2-enoyl-CoA reductase (PECR)	0.00606061
AI039738.1	ox33h10.s1 Soares_total_fetus_Nb2HF8_9w cDNA clone IMAGE:1658179 3' similar to contains Alu repetitive element;	0.00606061
NM_206538.1	hypothetical protein LOC284361 (LOC284361), transcript variant 2	0.00606061
NM_000597.1	insulin-like growth factor binding protein 2 (36kD) (IGFBP2)	0.00606061
NM_013430.1	gamma-glutamyltransferase 1 (GGT1), transcript variant 3	0.00606061
AV729312.1	HTC cDNA clone HTCCAC04 5'	0.00606061
NM_012203.1	glyoxylate reductase/hydroxypyruvate reductase (GRHPR)	0.00606061
AL708069.1	DKFZp686N084_r1 686 (synonym: hlcc3) cDNA clone DKFZp686N084 5'	0.00606061
AW978146.1	EST390255 MAGE resequences, MAGO Homo sapiens cDNA	0.00606061
AK091476.1	cDNA FLJ34157 fis, clone FCBBF3013506, highly similar to Hsapiens mRNA for supt5h protein	0.00606061
NM_024063.1	spermatogenesis associated 5-like 1 (SPATA5L1)	0.00606061
AK128853.1	cDNA FLJ46639 fis, clone TRACH3002605	0.00606061
AA015742.1	ze30c04.s1 Soares retina N2b4HR cDNA clone IMAGE:360486 3' similar to contains Alu repetitive element;contains element LTR4 repetitive element ;	0.00606061
NM_023010.2	UPF3 regulator of nonsense transcripts homolog B (yeast) (UPF3B), transcript variant 2	0.00606061
AK021625.1	cDNA FLJ11563 fis, clone HEMBA1003202	0.00606061
NM_018489.1	ash1 (absent, small, or homeotic)-like (Drosophila) (ASH1L)	0.00606061
AI732866.1	oe03a07x5 NCI_CGAP_Ov2 cDNA clone IMAGE:1384788	0.00606061
NM_024116.1	hypothetical protein MGC5306 (MGC5306)	0.00606061
BC039881.1	fetal Alzheimer antigen, mRNA (cDNA clone IMAGE:5113116), with apparent retained intron	0.00606061
AK093070.1	cDNA FLJ35751 fis, clone TESTI2004552	0.00606061
BG748330.1	602706579F1 NIH_MGC_43 cDNA clone IMAGE:4843218 5'	0.00606061
BX504817.1	DKFZp686K10182_r1 686 (synonym: hlcc3) cDNA clone DKFZp686K10182 5'	0.00606061
W86868.1	zh59g03s1 Soares_fetal_liver_spleen_1NFLS_S1 cDNA clone IMAGE:416404 3' similar to contains Alu repetitive element;	0.00606061
INCYTE UNIQUE	INCYTE UNIQUE	0.00606061
NM_003963.2	transmembrane 4 superfamily member 5 (TM4SF5)	0.00606061
AK094902.1	cDNA FLJ37583 fis, clone BRCOC2004455	0.00606061
AI276699.1	ql75a04x1 Soares_NhHMPu_S1 cDNA clone IMAGE:1878126 3' similar to gb:D10523 2-OXOGLUTARATE DEHYDROGENASE E1 COMPONENT (HUMAN);	0.00606061
NM_020348.1	cyclin M1 (CNNM1)	0.00606061
AK000296.1	cDNA FLJ20289 fis, clone HEP04492	0.00606061
BE670013.1	7e29a08x1 NCI_CGAP_Lu24 cDNA clone IMAGE:3283862 3'	0.00606061
CB955777.1	AGENCOURT_13777655 NIH_MGC_184 cDNA clone IMAGE:30350043 5'	0.00606061
AI554296.1	tq05e01.x1 NCI_CGAP_Ut3 cDNA clone IMAGE:2207928 3' similar to contains Alu repetitive element;contains PTR5 repetitive element ;	0.00606061
W92540.1	ze44d10s1 Soares retina N2b4HR cDNA clone IMAGE:361843 3' similar to gb:L27670 Human Landsteiner-Wiener blood group glycoprotein (HUMAN);contains Alu repetitive element;	0.00606061
AA613811.1	np31b05s1 NCI_CGAP_Pr22 cDNA clone IMAGE:1117905 3'	0.00606061
AW612203.1	hh29a12x1 NCI_CGAP_Lu24 cDNA clone IMAGE:2956510 3'	0.00606061
INCYTE UNIQUE	INCYTE UNIQUE	0.00606061
AA465261.1	aa33b05.r1 NCI_CGAP_GCB1 cDNA clone IMAGE:815025 5' similar to contains Alu repetitive element;contains element MSR1 repetitive element ;	0.00606061
AV737736.1	CB cDNA clone CBLAAD01 5'	0.00606061
BE764796.1	CM0-NT0081-220500-390-h12 NT0081 Homo sapiens cDNA	0.00606061
NM_014389.1	proline-, glutamic acid-, leucine-rich protein 1 (PELP1)	0.00606061
BX114257.1	Soares fetal liver spleen 1NFLS cDNA clone IMAGp998P03118 ; IMAGE:123506	0.00606061
AI223192.1	qg70g04x1 Soares_NFL_T_GBC_S1 cDNA clone IMAGE:1840566 3'	0.00606061
AK124132.1	cDNA FLJ42138 fis, clone TESTI2036684	0.00606061
T54189.1	ya92c11r1 Stratagene placenta (#937225) cDNA clone IMAGE:69140 5' similar to similar to gb:V00520_rna1 SOMATOTROPIN PRECURSOR (HUMAN)	0.00606061
AI275214.1	qw09h04x1 NCI_CGAP_Ut3 cDNA clone IMAGE:1990615 3' similar to contains Alu repetitive element;contains element MER1 repetitive element ;	0.00606061
INCYTE UNIQUE	INCYTE UNIQUE	0.00606061
BC051190.1	solute carrier family 4, sodium bicarbonate transporter-like, member 10, clone IMAGE:5259366	0.00606061
AK022738.1	cDNA FLJ12676 fis, clone NT2RM4002383	0.00606061
T87922.1	T87922 ye08b07.r1 Stratagene lung (#937210) cDNA clone IMAGE:117109 5' similar to contains Alu repetitive element;	0.00606061
AW961352.1	EST373424 MAGE resequences, MAGG Homo sapiens cDNA	0.00606061
AK055276.1	cDNA FLJ30714 fis, clone FCBBF2001529	0.00606061
INCYTE UNIQUE	INCYTE UNIQUE	0.00606061
AI733058.1	oj60c01x5 NCI_CGAP_Kid3 cDNA clone IMAGE:1502688 3'	0.00606061
AA243882.1	zr65f01r1 Soares_NhHMPu_S1 cDNA clone IMAGE:668281 5'	0.00606061
AA063003.1	zf69h10s1 Soares_pineal_gland_N3HPG cDNA clone IMAGE:382243 3'	0.00606061
AA054645.1	zf57d01s1 Soares retina N2b4HR cDNA clone IMAGE:381025 3'	0.00606061
AK021942.1	cDNA FLJ11880 fis, clone HEMBA1007129	0.00606061
AK128407.1	cDNA FLJ46550 fis, clone THYMU3038603, moderately similar to Mus musculus WW domain binding protein 2 (Wbp2)	0.00606061
AI379149.1	tc66a01x1 Soares_NhHMPu_S1 cDNA clone IMAGE:2069544 3'	0.00606061
AK021842.1	cDNA FLJ11780 fis, clone HEMBA1005931, weakly similar to ZINC FINGER PROTEIN 83	0.00606061
NM_002425.1	matrix metalloproteinase 10 (stromelysin 2) (MMP10)	0.00606061
AW364689.1	PM3-DT0037-231299-001-g08 DT0037 Homo sapiens cDNA	0.00606061
NM_000334.3	sodium channel, voltage-gated, type IV, alpha (SCN4A)	0.00606061
AF088010.1	full length insert cDNA clone YY74E10	0.00606061
BI850999.1	imageqc_1_2001/smg463bdff41x1 Soares_NFL_T_GBC_S1 cDNA clone IMAGE:4571343 3'	0.00606061
AI652495.1	wb29h01x1 NCI_CGAP_GC6 cDNA clone IMAGE:2307121 3' similar to contains element MER35 repetitive element ;	0.00606061
BI862187.1	603391204F1 NIH_MGC_87 cDNA clone IMAGE:5406361 5'	0.00606061
BC039501.1	clone IMAGE:5556045	0.00606061
AA204695.1	zr87e09r1 NCI_CGAP_GCB1 cDNA clone IMAGE:682696 5'	0.00606061
AK026218.1	cDNA: FLJ22565 fis, clone HSI01971	0.00606061
U75655.1	HSU75655 Human cDNA clone IM.A.G.E. consortium clone 222188	0.00606061
CK821621.1	ig61b02y5 HR85 islet cDNA clone IMAGE:5595602 5'	0.00606061
AA704916.1	zj82c02s1 Soares_fetal_liver_spleen_1NFLS_S1 cDNA clone IMAGE:461378 3'	0.00606061
AA126455.1	zn85g12.s1 Stratagene lung carcinoma 937218 cDNA clone IMAGE:565030 3'	0.00606061
AI936859.1	wp70c10x1 NCI_CGAP_Brn25 cDNA clone IMAGE:2467122 3'	0.00606061
AL041272.1	DKFZp434L0716_r1 434 (synonym: htes3) cDNA clone DKFZp434L0716 5'	0.00606061
AL832948.1	mRNA; cDNA DKFZp666K2010 (from clone DKFZp666K2010)	0.00606061
AA701446.1	zi59b06s1 Soares_fetal_liver_spleen_1NFLS_S1 cDNA clone IMAGE:435059 3' similar to contains Alu repetitive element;	0.00606061
AA773576.1	ab61c08s1 Stratagene lung carcinoma 937218 cDNA clone IMAGE:845294 3' similar to contains Alu repetitive element;contains element MER22 repetitive element ;	0.00606061
H80547.1	yu76g05s1 Soares fetal liver spleen 1NFLS cDNA clone IMAGE:239768 3' similar to contains Alu repetitive element;	0.00606061
AW299545.1	xs51b06.x1 NCI_CGAP_Kid11 cDNA clone IMAGE:2773139 3'	0.00606061
BX097079.1	NCI_CGAP_Kid11 cDNA clone IMAGp998F075925	0.00606061
AI928150.1	wp11f12.x1 NCI_CGAP_Kid12 cDNA clone IMAGE:2464559 3' similar to SW:ALU1_HUMAN P39188 !!!! ALU SUBFAMILY J WARNING ENTRY !!!! ;contains Alu repetitive element;	0.00606061
AA112580.1	zm28d11s1 Stratagene pancreas (#937208) cDNA clone IMAGE:526965 3' similar to gb:U01120 GLUCOSE-6-PHOSPHATASE (HUMAN);contains Alu repetitive element;	0.00606061
N29850.1	yw94a12s1 Soares_placenta_8to9weeks_2NbHP8to9W cDNA clone IMAGE:259870 3'	0.00606061
AW166562.1	xg29b05x1 NCI_CGAP_Ut1 cDNA clone IMAGE:2628945 3' similar to contains element MER22 repetitive element ;	0.00606061
AI140577.1	ow84e01s1 Soares_fetal_liver_spleen_1NFLS_S1 cDNA clone IMAGE:1653528 3'	0.00606061
NM_006402.2	hepatitis B virus x interacting protein (HBXIP)	0.00606061
AI809985.1	wf64d10x1 Soares_NFL_T_GBC_S1 cDNA clone IMAGE:2360371 3'	0.00606061
T78084.1	yd79f08s1 Soares fetal liver spleen 1NFLS cDNA clone IMAGE:114471 3'	0.00606061
AI524077.1	th01d12x1 NCI_CGAP_CLL1 cDNA clone IMAGE:2117015 3'	0.00606061
AI635181.1	tz22a11x1 NCI_CGAP_Ut2 cDNA clone IMAGE:2289308 3'	0.00606061
AW183198.1	xj67g06x1 Soares_NFL_T_GBC_S1 cDNA clone IMAGE:2662330 3'	0.00606061
BX101240.1	Soares_NFL_T_GBC_S1 cDNA clone IMAGp998N103905	0.00606061
CB410875.1	C32A8 subtracted cochlea cDNA library Homo sapiens cDNA	0.00606061
AA169259.1	zp19e10s1 Stratagene fetal retina 937202 cDNA clone IMAGE:609930 3' similar to contains element MER22 repetitive element ;	0.00606061
W87449.1	zh67a04s1 Soares_fetal_liver_spleen_1NFLS_S1 cDNA clone IMAGE:417102 3' similar to contains Alu repetitive element;	0.00606061
BU430277.1	UI-HF-BN0-aew-e-05-0-UIr1 NIH_MGC_50 cDNA clone IMAGE:3065577 5'	0.00606061
AI880554.1	as28a08x1 Barstead aorta HPLRB6 cDNA clone IMAGE:2318486 3' similar to contains Alu repetitive element;contains MER4.t3 MER4 repetitive element ;	0.00606061
AK021634.1	cDNA FLJ11572 fis, clone HEMBA1003373	0.00606061
BI491809.1	df15d06w1 Morton Fetal Cochlea cDNA clone IMAGE:2483386 3'	0.00606061
BX503694.1	DKFZp686M02112_s1 686 (synonym: hlcc3) cDNA clone DKFZp686M02112 3'	0.00606061
AW083777.1	xc35a05x1 NCI_CGAP_Co20 cDNA clone IMAGE:2586224 3' similar to contains Alu repetitive element;contains element MSR1 repetitive element ;	0.00606061
AI768655.1	wh24e05x1 NCI_CGAP_Kid11 cDNA clone IMAGE:2381696 3'	0.00606061
T19324.1	g05050t Testis 1 cDNA clone g05050 5' end	0.00606061
BX096635.1	Soares_fetal_heart_NbHH19W cDNA clone IMAGp998K20783 ; IMAGE:343051	0.00606061
BE674762.1	7e98d05x1 NCI_CGAP_CLL1 cDNA clone IMAGE:3293193 3'	0.00606061
AK090686.1	cDNA FLJ33367 fis, clone BRACE2005661	0.00606061
AK096698.1	cDNA FLJ39379 fis, clone PERIC2000386	0.00606061
AA258215.1	zs33b01.s1 NCI_CGAP_GCB1 cDNA clone IMAGE:686953 3' similar to contains Alu repetitive element;	0.00606061
AI473871.1	ta17h12x1 NCI_CGAP_Lym5 cDNA clone IMAGE:2044391 3' similar to contains Alu repetitive element;	0.00606061
CB155767.1	K-EST0214227 B2N807043 cDNA clone B2N807043-6-B11 5'	0.00606061
BC041861.1	clone IMAGE:5271096	0.00606061
AW665218.1	hi88b11x1 Soares_NFL_T_GBC_S1 cDNA clone IMAGE:2979357 3'	0.00606061
N69387.1	N69387 za16d07.s1 Soares fetal liver spleen 1NFLS cDNA clone IMAGE:292717 3' similar to contains Alu repetitive element;	0.00606061
BF738698.1	PM4-KT0045-191200-005-a08 KT0045 Homo sapiens cDNA	0.00606061
AK098572.1	cDNA FLJ25706 fis, clone TST04817	0.00606061
BX108920.1	Soares fetal liver spleen 1NFLS cDNA clone IMAGp998I03413	0.00606061
BX537878.1	mRNA; cDNA DKFZp686A08114 (from clone DKFZp686A08114)	0.00606061
[truncated: 2,482 more rows]
