# Supplementary material for: Systematic Analysis of the Gene Expression in the Livers of Nonalcoholic Steatohepatitis: Implications on Potential Biomarkers and Molecular Pathological Mechanism
Source: PLoS One. 2012 Dec 26;7(12):e51131. doi: 10.1371/journal.pone.0051131 (PMC3530598; doi:10.1371/journal.pone.0051131)
Supplement: Table S23 — DAVID functional annotation clustering result of the intersection of DEGs indentified by three methods in microarray one. (XLS) [file pone.0051131.s025.xls]

## Sheet: microarray1_RA_DAVID cluster re
Annotation Cluster 1	Enrichment Score: 5.315780757779696
Category	Term	Count	%	PValue	Genes	List Total	Pop Hits	Pop Total	Fold Enrichment	Bonferroni	Benjamini	FDR
UP_SEQ_FEATURE	short sequence motif:Microbody targeting signal	6	7.05882	9.6191e-07	NM_153756, NM_001917, NM_006117, NM_016518, NM_018441, NM_001966	85	41	19113	32.9062	0.000228908	0.000228908	0.00123993
SP_PIR_KEYWORDS	peroxisome	7	8.23529	2.68825e-06	NM_153756, NM_001917, NM_006117, NM_016518, NM_018441, NM_001752, NM_001966	85	90	19235	17.6007	0.000553628	0.000276852	0.0033857
GOTERM_CC_FAT	GO:0005777~peroxisome	7	8.23529	1.45257e-05	NM_153756, NM_001917, NM_006117, NM_016518, NM_018441, NM_001752, NM_001966	67	103	12782	12.9654	0.00184307	0.00184307	0.0168442
GOTERM_CC_FAT	GO:0042579~microbody	7	8.23529	1.45257e-05	NM_153756, NM_001917, NM_006117, NM_016518, NM_018441, NM_001752, NM_001966	67	103	12782	12.9654	0.00184307	0.00184307	0.0168442
Annotation Cluster 2	Enrichment Score: 2.7555883547875855
Category	Term	Count	%	PValue	Genes	List Total	Pop Hits	Pop Total	Fold Enrichment	Bonferroni	Benjamini	FDR
SMART	SM00211:TY	3	3.52941	0.00130062	NM_000597, NM_000596, NM_004355	30	17	9079	53.4059	0.0420392	0.0420392	1.12956
UP_SEQ_FEATURE	domain:Thyroglobulin type-1	3	3.52941	0.00144263	NM_000597, NM_000596, NM_004355	85	13	19113	51.8905	0.290783	0.15785	1.84374
INTERPRO	IPR000716:Thyroglobulin type-1	3	3.52941	0.00288357	NM_000597, NM_000596, NM_004355	80	17	16659	36.7478	0.432205	0.131944	3.5432
Annotation Cluster 3	Enrichment Score: 2.427977068520795
Category	Term	Count	%	PValue	Genes	List Total	Pop Hits	Pop Total	Fold Enrichment	Bonferroni	Benjamini	FDR
KEGG_PATHWAY	hsa00071:Fatty acid metabolism	4	4.70588	0.00208954	NM_000670, NM_006117, NM_000672, NM_001966	34	40	5085	14.9559	0.12163	0.042308	2.08874
GOTERM_MF_FAT	GO:0050662~coenzyme binding	6	7.05882	0.00255523	NM_006894, NM_000860, NM_000670, NM_006117, NM_001752, NM_001966	69	181	12983	6.23733	0.497538	0.497538	3.30613
GOTERM_MF_FAT	GO:0048037~cofactor binding	6	7.05882	0.00974065	NM_006894, NM_000860, NM_000670, NM_006117, NM_001752, NM_001966	69	249	12983	4.53396	0.928143	0.584259	12.0697
Annotation Cluster 4	Enrichment Score: 2.2915272054215676
Category	Term	Count	%	PValue	Genes	List Total	Pop Hits	Pop Total	Fold Enrichment	Bonferroni	Benjamini	FDR
SP_PIR_KEYWORDS	nad	6	7.05882	0.00143192	NM_144683, NM_000860, NM_000670, NM_000672, NM_178135, NM_001966	85	189	19235	7.18394	0.255608	0.0711396	1.78855
UP_SEQ_FEATURE	nucleotide phosphate-binding region:NAD	4	4.70588	0.00456985	NM_000860, NM_000670, NM_000672, NM_178135	85	76	19113	11.8347	0.663823	0.238549	5.73329
UP_SEQ_FEATURE	binding site:NAD	3	3.52941	0.0203985	NM_000670, NM_000672, NM_178135	85	50	19113	13.4915	0.992591	0.503772	23.3302
Annotation Cluster 5	Enrichment Score: 2.2101373229760974
Category	Term	Count	%	PValue	Genes	List Total	Pop Hits	Pop Total	Fold Enrichment	Bonferroni	Benjamini	FDR
KEGG_PATHWAY	hsa00982:Drug metabolism	6	7.05882	4.17681e-05	NM_006894, NM_000670, NM_145740, NM_001513, NM_000672, NM_000847	34	62	5085	14.4734	0.00258632	0.00258632	0.0421422
KEGG_PATHWAY	hsa00980:Metabolism of xenobiotics by cytochrome P450	5	5.88235	0.000555122	NM_000670, NM_145740, NM_001513, NM_000672, NM_000847	34	60	5085	12.4632	0.0338412	0.0170662	0.55879
UP_SEQ_FEATURE	domain:GST N-terminal	3	3.52941	0.00379641	NM_145740, NM_001513, NM_000847	85	21	19113	32.1227	0.595565	0.260481	4.78477
INTERPRO	IPR004046:Glutathione S-transferase, C-terminal	3	3.52941	0.00439824	NM_145740, NM_001513, NM_000847	80	21	16659	29.7482	0.578509	0.158687	5.35775
INTERPRO	IPR004045:Glutathione S-transferase, N-terminal	3	3.52941	0.00482325	NM_145740, NM_001513, NM_000847	80	22	16659	28.396	0.612347	0.1461	5.86123
GOTERM_MF_FAT	GO:0004364~glutathione transferase activity	3	3.52941	0.00483239	NM_145740, NM_001513, NM_000847	69	20	12983	28.2239	0.728302	0.478753	6.16707
INTERPRO	IPR010987:Glutathione S-transferase, C-terminal-like	3	3.52941	0.00829746	NM_145740, NM_001513, NM_000847	80	29	16659	21.5418	0.804674	0.208083	9.88544
INTERPRO	IPR017933:Glutathione S-transferase/chloride channel, C-terminal	3	3.52941	0.008863	NM_145740, NM_001513, NM_000847	80	30	16659	20.8238	0.825336	0.195964	10.5253
UP_SEQ_FEATURE	domain:GST C-terminal	3	3.52941	0.00922522	NM_145740, NM_001513, NM_000847	85	33	19113	20.4417	0.889837	0.356709	11.2608
GOTERM_MF_FAT	GO:0016765~transferase activity, transferring alkyl or aryl (other than methyl) groups	3	3.52941	0.0271372	NM_145740, NM_001513, NM_000847	69	49	12983	11.52	0.999389	0.772399	30.3388
KEGG_PATHWAY	hsa00350:Tyrosine metabolism	3	3.52941	0.0326072	NM_000670, NM_001513, NM_000672	34	44	5085	10.1972	0.871951	0.337059	28.4333
KEGG_PATHWAY	hsa00480:Glutathione metabolism	3	3.52941	0.0412213	NM_145740, NM_001513, NM_000847	34	50	5085	8.97353	0.926457	0.311226	34.6101
INTERPRO	IPR012335:Thioredoxin fold	3	3.52941	0.083047	NM_145740, NM_001513, NM_000847	80	101	16659	6.18527	1	0.848643	66.1451
Annotation Cluster 6	Enrichment Score: 2.182478689904472
Category	Term	Count	%	PValue	Genes	List Total	Pop Hits	Pop Total	Fold Enrichment	Bonferroni	Benjamini	FDR
INTERPRO	IPR016040:NAD(P)-binding domain	6	7.05882	0.000730348	NM_144683, NM_001917, NM_000860, NM_018441, NM_178135, NM_001966	80	150	16659	8.3295	0.13342	0.13342	0.908568
SP_PIR_KEYWORDS	nad	6	7.05882	0.00143192	NM_144683, NM_000860, NM_000670, NM_000672, NM_178135, NM_001966	85	189	19235	7.18394	0.255608	0.0711396	1.78855
INTERPRO	IPR002347:Glucose/ribitol dehydrogenase	4	4.70588	0.0020274	NM_144683, NM_000860, NM_018441, NM_178135	80	53	16659	15.716	0.328186	0.180358	2.50343
INTERPRO	IPR002198:Short-chain dehydrogenase/reductase SDR	4	4.70588	0.00275677	NM_144683, NM_000860, NM_018441, NM_178135	80	59	16659	14.1178	0.417877	0.165028	3.38986
UP_SEQ_FEATURE	binding site:Substrate	5	5.88235	0.0419201	NM_144683, NM_001917, NM_000860, NM_005989, NM_178135	85	297	19113	3.7855	0.999963	0.604086	42.4214
UP_SEQ_FEATURE	active site:Proton acceptor	5	5.88235	0.328032	NM_144683, NM_000860, NM_173354, NM_018441, NM_178135	85	658	19113	1.70865	1	0.998839	99.4051
Annotation Cluster 7	Enrichment Score: 1.82224623204858
Category	Term	Count	%	PValue	Genes	List Total	Pop Hits	Pop Total	Fold Enrichment	Bonferroni	Benjamini	FDR
GOTERM_BP_FAT	GO:0042330~taxis	5	5.88235	0.00991221	NM_005218, NM_004887, NM_001565, NM_002668, NM_000185	72	160	13528	5.87153	0.999788	0.505787	14.2819
GOTERM_BP_FAT	GO:0006935~chemotaxis	5	5.88235	0.00991221	NM_005218, NM_004887, NM_001565, NM_002668, NM_000185	72	160	13528	5.87153	0.999788	0.505787	14.2819
GOTERM_BP_FAT	GO:0007626~locomotory behavior	6	7.05882	0.0144424	NM_005218, NM_004887, NM_001565, NM_000636, NM_002668, NM_000185	72	274	13528	4.11436	0.999996	0.561064	20.1525
GOTERM_BP_FAT	GO:0007610~behavior	7	8.23529	0.0362272	NM_005218, NM_001882, NM_004887, NM_001565, NM_000636, NM_002668, NM_000185	72	469	13528	2.80431	1	0.686605	43.4946
Annotation Cluster 8	Enrichment Score: 1.8190635040055807
Category	Term	Count	%	PValue	Genes	List Total	Pop Hits	Pop Total	Fold Enrichment	Bonferroni	Benjamini	FDR
GOTERM_BP_FAT	GO:0008610~lipid biosynthetic process	7	8.23529	0.00689343	NM_000348, NM_004355, NM_005989, NM_005518, NM_018441, NM_000500, NM_032564	72	323	13528	4.0719	0.997185	0.567844	10.1483
GOTERM_BP_FAT	GO:0006694~steroid biosynthetic process	4	4.70588	0.0100643	NM_000348, NM_005989, NM_005518, NM_000500	72	85	13528	8.84183	0.999814	0.483461	14.4853
GOTERM_BP_FAT	GO:0008202~steroid metabolic process	5	5.88235	0.0215599	NM_000348, NM_005989, NM_005518, NM_000500, NM_001752	72	202	13528	4.65072	1	0.585702	28.6218
KEGG_PATHWAY	hsa00140:Steroid hormone biosynthesis	3	3.52941	0.0353901	NM_000348, NM_005989, NM_000500	34	46	5085	9.75384	0.892896	0.31087	30.4839
Annotation Cluster 9	Enrichment Score: 1.7507560457333016
Category	Term	Count	%	PValue	Genes	List Total	Pop Hits	Pop Total	Fold Enrichment	Bonferroni	Benjamini	FDR
GOTERM_CC_FAT	GO:0005576~extracellular region	21	24.7059	0.00212999	NM_001063, NM_144683, NM_001308, NM_207393, NM_014375, NM_004887, NM_001741, NM_014349, NM_003810, NM_005218, NM_000567, NM_001882, NM_000597, NM_000596, NM_015424, NM_001565, NM_000412, NM_003122, NM_152338, NM_178135, NM_000185	67	2010	12782	1.99318	0.237229	0.126633	2.44248
SP_PIR_KEYWORDS	Secreted	17	20	0.00239297	NM_001063, NM_144683, NM_001308, NM_207393, NM_014375, NM_004887, NM_001741, NM_005218, NM_000567, NM_000597, NM_000596, NM_015424, NM_001565, NM_000412, NM_003122, NM_152338, NM_178135	85	1689	19235	2.27768	0.389541	0.078965	2.9724
GOTERM_CC_FAT	GO:0005615~extracellular space	10	11.7647	0.00828388	NM_001063, NM_003810, NM_001308, NM_001882, NM_000567, NM_000597, NM_000596, NM_004887, NM_001565, NM_001741	67	685	12782	2.78505	0.652307	0.296822	9.19617
SP_PIR_KEYWORDS	signal	24	28.2353	0.010633	NM_153756, NM_001063, NM_144683, NM_001308, NM_207393, NM_001266, NM_014375, NM_004887, NM_000636, NM_001741, NM_002121, NM_005218, NM_000567, NM_001882, NM_173596, NM_000597, NM_000596, NM_015424, NM_001565, NM_000412, NM_003122, NM_152338, NM_178135, NM_000185	85	3250	19235	1.6711	0.889432	0.24063	12.5966
UP_SEQ_FEATURE	signal peptide	24	28.2353	0.011453	NM_153756, NM_001063, NM_144683, NM_001308, NM_207393, NM_001266, NM_014375, NM_004887, NM_000636, NM_001741, NM_002121, NM_005218, NM_000567, NM_001882, NM_173596, NM_000597, NM_000596, NM_015424, NM_001565, NM_000412, NM_003122, NM_152338, NM_178135, NM_000185	85	3250	19113	1.6605	0.935529	0.366771	13.7987
GOTERM_CC_FAT	GO:0044421~extracellular region part	10	11.7647	0.0573406	NM_001063, NM_003810, NM_001308, NM_001882, NM_000567, NM_000597, NM_000596, NM_004887, NM_001565, NM_001741	67	960	12782	1.98725	0.999447	0.713466	49.5814
UP_SEQ_FEATURE	disulfide bond	17	20	0.167595	NM_001063, NM_001308, NM_001266, NM_014375, NM_004887, NM_004355, NM_001741, NM_000394, NM_002121, NM_005218, NM_000567, NM_001882, NM_000597, NM_000596, NM_001565, NM_000412, NM_003122	85	2819	19113	1.35601	1	0.965206	90.601
SP_PIR_KEYWORDS	disulfide bond	17	20	0.199573	NM_001063, NM_001308, NM_001266, NM_014375, NM_004887, NM_004355, NM_001741, NM_000394, NM_002121, NM_005218, NM_000567, NM_001882, NM_000597, NM_000596, NM_001565, NM_000412, NM_003122	85	2924	19235	1.31566	1	0.805587	93.9414
Annotation Cluster 10	Enrichment Score: 1.5013174113919976
Category	Term	Count	%	PValue	Genes	List Total	Pop Hits	Pop Total	Fold Enrichment	Bonferroni	Benjamini	FDR
GOTERM_BP_FAT	GO:0042445~hormone metabolic process	4	4.70588	0.0181859	NM_000348, NM_001882, NM_000670, NM_005989	72	106	13528	7.09015	1	0.622381	24.7175
GOTERM_BP_FAT	GO:0034754~cellular hormone metabolic process	3	3.52941	0.0383474	NM_000348, NM_000670, NM_005989	72	59	13528	9.55367	1	0.694446	45.3873
GOTERM_BP_FAT	GO:0010817~regulation of hormone levels	4	4.70588	0.0449344	NM_000348, NM_001882, NM_000670, NM_005989	72	151	13528	4.97719	1	0.716098	50.8961
Annotation Cluster 11	Enrichment Score: 1.4977639322174292
Category	Term	Count	%	PValue	Genes	List Total	Pop Hits	Pop Total	Fold Enrichment	Bonferroni	Benjamini	FDR
SP_PIR_KEYWORDS	FAD	4	4.70588	0.0136452	NM_006894, NM_001917, NM_016518, NM_015533	85	114	19235	7.94014	0.941003	0.2465	15.8896
UP_SEQ_FEATURE	nucleotide phosphate-binding region:FAD	3	3.52941	0.0295437	NM_006894, NM_001917, NM_016518	85	61	19113	11.0586	0.999205	0.590234	32.0616
SP_PIR_KEYWORDS	Flavoprotein	3	3.52941	0.0796642	NM_006894, NM_001917, NM_016518	85	107	19235	6.34469	1	0.574747	64.8506
Annotation Cluster 12	Enrichment Score: 1.423677740544133
Category	Term	Count	%	PValue	Genes	List Total	Pop Hits	Pop Total	Fold Enrichment	Bonferroni	Benjamini	FDR
GOTERM_BP_FAT	GO:0043066~negative regulation of apoptosis	8	9.41176	0.00250259	NM_000394, NM_003897, NM_004355, NM_000636, NM_000389, S81734, NM_001752, NM_000125	72	354	13528	4.24608	0.880849	0.654817	3.80217
GOTERM_BP_FAT	GO:0043069~negative regulation of programmed cell death	8	9.41176	0.00270657	NM_000394, NM_003897, NM_004355, NM_000636, NM_000389, S81734, NM_001752, NM_000125	72	359	13528	4.18694	0.899841	0.535595	4.10603
GOTERM_BP_FAT	GO:0060548~negative regulation of cell death	8	9.41176	0.00274886	NM_000394, NM_003897, NM_004355, NM_000636, NM_000389, S81734, NM_001752, NM_000125	72	360	13528	4.17531	0.903382	0.442475	4.16892
GOTERM_BP_FAT	GO:0042981~regulation of apoptosis	11	12.9412	0.00890895	NM_000394, NM_003810, NM_002412, NM_003897, NM_004355, NM_000636, NM_018441, NM_000389, S81734, NM_001752, NM_000125	72	804	13528	2.57062	0.999498	0.570089	12.9283
GOTERM_BP_FAT	GO:0043067~regulation of programmed cell death	11	12.9412	0.00951819	NM_000394, NM_003810, NM_002412, NM_003897, NM_004355, NM_000636, NM_018441, NM_000389, S81734, NM_001752, NM_000125	72	812	13528	2.54529	0.999702	0.556015	13.7526
GOTERM_BP_FAT	GO:0010941~regulation of cell death	11	12.9412	0.00975477	NM_000394, NM_003810, NM_002412, NM_003897, NM_004355, NM_000636, NM_018441, NM_000389, S81734, NM_001752, NM_000125	72	815	13528	2.53592	0.999757	0.530735	14.0708
GOTERM_BP_FAT	GO:0006916~anti-apoptosis	5	5.88235	0.022974	NM_000394, NM_003897, NM_000636, S81734, NM_000125	72	206	13528	4.56041	1	0.59218	30.201
GOTERM_BP_FAT	GO:0009628~response to abiotic stimulus	6	7.05882	0.0438342	NM_000394, NM_000597, NM_000636, NM_001741, NM_000389, NM_001752	72	368	13528	3.06341	1	0.718752	50.0137
GOTERM_BP_FAT	GO:0051259~protein oligomerization	4	4.70588	0.0633882	NM_000394, NM_000636, S81734, NM_001752	72	174	13528	4.31928	1	0.768483	63.6897
GOTERM_BP_FAT	GO:0051260~protein homooligomerization	3	3.52941	0.0888339	NM_000394, NM_000636, S81734	72	95	13528	5.93333	1	0.820398	76.2874
GOTERM_BP_FAT	GO:0006461~protein complex assembly	5	5.88235	0.273282	NM_000394, NM_004355, NM_000636, S81734, NM_001752	72	505	13528	1.86029	1	0.961812	99.2833
GOTERM_BP_FAT	GO:0070271~protein complex biogenesis	5	5.88235	0.273282	NM_000394, NM_004355, NM_000636, S81734, NM_001752	72	505	13528	1.86029	1	0.961812	99.2833
GOTERM_BP_FAT	GO:0009314~response to radiation	3	3.52941	0.282671	NM_000636, NM_000389, NM_001752	72	200	13528	2.81833	1	0.965188	99.4139
GOTERM_BP_FAT	GO:0065003~macromolecular complex assembly	5	5.88235	0.464162	NM_000394, NM_004355, NM_000636, S81734, NM_001752	72	665	13528	1.4127	1	0.99117	99.9936
GOTERM_BP_FAT	GO:0043933~macromolecular complex subunit organization	5	5.88235	0.51578	NM_000394, NM_004355, NM_000636, S81734, NM_001752	72	710	13528	1.32316	1	0.994817	99.9987
Annotation Cluster 13	Enrichment Score: 1.2706522701379963
Category	Term	Count	%	PValue	Genes	List Total	Pop Hits	Pop Total	Fold Enrichment	Bonferroni	Benjamini	FDR
GOTERM_MF_FAT	GO:0004866~endopeptidase inhibitor activity	4	4.70588	0.0403917	NM_014375, NM_000412, NM_003122, NM_000185	69	145	12983	5.1906	0.999985	0.794932	41.8292
GOTERM_MF_FAT	GO:0030414~peptidase inhibitor activity	4	4.70588	0.0461386	NM_014375, NM_000412, NM_003122, NM_000185	69	153	12983	4.9192	0.999997	0.75631	46.2443
GOTERM_MF_FAT	GO:0004857~enzyme inhibitor activity	5	5.88235	0.0529466	NM_014375, NM_000412, NM_000389, NM_003122, NM_000185	69	270	12983	3.48443	1	0.768542	51.0732
GOTERM_MF_FAT	GO:0004867~serine-type endopeptidase inhibitor activity	3	3.52941	0.0837909	NM_000412, NM_003122, NM_000185	69	92	12983	6.13563	1	0.85938	68.3344
Annotation Cluster 14	Enrichment Score: 1.249337740088863
Category	Term	Count	%	PValue	Genes	List Total	Pop Hits	Pop Total	Fold Enrichment	Bonferroni	Benjamini	FDR
GOTERM_BP_FAT	GO:0008202~steroid metabolic process	5	5.88235	0.0215599	NM_000348, NM_005989, NM_005518, NM_000500, NM_001752	72	202	13528	4.65072	1	0.585702	28.6218
GOTERM_BP_FAT	GO:0008203~cholesterol metabolic process	3	3.52941	0.084108	NM_005989, NM_005518, NM_001752	72	92	13528	6.12681	1	0.816445	74.3118
GOTERM_BP_FAT	GO:0016125~sterol metabolic process	3	3.52941	0.098515	NM_005989, NM_005518, NM_001752	72	101	13528	5.58086	1	0.816088	79.8992
Annotation Cluster 15	Enrichment Score: 1.2272833490504018
Category	Term	Count	%	PValue	Genes	List Total	Pop Hits	Pop Total	Fold Enrichment	Bonferroni	Benjamini	FDR
GOTERM_BP_FAT	GO:0009725~response to hormone stimulus	7	8.23529	0.0124677	NM_000348, NM_001308, NM_000597, NM_000596, NM_005518, NM_000389, NM_000125	72	367	13528	3.58371	0.999976	0.532723	17.6414
GOTERM_BP_FAT	GO:0048545~response to steroid hormone stimulus	5	5.88235	0.0182643	NM_000348, NM_001308, NM_000597, NM_000389, NM_000125	72	192	13528	4.89294	1	0.60171	24.8106
GOTERM_BP_FAT	GO:0009719~response to endogenous stimulus	7	8.23529	0.0193694	NM_000348, NM_001308, NM_000597, NM_000596, NM_005518, NM_000389, NM_000125	72	405	13528	3.24746	1	0.602497	26.1093
GOTERM_BP_FAT	GO:0042493~response to drug	5	5.88235	0.0267529	NM_000348, NM_000597, NM_000636, NM_005518, NM_000389	72	216	13528	4.34928	1	0.632482	34.2626
GOTERM_BP_FAT	GO:0010033~response to organic substance	9	10.5882	0.0345608	NM_000348, NM_001063, NM_001308, NM_000597, NM_000596, NM_005518, NM_000389, NM_000672, NM_000125	72	721	13528	2.34535	1	0.697128	41.9642
GOTERM_BP_FAT	GO:0051384~response to glucocorticoid stimulus	3	3.52941	0.0631894	NM_001308, NM_000597, NM_000389	72	78	13528	7.2265	1	0.776373	63.5702
GOTERM_BP_FAT	GO:0031960~response to corticosteroid stimulus	3	3.52941	0.0734035	NM_001308, NM_000597, NM_000389	72	85	13528	6.63137	1	0.79375	69.2531
GOTERM_BP_FAT	GO:0043434~response to peptide hormone stimulus	3	3.52941	0.19358	NM_000348, NM_000596, NM_005518	72	154	13528	3.66017	1	0.93454	96.4148
GOTERM_BP_FAT	GO:0001558~regulation of cell growth	3	3.52941	0.270976	NM_000597, NM_000596, NM_000389	72	194	13528	2.9055	1	0.963581	99.2473
GOTERM_BP_FAT	GO:0040008~regulation of growth	3	3.52941	0.537714	NM_000597, NM_000596, NM_000389	72	341	13528	1.65298	1	0.995343	99.9993
Annotation Cluster 16	Enrichment Score: 1.1931135134023374
Category	Term	Count	%	PValue	Genes	List Total	Pop Hits	Pop Total	Fold Enrichment	Bonferroni	Benjamini	FDR
GOTERM_BP_FAT	GO:0008610~lipid biosynthetic process	7	8.23529	0.00689343	NM_000348, NM_004355, NM_005989, NM_005518, NM_018441, NM_000500, NM_032564	72	323	13528	4.0719	0.997185	0.567844	10.1483
GOTERM_BP_FAT	GO:0046394~carboxylic acid biosynthetic process	3	3.52941	0.195484	NM_004355, NM_005989, NM_018441	72	155	13528	3.63656	1	0.933844	96.5436
GOTERM_BP_FAT	GO:0016053~organic acid biosynthetic process	3	3.52941	0.195484	NM_004355, NM_005989, NM_018441	72	155	13528	3.63656	1	0.933844	96.5436
Annotation Cluster 17	Enrichment Score: 1.0844799410421126
Category	Term	Count	%	PValue	Genes	List Total	Pop Hits	Pop Total	Fold Enrichment	Bonferroni	Benjamini	FDR
GOTERM_BP_FAT	GO:0042493~response to drug	5	5.88235	0.0267529	NM_000348, NM_000597, NM_000636, NM_005518, NM_000389	72	216	13528	4.34928	1	0.632482	34.2626
GOTERM_BP_FAT	GO:0009991~response to extracellular stimulus	5	5.88235	0.0283632	NM_000597, NM_000636, NM_005518, NM_000389, NM_014494	72	220	13528	4.2702	1	0.638629	35.9251
GOTERM_BP_FAT	GO:0009628~response to abiotic stimulus	6	7.05882	0.0438342	NM_000394, NM_000597, NM_000636, NM_001741, NM_000389, NM_001752	72	368	13528	3.06341	1	0.718752	50.0137
GOTERM_BP_FAT	GO:0031667~response to nutrient levels	4	4.70588	0.0848033	NM_000597, NM_000636, NM_005518, NM_014494	72	197	13528	3.815	1	0.812109	74.6118
GOTERM_BP_FAT	GO:0010035~response to inorganic substance	4	4.70588	0.0928934	NM_000597, NM_000636, NM_000389, NM_001752	72	205	13528	3.66612	1	0.815343	77.8701
GOTERM_BP_FAT	GO:0009314~response to radiation	3	3.52941	0.282671	NM_000636, NM_000389, NM_001752	72	200	13528	2.81833	1	0.965188	99.4139
GOTERM_BP_FAT	GO:0033554~cellular response to stress	5	5.88235	0.345957	NM_002412, NM_000636, NM_000389, NM_001752, NM_014494	72	566	13528	1.6598	1	0.976597	99.8596
Annotation Cluster 18	Enrichment Score: 1.045462707589519
Category	Term	Count	%	PValue	Genes	List Total	Pop Hits	Pop Total	Fold Enrichment	Bonferroni	Benjamini	FDR
GOTERM_BP_FAT	GO:0010740~positive regulation of protein kinase cascade	4	4.70588	0.0574462	NM_014349, NM_003810, S81734, NM_001752	72	167	13528	4.50033	1	0.771751	59.9577
GOTERM_BP_FAT	GO:0009967~positive regulation of signal transduction	5	5.88235	0.0692291	NM_014349, NM_003810, S81734, NM_001752, NM_000125	72	295	13528	3.18456	1	0.790236	67.0389
GOTERM_BP_FAT	GO:0043123~positive regulation of I-kappaB kinase/NF-kappaB cascade	3	3.52941	0.0920278	NM_014349, NM_003810, S81734	72	97	13528	5.811	1	0.818696	77.5412
GOTERM_BP_FAT	GO:0010647~positive regulation of cell communication	5	5.88235	0.094299	NM_014349, NM_003810, S81734, NM_001752, NM_000125	72	329	13528	2.85545	1	0.813962	78.3947
GOTERM_BP_FAT	GO:0043122~regulation of I-kappaB kinase/NF-kappaB cascade	3	3.52941	0.108479	NM_014349, NM_003810, S81734	72	107	13528	5.26791	1	0.835579	83.0746
GOTERM_BP_FAT	GO:0010627~regulation of protein kinase cascade	4	4.70588	0.142528	NM_014349, NM_003810, S81734, NM_001752	72	249	13528	3.0183	1	0.890594	90.7335
Annotation Cluster 19	Enrichment Score: 0.9838372311818311
Category	Term	Count	%	PValue	Genes	List Total	Pop Hits	Pop Total	Fold Enrichment	Bonferroni	Benjamini	FDR
GOTERM_BP_FAT	GO:0009611~response to wounding	8	9.41176	0.0208442	NM_014349, NM_001063, NM_000567, NM_000596, NM_001565, NM_000636, NM_001300, NM_000185	72	530	13528	2.83606	1	0.591061	27.8098
GOTERM_BP_FAT	GO:0006952~defense response	6	7.05882	0.22066	NM_014349, NM_001063, NM_005218, NM_000567, NM_004355, NM_001565	72	615	13528	1.83306	1	0.947121	97.8864
GOTERM_BP_FAT	GO:0006954~inflammatory response	4	4.70588	0.243097	NM_014349, NM_001063, NM_000567, NM_001565	72	325	13528	2.31248	1	0.95727	98.6549
Annotation Cluster 20	Enrichment Score: 0.8516738281284116
Category	Term	Count	%	PValue	Genes	List Total	Pop Hits	Pop Total	Fold Enrichment	Bonferroni	Benjamini	FDR
GOTERM_CC_FAT	GO:0000267~cell fraction	12	14.1176	0.0219505	NM_016084, NM_006894, NM_000348, NM_003810, NM_003049, NM_001882, NM_000636, NM_002668, NM_000500, NM_006672, NM_032564, NM_021095	67	1083	12782	2.11386	0.94032	0.505739	22.6939
SP_PIR_KEYWORDS	microsome	3	3.52941	0.0783903	NM_006894, NM_000348, NM_000500	85	106	19235	6.40455	1	0.587318	64.2329
GOTERM_CC_FAT	GO:0005624~membrane fraction	8	9.41176	0.122564	NM_006894, NM_000348, NM_003049, NM_002668, NM_000500, NM_006672, NM_032564, NM_021095	67	809	12782	1.88654	1	0.906724	78.0483
GOTERM_CC_FAT	GO:0005792~microsome	4	4.70588	0.123635	NM_006894, NM_000348, NM_000500, NM_032564	67	237	12782	3.21985	1	0.876937	78.3571
GOTERM_CC_FAT	GO:0042598~vesicular fraction	4	4.70588	0.131688	NM_006894, NM_000348, NM_000500, NM_032564	67	244	12782	3.12748	1	0.863652	80.5544
GOTERM_CC_FAT	GO:0005626~insoluble fraction	8	9.41176	0.140579	NM_006894, NM_000348, NM_003049, NM_002668, NM_000500, NM_006672, NM_032564, NM_021095	67	839	12782	1.81908	1	0.85398	82.7424
SP_PIR_KEYWORDS	endoplasmic reticulum	6	7.05882	0.200872	NM_006894, NM_000348, NM_001266, NM_004355, NM_000500, NM_032564	85	713	19235	1.9043	1	0.796651	94.064
GOTERM_CC_FAT	GO:0005783~endoplasmic reticulum	8	9.41176	0.225033	NM_006894, NM_000348, NM_001266, NM_004355, NM_002668, NM_000500, NM_001752, NM_032564	67	960	12782	1.5898	1	0.932664	94.7999
SP_PIR_KEYWORDS	membrane	19	22.3529	0.991046	NM_153756, NM_000348, NM_003049, AL162054, NM_003897, NM_004355, NM_002668, NM_000500, NM_006894, NM_016084, NM_002121, NM_003810, NM_152495, NM_021614, NM_173596, NM_032564, NM_006841, NM_006672, NM_021095	85	6256	19235	0.687274	1	1	100
Annotation Cluster 21	Enrichment Score: 0.7894405981866758
Category	Term	Count	%	PValue	Genes	List Total	Pop Hits	Pop Total	Fold Enrichment	Bonferroni	Benjamini	FDR
SP_PIR_KEYWORDS	ion transport	8	9.41176	0.0131759	NM_001063, NM_021614, NM_003049, NM_173596, AL162054, NM_006672, NM_006841, NM_021095	85	578	19235	3.1321	0.934928	0.261833	15.3841
GOTERM_BP_FAT	GO:0030001~metal ion transport	7	8.23529	0.0349637	NM_001063, NM_021614, NM_003049, NM_173596, AL162054, NM_006841, NM_021095	72	465	13528	2.82843	1	0.687183	42.3377
GOTERM_BP_FAT	GO:0006811~ion transport	9	10.5882	0.0472909	NM_001063, NM_021614, NM_003049, NM_173596, AL162054, NM_002668, NM_006672, NM_006841, NM_021095	72	768	13528	2.20182	1	0.723439	52.7373
GOTERM_BP_FAT	GO:0006812~cation transport	7	8.23529	0.0697449	NM_001063, NM_021614, NM_003049, NM_173596, AL162054, NM_006841, NM_021095	72	553	13528	2.37834	1	0.784435	67.3204
SP_PIR_KEYWORDS	Symport	3	3.52941	0.0848241	NM_003049, NM_006841, NM_021095	85	111	19235	6.11606	1	0.563943	67.2535
SP_PIR_KEYWORDS	Sodium transport	3	3.52941	0.0914126	NM_003049, NM_006841, NM_021095	85	116	19235	5.85243	1	0.576249	70.1018
SP_PIR_KEYWORDS	Sodium	3	3.52941	0.0914126	NM_003049, NM_006841, NM_021095	85	116	19235	5.85243	1	0.576249	70.1018
GOTERM_MF_FAT	GO:0031402~sodium ion binding	3	3.52941	0.1252	NM_003049, NM_006841, NM_021095	69	117	12983	4.8246	1	0.937201	82.7557
GOTERM_BP_FAT	GO:0006814~sodium ion transport	3	3.52941	0.148839	NM_003049, NM_006841, NM_021095	72	130	13528	4.3359	1	0.897749	91.7341
GOTERM_MF_FAT	GO:0015293~symporter activity	3	3.52941	0.161127	NM_003049, NM_006841, NM_021095	69	137	12983	4.12028	1	0.957183	90.0614
GOTERM_BP_FAT	GO:0046942~carboxylic acid transport	3	3.52941	0.180328	NM_003049, NM_006841, NM_021095	72	147	13528	3.83447	1	0.928487	95.3866
GOTERM_BP_FAT	GO:0015849~organic acid transport	3	3.52941	0.182212	NM_003049, NM_006841, NM_021095	72	148	13528	3.80856	1	0.927731	95.548
GOTERM_BP_FAT	GO:0015672~monovalent inorganic cation transport	4	4.70588	0.23331	NM_021614, NM_003049, NM_006841, NM_021095	72	318	13528	2.36338	1	0.952549	98.3591
GOTERM_MF_FAT	GO:0046873~metal ion transmembrane transporter activity	4	4.70588	0.246324	NM_001063, NM_021614, NM_173596, AL162054	69	328	12983	2.29463	1	0.977709	97.567
SP_PIR_KEYWORDS	transport	10	11.7647	0.305046	NM_014349, NM_001063, NM_020816, NM_021614, NM_003049, NM_173596, AL162054, NM_006672, NM_006841, NM_021095	85	1670	19235	1.35505	1	0.896861	98.9779
GOTERM_MF_FAT	GO:0031420~alkali metal ion binding	3	3.52941	0.336053	NM_003049, NM_006841, NM_021095	69	228	12983	2.47578	1	0.987806	99.54
GOTERM_CC_FAT	GO:0044459~plasma membrane part	13	15.2941	0.46957	NM_001063, NM_003049, AL162054, NM_004355, NM_016084, NM_003810, NM_002121, NM_173596, NM_000597, NM_006841, NM_006672, NM_021095, NM_000125	67	2203	12782	1.12578	1	0.98216	99.936
GOTERM_CC_FAT	GO:0005887~integral to plasma membrane	6	7.05882	0.746493	NM_003810, NM_003049, AL162054, NM_006672, NM_006841, NM_021095	67	1188	12782	0.963516	1	0.99802	100
GOTERM_CC_FAT	GO:0031226~intrinsic to plasma membrane	6	7.05882	0.764378	NM_003810, NM_003049, AL162054, NM_006672, NM_006841, NM_021095	67	1215	12782	0.942104	1	0.998219	100
SP_PIR_KEYWORDS	cell membrane	6	7.05882	0.969596	NM_016084, NM_173596, AL162054, NM_004355, NM_006672, NM_006841	85	2194	19235	0.618854	1	0.999994	100
Annotation Cluster 22	Enrichment Score: 0.7881757314434685
Category	Term	Count	%	PValue	Genes	List Total	Pop Hits	Pop Total	Fold Enrichment	Bonferroni	Benjamini	FDR
GOTERM_MF_FAT	GO:0005125~cytokine activity	4	4.70588	0.0823799	NM_003810, AK023341, NM_004887, NM_005746, NM_001565	69	195	12983	3.85968	1	0.877837	67.6876
GOTERM_BP_FAT	GO:0007267~cell-cell signaling	7	8.23529	0.0944565	NM_000348, NM_003810, AK023341, AL162054, NM_004887, NM_005746, NM_001565, NM_001741	72	600	13528	2.19204	1	0.80828	78.4528
GOTERM_BP_FAT	GO:0006955~immune response	7	8.23529	0.153221	NM_002121, NM_003810, NM_005218, NM_000567, NM_004887, NM_004355, NM_001565	72	690	13528	1.90612	1	0.901212	92.3685
SP_PIR_KEYWORDS	cytokine	3	3.52941	0.187241	NM_003810, NM_004887, NM_001565	85	181	19235	3.75073	1	0.794391	92.6548
KEGG_PATHWAY	hsa04060:Cytokine-cytokine receptor interaction	3	3.52941	0.513275	NM_003810, NM_004887, NM_001565	34	262	5085	1.71251	1	0.988488	99.9301
Annotation Cluster 23	Enrichment Score: 0.7686348465424915
Category	Term	Count	%	PValue	Genes	List Total	Pop Hits	Pop Total	Fold Enrichment	Bonferroni	Benjamini	FDR
SP_PIR_KEYWORDS	metal-binding	21	24.7059	0.0291329	NM_001063, NM_001308, NM_003407, NM_012256, NM_173354, NM_003195, NM_032527, NM_000636, NM_000672, NM_000389, S81734, NM_001300, NM_000500, NM_001752, NM_015533, NM_003810, NM_002412, NM_000567, NM_000670, NM_000125, NM_017888	85	2972	19235	1.59898	0.997736	0.425172	31.09
GOTERM_MF_FAT	GO:0046872~metal ion binding	27	31.7647	0.159594	NM_001063, NM_003049, NM_001308, NM_003407, NM_032527, NM_000389, NM_001300, NM_000500, NM_001752, NM_015533, NM_000670, NM_006841, NM_017888, NM_000125, NM_003986, NM_012256, NM_173354, NM_003195, AL162054, NM_000636, NM_000672, S81734, NM_003810, NM_002412, NM_000567, NM_173596, NM_021095	69	4140	12983	1.22713	1	0.964591	89.8201
GOTERM_MF_FAT	GO:0043169~cation binding	27	31.7647	0.173108	NM_001063, NM_003049, NM_001308, NM_003407, NM_032527, NM_000389, NM_001300, NM_000500, NM_001752, NM_015533, NM_000670, NM_006841, NM_017888, NM_000125, NM_003986, NM_012256, NM_173354, NM_003195, AL162054, NM_000636, NM_000672, S81734, NM_003810, NM_002412, NM_000567, NM_173596, NM_021095	69	4179	12983	1.21567	1	0.959064	91.7732
GOTERM_MF_FAT	GO:0046914~transition metal ion binding	19	22.3529	0.192023	NM_001063, NM_003407, NM_001308, NM_012256, NM_003195, NM_032527, NM_000636, NM_000672, NM_000389, NM_001300, NM_000500, NM_001752, NM_015533, NM_003810, NM_002412, NM_173596, NM_000670, NM_000125, NM_003986	69	2785	12983	1.28367	1	0.965745	93.9302
GOTERM_MF_FAT	GO:0043167~ion binding	27	31.7647	0.195941	NM_001063, NM_003049, NM_001308, NM_003407, NM_032527, NM_000389, NM_001300, NM_000500, NM_001752, NM_015533, NM_000670, NM_006841, NM_017888, NM_000125, NM_003986, NM_012256, NM_173354, NM_003195, AL162054, NM_000636, NM_000672, S81734, NM_003810, NM_002412, NM_000567, NM_173596, NM_021095	69	4241	12983	1.1979	1	0.961578	94.3058
SP_PIR_KEYWORDS	zinc	13	15.2941	0.244245	NM_003407, NM_001308, NM_012256, NM_003195, NM_032527, NM_000389, NM_000672, NM_001300, NM_003810, NM_002412, NM_173596, NM_000670, NM_000125	85	2189	19235	1.34391	1	0.853822	97.0606
GOTERM_MF_FAT	GO:0008270~zinc ion binding	13	15.2941	0.563035	NM_003407, NM_001308, NM_012256, NM_003195, NM_032527, NM_000389, NM_000672, NM_001300, NM_003810, NM_002412, NM_173596, NM_000670, NM_000125	69	2311	12983	1.05845	1	0.999649	99.9981
Annotation Cluster 24	Enrichment Score: 0.6718053885736655
Category	Term	Count	%	PValue	Genes	List Total	Pop Hits	Pop Total	Fold Enrichment	Bonferroni	Benjamini	FDR
GOTERM_BP_FAT	GO:0006469~negative regulation of protein kinase activity	3	3.52941	0.0764141	NM_015675, NM_032527, NM_000389	72	87	13528	6.47893	1	0.799484	70.7627
GOTERM_BP_FAT	GO:0033673~negative regulation of kinase activity	3	3.52941	0.0810024	NM_015675, NM_032527, NM_000389	72	90	13528	6.26296	1	0.811343	72.9307
GOTERM_BP_FAT	GO:0051348~negative regulation of transferase activity	3	3.52941	0.0904266	NM_015675, NM_032527, NM_000389	72	96	13528	5.87153	1	0.81951	76.9206
GOTERM_BP_FAT	GO:0045859~regulation of protein kinase activity	5	5.88235	0.107409	NM_015675, NM_004355, NM_032527, NM_001741, NM_000389	72	345	13528	2.72303	1	0.838003	82.7577
GOTERM_BP_FAT	GO:0043549~regulation of kinase activity	5	5.88235	0.117761	NM_015675, NM_004355, NM_032527, NM_001741, NM_000389	72	357	13528	2.6315	1	0.850358	85.6044
GOTERM_BP_FAT	GO:0051338~regulation of transferase activity	5	5.88235	0.131292	NM_015675, NM_004355, NM_032527, NM_001741, NM_000389	72	372	13528	2.52539	1	0.87258	88.666
GOTERM_BP_FAT	GO:0042325~regulation of phosphorylation	5	5.88235	0.228463	NM_015675, NM_004355, NM_032527, NM_001741, NM_000389	72	466	13528	2.01598	1	0.951028	98.1911
GOTERM_BP_FAT	GO:0051174~regulation of phosphorus metabolic process	5	5.88235	0.250068	NM_015675, NM_004355, NM_032527, NM_001741, NM_000389	72	485	13528	1.937	1	0.959834	98.8343
GOTERM_BP_FAT	GO:0019220~regulation of phosphate metabolic process	5	5.88235	0.250068	NM_015675, NM_004355, NM_032527, NM_001741, NM_000389	72	485	13528	1.937	1	0.959834	98.8343
GOTERM_BP_FAT	GO:0044092~negative regulation of molecular function	4	4.70588	0.255781	NM_015675, NM_032527, NM_000389, NM_001752	72	334	13528	2.25017	1	0.958199	98.9643
GOTERM_BP_FAT	GO:0045860~positive regulation of protein kinase activity	3	3.52941	0.327301	NM_015675, NM_004355, NM_001741	72	223	13528	2.52765	1	0.976244	99.783
GOTERM_BP_FAT	GO:0007242~intracellular signaling cascade	9	10.5882	0.337409	NM_016084, NM_015675, NM_152495, NM_003407, NM_173354, NM_004355, NM_001741, S81734, NM_000125	72	1256	13528	1.34634	1	0.976658	99.8283
GOTERM_BP_FAT	GO:0033674~positive regulation of kinase activity	3	3.52941	0.342682	NM_015675, NM_004355, NM_001741	72	231	13528	2.44012	1	0.976477	99.8483
GOTERM_BP_FAT	GO:0051347~positive regulation of transferase activity	3	3.52941	0.359858	NM_015675, NM_004355, NM_001741	72	240	13528	2.34861	1	0.977339	99.8993
GOTERM_BP_FAT	GO:0044093~positive regulation of molecular function	5	5.88235	0.37005	NM_015675, NM_004355, NM_001741, S81734, NM_001752	72	586	13528	1.60315	1	0.977832	99.9214
GOTERM_BP_FAT	GO:0043086~negative regulation of catalytic activity	3	3.52941	0.428579	NM_015675, NM_032527, NM_000389	72	277	13528	2.0349	1	0.987208	99.9826
GOTERM_BP_FAT	GO:0043085~positive regulation of catalytic activity	4	4.70588	0.517417	NM_015675, NM_004355, NM_001741, S81734	72	520	13528	1.4453	1	0.994473	99.9987
Annotation Cluster 25	Enrichment Score: 0.6637940917777313
Category	Term	Count	%	PValue	Genes	List Total	Pop Hits	Pop Total	Fold Enrichment	Bonferroni	Benjamini	FDR
GOTERM_BP_FAT	GO:0006916~anti-apoptosis	5	5.88235	0.022974	NM_000394, NM_003897, NM_000636, S81734, NM_000125	72	206	13528	4.56041	1	0.59218	30.201
GOTERM_BP_FAT	GO:0012501~programmed cell death	6	7.05882	0.216849	NM_003810, NM_015675, NM_003897, NM_000636, NM_033027, S81734	72	611	13528	1.84506	1	0.946219	97.7207
GOTERM_BP_FAT	GO:0008219~cell death	6	7.05882	0.325611	NM_003810, NM_015675, NM_003897, NM_000636, NM_033027, S81734	72	719	13528	1.56792	1	0.97667	99.7744
GOTERM_BP_FAT	GO:0016265~death	6	7.05882	0.330852	NM_003810, NM_015675, NM_003897, NM_000636, NM_033027, S81734	72	724	13528	1.55709	1	0.97644	99.8001
GOTERM_BP_FAT	GO:0006915~apoptosis	5	5.88235	0.38931	NM_003810, NM_015675, NM_003897, NM_000636, NM_033027	72	602	13528	1.56054	1	0.981456	99.9514
SP_PIR_KEYWORDS	Apoptosis	3	3.52941	0.497984	NM_003810, NM_015675, NM_033027	85	381	19235	1.78184	1	0.971246	99.983
Annotation Cluster 26	Enrichment Score: 0.46955029123987524
Category	Term	Count	%	PValue	Genes	List Total	Pop Hits	Pop Total	Fold Enrichment	Bonferroni	Benjamini	FDR
GOTERM_BP_FAT	GO:0055066~di-, tri-valent inorganic cation homeostasis	4	4.70588	0.130552	NM_001063, NM_000636, NM_001741, S81734	72	239	13528	3.14458	1	0.875535	88.5157
GOTERM_BP_FAT	GO:0055080~cation homeostasis	4	4.70588	0.189708	NM_001063, NM_000636, NM_001741, S81734	72	286	13528	2.62782	1	0.933197	96.1391
GOTERM_BP_FAT	GO:0006873~cellular ion homeostasis	4	4.70588	0.313073	NM_001063, NM_000636, NM_001741, S81734	72	374	13528	2.00951	1	0.975455	99.7001
GOTERM_BP_FAT	GO:0055082~cellular chemical homeostasis	4	4.70588	0.321738	NM_001063, NM_000636, NM_001741, S81734	72	380	13528	1.97778	1	0.977371	99.7535
GOTERM_BP_FAT	GO:0030005~cellular di-, tri-valent inorganic cation homeostasis	3	3.52941	0.335004	NM_001063, NM_001741, S81734	72	227	13528	2.48311	1	0.97683	99.8184
GOTERM_BP_FAT	GO:0050801~ion homeostasis	4	4.70588	0.363605	NM_001063, NM_000636, NM_001741, S81734	72	409	13528	1.83754	1	0.977606	99.908
GOTERM_BP_FAT	GO:0030003~cellular cation homeostasis	3	3.52941	0.386253	NM_001063, NM_001741, S81734	72	254	13528	2.21916	1	0.981411	99.9475
GOTERM_BP_FAT	GO:0019725~cellular homeostasis	4	4.70588	0.4445	NM_001063, NM_000636, NM_001741, S81734	72	466	13528	1.61278	1	0.988852	99.9888
GOTERM_BP_FAT	GO:0048878~chemical homeostasis	4	4.70588	0.506914	NM_001063, NM_000636, NM_001741, S81734	72	512	13528	1.46788	1	0.994344	99.9982
GOTERM_BP_FAT	GO:0042592~homeostatic process	4	4.70588	0.76229	NM_001063, NM_000636, NM_001741, S81734	72	751	13528	1.00074	1	0.999903	100
Annotation Cluster 27	Enrichment Score: 0.46181996166390454
Category	Term	Count	%	PValue	Genes	List Total	Pop Hits	Pop Total	Fold Enrichment	Bonferroni	Benjamini	FDR
SP_PIR_KEYWORDS	ion transport	8	9.41176	0.0131759	NM_001063, NM_021614, NM_003049, NM_173596, AL162054, NM_006672, NM_006841, NM_021095	85	578	19235	3.1321	0.934928	0.261833	15.3841
GOTERM_BP_FAT	GO:0006811~ion transport	9	10.5882	0.0472909	NM_001063, NM_021614, NM_003049, NM_173596, AL162054, NM_002668, NM_006672, NM_006841, NM_021095	72	768	13528	2.20182	1	0.723439	52.7373
GOTERM_CC_FAT	GO:0005624~membrane fraction	8	9.41176	0.122564	NM_006894, NM_000348, NM_003049, NM_002668, NM_000500, NM_006672, NM_032564, NM_021095	67	809	12782	1.88654	1	0.906724	78.0483
GOTERM_CC_FAT	GO:0005626~insoluble fraction	8	9.41176	0.140579	NM_006894, NM_000348, NM_003049, NM_002668, NM_000500, NM_006672, NM_032564, NM_021095	67	839	12782	1.81908	1	0.85398	82.7424
GOTERM_CC_FAT	GO:0044459~plasma membrane part	13	15.2941	0.46957	NM_001063, NM_003049, AL162054, NM_004355, NM_016084, NM_003810, NM_002121, NM_173596, NM_000597, NM_006841, NM_006672, NM_021095, NM_000125	67	2203	12782	1.12578	1	0.98216	99.936
UP_SEQ_FEATURE	glycosylation site:N-linked (GlcNAc...)	18	21.1765	0.661524	NM_153756, NM_001063, NM_003049, NM_001266, NM_014375, NM_003897, NM_004355, NM_002668, NM_002121, NM_001882, NM_173596, NM_015424, NM_000412, NM_000185, NM_032564, NM_006841, NM_006672, NM_021095	85	4129	19113	0.980252	1	1	99.9999
GOTERM_CC_FAT	GO:0005886~plasma membrane	16	18.8235	0.91491	NM_001063, NM_003049, AL162054, NM_004355, NM_002668, S81734, NM_001752, NM_016084, NM_002121, NM_003810, NM_173596, NM_000597, NM_006841, NM_006672, NM_021095, NM_000125	67	3777	12782	0.808159	1	0.999869	100
SP_PIR_KEYWORDS	transmembrane	16	18.8235	0.968442	NM_153756, NM_000348, NM_003049, NM_003897, NM_004355, NM_002668, NM_006894, NM_002121, NM_003810, NM_152495, NM_021614, NM_173596, NM_032564, NM_006841, NM_006672, NM_021095	85	4973	19235	0.728073	1	0.999995	100
UP_SEQ_FEATURE	transmembrane region	15	17.6471	0.982238	NM_153756, NM_000348, NM_003049, NM_003897, NM_004355, NM_002668, NM_002121, NM_003810, NM_152495, NM_021614, NM_173596, NM_032564, NM_006841, NM_006672, NM_021095	85	4911	19113	0.686802	1	1	100
SP_PIR_KEYWORDS	membrane	19	22.3529	0.991046	NM_153756, NM_000348, NM_003049, AL162054, NM_003897, NM_004355, NM_002668, NM_000500, NM_006894, NM_016084, NM_002121, NM_003810, NM_152495, NM_021614, NM_173596, NM_032564, NM_006841, NM_006672, NM_021095	85	6256	19235	0.687274	1	1	100
GOTERM_CC_FAT	GO:0016021~integral to membrane	17	20	0.998904	NM_153756, NM_000348, NM_003049, AL162054, NM_003897, NM_004355, NM_002668, NM_006894, NM_002121, NM_003810, NM_152495, NM_021614, NM_173596, NM_032564, NM_006841, NM_006672, NM_021095	67	5297	12782	0.61227	1	1	100
GOTERM_CC_FAT	GO:0031224~intrinsic to membrane	17	20	0.999514	NM_153756, NM_000348, NM_003049, AL162054, NM_003897, NM_004355, NM_002668, NM_006894, NM_002121, NM_003810, NM_152495, NM_021614, NM_173596, NM_032564, NM_006841, NM_006672, NM_021095	67	5485	12782	0.591284	1	1	100
Annotation Cluster 28	Enrichment Score: 0.4417030121998966
Category	Term	Count	%	PValue	Genes	List Total	Pop Hits	Pop Total	Fold Enrichment	Bonferroni	Benjamini	FDR
SP_PIR_KEYWORDS	mitochondrion	6	7.05882	0.298172	NM_005838, NM_006117, NM_000636, NM_005518, NM_004574, NM_017888	85	832	19235	1.63193	1	0.897645	98.843
GOTERM_CC_FAT	GO:0005759~mitochondrial matrix	3	3.52941	0.327972	NM_000636, NM_005518, NM_017888	67	227	12782	2.52127	1	0.972826	99.0041
GOTERM_CC_FAT	GO:0031980~mitochondrial lumen	3	3.52941	0.327972	NM_000636, NM_005518, NM_017888	67	227	12782	2.52127	1	0.972826	99.0041
UP_SEQ_FEATURE	transit peptide:Mitochondrion	4	4.70588	0.33769	NM_006117, NM_000636, NM_005518, NM_017888	85	467	19113	1.92599	1	0.998552	99.5064
SP_PIR_KEYWORDS	transit peptide	4	4.70588	0.344904	NM_006117, NM_000636, NM_005518, NM_017888	85	476	19235	1.90163	1	0.911109	99.5142
GOTERM_CC_FAT	GO:0044429~mitochondrial part	4	4.70588	0.598997	NM_000636, NM_005518, NM_001752, NM_017888	67	595	12782	1.28253	1	0.990362	99.9975
Annotation Cluster 29	Enrichment Score: 0.40790253751202415
Category	Term	Count	%	PValue	Genes	List Total	Pop Hits	Pop Total	Fold Enrichment	Bonferroni	Benjamini	FDR
GOTERM_BP_FAT	GO:0030097~hemopoiesis	3	3.52941	0.352242	NM_004355, NM_000636, NM_001300	72	236	13528	2.38842	1	0.977645	99.8791
GOTERM_BP_FAT	GO:0048534~hemopoietic or lymphoid organ development	3	3.52941	0.397428	NM_004355, NM_000636, NM_001300	72	260	13528	2.16795	1	0.982033	99.9605
GOTERM_BP_FAT	GO:0002520~immune system development	3	3.52941	0.426769	NM_004355, NM_000636, NM_001300	72	276	13528	2.04227	1	0.987405	99.9817
Annotation Cluster 30	Enrichment Score: 0.367950384101846
Category	Term	Count	%	PValue	Genes	List Total	Pop Hits	Pop Total	Fold Enrichment	Bonferroni	Benjamini	FDR
GOTERM_BP_FAT	GO:0010629~negative regulation of gene expression	5	5.88235	0.272112	NM_016084, NM_173354, NM_032527, NM_001741, NM_014494	72	504	13528	1.86398	1	0.962687	99.2652
GOTERM_BP_FAT	GO:0010558~negative regulation of macromolecule biosynthetic process	5	5.88235	0.323126	NM_016084, NM_173354, NM_032527, NM_001741, NM_014494	72	547	13528	1.71745	1	0.976837	99.7612
GOTERM_BP_FAT	GO:0031327~negative regulation of cellular biosynthetic process	5	5.88235	0.33994	NM_016084, NM_173354, NM_032527, NM_001741, NM_014494	72	561	13528	1.67459	1	0.976531	99.8382
GOTERM_BP_FAT	GO:0009890~negative regulation of biosynthetic process	5	5.88235	0.354387	NM_016084, NM_173354, NM_032527, NM_001741, NM_014494	72	573	13528	1.63952	1	0.977419	99.8851
GOTERM_BP_FAT	GO:0016481~negative regulation of transcription	4	4.70588	0.434738	NM_016084, NM_173354, NM_032527, NM_001741	72	459	13528	1.63738	1	0.987759	99.9853
GOTERM_BP_FAT	GO:0045934~negative regulation of nucleobase, nucleoside, nucleotide and nucleic acid metabolic process	4	4.70588	0.506914	NM_016084, NM_173354, NM_032527, NM_001741	72	512	13528	1.46788	1	0.994344	99.9982
GOTERM_BP_FAT	GO:0051172~negative regulation of nitrogen compound metabolic process	4	4.70588	0.51611	NM_016084, NM_173354, NM_032527, NM_001741	72	519	13528	1.44808	1	0.994608	99.9987
GOTERM_BP_FAT	GO:0010605~negative regulation of macromolecule metabolic process	5	5.88235	0.542412	NM_016084, NM_173354, NM_032527, NM_001741, NM_014494	72	734	13528	1.2799	1	0.995265	99.9994
GOTERM_BP_FAT	GO:0045892~negative regulation of transcription, DNA-dependent	3	3.52941	0.561199	NM_016084, NM_173354, NM_032527	72	356	13528	1.58333	1	0.996282	99.9997
GOTERM_BP_FAT	GO:0051253~negative regulation of RNA metabolic process	3	3.52941	0.570357	NM_016084, NM_173354, NM_032527	72	362	13528	1.55709	1	0.996628	99.9998
Annotation Cluster 31	Enrichment Score: 0.32736538696411793
Category	Term	Count	%	PValue	Genes	List Total	Pop Hits	Pop Total	Fold Enrichment	Bonferroni	Benjamini	FDR
UP_SEQ_FEATURE	transit peptide:Mitochondrion	4	4.70588	0.33769	NM_006117, NM_000636, NM_005518, NM_017888	85	467	19113	1.92599	1	0.998552	99.5064
SP_PIR_KEYWORDS	transit peptide	4	4.70588	0.344904	NM_006117, NM_000636, NM_005518, NM_017888	85	476	19235	1.90163	1	0.911109	99.5142
GOTERM_CC_FAT	GO:0031974~membrane-enclosed lumen	12	14.1176	0.360328	NM_002412, NM_000860, NM_001266, NM_003195, NM_006117, NM_004024, NM_000636, NM_000412, NM_005518, NM_000389, NM_001752, NM_017888	67	1856	12782	1.23347	1	0.971174	99.4381
GOTERM_CC_FAT	GO:0043233~organelle lumen	11	12.9412	0.468816	NM_002412, NM_000860, NM_001266, NM_003195, NM_006117, NM_004024, NM_000636, NM_000412, NM_005518, NM_000389, NM_017888	67	1820	12782	1.15304	1	0.985429	99.9349
GOTERM_CC_FAT	GO:0070013~intracellular organelle lumen	10	11.7647	0.580541	NM_002412, NM_000860, NM_001266, NM_003195, NM_006117, NM_004024, NM_000636, NM_005518, NM_000389, NM_017888	67	1779	12782	1.07238	1	0.989921	99.9958
GOTERM_CC_FAT	GO:0031981~nuclear lumen	5	5.88235	0.950733	NM_002412, NM_000860, NM_003195, NM_004024, NM_000389	67	1450	12782	0.657849	1	0.999957	100
Annotation Cluster 32	Enrichment Score: 0.3003947081416761
Category	Term	Count	%	PValue	Genes	List Total	Pop Hits	Pop Total	Fold Enrichment	Bonferroni	Benjamini	FDR
GOTERM_CC_FAT	GO:0030141~secretory granule	3	3.52941	0.23803	NM_001063, NM_000412, NM_152338	67	180	12782	3.1796	1	0.929754	95.7261
GOTERM_CC_FAT	GO:0031982~vesicle	5	5.88235	0.457522	NM_001063, NM_000597, NM_000412, NM_152338, NM_021095	67	670	12782	1.4237	1	0.986637	99.9169
GOTERM_CC_FAT	GO:0031988~membrane-bounded vesicle	4	4.70588	0.567004	NM_001063, NM_000412, NM_152338, NM_021095	67	568	12782	1.34349	1	0.990165	99.9939
GOTERM_CC_FAT	GO:0031410~cytoplasmic vesicle	4	4.70588	0.651008	NM_001063, NM_000597, NM_000412, NM_152338	67	642	12782	1.18864	1	0.992928	99.9995
GOTERM_CC_FAT	GO:0016023~cytoplasmic membrane-bounded vesicle	3	3.52941	0.783087	NM_001063, NM_000412, NM_152338	67	550	12782	1.0406	1	0.998091	100
Annotation Cluster 33	Enrichment Score: 0.28368319328194846
Category	Term	Count	%	PValue	Genes	List Total	Pop Hits	Pop Total	Fold Enrichment	Bonferroni	Benjamini	FDR
GOTERM_MF_FAT	GO:0003924~GTPase activity	3	3.52941	0.303246	NM_016084, S81734, NM_004574	69	211	12983	2.67525	1	0.990229	99.1331
GOTERM_MF_FAT	GO:0005525~GTP binding	4	4.70588	0.309076	NM_016084, S81734, NM_004574, NM_017888	69	372	12983	2.02322	1	0.989119	99.2237
GOTERM_MF_FAT	GO:0019001~guanyl nucleotide binding	4	4.70588	0.323494	NM_016084, S81734, NM_004574, NM_017888	69	382	12983	1.97026	1	0.987479	99.4116
GOTERM_MF_FAT	GO:0032561~guanyl ribonucleotide binding	4	4.70588	0.323494	NM_016084, S81734, NM_004574, NM_017888	69	382	12983	1.97026	1	0.987479	99.4116
SP_PIR_KEYWORDS	gtp-binding	3	3.52941	0.422391	NM_016084, NM_004574, NM_017888	85	329	19235	2.06347	1	0.948972	99.9005
SP_PIR_KEYWORDS	nucleotide-binding	6	7.05882	0.869922	NM_016084, NM_020816, NM_173354, NM_004574, NM_015533, NM_017888	85	1686	19235	0.805317	1	0.99969	100
GOTERM_MF_FAT	GO:0017076~purine nucleotide binding	8	9.41176	0.892631	NM_016084, NM_006894, NM_020816, NM_173354, S81734, NM_004574, NM_015533, NM_017888	69	1918	12983	0.784815	1	1	100
GOTERM_MF_FAT	GO:0032555~purine ribonucleotide binding	7	8.23529	0.932601	NM_016084, NM_020816, NM_173354, S81734, NM_004574, NM_015533, NM_017888	69	1836	12983	0.717383	1	1	100
GOTERM_MF_FAT	GO:0032553~ribonucleotide binding	7	8.23529	0.932601	NM_016084, NM_020816, NM_173354, S81734, NM_004574, NM_015533, NM_017888	69	1836	12983	0.717383	1	1	100
Annotation Cluster 34	Enrichment Score: 0.22408239992515322
Category	Term	Count	%	PValue	Genes	List Total	Pop Hits	Pop Total	Fold Enrichment	Bonferroni	Benjamini	FDR
GOTERM_BP_FAT	GO:0006917~induction of apoptosis	3	3.52941	0.50345	NM_003810, NM_000389, S81734	72	320	13528	1.76146	1	0.994558	99.998
GOTERM_BP_FAT	GO:0012502~induction of programmed cell death	3	3.52941	0.505117	NM_003810, NM_000389, S81734	72	321	13528	1.75597	1	0.994446	99.9981
GOTERM_BP_FAT	GO:0043065~positive regulation of apoptosis	3	3.52941	0.664625	NM_003810, NM_000389, S81734	72	430	13528	1.31085	1	0.999246	100
GOTERM_BP_FAT	GO:0043068~positive regulation of programmed cell death	3	3.52941	0.668383	NM_003810, NM_000389, S81734	72	433	13528	1.30177	1	0.99926	100
GOTERM_BP_FAT	GO:0010942~positive regulation of cell death	3	3.52941	0.670869	NM_003810, NM_000389, S81734	72	435	13528	1.29579	1	0.999255	100
Annotation Cluster 35	Enrichment Score: 0.173444712297421
Category	Term	Count	%	PValue	Genes	List Total	Pop Hits	Pop Total	Fold Enrichment	Bonferroni	Benjamini	FDR
GOTERM_CC_FAT	GO:0031090~organelle membrane	7	8.23529	0.503399	NM_006894, NM_000636, NM_005518, NM_152338, NM_002668, NM_001752, NM_021095	67	1096	12782	1.21846	1	0.985493	99.9702
GOTERM_CC_FAT	GO:0044429~mitochondrial part	4	4.70588	0.598997	NM_000636, NM_005518, NM_001752, NM_017888	67	595	12782	1.28253	1	0.990362	99.9975
GOTERM_CC_FAT	GO:0005740~mitochondrial envelope	3	3.52941	0.642003	NM_000636, NM_005518, NM_001752	67	419	12782	1.36594	1	0.99338	99.9993
GOTERM_CC_FAT	GO:0031967~organelle envelope	3	3.52941	0.836763	NM_000636, NM_005518, NM_001752	67	620	12782	0.92311	1	0.999249	100
GOTERM_CC_FAT	GO:0031975~envelope	3	3.52941	0.838108	NM_000636, NM_005518, NM_001752	67	622	12782	0.920142	1	0.999095	100
Annotation Cluster 36	Enrichment Score: 0.1265674064750722
Category	Term	Count	%	PValue	Genes	List Total	Pop Hits	Pop Total	Fold Enrichment	Bonferroni	Benjamini	FDR
GOTERM_BP_FAT	GO:0007243~protein kinase cascade	4	4.70588	0.307302	NM_015675, NM_003407, NM_173354, NM_004355	72	370	13528	2.03123	1	0.974454	99.6586
GOTERM_BP_FAT	GO:0006468~protein amino acid phosphorylation	3	3.52941	0.871446	NM_015675, NM_173354, NM_004355	72	667	13528	0.845077	1	0.999996	100
GOTERM_BP_FAT	GO:0016310~phosphorylation	3	3.52941	0.928433	NM_015675, NM_173354, NM_004355	72	800	13528	0.704583	1	1	100
GOTERM_BP_FAT	GO:0006796~phosphate metabolic process	3	3.52941	0.967839	NM_015675, NM_173354, NM_004355	72	973	13528	0.579308	1	1	100
GOTERM_BP_FAT	GO:0006793~phosphorus metabolic process	3	3.52941	0.967839	NM_015675, NM_173354, NM_004355	72	973	13528	0.579308	1	1	100
Annotation Cluster 37	Enrichment Score: 0.11185477710457285
Category	Term	Count	%	PValue	Genes	List Total	Pop Hits	Pop Total	Fold Enrichment	Bonferroni	Benjamini	FDR
GOTERM_BP_FAT	GO:0051252~regulation of RNA metabolic process	11	12.9412	0.485076	NM_016084, NM_003407, NM_173354, NM_012256, NM_003195, NM_032527, NM_004024, NM_000636, NM_033027, NM_001300, NM_000125	72	1813	13528	1.13998	1	0.993173	99.9965
GOTERM_BP_FAT	GO:0006357~regulation of transcription from RNA polymerase II promoter	5	5.88235	0.534716	NM_173354, NM_003195, NM_000636, NM_033027, NM_001300	72	727	13528	1.29222	1	0.995338	99.9993
SP_PIR_KEYWORDS	dna-binding	9	10.5882	0.577295	NM_002412, NM_003407, NM_012256, NM_003195, NM_032527, NM_004024, NM_033027, NM_001300, NM_000125	85	1868	19235	1.09028	1	0.985351	99.998
GOTERM_BP_FAT	GO:0006355~regulation of transcription, DNA-dependent	10	11.7647	0.596031	NM_016084, NM_173354, NM_012256, NM_003195, NM_032527, NM_004024, NM_000636, NM_033027, NM_001300, NM_000125	72	1773	13528	1.05972	1	0.997551	99.9999
GOTERM_MF_FAT	GO:0003700~transcription factor activity	5	5.88235	0.761372	NM_032527, NM_004024, NM_033027, NM_001300, NM_000125	69	975	12983	0.96492	1	0.999996	100
SP_PIR_KEYWORDS	zinc-finger	7	8.23529	0.772187	NM_003407, NM_012256, NM_003195, NM_032527, NM_000389, NM_001300, NM_000125	85	1718	19235	0.922037	1	0.998471	100
GOTERM_BP_FAT	GO:0010628~positive regulation of gene expression	3	3.52941	0.815312	NM_033027, NM_001300, NM_000125	72	581	13528	0.970166	1	0.999976	100
GOTERM_MF_FAT	GO:0030528~transcription regulator activity	7	8.23529	0.818827	NM_173354, NM_003195, NM_032527, NM_004024, NM_033027, NM_001300, NM_000125	69	1512	12983	0.871108	1	0.999999	100
GOTERM_BP_FAT	GO:0045449~regulation of transcription	12	14.1176	0.828775	NM_016084, NM_173354, NM_012256, NM_003195, NM_032527, NM_004024, NM_000636, NM_001741, NM_033027, NM_001300, NM_001752, NM_000125	72	2601	13528	0.866846	1	0.999984	100
GOTERM_MF_FAT	GO:0043565~sequence-specific DNA binding	3	3.52941	0.833649	NM_032527, NM_004024, NM_000125	69	607	12983	0.929948	1	0.999999	100
SP_PIR_KEYWORDS	transcription regulation	7	8.23529	0.888799	NM_012256, NM_003195, NM_032527, NM_004024, NM_033027, NM_001300, NM_000125	85	2026	19235	0.781865	1	0.99977	100
SP_PIR_KEYWORDS	Transcription	7	8.23529	0.90076	NM_012256, NM_003195, NM_032527, NM_004024, NM_033027, NM_001300, NM_000125	85	2071	19235	0.764876	1	0.999825	100
GOTERM_MF_FAT	GO:0003677~DNA binding	9	10.5882	0.938829	NM_002412, NM_003407, NM_012256, NM_003195, NM_032527, NM_004024, NM_033027, NM_001300, NM_000125	69	2331	12983	0.726484	1	1	100
GOTERM_BP_FAT	GO:0010604~positive regulation of macromolecule metabolic process	3	3.52941	0.944773	NM_033027, NM_001300, NM_000125	72	857	13528	0.657721	1	1	100
SP_PIR_KEYWORDS	nucleus	14	16.4706	0.953549	NM_003407, NM_173354, NM_012256, NM_003195, NM_004024, NM_032527, NM_033027, NM_000389, NM_001300, NM_016084, NM_002412, NM_003251, NM_004574, NM_000125	85	4283	19235	0.739696	1	0.999985	100
GOTERM_BP_FAT	GO:0006350~transcription	6	7.05882	0.990372	NM_012256, NM_003195, NM_004024, NM_033027, NM_001300, NM_000125	72	2101	13528	0.53657	1	1	100
Annotation Cluster 38	Enrichment Score: 0.11145768640476748
Category	Term	Count	%	PValue	Genes	List Total	Pop Hits	Pop Total	Fold Enrichment	Bonferroni	Benjamini	FDR
GOTERM_BP_FAT	GO:0006357~regulation of transcription from RNA polymerase II promoter	5	5.88235	0.534716	NM_173354, NM_003195, NM_000636, NM_033027, NM_001300	72	727	13528	1.29222	1	0.995338	99.9993
GOTERM_BP_FAT	GO:0051173~positive regulation of nitrogen compound metabolic process	3	3.52941	0.85817	NM_000636, NM_033027, NM_001300	72	644	13528	0.875259	1	0.999994	100
GOTERM_BP_FAT	GO:0031328~positive regulation of cellular biosynthetic process	3	3.52941	0.881041	NM_000636, NM_033027, NM_001300	72	685	13528	0.822871	1	0.999997	100
GOTERM_BP_FAT	GO:0009891~positive regulation of biosynthetic process	3	3.52941	0.886086	NM_000636, NM_033027, NM_001300	72	695	13528	0.811031	1	0.999997	100
Annotation Cluster 39	Enrichment Score: 0.07796600604331402
Category	Term	Count	%	PValue	Genes	List Total	Pop Hits	Pop Total	Fold Enrichment	Bonferroni	Benjamini	FDR
SP_PIR_KEYWORDS	magnesium	3	3.52941	0.578372	NM_173354, NM_015533, NM_017888	85	442	19235	1.53593	1	0.984036	99.9981
GOTERM_MF_FAT	GO:0000166~nucleotide binding	12	14.1176	0.645943	NM_016084, NM_006894, NM_020816, NM_000860, NM_173354, NM_000670, S81734, NM_004574, NM_001752, NM_014494, NM_015533, NM_017888	69	2245	12983	1.00575	1	0.999934	99.9999
GOTERM_MF_FAT	GO:0000287~magnesium ion binding	3	3.52941	0.690548	NM_173354, NM_015533, NM_017888	69	452	12983	1.24885	1	0.999973	100
UP_SEQ_FEATURE	binding site:ATP	3	3.52941	0.692659	NM_173354, NM_015533, NM_017888	85	542	19113	1.24461	1	1	100
UP_SEQ_FEATURE	nucleotide phosphate-binding region:ATP	4	4.70588	0.801506	NM_020816, NM_173354, NM_015533, NM_017888	85	962	19113	0.934964	1	1	100
SP_PIR_KEYWORDS	nucleotide-binding	6	7.05882	0.869922	NM_016084, NM_020816, NM_173354, NM_004574, NM_015533, NM_017888	85	1686	19235	0.805317	1	0.99969	100
GOTERM_MF_FAT	GO:0017076~purine nucleotide binding	8	9.41176	0.892631	NM_016084, NM_006894, NM_020816, NM_173354, S81734, NM_004574, NM_015533, NM_017888	69	1918	12983	0.784815	1	1	100
GOTERM_MF_FAT	GO:0030554~adenyl nucleotide binding	6	7.05882	0.928006	NM_006894, NM_020816, NM_173354, S81734, NM_015533, NM_017888	69	1577	12983	0.715889	1	1	100
GOTERM_MF_FAT	GO:0032555~purine ribonucleotide binding	7	8.23529	0.932601	NM_016084, NM_020816, NM_173354, S81734, NM_004574, NM_015533, NM_017888	69	1836	12983	0.717383	1	1	100
GOTERM_MF_FAT	GO:0032553~ribonucleotide binding	7	8.23529	0.932601	NM_016084, NM_020816, NM_173354, S81734, NM_004574, NM_015533, NM_017888	69	1836	12983	0.717383	1	1	100
GOTERM_MF_FAT	GO:0001883~purine nucleoside binding	6	7.05882	0.933777	NM_006894, NM_020816, NM_173354, S81734, NM_015533, NM_017888	69	1601	12983	0.705157	1	1	100
SP_PIR_KEYWORDS	atp-binding	4	4.70588	0.935136	NM_020816, NM_173354, NM_015533, NM_017888	85	1326	19235	0.682637	1	0.999957	100
GOTERM_MF_FAT	GO:0001882~nucleoside binding	6	7.05882	0.936285	NM_006894, NM_020816, NM_173354, S81734, NM_015533, NM_017888	69	1612	12983	0.700345	1	1	100
GOTERM_MF_FAT	GO:0005524~ATP binding	5	5.88235	0.958801	NM_020816, NM_173354, S81734, NM_015533, NM_017888	69	1477	12983	0.636965	1	1	100
GOTERM_MF_FAT	GO:0032559~adenyl ribonucleotide binding	5	5.88235	0.961919	NM_020816, NM_173354, S81734, NM_015533, NM_017888	69	1497	12983	0.628455	1	1	100
Annotation Cluster 40	Enrichment Score: 0.06709486620482244
Category	Term	Count	%	PValue	Genes	List Total	Pop Hits	Pop Total	Fold Enrichment	Bonferroni	Benjamini	FDR
SP_PIR_KEYWORDS	Signal-anchor	3	3.52941	0.551769	NM_003810, NM_003897, NM_004355	85	421	19235	1.61255	1	0.982258	99.9959
UP_SEQ_FEATURE	transmembrane region	15	17.6471	0.982238	NM_153756, NM_000348, NM_003049, NM_003897, NM_004355, NM_002668, NM_002121, NM_003810, NM_152495, NM_021614, NM_173596, NM_032564, NM_006841, NM_006672, NM_021095	85	4911	19113	0.686802	1	1	100
UP_SEQ_FEATURE	topological domain:Extracellular	6	7.05882	0.99501	NM_002121, NM_003810, NM_153756, NM_173596, NM_003897, NM_004355	85	2719	19113	0.496195	1	1	100
UP_SEQ_FEATURE	topological domain:Cytoplasmic	6	7.05882	0.999583	NM_002121, NM_003810, NM_153756, NM_173596, NM_003897, NM_004355	85	3374	19113	0.399867	1	1	100
Annotation Cluster 41	Enrichment Score: 0.048291772037597165
Category	Term	Count	%	PValue	Genes	List Total	Pop Hits	Pop Total	Fold Enrichment	Bonferroni	Benjamini	FDR
GOTERM_BP_FAT	GO:0050890~cognition	4	4.70588	0.864494	NM_000394, NM_001882, AL162054, NM_001741	72	909	13528	0.826794	1	0.999995	100
GOTERM_BP_FAT	GO:0050877~neurological system process	5	5.88235	0.889481	NM_000394, NM_001882, AL162054, NM_000636, NM_001741	72	1210	13528	0.7764	1	0.999998	100
GOTERM_BP_FAT	GO:0007600~sensory perception	3	3.52941	0.931592	NM_000394, AL162054, NM_001741	72	810	13528	0.695885	1	1	100
Annotation Cluster 42	Enrichment Score: 0.032565804841540584
Category	Term	Count	%	PValue	Genes	List Total	Pop Hits	Pop Total	Fold Enrichment	Bonferroni	Benjamini	FDR
GOTERM_BP_FAT	GO:0015031~protein transport	3	3.52941	0.915155	NM_020816, NM_004355, NM_001565	72	762	13528	0.73972	1	0.999999	100
GOTERM_BP_FAT	GO:0045184~establishment of protein localization	3	3.52941	0.91776	NM_020816, NM_004355, NM_001565	72	769	13528	0.732987	1	1	100
GOTERM_BP_FAT	GO:0008104~protein localization	3	3.52941	0.950777	NM_020816, NM_004355, NM_001565	72	882	13528	0.639078	1	1	100
