# Supplementary material for: Systematic Analysis of the Gene Expression in the Livers of Nonalcoholic Steatohepatitis: Implications on Potential Biomarkers and Molecular Pathological Mechanism
Source: PLoS One. 2012 Dec 26;7(12):e51131. doi: 10.1371/journal.pone.0051131 (PMC3530598; doi:10.1371/journal.pone.0051131)
Supplement: Table S24 — DAVID functional annotation clustering result of the intersection of DEGs indentified by three methods in microarray two. (XLS) [file pone.0051131.s026.xls]

## Sheet: microarray2_RA_DAVID cluster re
Annotation Cluster 1	Enrichment Score: 6.872263973300515
Category	Term	Count	%	PValue	Genes	List Total	Pop Hits	Pop Total	Fold Enrichment	Bonferroni	Benjamini	FDR
SP_PIR_KEYWORDS	signal	57	41.3043	2.45593e-11	NM_001063, NM_000482, NM_000508, NM_002302, NM_001611, NM_199235, NM_172369, NM_133504, NM_015991, NM_000609, NM_003278, NM_015424, NM_000412, NM_207393, NM_001266, NM_005211, NM_173596, NM_152635, NM_000567, NM_152338, NM_000185, NM_014495, NM_024324, NM_153756, NM_001276, NM_005567, NM_004887, NM_032333, NM_052890, NM_001882, NM_000597, NM_031311, NM_000596, NM_000090, NM_001565, NM_178135, NM_…	138	3250	19235	2.44458	6.63103e-09	6.63103e-09	3.2291e-08
UP_SEQ_FEATURE	signal peptide	57	41.3043	3.17139e-11	NM_001063, NM_000482, NM_000508, NM_002302, NM_001611, NM_199235, NM_172369, NM_133504, NM_015991, NM_000609, NM_003278, NM_015424, NM_000412, NM_207393, NM_001266, NM_005211, NM_173596, NM_152635, NM_000567, NM_152338, NM_000185, NM_014495, NM_024324, NM_153756, NM_001276, NM_005567, NM_004887, NM_032333, NM_052890, NM_001882, NM_000597, NM_031311, NM_000596, NM_000090, NM_001565, NM_178135, NM_…	138	3250	19113	2.42908	1.30661e-08	1.30661e-08	4.44249e-08
SP_PIR_KEYWORDS	Secreted	39	28.2609	8.72464e-11	NM_024324, NM_001276, NM_001063, NM_000482, NM_000508, NM_002302, NM_172369, NM_199235, NM_133504, NM_004887, NM_005567, NM_015991, NM_000609, NM_032333, NM_014257, NM_003278, NM_052890, NM_000597, NM_015424, NM_000090, NM_000596, NM_001565, NM_000412, NM_178135, NM_144683, NM_003118, NM_207393, NM_014375, NM_001741, NM_000055, NM_006944, NM_005218, NM_033439, NM_000567, NM_003665, NM_005564, NM_…	138	1689	19235	3.21846	2.35565e-08	1.17783e-08	1.14713e-07
GOTERM_CC_FAT	GO:0005576~extracellular region	43	31.1594	1.59923e-08	NM_024324, NM_001276, NM_001063, NM_000482, NM_000508, NM_002302, NM_172369, NM_199235, NM_133504, NM_004887, NM_005567, NM_015991, NM_000609, NM_032333, NM_014257, NM_003278, NM_052890, NM_001882, NM_000597, NM_000596, NM_015424, NM_000090, NM_001565, NM_000412, NM_178135, NM_144683, NM_003118, NM_207393, NM_014375, NM_004448, NM_001741, NM_000055, NM_006944, NM_003810, NM_005218, NM_033439, NM_…	113	2010	12782	2.41987	2.41484e-06	2.41484e-06	1.91195e-05
SP_PIR_KEYWORDS	disulfide bond	47	34.058	6.38132e-08	NM_024324, NM_001063, NM_001276, NM_000508, NM_001611, NM_172369, NM_199235, NM_133504, NM_005567, NM_004887, NM_015991, NM_000609, NM_000394, NM_014257, NM_052890, NM_003278, NM_001882, NM_000597, NM_000596, NM_000090, NM_001565, NM_000412, NM_004944, NM_003118, NM_005849, NM_001266, NM_014375, NM_016509, NM_000160, NM_004448, NM_001741, NM_000055, NM_006944, NM_005218, NM_033554, NM_005211, NM_…	138	2924	19235	2.24044	1.72294e-05	5.74317e-06	8.39025e-05
UP_SEQ_FEATURE	disulfide bond	46	33.3333	7.44488e-08	NM_024324, NM_001063, NM_001276, NM_000508, NM_001611, NM_172369, NM_199235, NM_133504, NM_005567, NM_004887, NM_015991, NM_000609, NM_000394, NM_014257, NM_052890, NM_003278, NM_001882, NM_000597, NM_000596, NM_000090, NM_001565, NM_000412, NM_004944, NM_003118, NM_005849, NM_001266, NM_014375, NM_016509, NM_000160, NM_004448, NM_001741, NM_000055, NM_006944, NM_005218, NM_033554, NM_005211, NM_…	138	2819	19113	2.26002	3.06724e-05	1.53363e-05	0.000104288
GOTERM_CC_FAT	GO:0005615~extracellular space	21	15.2174	1.79276e-06	NM_001276, NM_001063, NM_000482, NM_000508, NM_002302, NM_004887, NM_005567, NM_015991, NM_001741, NM_000055, NM_000609, NM_003810, NM_000567, NM_001882, NM_033439, NM_000597, NM_000090, NM_000596, NM_001565, NM_003665, NM_014495	113	685	12782	3.46776	0.00027067	0.000135344	0.00214329
GOTERM_CC_FAT	GO:0044421~extracellular region part	23	16.6667	2.5319e-05	NM_001276, NM_003118, NM_001063, NM_000482, NM_000508, NM_002302, NM_133504, NM_004887, NM_005567, NM_015991, NM_001741, NM_000055, NM_000609, NM_003810, NM_033439, NM_000567, NM_001882, NM_000597, NM_000090, NM_000596, NM_001565, NM_003665, NM_014495	113	960	12782	2.71005	0.00381592	0.00127359	0.0302656
SP_PIR_KEYWORDS	glycoprotein	48	34.7826	0.000979261	NM_024324, NM_001063, NM_153756, NM_001276, NM_000508, NM_003049, NM_001611, NM_172369, NM_133504, NM_005567, NM_003897, NM_015991, NM_000394, NM_014257, NM_052890, NM_003278, NM_001882, NM_000597, NM_031311, NM_015424, NM_000090, NM_018043, NM_000412, NM_006672, NM_006841, NM_003118, NM_001266, NM_014375, NM_016509, NM_000160, NM_004448, NM_000055, NM_002668, NM_014926, NM_033554, NM_005211, NM_…	138	4318	19235	1.54943	0.232433	0.0261062	1.27992
UP_SEQ_FEATURE	glycosylation site:N-linked (GlcNAc...)	43	31.1594	0.00825278	NM_024324, NM_001063, NM_153756, NM_001276, NM_000508, NM_003049, NM_001611, NM_133504, NM_005567, NM_015991, NM_003897, NM_014257, NM_052890, NM_001882, NM_031311, NM_015424, NM_018043, NM_000412, NM_006672, NM_006841, NM_003118, NM_001266, NM_014375, NM_016509, NM_000160, NM_004448, NM_000055, NM_002668, NM_014926, NM_033554, NM_005211, NM_173596, NM_152635, NM_019111, V00522, NM_003665, NM_005…	138	4129	19113	1.44236	0.967099	0.230977	10.96
Annotation Cluster 2	Enrichment Score: 4.375755077595089
Category	Term	Count	%	PValue	Genes	List Total	Pop Hits	Pop Total	Fold Enrichment	Bonferroni	Benjamini	FDR
SP_PIR_KEYWORDS	peroxisome	8	5.7971	3.64081e-06	NM_006821, NM_153756, NM_001917, NM_006117, NM_018663, NM_016518, NM_018441, NM_006214	138	90	19235	12.3897	0.000982538	0.000196585	0.00478689
UP_SEQ_FEATURE	short sequence motif:Microbody targeting signal	6	4.34783	1.07097e-05	NM_006821, NM_153756, NM_001917, NM_006117, NM_016518, NM_018441	138	41	19113	20.2683	0.00440268	0.00110249	0.0150011
GOTERM_CC_FAT	GO:0042579~microbody	7	5.07246	0.000283794	NM_153756, NM_001917, NM_006117, NM_018663, NM_016518, NM_018441, NM_006214	113	103	12782	7.68743	0.0419535	0.0106575	0.338759
GOTERM_CC_FAT	GO:0005777~peroxisome	7	5.07246	0.000283794	NM_153756, NM_001917, NM_006117, NM_018663, NM_016518, NM_018441, NM_006214	113	103	12782	7.68743	0.0419535	0.0106575	0.338759
Annotation Cluster 3	Enrichment Score: 2.9614927103684336
Category	Term	Count	%	PValue	Genes	List Total	Pop Hits	Pop Total	Fold Enrichment	Bonferroni	Benjamini	FDR
SP_PIR_KEYWORDS	oxidoreductase	18	13.0435	5.31646e-07	NM_000348, NM_144683, NM_001917, NM_005989, NM_000636, NM_016518, NM_000672, NM_018441, NM_000689, NM_000667, NM_006894, NM_015974, NM_000670, NM_016246, NM_138452, NM_006214, NM_178135, BC039065, NM_003986	138	562	19235	4.46426	0.000143534	3.58855e-05	0.000699014
UP_SEQ_FEATURE	binding site:NAD	7	5.07246	1.49005e-06	NM_015974, NM_000670, NM_016246, NM_000672, NM_000689, NM_178135, BC039065, NM_000667	138	50	19113	19.39	0.000613711	0.000204612	0.00208724
UP_SEQ_FEATURE	nucleotide phosphate-binding region:NAD	7	5.07246	1.75995e-05	NM_015974, NM_000670, NM_016246, NM_000672, NM_000689, NM_178135, BC039065, NM_000667	138	76	19113	12.7566	0.00722483	0.00144916	0.0246506
GOTERM_BP_FAT	GO:0055114~oxidation reduction	18	13.0435	2.69987e-05	NM_000348, NM_144683, NM_001917, NM_005989, NM_000636, NM_016518, NM_000672, NM_018441, NM_000689, NM_000667, NM_006894, NM_032385, NM_000670, NM_016246, NM_138452, NM_006214, NM_178135, BC039065, NM_003986	116	639	13528	3.28509	0.0293147	0.0147664	0.0431764
GOTERM_MF_FAT	GO:0004024~alcohol dehydrogenase activity, zinc-dependent	3	2.17391	0.000399419	NM_000670, NM_000672, BC039065, NM_000667	108	4	12983	90.1597	0.129099	0.0450302	0.543968
SP_PIR_KEYWORDS	nad	8	5.7971	0.000415517	NM_144683, NM_015974, NM_000670, NM_016246, NM_000672, NM_000689, NM_178135, BC039065, NM_000667	138	189	19235	5.89985	0.106146	0.0123907	0.544952
GOTERM_BP_FAT	GO:0034308~monohydric alcohol metabolic process	3	2.17391	0.000704524	NM_000670, NM_000672, BC039065, NM_000667	116	5	13528	69.9724	0.54006	0.228089	1.12097
GOTERM_BP_FAT	GO:0006067~ethanol metabolic process	3	2.17391	0.000704524	NM_000670, NM_000672, BC039065, NM_000667	116	5	13528	69.9724	0.54006	0.228089	1.12097
GOTERM_BP_FAT	GO:0006069~ethanol oxidation	3	2.17391	0.000704524	NM_000670, NM_000672, BC039065, NM_000667	116	5	13528	69.9724	0.54006	0.228089	1.12097
SP_PIR_KEYWORDS	alcohol metabolism	3	2.17391	0.0010331	NM_000670, NM_000672, BC039065, NM_000667	138	7	19235	59.736	0.243522	0.0250519	1.34985
INTERPRO	IPR002328:Alcohol dehydrogenase, zinc-containing, conserved site	3	2.17391	0.00123692	NM_000670, NM_000672, BC039065, NM_000667	131	7	16659	54.5005	0.309312	0.0713408	1.63949
GOTERM_MF_FAT	GO:0004022~alcohol dehydrogenase (NAD) activity	3	2.17391	0.00137552	NM_000670, NM_000672, BC039065, NM_000667	108	7	12983	51.5198	0.378896	0.0908555	1.86179
KEGG_PATHWAY	hsa00980:Metabolism of xenobiotics by cytochrome P450	5	3.62319	0.0023138	NM_000670, NM_001513, NM_000120, NM_000672, BC039065, NM_000667	49	60	5085	8.64796	0.155578	0.155578	2.38893
KEGG_PATHWAY	hsa00982:Drug metabolism	5	3.62319	0.00261069	NM_006894, NM_000670, NM_001513, NM_000672, BC039065, NM_000667	49	62	5085	8.36899	0.173727	0.0910043	2.6917
UP_SEQ_FEATURE	metal ion-binding site:Zinc 1; catalytic	3	2.17391	0.00268892	NM_000670, NM_000672, BC039065, NM_000667	138	11	19113	37.7727	0.670219	0.115965	3.70148
PIR_SUPERFAMILY	PIRSF000091:alcohol dehydrogenase	3	2.17391	0.00367359	NM_000670, NM_000672, BC039065, NM_000667	78	9	7396	31.6068	0.305356	0.166547	3.99522
INTERPRO	IPR013154:Alcohol dehydrogenase GroES-like	3	2.17391	0.00517159	NM_000670, NM_000672, BC039065, NM_000667	131	14	16659	27.2503	0.78782	0.198663	6.69086
KEGG_PATHWAY	hsa00071:Fatty acid metabolism	4	2.89855	0.00610585	NM_000670, NM_006117, NM_000672, BC039065, NM_000667	49	40	5085	10.3776	0.360516	0.105753	6.19273
INTERPRO	IPR002085:Alcohol dehydrogenase superfamily, zinc-containing	3	2.17391	0.00761172	NM_000670, NM_000672, BC039065, NM_000667	131	17	16659	22.4414	0.898186	0.224188	9.7018
INTERPRO	IPR013149:Alcohol dehydrogenase, zinc-binding	3	2.17391	0.00761172	NM_000670, NM_000672, BC039065, NM_000667	131	17	16659	22.4414	0.898186	0.224188	9.7018
KEGG_PATHWAY	hsa00350:Tyrosine metabolism	4	2.89855	0.00797206	NM_000670, NM_001513, NM_000672, BC039065, NM_000667	49	44	5085	9.43414	0.4425	0.110289	8.01506
SP_PIR_KEYWORDS	metalloprotein	5	3.62319	0.0119691	NM_000670, NM_001611, NM_000636, NM_000672, BC039065, NM_000667	138	124	19235	5.62032	0.961271	0.194864	14.6425
KEGG_PATHWAY	hsa00830:Retinol metabolism	4	2.89855	0.0139812	NM_000670, NM_000672, NM_000689, BC039065, NM_000667	49	54	5085	7.68707	0.642218	0.120568	13.6676
UP_SEQ_FEATURE	metal ion-binding site:Zinc 2	4	2.89855	0.0149946	NM_001385, NM_000670, NM_000672, BC039065, NM_000667	138	72	19113	7.69444	0.99802	0.33964	19.0741
KEGG_PATHWAY	hsa00010:Glycolysis / Gluconeogenesis	3	2.17391	0.109437	NM_000670, NM_000672, BC039065, NM_000667	49	60	5085	5.18878	0.999788	0.392068	70.1734
Annotation Cluster 4	Enrichment Score: 2.8670435920560067
Category	Term	Count	%	PValue	Genes	List Total	Pop Hits	Pop Total	Fold Enrichment	Bonferroni	Benjamini	FDR
SP_PIR_KEYWORDS	Lectin	8	5.7971	0.000144656	NM_001276, NM_014257, NM_003278, NM_199235, NM_016509, NM_003665, NM_152338, NM_198492	138	159	19235	7.01303	0.038307	0.0048706	0.190029
GOTERM_MF_FAT	GO:0030246~carbohydrate binding	12	8.69565	0.00015844	NM_001276, NM_014257, NM_003278, NM_052890, NM_199235, NM_016509, NM_133504, NM_000412, NM_003665, NM_152338, NM_198492, NM_000185	108	354	12983	4.07502	0.0533488	0.0533488	0.216108
GOTERM_MF_FAT	GO:0005529~sugar binding	8	5.7971	0.0011387	NM_001276, NM_014257, NM_003278, NM_199235, NM_016509, NM_003665, NM_152338, NM_198492	108	195	12983	4.93181	0.32579	0.0938527	1.54356
SMART	SM00034:CLECT	5	3.62319	0.00181079	NM_014257, NM_003278, NM_199235, NM_016509, NM_198492	59	82	9079	9.38301	0.0997845	0.0997845	1.78709
UP_SEQ_FEATURE	domain:C-type lectin	5	3.62319	0.00250495	NM_014257, NM_003278, NM_199235, NM_016509, NM_198492	138	79	19113	8.76582	0.644181	0.121173	3.45234
INTERPRO	IPR018378:C-type lectin, conserved site	5	3.62319	0.00387229	NM_014257, NM_003278, NM_199235, NM_016509, NM_198492	131	82	16659	7.75414	0.686533	0.175801	5.04998
INTERPRO	IPR001304:C-type lectin	5	3.62319	0.00387229	NM_014257, NM_003278, NM_199235, NM_016509, NM_198492	131	82	16659	7.75414	0.686533	0.175801	5.04998
INTERPRO	IPR016186:C-type lectin-like	5	3.62319	0.00652285	NM_014257, NM_003278, NM_199235, NM_016509, NM_198492	131	95	16659	6.69305	0.858679	0.216974	8.3695
Annotation Cluster 5	Enrichment Score: 2.8094817816569626
Category	Term	Count	%	PValue	Genes	List Total	Pop Hits	Pop Total	Fold Enrichment	Bonferroni	Benjamini	FDR
INTERPRO	IPR002347:Glucose/ribitol dehydrogenase	5	3.62319	0.000771228	NM_144683, NM_016246, NM_018441, NM_138452, NM_178135	131	53	16659	11.997	0.206011	0.10894	1.02518
INTERPRO	IPR016040:NAD(P)-binding domain	7	5.07246	0.00115015	NM_144683, NM_001917, NM_015974, NM_016246, NM_018441, NM_138452, NM_178135	131	150	16659	5.9345	0.291138	0.108365	1.5253
INTERPRO	IPR002198:Short-chain dehydrogenase/reductase SDR	5	3.62319	0.00115628	NM_144683, NM_016246, NM_018441, NM_138452, NM_178135	131	59	16659	10.7769	0.292436	0.0828478	1.53337
UP_SEQ_FEATURE	binding site:Substrate	8	5.7971	0.0056373	NM_001385, NM_144683, NM_001917, NM_018960, NM_005989, NM_016246, NM_138452, NM_178135	138	297	19113	3.73064	0.902621	0.17642	7.61366
Annotation Cluster 6	Enrichment Score: 2.63878471657538
Category	Term	Count	%	PValue	Genes	List Total	Pop Hits	Pop Total	Fold Enrichment	Bonferroni	Benjamini	FDR
GOTERM_MF_FAT	GO:0043176~amine binding	7	5.07246	0.000291286	NM_001385, NM_006894, NM_000482, NM_018960, NM_000567, NM_000055, NM_006657	108	110	12983	7.64992	0.095886	0.0491509	0.396973
GOTERM_MF_FAT	GO:0050997~quaternary ammonium group binding	3	2.17391	0.00233275	NM_000482, NM_000567, NM_000055	108	9	12983	40.071	0.554285	0.109025	3.13842
GOTERM_MF_FAT	GO:0043178~alcohol binding	3	2.17391	0.0178426	NM_000482, NM_000567, NM_000055	108	25	12983	14.4256	0.998029	0.432377	21.793
Annotation Cluster 7	Enrichment Score: 2.5282742809821177
Category	Term	Count	%	PValue	Genes	List Total	Pop Hits	Pop Total	Fold Enrichment	Bonferroni	Benjamini	FDR
GOTERM_MF_FAT	GO:0043176~amine binding	7	5.07246	0.000291286	NM_001385, NM_006894, NM_000482, NM_018960, NM_000567, NM_000055, NM_006657	108	110	12983	7.64992	0.095886	0.0491509	0.396973
GOTERM_MF_FAT	GO:0031406~carboxylic acid binding	6	4.34783	0.0067367	NM_001385, NM_006894, NM_018960, NM_006117, NM_006214, NM_006657	108	144	12983	5.00887	0.903555	0.253491	8.81595
GOTERM_MF_FAT	GO:0016597~amino acid binding	4	2.89855	0.0132559	NM_001385, NM_006894, NM_018960, NM_006657	108	60	12983	8.0142	0.99012	0.369802	16.6564
Annotation Cluster 8	Enrichment Score: 1.913878356366611
Category	Term	Count	%	PValue	Genes	List Total	Pop Hits	Pop Total	Fold Enrichment	Bonferroni	Benjamini	FDR
UP_SEQ_FEATURE	glycosylation site:O-linked (Gal...)	3	2.17391	0.00177664	NM_172369, NM_000090, NM_015991	138	9	19113	46.1667	0.519356	0.114944	2.46018
SP_PIR_KEYWORDS	collagen	5	3.62319	0.00475415	NM_172369, NM_199235, NM_000090, NM_015991, NM_003665	138	95	19235	7.336	0.723814	0.0942351	6.07347
SP_PIR_KEYWORDS	hydroxylation	4	2.89855	0.0142026	NM_172369, NM_000090, NM_015991, NM_003665	138	71	19235	7.85262	0.978978	0.214463	17.1449
SP_PIR_KEYWORDS	triple helix	3	2.17391	0.0204615	NM_172369, NM_000090, NM_015991	138	31	19235	13.4888	0.996235	0.243532	23.8009
SP_PIR_KEYWORDS	hydroxylysine	3	2.17391	0.0204615	NM_172369, NM_000090, NM_015991	138	31	19235	13.4888	0.996235	0.243532	23.8009
INTERPRO	IPR008160:Collagen triple helix repeat	4	2.89855	0.0279889	NM_172369, NM_199235, NM_000090, NM_015991	131	84	16659	6.05562	0.999794	0.479479	31.5562
SP_PIR_KEYWORDS	hydroxyproline	3	2.17391	0.028507	NM_172369, NM_000090, NM_015991	138	37	19235	11.3014	0.999594	0.298786	31.6316
Annotation Cluster 9	Enrichment Score: 1.8954033798972947
Category	Term	Count	%	PValue	Genes	List Total	Pop Hits	Pop Total	Fold Enrichment	Bonferroni	Benjamini	FDR
SP_PIR_KEYWORDS	plasma	8	5.7971	4.53543e-06	NM_001063, NM_000482, NM_003278, NM_000508, NM_000567, NM_172369, NM_015991, NM_000185	138	93	19235	11.99	0.00122382	0.000204074	0.00596308
GOTERM_BP_FAT	GO:0002253~activation of immune response	6	4.34783	0.00122354	NM_003726, NM_000567, NM_153047, NM_172369, NM_015991, NM_003665	116	94	13528	7.44387	0.740544	0.286299	1.93923
GOTERM_BP_FAT	GO:0050778~positive regulation of immune response	7	5.07246	0.00147627	NM_003726, NM_000567, NM_153047, NM_172369, NM_019111, NM_015991, NM_003665	116	145	13528	5.62996	0.803688	0.277913	2.33537
UP_SEQ_FEATURE	domain:Collagen-like	4	2.89855	0.00216364	NM_172369, NM_199235, NM_015991, NM_003665	138	36	19113	15.3889	0.590323	0.119692	2.98856
GOTERM_BP_FAT	GO:0048584~positive regulation of response to stimulus	8	5.7971	0.00400192	NM_003726, NM_000567, NM_153047, NM_172369, NM_019111, NM_015991, NM_000609, NM_003665	116	236	13528	3.95324	0.987953	0.387983	6.21264
GOTERM_BP_FAT	GO:0002684~positive regulation of immune system process	8	5.7971	0.00419041	NM_003726, NM_000567, NM_153047, NM_172369, NM_019111, NM_015991, NM_000609, NM_003665	116	238	13528	3.92002	0.990221	0.370452	6.49614
SP_PIR_KEYWORDS	collagen	5	3.62319	0.00475415	NM_172369, NM_199235, NM_000090, NM_015991, NM_003665	138	95	19235	7.336	0.723814	0.0942351	6.07347
GOTERM_BP_FAT	GO:0006956~complement activation	4	2.89855	0.005398	NM_000567, NM_172369, NM_015991, NM_003665	116	42	13528	11.1067	0.997432	0.418559	8.29344
GOTERM_BP_FAT	GO:0009611~response to wounding	12	8.69565	0.00541928	NM_001063, NM_000508, NM_000567, NM_172369, NM_000596, NM_000090, NM_015991, NM_004448, NM_001565, NM_000636, NM_003665, NM_000185	116	530	13528	2.64047	0.997492	0.392877	8.32482
GOTERM_BP_FAT	GO:0002541~activation of plasma proteins involved in acute inflammatory response	4	2.89855	0.00576733	NM_000567, NM_172369, NM_015991, NM_003665	116	43	13528	10.8484	0.998295	0.365733	8.83663
GOTERM_BP_FAT	GO:0045087~innate immune response	6	4.34783	0.0064374	NM_005218, NM_000482, NM_052890, NM_172369, NM_015991, NM_003665	116	138	13528	5.07046	0.999189	0.359053	9.81442
GOTERM_BP_FAT	GO:0002526~acute inflammatory response	5	3.62319	0.00970222	NM_001063, NM_000567, NM_172369, NM_015991, NM_003665	116	98	13528	5.95004	0.999978	0.43191	14.4396
GOTERM_BP_FAT	GO:0016064~immunoglobulin mediated immune response	4	2.89855	0.0108364	NM_000567, NM_172369, NM_019111, NM_015991	116	54	13528	8.63857	0.999994	0.435467	15.9936
GOTERM_BP_FAT	GO:0019724~B cell mediated immunity	4	2.89855	0.0119633	NM_000567, NM_172369, NM_019111, NM_015991	116	56	13528	8.33005	0.999998	0.452758	17.5113
SP_PIR_KEYWORDS	hydroxylation	4	2.89855	0.0142026	NM_172369, NM_000090, NM_015991, NM_003665	138	71	19235	7.85262	0.978978	0.214463	17.1449
GOTERM_BP_FAT	GO:0006952~defense response	12	8.69565	0.0154874	NM_001063, NM_005218, NM_000482, NM_052890, NM_000567, NM_172369, NM_019111, NM_016509, NM_005567, NM_015991, NM_001565, NM_003665	116	615	13528	2.27553	1	0.471155	22.0937
GOTERM_BP_FAT	GO:0002449~lymphocyte mediated immunity	4	2.89855	0.0216939	NM_000567, NM_172369, NM_019111, NM_015991	116	70	13528	6.66404	1	0.530133	29.5888
GOTERM_BP_FAT	GO:0006958~complement activation, classical pathway	3	2.17391	0.0250473	NM_000567, NM_172369, NM_015991	116	29	13528	12.0642	1	0.560521	33.3517
GOTERM_BP_FAT	GO:0002252~immune effector process	5	3.62319	0.0273817	NM_000567, NM_172369, NM_019111, NM_015991, NM_003665	116	134	13528	4.35152	1	0.552977	35.859
GOTERM_BP_FAT	GO:0002250~adaptive immune response	4	2.89855	0.0277852	NM_000567, NM_172369, NM_019111, NM_015991	116	77	13528	6.05822	1	0.548971	36.2833
GOTERM_BP_FAT	GO:0002460~adaptive immune response based on somatic recombination of immune receptors built from immunoglobulin superfamily domains	4	2.89855	0.0277852	NM_000567, NM_172369, NM_019111, NM_015991	116	77	13528	6.05822	1	0.548971	36.2833
GOTERM_BP_FAT	GO:0002455~humoral immune response mediated by circulating immunoglobulin	3	2.17391	0.0283742	NM_000567, NM_172369, NM_015991	116	31	13528	11.2859	1	0.547521	36.8979
GOTERM_BP_FAT	GO:0006959~humoral immune response	4	2.89855	0.0296759	NM_000567, NM_172369, NM_015991, NM_003665	116	79	13528	5.90485	1	0.546349	38.2366
GOTERM_BP_FAT	GO:0002443~leukocyte mediated immunity	4	2.89855	0.0368152	NM_000567, NM_172369, NM_019111, NM_015991	116	86	13528	5.42422	1	0.617605	45.1178
GOTERM_BP_FAT	GO:0051605~protein maturation by peptide bond cleavage	4	2.89855	0.0368152	NM_000567, NM_172369, NM_015991, NM_003665	116	86	13528	5.42422	1	0.617605	45.1178
KEGG_PATHWAY	hsa05020:Prion diseases	3	2.17391	0.0426092	NM_153047, NM_172369, NM_015991	49	35	5085	8.89504	0.958359	0.23271	36.5238
GOTERM_BP_FAT	GO:0016485~protein processing	4	2.89855	0.0701536	NM_000567, NM_172369, NM_015991, NM_003665	116	112	13528	4.16502	1	0.77961	68.7587
GOTERM_BP_FAT	GO:0051604~protein maturation	4	2.89855	0.0856267	NM_000567, NM_172369, NM_015991, NM_003665	116	122	13528	3.82363	1	0.817464	76.113
SP_PIR_KEYWORDS	innate immunity	3	2.17391	0.10669	NM_172369, NM_015991, NM_003665	138	78	19235	5.36093	1	0.570941	77.3134
GOTERM_BP_FAT	GO:0006954~inflammatory response	6	4.34783	0.143424	NM_001063, NM_000567, NM_172369, NM_015991, NM_001565, NM_003665	116	325	13528	2.153	1	0.924596	91.5943
GOTERM_BP_FAT	GO:0006508~proteolysis	8	5.7971	0.801719	NM_006398, NM_181509, NM_000567, NM_172369, NM_031311, NM_015991, NM_003665, NM_153609	116	1054	13528	0.885167	1	0.999903	100
Annotation Cluster 10	Enrichment Score: 1.7824376908982822
Category	Term	Count	%	PValue	Genes	List Total	Pop Hits	Pop Total	Fold Enrichment	Bonferroni	Benjamini	FDR
SP_PIR_KEYWORDS	immune response	10	7.24638	3.30857e-05	NM_014257, NM_052890, NM_033554, NM_003726, NM_172369, NM_019111, V00522, NM_015991, NM_003665	138	224	19235	6.2225	0.00889351	0.00127537	0.0434928
INTERPRO	IPR014745:MHC class II, alpha/beta chain, N-terminal	4	2.89855	0.000641529	NM_033554, NM_019111, V00522	131	22	16659	23.1214	0.174593	0.174593	0.853452
SP_PIR_KEYWORDS	mhc ii	4	2.89855	0.001373	NM_033554, NM_019111, V00522	138	31	19235	17.985	0.309933	0.0304409	1.79027
GOTERM_CC_FAT	GO:0042613~MHC class II protein complex	4	2.89855	0.00202712	NM_033554, NM_019111, V00522	113	29	12782	15.6021	0.263912	0.0594412	2.39677
PIR_SUPERFAMILY	PIRSF001991:class II histocompatibility antigen	4	2.89855	0.0023746	NM_033554, NM_019111, V00522	78	26	7396	14.5878	0.209718	0.209718	2.59941
GOTERM_BP_FAT	GO:0002504~antigen processing and presentation of peptide or polysaccharide antigen via MHC class II	4	2.89855	0.0027115	NM_033554, NM_019111, V00522	116	33	13528	14.1358	0.94982	0.312035	4.25005
UP_SEQ_FEATURE	domain:Ig-like C1-type	4	2.89855	0.00293215	NM_033554, NM_019111, V00522	138	40	19113	13.85	0.701749	0.104151	4.02995
GOTERM_BP_FAT	GO:0019882~antigen processing and presentation	5	3.62319	0.00543741	NM_014257, NM_033554, NM_019111, V00522	116	83	13528	7.02534	0.997542	0.370093	8.35155
SP_PIR_KEYWORDS	heterodimer	5	3.62319	0.0063213	NM_033554, NM_019111, V00522, NM_015991	138	103	19235	6.76622	0.819526	0.115115	7.99959
SMART	SM00407:IGc1	4	2.89855	0.00924344	NM_033554, NM_019111, V00522	59	68	9079	9.05184	0.416443	0.236091	8.82541
GOTERM_MF_FAT	GO:0032395~MHC class II receptor activity	3	2.17391	0.0105014	NM_033554, NM_019111, V00522	108	19	12983	18.981	0.974079	0.333594	13.4232
KEGG_PATHWAY	hsa04672:Intestinal immune network for IgA production	4	2.89855	0.0107315	NM_033554, NM_019111, V00522, NM_000609	49	49	5085	8.47147	0.545079	0.123021	10.651
GOTERM_CC_FAT	GO:0042611~MHC protein complex	4	2.89855	0.0135995	NM_033554, NM_019111, V00522	113	57	12782	7.9379	0.873513	0.291499	15.1006
KEGG_PATHWAY	hsa05322:Systemic lupus erythematosus	5	3.62319	0.0136622	NM_033554, NM_172369, NM_019111, V00522, NM_015991	49	99	5085	5.24119	0.633669	0.133644	13.3756
INTERPRO	IPR003597:Immunoglobulin C1-set	4	2.89855	0.0160976	NM_033554, NM_019111, V00522	131	68	16659	7.48047	0.99219	0.356686	19.4871
KEGG_PATHWAY	hsa05416:Viral myocarditis	4	2.89855	0.0288275	NM_033554, NM_153047, NM_019111, V00522	49	71	5085	5.84651	0.881795	0.192275	26.3114
KEGG_PATHWAY	hsa05310:Asthma	3	2.17391	0.0301291	NM_033554, NM_019111, V00522	49	29	5085	10.7354	0.892819	0.183739	27.3357
INTERPRO	IPR003006:Immunoglobulin/major histocompatibility complex, conserved site	4	2.89855	0.0306196	NM_033554, NM_019111, V00522	131	87	16659	5.8468	0.999908	0.485298	33.9893
KEGG_PATHWAY	hsa05330:Allograft rejection	3	2.17391	0.0448491	NM_033554, NM_019111, V00522	49	36	5085	8.64796	0.964904	0.227148	38.0569
KEGG_PATHWAY	hsa05332:Graft-versus-host disease	3	2.17391	0.051823	NM_033554, NM_019111, V00522	49	39	5085	7.98273	0.979445	0.242304	42.6183
KEGG_PATHWAY	hsa04940:Type I diabetes mellitus	3	2.17391	0.0591582	NM_033554, NM_019111, V00522	49	42	5085	7.41254	0.98834	0.256786	47.0863
KEGG_PATHWAY	hsa05320:Autoimmune thyroid disease	3	2.17391	0.0830881	NM_033554, NM_019111, V00522	49	51	5085	6.10444	0.998222	0.326838	59.5631
SP_PIR_KEYWORDS	transmembrane protein	8	5.7971	0.174462	NM_005532, NM_005211, NM_019111, NM_000160, V00522, NM_004448, NM_000120	138	642	19235	1.73687	1	0.717066	91.9601
KEGG_PATHWAY	hsa04612:Antigen processing and presentation	3	2.17391	0.18423	NM_033554, NM_019111, V00522	49	83	5085	3.75092	1	0.562117	88.0615
KEGG_PATHWAY	hsa04640:Hematopoietic cell lineage	3	2.17391	0.194507	NM_005211, NM_019111, V00522	49	86	5085	3.62008	1	0.564408	89.5412
INTERPRO	IPR007110:Immunoglobulin-like	6	4.34783	0.353126	NM_005849, NM_005211, NM_033554, NM_019111, V00522	131	501	16659	1.52297	1	0.998515	99.7027
KEGG_PATHWAY	hsa04514:Cell adhesion molecules (CAMs)	3	2.17391	0.355466	NM_033554, NM_019111, V00522	49	132	5085	2.35853	1	0.767167	98.9792
INTERPRO	IPR013783:Immunoglobulin-like fold	6	4.34783	0.43377	NM_005849, NM_005211, NM_033554, NM_019111, V00522	131	553	16659	1.37976	1	0.999696	99.9498
Annotation Cluster 11	Enrichment Score: 1.720052473208509
Category	Term	Count	%	PValue	Genes	List Total	Pop Hits	Pop Total	Fold Enrichment	Bonferroni	Benjamini	FDR
GOTERM_BP_FAT	GO:0007610~behavior	12	8.69565	0.00214506	NM_005218, NM_005980, NM_001882, NM_002302, NM_153047, NM_004887, NM_001565, NM_000636, NM_000055, NM_000609, NM_002668, NM_000185	116	469	13528	2.9839	0.906182	0.325915	3.37645
GOTERM_BP_FAT	GO:0006935~chemotaxis	7	5.07246	0.00242927	NM_005218, NM_002302, NM_004887, NM_001565, NM_000609, NM_002668, NM_000185	116	160	13528	5.10216	0.931458	0.31812	3.8157
GOTERM_BP_FAT	GO:0042330~taxis	7	5.07246	0.00242927	NM_005218, NM_002302, NM_004887, NM_001565, NM_000609, NM_002668, NM_000185	116	160	13528	5.10216	0.931458	0.31812	3.8157
INTERPRO	IPR018048:Small chemokine, C-X-C, conserved site	3	2.17391	0.00761172	NM_004887, NM_001565, NM_000609	131	17	16659	22.4414	0.898186	0.224188	9.7018
GOTERM_BP_FAT	GO:0007626~locomotory behavior	8	5.7971	0.00886828	NM_005218, NM_002302, NM_004887, NM_001565, NM_000636, NM_000609, NM_002668, NM_000185	116	274	13528	3.40498	0.999945	0.420366	13.2798
PIR_SUPERFAMILY	PIRSF002522:CXC chemokine	3	2.17391	0.00897835	NM_004887, NM_001565, NM_000609	78	14	7396	20.3187	0.590522	0.257419	9.50851
SP_PIR_KEYWORDS	chemotaxis	4	2.89855	0.0147444	NM_002302, NM_001565, NM_000609, NM_000185	138	72	19235	7.74356	0.981878	0.210156	17.7416
GOTERM_MF_FAT	GO:0005125~cytokine activity	6	4.34783	0.022536	NM_003810, AK023341, NM_033439, NM_004887, NM_005746, NM_001565, NM_000609	108	195	12983	3.69886	0.999624	0.454835	26.7442
SP_PIR_KEYWORDS	cytokine	5	3.62319	0.0406283	NM_003810, NM_033439, NM_004887, NM_001565, NM_000609	138	181	19235	3.85039	0.999986	0.385472	42.0356
GOTERM_MF_FAT	GO:0008009~chemokine activity	3	2.17391	0.0550806	NM_004887, NM_001565, NM_000609	108	46	12983	7.83998	1	0.684346	53.8625
GOTERM_MF_FAT	GO:0042379~chemokine receptor binding	3	2.17391	0.0616062	NM_004887, NM_001565, NM_000609	108	49	12983	7.35998	1	0.667139	58.0277
KEGG_PATHWAY	hsa04060:Cytokine-cytokine receptor interaction	5	3.62319	0.233045	NM_003810, NM_005211, NM_004887, NM_001565, NM_000609	49	262	5085	1.98045	1	0.620326	93.7304
KEGG_PATHWAY	hsa04062:Chemokine signaling pathway	3	2.17391	0.532124	NM_004887, NM_001565, NM_000609	49	187	5085	1.66485	1	0.910252	99.964
Annotation Cluster 12	Enrichment Score: 1.7192661166685566
Category	Term	Count	%	PValue	Genes	List Total	Pop Hits	Pop Total	Fold Enrichment	Bonferroni	Benjamini	FDR
GOTERM_BP_FAT	GO:0042445~hormone metabolic process	5	3.62319	0.0126732	NM_000348, NM_002899, NM_001882, NM_000670, NM_005989	116	106	13528	5.50098	0.999999	0.457243	18.4543
GOTERM_BP_FAT	GO:0034754~cellular hormone metabolic process	4	2.89855	0.0137755	NM_000348, NM_002899, NM_000670, NM_005989	116	59	13528	7.90649	1	0.444524	19.8984
GOTERM_BP_FAT	GO:0010817~regulation of hormone levels	5	3.62319	0.0398296	NM_000348, NM_002899, NM_001882, NM_000670, NM_005989	116	151	13528	3.86161	1	0.630402	47.8016
Annotation Cluster 13	Enrichment Score: 1.7160643952647834
Category	Term	Count	%	PValue	Genes	List Total	Pop Hits	Pop Total	Fold Enrichment	Bonferroni	Benjamini	FDR
INTERPRO	IPR014716:Fibrinogen, alpha/beta/gamma chain, C-terminal globular, subdomain 1	3	2.17391	0.0137348	NM_000508, NM_003665, NM_014495	131	23	16659	16.5871	0.984	0.33868	16.866
SMART	SM00186:FBG	3	2.17391	0.0175955	NM_000508, NM_003665, NM_014495	59	32	9079	14.4264	0.642859	0.290509	16.1904
UP_SEQ_FEATURE	domain:Fibrinogen C-terminal	3	2.17391	0.0219838	NM_000508, NM_003665, NM_014495	138	32	19113	12.9844	0.999895	0.435829	26.7569
INTERPRO	IPR002181:Fibrinogen, alpha/beta/gamma chain, C-terminal globular	3	2.17391	0.0257285	NM_000508, NM_003665, NM_014495	131	32	16659	11.922	0.999588	0.477672	29.3995
Annotation Cluster 14	Enrichment Score: 1.3948713096907122
Category	Term	Count	%	PValue	Genes	List Total	Pop Hits	Pop Total	Fold Enrichment	Bonferroni	Benjamini	FDR
GOTERM_BP_FAT	GO:0006706~steroid catabolic process	3	2.17391	0.0135385	NM_000348, NM_005989, NM_016246	116	21	13528	16.6601	1	0.465215	19.59
GOTERM_BP_FAT	GO:0016042~lipid catabolic process	6	4.34783	0.0160363	NM_000348, NM_000482, NM_005989, NM_002666, NM_016246, NM_014495	116	173	13528	4.04465	1	0.470731	22.7856
SP_PIR_KEYWORDS	lipid metabolism	5	3.62319	0.0229541	NM_005622, NM_003166, NM_005989, NM_002666, NM_016246	138	151	19235	4.61537	0.998107	0.258117	26.3114
GOTERM_MF_FAT	GO:0016229~steroid dehydrogenase activity	3	2.17391	0.0267872	NM_000348, NM_005989, NM_016246	108	31	12983	11.6335	0.999917	0.48883	30.9766
GOTERM_BP_FAT	GO:0008202~steroid metabolic process	6	4.34783	0.028986	NM_000348, NM_000482, NM_003166, NM_005989, NM_016246, NM_014495	116	202	13528	3.46398	1	0.546429	37.5305
SP_PIR_KEYWORDS	steroid metabolism	3	2.17391	0.0459074	NM_003166, NM_005989, NM_016246	138	48	19235	8.7115	0.999997	0.398026	46.092
GOTERM_BP_FAT	GO:0008203~cholesterol metabolic process	3	2.17391	0.184166	NM_000482, NM_005989, NM_014495	116	92	13528	3.80285	1	0.947733	96.1448
GOTERM_BP_FAT	GO:0016125~sterol metabolic process	3	2.17391	0.211975	NM_000482, NM_005989, NM_014495	116	101	13528	3.46398	1	0.957699	97.7862
Annotation Cluster 15	Enrichment Score: 1.204315216343572
Category	Term	Count	%	PValue	Genes	List Total	Pop Hits	Pop Total	Fold Enrichment	Bonferroni	Benjamini	FDR
GOTERM_MF_FAT	GO:0004866~endopeptidase inhibitor activity	5	3.62319	0.0318324	NM_014375, NM_000412, NM_006944, NM_003122, NM_000185	108	145	12983	4.14527	0.999986	0.525839	35.7051
GOTERM_MF_FAT	GO:0030414~peptidase inhibitor activity	5	3.62319	0.0376484	NM_014375, NM_000412, NM_006944, NM_003122, NM_000185	108	153	12983	3.92853	0.999998	0.563893	40.7826
GOTERM_MF_FAT	GO:0004857~enzyme inhibitor activity	6	4.34783	0.0723777	NM_014375, NM_000412, NM_006944, NM_003122, NM_000185, NM_014495	108	270	12983	2.6714	1	0.709998	64.1487
GOTERM_MF_FAT	GO:0004867~serine-type endopeptidase inhibitor activity	3	2.17391	0.175598	NM_000412, NM_003122, NM_000185	108	92	12983	3.91999	1	0.930918	92.8383
Annotation Cluster 16	Enrichment Score: 1.1489248900368318
Category	Term	Count	%	PValue	Genes	List Total	Pop Hits	Pop Total	Fold Enrichment	Bonferroni	Benjamini	FDR
GOTERM_BP_FAT	GO:0045638~negative regulation of myeloid cell differentiation	3	2.17391	0.0266895	NM_003407, NM_172369, NM_001741	116	30	13528	11.6621	1	0.553232	35.1249
GOTERM_BP_FAT	GO:0045596~negative regulation of cell differentiation	5	3.62319	0.112215	NM_003407, NM_000567, NM_172369, NM_000636, NM_001741	116	216	13528	2.69955	1	0.883548	85.1006
GOTERM_BP_FAT	GO:0045637~regulation of myeloid cell differentiation	3	2.17391	0.119353	NM_003407, NM_172369, NM_001741	116	70	13528	4.99803	1	0.891739	86.9053
Annotation Cluster 17	Enrichment Score: 1.1015332613507474
Category	Term	Count	%	PValue	Genes	List Total	Pop Hits	Pop Total	Fold Enrichment	Bonferroni	Benjamini	FDR
GOTERM_BP_FAT	GO:0031667~response to nutrient levels	6	4.34783	0.0263938	NM_181509, NM_000597, NM_000160, NM_000636, NM_000055, NM_014494	116	197	13528	3.5519	1	0.559039	34.8089
GOTERM_BP_FAT	GO:0009991~response to extracellular stimulus	6	4.34783	0.0396279	NM_181509, NM_000597, NM_000160, NM_000636, NM_000055, NM_014494	116	220	13528	3.18056	1	0.636763	47.626
GOTERM_BP_FAT	GO:0042493~response to drug	5	3.62319	0.112215	NM_000348, NM_000597, NM_004448, NM_000636, NM_000055	116	216	13528	2.69955	1	0.883548	85.1006
GOTERM_BP_FAT	GO:0007584~response to nutrient	3	2.17391	0.334435	NM_000597, NM_000160, NM_000055	116	140	13528	2.49901	1	0.985484	99.8514
Annotation Cluster 18	Enrichment Score: 1.092987755045749
Category	Term	Count	%	PValue	Genes	List Total	Pop Hits	Pop Total	Fold Enrichment	Bonferroni	Benjamini	FDR
SP_PIR_KEYWORDS	serine esterase	3	2.17391	0.0168653	NM_006821, NM_001266, NM_000055	138	28	19235	14.934	0.989872	0.214715	20.0396
UP_SEQ_FEATURE	active site:Charge relay system	4	2.89855	0.166412	NM_006821, NM_001266, NM_000055, NM_153609	138	196	19113	2.82653	1	0.971871	92.1893
GOTERM_MF_FAT	GO:0004091~carboxylesterase activity	3	2.17391	0.187439	NM_006821, NM_001266, NM_000055	108	96	12983	3.75666	1	0.936847	94.122
Annotation Cluster 19	Enrichment Score: 1.07308697829863
Category	Term	Count	%	PValue	Genes	List Total	Pop Hits	Pop Total	Fold Enrichment	Bonferroni	Benjamini	FDR
SP_PIR_KEYWORDS	FAD	4	2.89855	0.048018	NM_006894, NM_001917, NM_016518, NM_015533	138	114	19235	4.89067	0.999998	0.388654	47.6391
UP_SEQ_FEATURE	nucleotide phosphate-binding region:FAD	3	2.17391	0.0709752	NM_006894, NM_001917, NM_016518	138	61	19113	6.81148	1	0.832069	64.3446
SP_PIR_KEYWORDS	Flavoprotein	3	2.17391	0.177104	NM_006894, NM_001917, NM_016518	138	107	19235	3.90796	1	0.705933	92.2919
Annotation Cluster 20	Enrichment Score: 1.0245305258504946
Category	Term	Count	%	PValue	Genes	List Total	Pop Hits	Pop Total	Fold Enrichment	Bonferroni	Benjamini	FDR
GOTERM_BP_FAT	GO:0046394~carboxylic acid biosynthetic process	5	3.62319	0.0431579	NM_032385, NM_005622, NM_005989, NM_018441, NM_001713	116	155	13528	3.76196	1	0.64456	50.6217
GOTERM_BP_FAT	GO:0016053~organic acid biosynthetic process	5	3.62319	0.0431579	NM_032385, NM_005622, NM_005989, NM_018441, NM_001713	116	155	13528	3.76196	1	0.64456	50.6217
GOTERM_BP_FAT	GO:0006633~fatty acid biosynthetic process	3	2.17391	0.145159	NM_032385, NM_005622, NM_018441	116	79	13528	4.42863	1	0.924201	91.8625
GOTERM_BP_FAT	GO:0008610~lipid biosynthetic process	5	3.62319	0.295063	NM_032385, NM_000348, NM_005622, NM_005989, NM_018441	116	323	13528	1.80527	1	0.98039	99.6275
Annotation Cluster 21	Enrichment Score: 0.943384099661791
Category	Term	Count	%	PValue	Genes	List Total	Pop Hits	Pop Total	Fold Enrichment	Bonferroni	Benjamini	FDR
GOTERM_MF_FAT	GO:0019838~growth factor binding	4	2.89855	0.0558058	NM_000597, NM_000596, NM_000090, NM_004448	108	105	12983	4.57954	1	0.668393	54.3436
GOTERM_BP_FAT	GO:0042060~wound healing	5	3.62319	0.0798977	NM_000508, NM_000596, NM_000090, NM_004448, NM_000185	116	191	13528	3.0529	1	0.805757	73.6033
GOTERM_BP_FAT	GO:0007167~enzyme linked receptor protein signaling pathway	5	3.62319	0.331615	NM_005211, NM_000596, NM_000090, NM_004448, NM_033027	116	342	13528	1.70498	1	0.985425	99.841
Annotation Cluster 22	Enrichment Score: 0.9025172284035895
Category	Term	Count	%	PValue	Genes	List Total	Pop Hits	Pop Total	Fold Enrichment	Bonferroni	Benjamini	FDR
GOTERM_MF_FAT	GO:0005539~glycosaminoglycan binding	4	2.89855	0.108941	NM_052890, NM_133504, NM_000412, NM_000185	108	140	12983	3.43466	1	0.823632	79.296
GOTERM_MF_FAT	GO:0030247~polysaccharide binding	4	2.89855	0.134162	NM_052890, NM_133504, NM_000412, NM_000185	108	154	12983	3.12241	1	0.874673	86.0106
GOTERM_MF_FAT	GO:0001871~pattern binding	4	2.89855	0.134162	NM_052890, NM_133504, NM_000412, NM_000185	108	154	12983	3.12241	1	0.874673	86.0106
Annotation Cluster 23	Enrichment Score: 0.8027087460543039
Category	Term	Count	%	PValue	Genes	List Total	Pop Hits	Pop Total	Fold Enrichment	Bonferroni	Benjamini	FDR
GOTERM_CC_FAT	GO:0031093~platelet alpha granule lumen	3	2.17391	0.0500007	NM_003118, NM_000508, NM_000412	113	41	12782	8.27671	0.999567	0.669281	45.8407
GOTERM_CC_FAT	GO:0060205~cytoplasmic membrane-bounded vesicle lumen	3	2.17391	0.0567232	NM_003118, NM_000508, NM_000412	113	44	12782	7.71239	0.999852	0.667866	50.2491
GOTERM_CC_FAT	GO:0031983~vesicle lumen	3	2.17391	0.0613702	NM_003118, NM_000508, NM_000412	113	46	12782	7.37707	0.99993	0.654446	53.1014
GOTERM_CC_FAT	GO:0030141~secretory granule	5	3.62319	0.0734896	NM_001063, NM_003118, NM_000508, NM_000412, NM_152338	113	180	12782	3.14208	0.99999	0.68418	59.8503
SP_PIR_KEYWORDS	duplication	5	3.62319	0.0802914	NM_001063, NM_003118, NM_133504, NM_004448, NM_000412	138	228	19235	3.05667	1	0.517602	66.7288
GOTERM_CC_FAT	GO:0031091~platelet alpha granule	3	2.17391	0.0863734	NM_003118, NM_000508, NM_000412	113	56	12782	6.05973	0.999999	0.710625	66.0394
GOTERM_CC_FAT	GO:0044433~cytoplasmic vesicle part	4	2.89855	0.225512	NM_003118, NM_000508, NM_000412, NM_152338	113	187	12782	2.41957	1	0.896678	95.2888
GOTERM_CC_FAT	GO:0031982~vesicle	8	5.7971	0.372209	NM_001063, NM_003118, NM_181509, NM_000508, NM_000597, NM_000412, NM_152338, NM_021095	113	670	12782	1.35063	1	0.946553	99.6174
GOTERM_CC_FAT	GO:0031410~cytoplasmic vesicle	7	5.07246	0.495611	NM_001063, NM_003118, NM_181509, NM_000508, NM_000597, NM_000412, NM_152338	113	642	12782	1.23334	1	0.975051	99.972
GOTERM_CC_FAT	GO:0031988~membrane-bounded vesicle	6	4.34783	0.560125	NM_001063, NM_003118, NM_000508, NM_000412, NM_152338, NM_021095	113	568	12782	1.19488	1	0.986105	99.9946
GOTERM_CC_FAT	GO:0016023~cytoplasmic membrane-bounded vesicle	5	3.62319	0.715901	NM_001063, NM_003118, NM_000508, NM_000412, NM_152338	113	550	12782	1.02832	1	0.995614	100
Annotation Cluster 24	Enrichment Score: 0.7915943456560859
Category	Term	Count	%	PValue	Genes	List Total	Pop Hits	Pop Total	Fold Enrichment	Bonferroni	Benjamini	FDR
GOTERM_BP_FAT	GO:0010033~response to organic substance	12	8.69565	0.042785	NM_001063, NM_000348, NM_001611, NM_000160, NM_004448, NM_000120, NM_000055, NM_000672, NM_153047, NM_000597, NM_000090, NM_000596, BC039065	116	721	13528	1.94098	1	0.649205	50.3131
GOTERM_BP_FAT	GO:0042493~response to drug	5	3.62319	0.112215	NM_000348, NM_000597, NM_004448, NM_000636, NM_000055	116	216	13528	2.69955	1	0.883548	85.1006
GOTERM_BP_FAT	GO:0009725~response to hormone stimulus	6	4.34783	0.202439	NM_000348, NM_000597, NM_000160, NM_000596, NM_004448, NM_000055	116	367	13528	1.90661	1	0.957374	97.3166
GOTERM_BP_FAT	GO:0048545~response to steroid hormone stimulus	4	2.89855	0.223866	NM_000348, NM_000597, NM_004448, NM_000055	116	192	13528	2.4296	1	0.958149	98.2641
GOTERM_BP_FAT	GO:0009719~response to endogenous stimulus	6	4.34783	0.261722	NM_000348, NM_000597, NM_000160, NM_000596, NM_004448, NM_000055	116	405	13528	1.72771	1	0.971484	99.2199
GOTERM_BP_FAT	GO:0032870~cellular response to hormone stimulus	3	2.17391	0.312586	NM_000597, NM_000160, NM_000596	116	133	13528	2.63054	1	0.98187	99.751
Annotation Cluster 25	Enrichment Score: 0.7770963372931621
Category	Term	Count	%	PValue	Genes	List Total	Pop Hits	Pop Total	Fold Enrichment	Bonferroni	Benjamini	FDR
GOTERM_BP_FAT	GO:0051289~protein homotetramerization	3	2.17391	0.0203833	NM_001385, NM_018960, NM_000636	116	26	13528	13.4562	1	0.530686	28.0648
GOTERM_BP_FAT	GO:0051262~protein tetramerization	3	2.17391	0.0432815	NM_001385, NM_018960, NM_000636	116	39	13528	8.97082	1	0.637893	50.7237
GOTERM_BP_FAT	GO:0051260~protein homooligomerization	4	2.89855	0.0471669	NM_000394, NM_001385, NM_018960, NM_000636	116	95	13528	4.91034	1	0.66264	53.829
GOTERM_BP_FAT	GO:0051259~protein oligomerization	4	2.89855	0.184519	NM_000394, NM_001385, NM_018960, NM_000636	116	174	13528	2.68094	1	0.946026	96.1714
GOTERM_BP_FAT	GO:0010035~response to inorganic substance	4	2.89855	0.25324	NM_000482, NM_000508, NM_000597, NM_000636	116	205	13528	2.27553	1	0.968576	99.0635
GOTERM_BP_FAT	GO:0006461~protein complex assembly	6	4.34783	0.429479	NM_000394, NM_001385, NM_018960, NM_000508, NM_000636, NM_006944	116	505	13528	1.38559	1	0.991094	99.9874
GOTERM_BP_FAT	GO:0070271~protein complex biogenesis	6	4.34783	0.429479	NM_000394, NM_001385, NM_018960, NM_000508, NM_000636, NM_006944	116	505	13528	1.38559	1	0.991094	99.9874
GOTERM_BP_FAT	GO:0065003~macromolecular complex assembly	7	5.07246	0.500346	NM_000394, NM_001385, NM_000482, NM_018960, NM_000508, NM_000636, NM_006944	116	665	13528	1.22759	1	0.995916	99.9985
GOTERM_BP_FAT	GO:0043933~macromolecular complex subunit organization	7	5.07246	0.565186	NM_000394, NM_001385, NM_000482, NM_018960, NM_000508, NM_000636, NM_006944	116	710	13528	1.14978	1	0.996999	99.9998
Annotation Cluster 26	Enrichment Score: 0.7069794552483114
Category	Term	Count	%	PValue	Genes	List Total	Pop Hits	Pop Total	Fold Enrichment	Bonferroni	Benjamini	FDR
GOTERM_BP_FAT	GO:0042060~wound healing	5	3.62319	0.0798977	NM_000508, NM_000596, NM_000090, NM_004448, NM_000185	116	191	13528	3.0529	1	0.805757	73.6033
GOTERM_BP_FAT	GO:0050817~coagulation	3	2.17391	0.215093	NM_000508, NM_000090, NM_000185	116	102	13528	3.43002	1	0.956714	97.9222
GOTERM_BP_FAT	GO:0007596~blood coagulation	3	2.17391	0.215093	NM_000508, NM_000090, NM_000185	116	102	13528	3.43002	1	0.956714	97.9222
GOTERM_BP_FAT	GO:0007599~hemostasis	3	2.17391	0.233879	NM_000508, NM_000090, NM_000185	116	108	13528	3.23946	1	0.961692	98.5897
GOTERM_BP_FAT	GO:0050878~regulation of body fluid levels	3	2.17391	0.337541	NM_000508, NM_000090, NM_000185	116	141	13528	2.48129	1	0.985032	99.8622
Annotation Cluster 27	Enrichment Score: 0.6818897396621669
Category	Term	Count	%	PValue	Genes	List Total	Pop Hits	Pop Total	Fold Enrichment	Bonferroni	Benjamini	FDR
GOTERM_CC_FAT	GO:0005578~proteinaceous extracellular matrix	6	4.34783	0.149711	NM_001276, NM_001063, NM_003118, NM_133504, NM_005567, NM_000090	113	320	12782	2.12091	1	0.870068	85.6139
GOTERM_CC_FAT	GO:0031012~extracellular matrix	6	4.34783	0.185573	NM_001276, NM_001063, NM_003118, NM_133504, NM_005567, NM_000090	113	345	12782	1.96722	1	0.873358	91.4058
SP_PIR_KEYWORDS	extracellular matrix	4	2.89855	0.246378	NM_003118, NM_133504, NM_005567, NM_000090	138	241	19235	2.31343	1	0.803082	97.5745
GOTERM_CC_FAT	GO:0044420~extracellular matrix part	3	2.17391	0.273572	NM_001063, NM_003118, NM_000090	113	117	12782	2.90039	1	0.910462	97.8097
Annotation Cluster 28	Enrichment Score: 0.6553224406142691
Category	Term	Count	%	PValue	Genes	List Total	Pop Hits	Pop Total	Fold Enrichment	Bonferroni	Benjamini	FDR
GOTERM_BP_FAT	GO:0007159~leukocyte adhesion	3	2.17391	0.0234482	NM_000482, NM_014257, NM_001741	116	28	13528	12.4951	1	0.547223	31.5815
GOTERM_BP_FAT	GO:0007155~cell adhesion	8	5.7971	0.385443	NM_000482, NM_014257, NM_005567, NM_000090, NM_001741, NM_000609, NM_014495, NM_015059	116	700	13528	1.33281	1	0.988563	99.9585
GOTERM_BP_FAT	GO:0022610~biological adhesion	8	5.7971	0.38685	NM_000482, NM_014257, NM_005567, NM_000090, NM_001741, NM_000609, NM_014495, NM_015059	116	701	13528	1.33091	1	0.987946	99.96
GOTERM_BP_FAT	GO:0016337~cell-cell adhesion	3	2.17391	0.684066	NM_000482, NM_014257, NM_001741	116	276	13528	1.26762	1	0.99917	100
Annotation Cluster 29	Enrichment Score: 0.6260705815047619
Category	Term	Count	%	PValue	Genes	List Total	Pop Hits	Pop Total	Fold Enrichment	Bonferroni	Benjamini	FDR
GOTERM_BP_FAT	GO:0003013~circulatory system process	6	4.34783	0.021228	NM_005622, NM_000160, NM_001565, NM_000636, NM_001741, NM_000609	116	186	13528	3.76196	1	0.533615	29.0505
GOTERM_BP_FAT	GO:0008015~blood circulation	6	4.34783	0.021228	NM_005622, NM_000160, NM_001565, NM_000636, NM_001741, NM_000609	116	186	13528	3.76196	1	0.533615	29.0505
GOTERM_BP_FAT	GO:0008217~regulation of blood pressure	4	2.89855	0.0534728	NM_005622, NM_000160, NM_000636, NM_001741	116	100	13528	4.66483	1	0.695009	58.4814
GOTERM_BP_FAT	GO:0048878~chemical homeostasis	8	5.7971	0.145744	NM_001063, NM_000482, NM_004448, NM_000636, NM_001741, NM_021902, NM_000609, NM_014495	116	512	13528	1.8222	1	0.922138	91.9512
GOTERM_BP_FAT	GO:0055066~di-, tri-valent inorganic cation homeostasis	5	3.62319	0.146276	NM_001063, NM_000636, NM_001741, NM_021902, NM_000609	116	239	13528	2.43976	1	0.920003	92.0309
GOTERM_BP_FAT	GO:0006873~cellular ion homeostasis	6	4.34783	0.213002	NM_001063, NM_004448, NM_000636, NM_001741, NM_021902, NM_000609	116	374	13528	1.87092	1	0.956821	97.832
GOTERM_BP_FAT	GO:0055082~cellular chemical homeostasis	6	4.34783	0.222197	NM_001063, NM_004448, NM_000636, NM_001741, NM_021902, NM_000609	116	380	13528	1.84138	1	0.958535	98.2035
GOTERM_BP_FAT	GO:0055080~cation homeostasis	5	3.62319	0.226002	NM_001063, NM_000636, NM_001741, NM_021902, NM_000609	116	286	13528	2.03882	1	0.958085	98.339
GOTERM_BP_FAT	GO:0050801~ion homeostasis	6	4.34783	0.268202	NM_001063, NM_004448, NM_000636, NM_001741, NM_021902, NM_000609	116	409	13528	1.71082	1	0.973274	99.3225
GOTERM_BP_FAT	GO:0030005~cellular di-, tri-valent inorganic cation homeostasis	4	2.89855	0.304032	NM_001063, NM_001741, NM_021902, NM_000609	116	227	13528	2.05499	1	0.980835	99.6965
GOTERM_BP_FAT	GO:0042592~homeostatic process	9	6.52174	0.307333	NM_001063, NM_000482, NM_001611, NM_004448, NM_000636, NM_001741, NM_021902, NM_000609, NM_014495	116	751	13528	1.39758	1	0.981075	99.7187
GOTERM_BP_FAT	GO:0019725~cellular homeostasis	6	4.34783	0.363408	NM_001063, NM_004448, NM_000636, NM_001741, NM_021902, NM_000609	116	466	13528	1.50155	1	0.986803	99.9271
GOTERM_BP_FAT	GO:0030003~cellular cation homeostasis	4	2.89855	0.366896	NM_001063, NM_001741, NM_021902, NM_000609	116	254	13528	1.83655	1	0.986005	99.9332
GOTERM_BP_FAT	GO:0006874~cellular calcium ion homeostasis	3	2.17391	0.462636	NM_001741, NM_021902, NM_000609	116	183	13528	1.91181	1	0.994178	99.9952
GOTERM_BP_FAT	GO:0055074~calcium ion homeostasis	3	2.17391	0.476642	NM_001741, NM_021902, NM_000609	116	188	13528	1.86097	1	0.995131	99.9968
GOTERM_BP_FAT	GO:0006875~cellular metal ion homeostasis	3	2.17391	0.49859	NM_001741, NM_021902, NM_000609	116	196	13528	1.78501	1	0.995965	99.9984
GOTERM_BP_FAT	GO:0008283~cell proliferation	5	3.62319	0.510202	NM_005211, NM_153047, NM_004448, NM_001741, NM_000609	116	436	13528	1.33739	1	0.99607	99.9989
GOTERM_BP_FAT	GO:0055065~metal ion homeostasis	3	2.17391	0.522578	NM_001741, NM_021902, NM_000609	116	205	13528	1.70664	1	0.996646	99.9993
GOTERM_BP_FAT	GO:0006928~cell motion	5	3.62319	0.578341	NM_005980, NM_153047, NM_004448, NM_001741, NM_000609	116	475	13528	1.22759	1	0.99729	99.9999
GOTERM_BP_FAT	GO:0007186~G-protein coupled receptor protein signaling pathway	6	4.34783	0.967064	NM_016084, NM_005218, NM_000160, NM_001565, NM_001741, NM_000609	116	1123	13528	0.623085	1	1	100
Annotation Cluster 30	Enrichment Score: 0.5795492974335995
Category	Term	Count	%	PValue	Genes	List Total	Pop Hits	Pop Total	Fold Enrichment	Bonferroni	Benjamini	FDR
SP_PIR_KEYWORDS	ion transport	9	6.52174	0.0548953	NM_001063, NM_021614, NM_003049, NM_173596, NM_018043, NM_021902, NM_006672, NM_006841, NM_021095	138	578	19235	2.17034	1	0.419828	52.4
GOTERM_BP_FAT	GO:0006811~ion transport	11	7.97101	0.117849	NM_001063, NM_021614, NM_003049, NM_173596, NM_153047, NM_018043, NM_021902, NM_002668, NM_006672, NM_006841, NM_021095	116	768	13528	1.67035	1	0.892336	86.543
GOTERM_BP_FAT	GO:0006820~anion transport	4	2.89855	0.122255	NM_003049, NM_018043, NM_021902, NM_006672	116	143	13528	3.26212	1	0.894105	87.5788
SP_PIR_KEYWORDS	Symport	3	2.17391	0.187332	NM_003049, NM_006841, NM_021095	138	111	19235	3.76714	1	0.719976	93.4608
SP_PIR_KEYWORDS	Sodium	3	2.17391	0.200229	NM_003049, NM_006841, NM_021095	138	116	19235	3.60476	1	0.738306	94.7012
SP_PIR_KEYWORDS	Sodium transport	3	2.17391	0.200229	NM_003049, NM_006841, NM_021095	138	116	19235	3.60476	1	0.738306	94.7012
GOTERM_BP_FAT	GO:0030001~metal ion transport	7	5.07246	0.203966	NM_001063, NM_021614, NM_003049, NM_173596, NM_153047, NM_006841, NM_021095	116	465	13528	1.75558	1	0.953375	97.3976
GOTERM_MF_FAT	GO:0031402~sodium ion binding	3	2.17391	0.250963	NM_003049, NM_006841, NM_021095	108	117	12983	3.08238	1	0.964305	98.0656
GOTERM_BP_FAT	GO:0006814~sodium ion transport	3	2.17391	0.303175	NM_003049, NM_006841, NM_021095	116	130	13528	2.69125	1	0.981327	99.6905
GOTERM_MF_FAT	GO:0015293~symporter activity	3	2.17391	0.312034	NM_003049, NM_006841, NM_021095	108	137	12983	2.6324	1	0.982474	99.3943
GOTERM_BP_FAT	GO:0006812~cation transport	7	5.07246	0.330352	NM_001063, NM_021614, NM_003049, NM_173596, NM_153047, NM_006841, NM_021095	116	553	13528	1.47621	1	0.985723	99.8362
GOTERM_BP_FAT	GO:0046942~carboxylic acid transport	3	2.17391	0.356085	NM_003049, NM_006841, NM_021095	116	147	13528	2.38001	1	0.986847	99.9125
GOTERM_BP_FAT	GO:0015849~organic acid transport	3	2.17391	0.359159	NM_003049, NM_006841, NM_021095	116	148	13528	2.36393	1	0.986957	99.9189
GOTERM_BP_FAT	GO:0015672~monovalent inorganic cation transport	4	2.89855	0.509946	NM_021614, NM_003049, NM_006841, NM_021095	116	318	13528	1.46693	1	0.996206	99.9989
SP_PIR_KEYWORDS	transport	13	9.42029	0.531339	NM_001063, NM_020816, NM_000482, NM_003049, NM_021614, NM_002899, NM_173596, NM_018043, NM_003944, NM_021902, NM_006841, NM_006672, NM_021095	138	1670	19235	1.08503	1	0.966973	99.9953
GOTERM_MF_FAT	GO:0031420~alkali metal ion binding	3	2.17391	0.563542	NM_003049, NM_006841, NM_021095	108	228	12983	1.58175	1	0.998296	99.9988
GOTERM_MF_FAT	GO:0046873~metal ion transmembrane transporter activity	3	2.17391	0.757125	NM_001063, NM_021614, NM_173596	108	328	12983	1.09951	1	0.999963	100
Annotation Cluster 31	Enrichment Score: 0.5231761397418101
Category	Term	Count	%	PValue	Genes	List Total	Pop Hits	Pop Total	Fold Enrichment	Bonferroni	Benjamini	FDR
GOTERM_BP_FAT	GO:0030335~positive regulation of cell migration	3	2.17391	0.175021	NM_001565, NM_000609, NM_014495	116	89	13528	3.93103	1	0.943026	95.3923
GOTERM_BP_FAT	GO:0040017~positive regulation of locomotion	3	2.17391	0.202652	NM_001565, NM_000609, NM_014495	116	98	13528	3.57002	1	0.955823	97.328
GOTERM_BP_FAT	GO:0051272~positive regulation of cell motion	3	2.17391	0.202652	NM_001565, NM_000609, NM_014495	116	98	13528	3.57002	1	0.955823	97.328
GOTERM_BP_FAT	GO:0030334~regulation of cell migration	3	2.17391	0.422312	NM_001565, NM_000609, NM_014495	116	169	13528	2.07019	1	0.990452	99.9846
GOTERM_BP_FAT	GO:0040012~regulation of locomotion	3	2.17391	0.487688	NM_001565, NM_000609, NM_014495	116	192	13528	1.8222	1	0.99557	99.9977
GOTERM_BP_FAT	GO:0051270~regulation of cell motion	3	2.17391	0.490427	NM_001565, NM_000609, NM_014495	116	193	13528	1.81276	1	0.995586	99.9979
Annotation Cluster 32	Enrichment Score: 0.5037720960093273
Category	Term	Count	%	PValue	Genes	List Total	Pop Hits	Pop Total	Fold Enrichment	Bonferroni	Benjamini	FDR
GOTERM_BP_FAT	GO:0001944~vasculature development	5	3.62319	0.16548	NM_000090, NM_001741, NM_000609, NM_014495, NM_153609	116	251	13528	2.32312	1	0.937259	94.4619
GOTERM_BP_FAT	GO:0001568~blood vessel development	4	2.89855	0.345972	NM_000090, NM_000609, NM_014495, NM_153609	116	245	13528	1.90401	1	0.985789	99.8877
GOTERM_BP_FAT	GO:0048514~blood vessel morphogenesis	3	2.17391	0.538143	NM_000609, NM_014495, NM_153609	116	211	13528	1.65811	1	0.996699	99.9996
Annotation Cluster 33	Enrichment Score: 0.48203665178719146
Category	Term	Count	%	PValue	Genes	List Total	Pop Hits	Pop Total	Fold Enrichment	Bonferroni	Benjamini	FDR
GOTERM_BP_FAT	GO:0044057~regulation of system process	5	3.62319	0.268502	NM_001063, NM_000482, NM_005980, NM_001741, NM_000055	116	309	13528	1.88707	1	0.972376	99.3269
GOTERM_BP_FAT	GO:0051969~regulation of transmission of nerve impulse	3	2.17391	0.356085	NM_001063, NM_005980, NM_000055	116	147	13528	2.38001	1	0.986847	99.9125
GOTERM_BP_FAT	GO:0031644~regulation of neurological system process	3	2.17391	0.374446	NM_001063, NM_005980, NM_000055	116	153	13528	2.28668	1	0.987019	99.9449
Annotation Cluster 34	Enrichment Score: 0.41077955266980104
Category	Term	Count	%	PValue	Genes	List Total	Pop Hits	Pop Total	Fold Enrichment	Bonferroni	Benjamini	FDR
GOTERM_BP_FAT	GO:0007611~learning or memory	4	2.89855	0.0686829	NM_005980, NM_001882, NM_153047, NM_000055	116	111	13528	4.20255	1	0.778636	67.9588
GOTERM_BP_FAT	GO:0009628~response to abiotic stimulus	6	4.34783	0.203936	NM_000394, NM_153047, NM_000597, NM_000090, NM_000636, NM_001741	116	368	13528	1.90142	1	0.955084	97.396
GOTERM_BP_FAT	GO:0050890~cognition	7	5.07246	0.793206	NM_000394, NM_005980, NM_001882, NM_153047, NM_001741, NM_000055, NM_006214	116	909	13528	0.898069	1	0.999888	100
GOTERM_BP_FAT	GO:0050877~neurological system process	9	6.52174	0.818185	NM_000394, NM_005980, NM_001882, NM_153047, NM_004448, NM_000636, NM_001741, NM_000055, NM_006214	116	1210	13528	0.867427	1	0.999921	100
GOTERM_BP_FAT	GO:0007600~sensory perception	4	2.89855	0.971676	NM_000394, NM_153047, NM_001741, NM_006214	116	810	13528	0.575905	1	1	100
Annotation Cluster 35	Enrichment Score: 0.4102909215613368
Category	Term	Count	%	PValue	Genes	List Total	Pop Hits	Pop Total	Fold Enrichment	Bonferroni	Benjamini	FDR
UP_SEQ_FEATURE	active site:Proton acceptor	13	9.42029	0.00277576	NM_144683, NM_003166, BC052239, NM_173354, NM_004448, NM_018441, NM_000689, NM_005211, NM_153047, NM_178170, NM_016246, NM_138452, NM_178135	138	658	19113	2.73632	0.68184	0.108206	3.81887
SP_PIR_KEYWORDS	tyrosine-specific protein kinase	3	2.17391	0.0459074	NM_005211, NM_153047, NM_004448	138	48	19235	8.7115	0.999997	0.398026	46.092
SP_PIR_KEYWORDS	autophosphorylation	3	2.17391	0.0476428	NM_005211, NM_153047, NM_004448	138	49	19235	8.53372	0.999998	0.397656	47.3671
SP_PIR_KEYWORDS	transferase	16	11.5942	0.0713843	NM_005838, AK023341, NM_003166, BC052239, NM_173354, NM_004448, NM_080661, NM_001713, NM_015533, NM_002412, NM_018960, NM_005211, NM_153047, NM_005746, NM_178170, NM_001513, NM_006657	138	1394	19235	1.59982	1	0.486519	62.2338
UP_SEQ_FEATURE	binding site:ATP	8	5.7971	0.0952941	NM_005622, NM_005211, BC052239, NM_173354, NM_153047, NM_004448, NM_178170, NM_015533	138	542	19113	2.04428	1	0.886002	75.4103
SMART	SM00219:TyrKc	3	2.17391	0.173838	NM_005211, NM_153047, NM_004448	59	118	9079	3.91224	0.999985	0.937274	85.0427
INTERPRO	IPR008266:Tyrosine protein kinase, active site	3	2.17391	0.175219	NM_005211, NM_153047, NM_004448	131	97	16659	3.93303	1	0.972674	92.3687
SP_PIR_KEYWORDS	tyrosine-protein kinase	3	2.17391	0.187332	NM_005211, NM_153047, NM_004448	138	111	19235	3.76714	1	0.719976	93.4608
INTERPRO	IPR001245:Tyrosine protein kinase	3	2.17391	0.234914	NM_005211, NM_153047, NM_004448	131	118	16659	3.23308	1	0.990991	97.2022
UP_SEQ_FEATURE	domain:Protein kinase	6	4.34783	0.246806	NM_005211, BC052239, NM_173354, NM_153047, NM_004448, NM_178170	138	469	19113	1.77186	1	0.995048	98.1133
INTERPRO	IPR017441:Protein kinase, ATP binding site	6	4.34783	0.282583	NM_005211, BC052239, NM_173354, NM_153047, NM_004448, NM_178170	131	455	16659	1.67694	1	0.99598	98.8152
INTERPRO	IPR000719:Protein kinase, core	6	4.34783	0.314521	NM_005211, BC052239, NM_173354, NM_153047, NM_004448, NM_178170	131	476	16659	1.60296	1	0.997375	99.3551
SP_PIR_KEYWORDS	kinase	7	5.07246	0.366111	NM_005211, BC052239, NM_173354, NM_153047, NM_004448, NM_178170, NM_015533	138	688	19235	1.41815	1	0.901963	99.7506
UP_SEQ_FEATURE	nucleotide phosphate-binding region:ATP	9	6.52174	0.385196	NM_020816, NM_005622, NM_005211, BC052239, NM_173354, NM_153047, NM_004448, NM_178170, NM_015533	138	962	19113	1.29574	1	0.999836	99.8902
GOTERM_BP_FAT	GO:0007243~protein kinase cascade	5	3.62319	0.385843	NM_015675, NM_003407, NM_173354, NM_153047, NM_004448	116	370	13528	1.57596	1	0.988203	99.9589
SP_PIR_KEYWORDS	magnesium	5	3.62319	0.38639	NM_005622, NM_005211, NM_173354, NM_178170, NM_015533	138	442	19235	1.57674	1	0.913011	99.8374
GOTERM_MF_FAT	GO:0004713~protein tyrosine kinase activity	3	2.17391	0.398443	NM_005211, NM_153047, NM_004448	108	166	12983	2.17252	1	0.991371	99.9031
SP_PIR_KEYWORDS	phosphotransferase	3	2.17391	0.420322	NM_005211, NM_153047, NM_004448	138	201	19235	2.08036	1	0.93122	99.923
GOTERM_MF_FAT	GO:0042802~identical protein binding	7	5.07246	0.433458	NM_000482, NM_005211, NM_015974, NM_012256, NM_153047, NM_004448, NM_004024	108	640	12983	1.31483	1	0.994336	99.9573
SP_PIR_KEYWORDS	Proto-oncogene	3	2.17391	0.489246	NM_005211, NM_153047, NM_004448	138	230	19235	1.81805	1	0.95618	99.9854
SMART	SM00220:S_TKc	3	2.17391	0.496161	BC052239, NM_173354, NM_178170	59	259	9079	1.78241	1	0.999648	99.8909
SP_PIR_KEYWORDS	ATP	3	2.17391	0.502866	NM_005211, NM_153047, NM_004448	138	236	19235	1.77183	1	0.95917	99.9898
GOTERM_BP_FAT	GO:0006468~protein amino acid phosphorylation	7	5.07246	0.503299	NM_015675, NM_005211, BC052239, NM_173354, NM_153047, NM_004448, NM_178170	116	667	13528	1.22391	1	0.995946	99.9986
GOTERM_BP_FAT	GO:0008283~cell proliferation	5	3.62319	0.510202	NM_005211, NM_153047, NM_004448, NM_001741, NM_000609	116	436	13528	1.33739	1	0.99607	99.9989
GOTERM_MF_FAT	GO:0000287~magnesium ion binding	5	3.62319	0.514364	NM_005622, NM_005980, NM_173354, NM_178170, NM_015533	108	452	12983	1.32979	1	0.997395	99.9948
GOTERM_BP_FAT	GO:0051726~regulation of cell cycle	4	2.89855	0.537033	NM_015675, BC052239, NM_001924, NM_173354	116	331	13528	1.40931	1	0.996766	99.9996
GOTERM_MF_FAT	GO:0004672~protein kinase activity	6	4.34783	0.56341	NM_005211, BC052239, NM_173354, NM_153047, NM_004448, NM_178170	108	606	12983	1.19023	1	0.998522	99.9988
INTERPRO	IPR002290:Serine/threonine protein kinase	3	2.17391	0.602889	BC052239, NM_173354, NM_178170	131	259	16659	1.47299	1	0.999996	99.9996
GOTERM_BP_FAT	GO:0016310~phosphorylation	7	5.07246	0.681569	NM_015675, NM_005211, BC052239, NM_173354, NM_153047, NM_004448, NM_178170	116	800	13528	1.02043	1	0.999162	100
GOTERM_BP_FAT	GO:0006796~phosphate metabolic process	8	5.7971	0.729382	NM_015675, NM_005211, BC052239, NM_173354, NM_153047, NM_001611, NM_004448, NM_178170	116	973	13528	0.958855	1	0.999567	100
GOTERM_BP_FAT	GO:0006793~phosphorus metabolic process	8	5.7971	0.729382	NM_015675, NM_005211, BC052239, NM_173354, NM_153047, NM_001611, NM_004448, NM_178170	116	973	13528	0.958855	1	0.999567	100
SP_PIR_KEYWORDS	atp-binding	9	6.52174	0.735634	NM_020816, NM_005622, NM_005211, BC052239, NM_173354, NM_153047, NM_004448, NM_178170, NM_015533	138	1326	19235	0.946046	1	0.994921	100
SP_PIR_KEYWORDS	serine/threonine-protein kinase	3	2.17391	0.757977	BC052239, NM_173354, NM_178170	138	381	19235	1.09751	1	0.995798	100
INTERPRO	IPR008271:Serine/threonine protein kinase, active site	3	2.17391	0.766942	BC052239, NM_173354, NM_178170	131	354	16659	1.07769	1	1	100
SP_PIR_KEYWORDS	nucleotide-binding	11	7.97101	0.771298	NM_016084, NM_020816, NM_005622, NM_005211, BC052239, NM_173354, NM_153047, NM_004448, NM_178170, NM_004574, NM_015533	138	1686	19235	0.909386	1	0.99634	100
INTERPRO	IPR017442:Serine/threonine protein kinase-related	3	2.17391	0.773695	BC052239, NM_173354, NM_178170	131	359	16659	1.06268	1	1	100
GOTERM_MF_FAT	GO:0000166~nucleotide binding	16	11.5942	0.848531	NM_020816, NM_005622, BC052239, NM_173354, NM_004448, NM_015533, NM_016084, NM_006894, NM_005211, NM_015974, NM_153047, NM_000670, NM_019111, NM_178170, NM_004574, NM_014494	108	2245	12983	0.856752	1	0.999996	100
GOTERM_MF_FAT	GO:0030554~adenyl nucleotide binding	11	7.97101	0.851889	NM_006894, NM_020816, NM_005622, NM_005211, BC052239, NM_173354, NM_153047, NM_019111, NM_004448, NM_178170, NM_015533	108	1577	12983	0.838518	1	0.999995	100
GOTERM_MF_FAT	GO:0001883~purine nucleoside binding	11	7.97101	0.864534	NM_006894, NM_020816, NM_005622, NM_005211, BC052239, NM_173354, NM_153047, NM_019111, NM_004448, NM_178170, NM_015533	108	1601	12983	0.825948	1	0.999995	100
GOTERM_MF_FAT	GO:0001882~nucleoside binding	11	7.97101	0.870041	NM_006894, NM_020816, NM_005622, NM_005211, BC052239, NM_173354, NM_153047, NM_019111, NM_004448, NM_178170, NM_015533	108	1612	12983	0.820312	1	0.999995	100
GOTERM_MF_FAT	GO:0005524~ATP binding	10	7.24638	0.872249	NM_020816, NM_005622, NM_005211, BC052239, NM_173354, NM_153047, NM_019111, NM_004448, NM_178170, NM_015533	108	1477	12983	0.8139	1	0.999994	100
GOTERM_MF_FAT	GO:0004674~protein serine/threonine kinase activity	3	2.17391	0.874081	BC052239, NM_173354, NM_178170	108	430	12983	0.838695	1	0.999994	100
GOTERM_MF_FAT	GO:0032559~adenyl ribonucleotide binding	10	7.24638	0.882015	NM_020816, NM_005622, NM_005211, BC052239, NM_173354, NM_153047, NM_019111, NM_004448, NM_178170, NM_015533	108	1497	12983	0.803026	1	0.999995	100
GOTERM_MF_FAT	GO:0017076~purine nucleotide binding	13	9.42029	0.883804	NM_020816, NM_005622, BC052239, NM_173354, NM_004448, NM_015533, NM_016084, NM_006894, NM_005211, NM_153047, NM_019111, NM_178170, NM_004574	108	1918	12983	0.814791	1	0.999994	100
GOTERM_MF_FAT	GO:0032555~purine ribonucleotide binding	12	8.69565	0.906224	NM_016084, NM_020816, NM_005622, NM_005211, BC052239, NM_173354, NM_153047, NM_019111, NM_004448, NM_178170, NM_004574, NM_015533	108	1836	12983	0.785706	1	0.999998	100
GOTERM_MF_FAT	GO:0032553~ribonucleotide binding	12	8.69565	0.906224	NM_016084, NM_020816, NM_005622, NM_005211, BC052239, NM_173354, NM_153047, NM_019111, NM_004448, NM_178170, NM_004574, NM_015533	108	1836	12983	0.785706	1	0.999998	100
Annotation Cluster 36	Enrichment Score: 0.36054560653444173
Category	Term	Count	%	PValue	Genes	List Total	Pop Hits	Pop Total	Fold Enrichment	Bonferroni	Benjamini	FDR
GOTERM_BP_FAT	GO:0006469~negative regulation of protein kinase activity	3	2.17391	0.168967	NM_015675, NM_001924, NM_032527	116	87	13528	4.0214	1	0.938826	94.8207
GOTERM_BP_FAT	GO:0033673~negative regulation of kinase activity	3	2.17391	0.178061	NM_015675, NM_001924, NM_032527	116	90	13528	3.88736	1	0.943933	95.6565
GOTERM_BP_FAT	GO:0051348~negative regulation of transferase activity	3	2.17391	0.196464	NM_015675, NM_001924, NM_032527	116	96	13528	3.6444	1	0.954512	96.9763
GOTERM_BP_FAT	GO:0045859~regulation of protein kinase activity	5	3.62319	0.337418	NM_015675, NM_001924, NM_004448, NM_032527, NM_001741	116	345	13528	1.69015	1	0.985581	99.8617
GOTERM_BP_FAT	GO:0043549~regulation of kinase activity	5	3.62319	0.360667	NM_015675, NM_001924, NM_004448, NM_032527, NM_001741	116	357	13528	1.63334	1	0.986756	99.9219
GOTERM_BP_FAT	GO:0051338~regulation of transferase activity	5	3.62319	0.389709	NM_015675, NM_001924, NM_004448, NM_032527, NM_001741	116	372	13528	1.56748	1	0.988017	99.9629
GOTERM_BP_FAT	GO:0043086~negative regulation of catalytic activity	4	2.89855	0.419766	NM_015675, NM_001924, NM_032527, NM_014495	116	277	13528	1.68405	1	0.990438	99.9835
GOTERM_BP_FAT	GO:0044092~negative regulation of molecular function	4	2.89855	0.543165	NM_015675, NM_001924, NM_032527, NM_014495	116	334	13528	1.39665	1	0.996712	99.9996
GOTERM_BP_FAT	GO:0042325~regulation of phosphorylation	5	3.62319	0.563078	NM_015675, NM_001924, NM_004448, NM_032527, NM_001741	116	466	13528	1.25129	1	0.997008	99.9998
GOTERM_BP_FAT	GO:0045860~positive regulation of protein kinase activity	3	2.17391	0.568225	NM_015675, NM_004448, NM_001741	116	223	13528	1.56889	1	0.997035	99.9999
GOTERM_BP_FAT	GO:0033674~positive regulation of kinase activity	3	2.17391	0.587492	NM_015675, NM_004448, NM_001741	116	231	13528	1.51455	1	0.997394	99.9999
GOTERM_BP_FAT	GO:0051174~regulation of phosphorus metabolic process	5	3.62319	0.594948	NM_015675, NM_001924, NM_004448, NM_032527, NM_001741	116	485	13528	1.20228	1	0.997609	99.9999
GOTERM_BP_FAT	GO:0019220~regulation of phosphate metabolic process	5	3.62319	0.594948	NM_015675, NM_001924, NM_004448, NM_032527, NM_001741	116	485	13528	1.20228	1	0.997609	99.9999
GOTERM_BP_FAT	GO:0019932~second-messenger-mediated signaling	3	2.17391	0.596886	NM_000160, NM_004448, NM_001741	116	235	13528	1.48877	1	0.997598	100
GOTERM_BP_FAT	GO:0051347~positive regulation of transferase activity	3	2.17391	0.608406	NM_015675, NM_004448, NM_001741	116	240	13528	1.45776	1	0.997943	100
GOTERM_BP_FAT	GO:0043085~positive regulation of catalytic activity	5	3.62319	0.649973	NM_000482, NM_015675, NM_000160, NM_004448, NM_001741	116	520	13528	1.12135	1	0.998602	100
GOTERM_BP_FAT	GO:0044093~positive regulation of molecular function	5	3.62319	0.739751	NM_000482, NM_015675, NM_000160, NM_004448, NM_001741	116	586	13528	0.995057	1	0.999641	100
Annotation Cluster 37	Enrichment Score: 0.34442184809695503
Category	Term	Count	%	PValue	Genes	List Total	Pop Hits	Pop Total	Fold Enrichment	Bonferroni	Benjamini	FDR
GOTERM_BP_FAT	GO:0043066~negative regulation of apoptosis	5	3.62319	0.354852	NM_000394, BC052239, NM_004448, NM_003897, NM_000636	116	354	13528	1.64718	1	0.987108	99.9097
GOTERM_BP_FAT	GO:0043069~negative regulation of programmed cell death	5	3.62319	0.364543	NM_000394, BC052239, NM_004448, NM_003897, NM_000636	116	359	13528	1.62424	1	0.986532	99.9292
GOTERM_BP_FAT	GO:0060548~negative regulation of cell death	5	3.62319	0.366481	NM_000394, BC052239, NM_004448, NM_003897, NM_000636	116	360	13528	1.61973	1	0.986423	99.9325
GOTERM_BP_FAT	GO:0006916~anti-apoptosis	3	2.17391	0.525196	NM_000394, NM_003897, NM_000636	116	206	13528	1.69836	1	0.996655	99.9993
GOTERM_BP_FAT	GO:0042981~regulation of apoptosis	8	5.7971	0.529807	NM_000394, NM_003810, NM_002412, BC052239, NM_004448, NM_003897, NM_000636, NM_018441	116	804	13528	1.1604	1	0.99664	99.9994
GOTERM_BP_FAT	GO:0043067~regulation of programmed cell death	8	5.7971	0.540489	NM_000394, NM_003810, NM_002412, BC052239, NM_004448, NM_003897, NM_000636, NM_018441	116	812	13528	1.14897	1	0.996696	99.9996
GOTERM_BP_FAT	GO:0010941~regulation of cell death	8	5.7971	0.54447	NM_000394, NM_003810, NM_002412, BC052239, NM_004448, NM_003897, NM_000636, NM_018441	116	815	13528	1.14474	1	0.996529	99.9997
Annotation Cluster 38	Enrichment Score: 0.32200596802398784
Category	Term	Count	%	PValue	Genes	List Total	Pop Hits	Pop Total	Fold Enrichment	Bonferroni	Benjamini	FDR
GOTERM_MF_FAT	GO:0043167~ion binding	40	28.9855	0.229789	NM_024324, NM_001063, NM_001276, NM_000482, NM_005622, NM_003407, NM_003049, NM_199235, NM_001611, NM_032527, NM_001713, NM_000667, NM_015533, NM_032385, NM_014257, NM_005980, NM_052890, NM_153047, NM_000670, NM_018043, NM_006841, NM_003986, NM_004944, NM_001385, NM_003118, NM_012256, NM_173354, NM_003195, NM_000055, NM_000636, NM_000672, NM_003810, NM_002412, NM_173596, NM_000567, NM_152635, NM_…	108	4241	12983	1.13382	1	0.960297	97.1697
GOTERM_MF_FAT	GO:0043169~cation binding	39	28.2609	0.260273	NM_024324, NM_001276, NM_001063, NM_000482, NM_005622, NM_003407, NM_003049, NM_199235, NM_001611, NM_032527, NM_001713, NM_015533, NM_000667, NM_032385, NM_014257, NM_005980, NM_052890, NM_153047, NM_000670, NM_018043, NM_006841, NM_003986, NM_004944, NM_001385, NM_003118, NM_012256, NM_173354, NM_003195, NM_000055, NM_000636, NM_000672, NM_003810, NM_002412, NM_173596, NM_000567, NM_152635, NM_…	108	4179	12983	1.12187	1	0.965432	98.3693
GOTERM_MF_FAT	GO:0046872~metal ion binding	37	26.8116	0.382617	NM_024324, NM_001063, NM_000482, NM_005622, NM_003407, NM_003049, NM_199235, NM_001611, NM_032527, NM_001713, NM_015533, NM_000667, NM_032385, NM_014257, NM_005980, NM_052890, NM_153047, NM_000670, NM_018043, NM_006841, NM_003986, NM_004944, NM_001385, NM_003118, NM_012256, NM_173354, NM_003195, NM_000636, NM_000672, NM_003810, NM_002412, NM_173596, NM_152635, NM_000567, NM_178170, NM_006214, NM_…	108	4140	12983	1.07437	1	0.990295	99.8618
SP_PIR_KEYWORDS	metal-binding	23	16.6667	0.457943	NM_001385, NM_001063, NM_005622, NM_003407, NM_012256, NM_173354, NM_001611, NM_003195, NM_032527, NM_000636, NM_000672, NM_001713, NM_015533, NM_000667, NM_003810, NM_002412, NM_014257, NM_052890, NM_000567, NM_153047, NM_000670, NM_178170, NM_006214, BC039065	138	2972	19235	1.07868	1	0.945019	99.9681
GOTERM_MF_FAT	GO:0046914~transition metal ion binding	23	16.6667	0.626846	NM_001385, NM_003118, NM_001063, NM_000482, NM_003407, NM_012256, NM_001611, NM_003195, NM_032527, NM_000636, NM_000672, NM_001713, NM_015533, NM_000667, NM_032385, NM_003810, NM_002412, NM_052890, NM_153047, NM_173596, NM_000670, NM_006214, BC039065, NM_003986	108	2785	12983	0.992782	1	0.999398	99.9999
SP_PIR_KEYWORDS	zinc	13	9.42029	0.867584	NM_001385, NM_003407, NM_012256, NM_003195, NM_032527, NM_000672, NM_001713, NM_000667, NM_003810, NM_002412, NM_052890, NM_173596, NM_000670, BC039065	138	2189	19235	0.827772	1	0.999374	100
GOTERM_MF_FAT	GO:0008270~zinc ion binding	13	9.42029	0.977578	NM_001385, NM_003407, NM_012256, NM_003195, NM_032527, NM_000672, NM_001713, NM_000667, NM_003810, NM_002412, NM_052890, NM_173596, NM_000670, BC039065	108	2311	12983	0.67623	1	1	100
Annotation Cluster 39	Enrichment Score: 0.31234315075144603
Category	Term	Count	%	PValue	Genes	List Total	Pop Hits	Pop Total	Fold Enrichment	Bonferroni	Benjamini	FDR
SP_PIR_KEYWORDS	Apoptosis	5	3.62319	0.28803	NM_003810, NM_015675, NM_024111, NM_033027, NM_004944	138	381	19235	1.82919	1	0.840304	98.8515
GOTERM_BP_FAT	GO:0006915~apoptosis	7	5.07246	0.405153	NM_003810, NM_015675, NM_001924, NM_003897, NM_000636, NM_033027, NM_004944	116	602	13528	1.35605	1	0.98974	99.9754
GOTERM_BP_FAT	GO:0012501~programmed cell death	7	5.07246	0.418922	NM_003810, NM_015675, NM_001924, NM_003897, NM_000636, NM_033027, NM_004944	116	611	13528	1.33608	1	0.990663	99.9831
GOTERM_BP_FAT	GO:0008219~cell death	7	5.07246	0.577692	NM_003810, NM_015675, NM_001924, NM_003897, NM_000636, NM_033027, NM_004944	116	719	13528	1.13539	1	0.99736	99.9999
GOTERM_BP_FAT	GO:0016265~death	7	5.07246	0.584564	NM_003810, NM_015675, NM_001924, NM_003897, NM_000636, NM_033027, NM_004944	116	724	13528	1.12755	1	0.99746	99.9999
GOTERM_BP_FAT	GO:0006259~DNA metabolic process	4	2.89855	0.809513	NM_002412, NM_001924, NM_000636, NM_004944	116	506	13528	0.921903	1	0.999915	100
Annotation Cluster 40	Enrichment Score: 0.30692194956741153
Category	Term	Count	%	PValue	Genes	List Total	Pop Hits	Pop Total	Fold Enrichment	Bonferroni	Benjamini	FDR
SP_PIR_KEYWORDS	microsome	3	2.17391	0.174561	NM_006894, NM_000348, NM_000120	138	106	19235	3.94483	1	0.708658	91.9728
GOTERM_CC_FAT	GO:0000267~cell fraction	13	9.42029	0.238804	NM_001385, NM_000348, NM_003049, NM_000120, NM_000055, NM_000636, NM_002668, NM_016084, NM_006894, NM_003810, NM_001882, NM_006672, NM_021095	113	1083	12782	1.3578	1	0.898635	96.1696
GOTERM_CC_FAT	GO:0005624~membrane fraction	8	5.7971	0.569366	NM_006894, NM_000348, NM_003049, NM_000055, NM_000120, NM_002668, NM_006672, NM_021095	113	809	12782	1.11857	1	0.985601	99.9958
GOTERM_CC_FAT	GO:0005626~insoluble fraction	8	5.7971	0.608567	NM_006894, NM_000348, NM_003049, NM_000055, NM_000120, NM_002668, NM_006672, NM_021095	113	839	12782	1.07857	1	0.989628	99.9987
GOTERM_CC_FAT	GO:0005792~microsome	3	2.17391	0.618194	NM_006894, NM_000348, NM_000120	113	237	12782	1.43184	1	0.989363	99.999
GOTERM_CC_FAT	GO:0042598~vesicular fraction	3	2.17391	0.634077	NM_006894, NM_000348, NM_000120	113	244	12782	1.39076	1	0.98995	99.9994
SP_PIR_KEYWORDS	endoplasmic reticulum	5	3.62319	0.752124	NM_006894, NM_024324, NM_000348, NM_001266, NM_000120	138	713	19235	0.977448	1	0.995738	100
GOTERM_CC_FAT	GO:0012505~endomembrane system	6	4.34783	0.822963	NM_006894, NM_152635, NM_000055, NM_152338, NM_002668, NM_021095	113	782	12782	0.86789	1	0.998774	100
Annotation Cluster 41	Enrichment Score: 0.2792930734429279
Category	Term	Count	%	PValue	Genes	List Total	Pop Hits	Pop Total	Fold Enrichment	Bonferroni	Benjamini	FDR
SP_PIR_KEYWORDS	transit peptide	5	3.62319	0.440872	NM_006821, NM_005622, NM_006117, NM_000636, NM_006214	138	476	19235	1.46412	1	0.939376	99.9521
GOTERM_CC_FAT	GO:0005739~mitochondrion	11	7.97101	0.48465	NM_006821, NM_005838, NM_005622, NM_153047, NM_015424, NM_006117, NM_001513, NM_000636, NM_018441, NM_138452, NM_080661	113	1087	12782	1.14468	1	0.975458	99.9639
SP_PIR_KEYWORDS	mitochondrion	7	5.07246	0.5462	NM_006821, NM_005838, NM_005622, NM_006117, NM_000636, NM_004574, NM_080661	138	832	19235	1.1727	1	0.969717	99.9969
UP_SEQ_FEATURE	transit peptide:Mitochondrion	4	2.89855	0.654238	NM_006821, NM_005622, NM_006117, NM_000636	138	467	19113	1.1863	1	1	100
Annotation Cluster 42	Enrichment Score: 0.27267256931430595
Category	Term	Count	%	PValue	Genes	List Total	Pop Hits	Pop Total	Fold Enrichment	Bonferroni	Benjamini	FDR
GOTERM_BP_FAT	GO:0016477~cell migration	4	2.89855	0.417493	NM_005980, NM_153047, NM_001741, NM_000609	116	276	13528	1.69015	1	0.990807	99.9824
GOTERM_BP_FAT	GO:0048870~cell motility	4	2.89855	0.486409	NM_005980, NM_153047, NM_001741, NM_000609	116	307	13528	1.51949	1	0.995657	99.9976
GOTERM_BP_FAT	GO:0051674~localization of cell	4	2.89855	0.486409	NM_005980, NM_153047, NM_001741, NM_000609	116	307	13528	1.51949	1	0.995657	99.9976
GOTERM_BP_FAT	GO:0008283~cell proliferation	5	3.62319	0.510202	NM_005211, NM_153047, NM_004448, NM_001741, NM_000609	116	436	13528	1.33739	1	0.99607	99.9989
GOTERM_BP_FAT	GO:0006928~cell motion	5	3.62319	0.578341	NM_005980, NM_153047, NM_004448, NM_001741, NM_000609	116	475	13528	1.22759	1	0.99729	99.9999
GOTERM_BP_FAT	GO:0050890~cognition	7	5.07246	0.793206	NM_000394, NM_005980, NM_001882, NM_153047, NM_001741, NM_000055, NM_006214	116	909	13528	0.898069	1	0.999888	100
Annotation Cluster 43	Enrichment Score: 0.23289879342100717
Category	Term	Count	%	PValue	Genes	List Total	Pop Hits	Pop Total	Fold Enrichment	Bonferroni	Benjamini	FDR
GOTERM_BP_FAT	GO:0000904~cell morphogenesis involved in differentiation	4	2.89855	0.343643	NM_000394, NM_004448, NM_000609, NM_014926	116	244	13528	1.91181	1	0.985833	99.8811
GOTERM_BP_FAT	GO:0007409~axonogenesis	3	2.17391	0.490427	NM_004448, NM_000609, NM_014926	116	193	13528	1.81276	1	0.995586	99.9979
GOTERM_BP_FAT	GO:0048667~cell morphogenesis involved in neuron differentiation	3	2.17391	0.532993	NM_004448, NM_000609, NM_014926	116	209	13528	1.67398	1	0.996681	99.9995
GOTERM_BP_FAT	GO:0048812~neuron projection morphogenesis	3	2.17391	0.543255	NM_004448, NM_000609, NM_014926	116	213	13528	1.64254	1	0.996591	99.9996
GOTERM_BP_FAT	GO:0048666~neuron development	4	2.89855	0.553282	NM_004448, NM_000636, NM_000609, NM_014926	116	339	13528	1.37606	1	0.996629	99.9997
GOTERM_BP_FAT	GO:0000902~cell morphogenesis	4	2.89855	0.586682	NM_000394, NM_004448, NM_000609, NM_014926	116	356	13528	1.31034	1	0.997454	99.9999
GOTERM_BP_FAT	GO:0048858~cell projection morphogenesis	3	2.17391	0.619677	NM_004448, NM_000609, NM_014926	116	245	13528	1.42801	1	0.998171	100
GOTERM_BP_FAT	GO:0031175~neuron projection development	3	2.17391	0.643601	NM_004448, NM_000609, NM_014926	116	256	13528	1.36665	1	0.998492	100
GOTERM_BP_FAT	GO:0032990~cell part morphogenesis	3	2.17391	0.643601	NM_004448, NM_000609, NM_014926	116	256	13528	1.36665	1	0.998492	100
GOTERM_BP_FAT	GO:0032989~cellular component morphogenesis	4	2.89855	0.660509	NM_000394, NM_004448, NM_000609, NM_014926	116	397	13528	1.17502	1	0.998801	100
GOTERM_BP_FAT	GO:0030182~neuron differentiation	4	2.89855	0.724467	NM_004448, NM_000636, NM_000609, NM_014926	116	438	13528	1.06503	1	0.999537	100
GOTERM_BP_FAT	GO:0030030~cell projection organization	3	2.17391	0.824446	NM_004448, NM_000609, NM_014926	116	368	13528	0.950712	1	0.999928	100
Annotation Cluster 44	Enrichment Score: 0.22009917052918426
Category	Term	Count	%	PValue	Genes	List Total	Pop Hits	Pop Total	Fold Enrichment	Bonferroni	Benjamini	FDR
GOTERM_MF_FAT	GO:0042802~identical protein binding	7	5.07246	0.433458	NM_000482, NM_005211, NM_015974, NM_012256, NM_153047, NM_004448, NM_004024	108	640	12983	1.31483	1	0.994336	99.9573
GOTERM_MF_FAT	GO:0046983~protein dimerization activity	5	3.62319	0.658457	NM_000482, NM_005211, NM_015974, NM_004448, NM_004024	108	542	12983	1.10898	1	0.999632	100
GOTERM_MF_FAT	GO:0042803~protein homodimerization activity	3	2.17391	0.765998	NM_000482, NM_005211, NM_015974	108	334	12983	1.07976	1	0.999965	100
Annotation Cluster 45	Enrichment Score: 0.17196166182493164
Category	Term	Count	%	PValue	Genes	List Total	Pop Hits	Pop Total	Fold Enrichment	Bonferroni	Benjamini	FDR
GOTERM_CC_FAT	GO:0005887~integral to plasma membrane	13	9.42029	0.346705	NM_005849, NM_003049, NM_016509, NM_003810, NM_014257, NM_033554, NM_005211, NM_019111, V00522, NM_021902, NM_006841, NM_006672, NM_021095	113	1188	12782	1.23779	1	0.938884	99.384
GOTERM_CC_FAT	GO:0031226~intrinsic to plasma membrane	13	9.42029	0.376082	NM_005849, NM_003049, NM_016509, NM_003810, NM_014257, NM_033554, NM_005211, NM_019111, V00522, NM_021902, NM_006841, NM_006672, NM_021095	113	1215	12782	1.21028	1	0.942114	99.6446
GOTERM_CC_FAT	GO:0044459~plasma membrane part	21	15.2174	0.469542	NM_001063, NM_005849, NM_003049, NM_000508, NM_016509, NM_004448, NM_015059, NM_016084, NM_003810, NM_014257, NM_005211, NM_033554, NM_173596, NM_000597, NM_019111, V00522, NM_021902, NM_006841, NM_006672, NM_021095	113	2203	12782	1.07826	1	0.974832	99.9489
UP_SEQ_FEATURE	topological domain:Extracellular	20	14.4928	0.585196	NM_153756, NM_005849, NM_016509, NM_000160, NM_003897, NM_004448, NM_014926, NM_003810, NM_014257, NM_005211, NM_033554, NM_173596, NM_019111, V00522, NM_018043, NM_021902, NM_198492, NM_022349, NM_153609	138	2719	19113	1.01876	1	0.999999	99.9996
SP_PIR_KEYWORDS	transmembrane	34	24.6377	0.712603	NM_000348, NM_153756, NM_003049, NM_003897, NM_032333, NM_032385, NM_005532, NM_014257, NM_021614, NM_018663, NM_018043, NM_022349, NM_006672, NM_006841, NM_005849, NM_016509, NM_000160, NM_004448, NM_000120, NM_002668, NM_014926, NM_006894, NM_003810, NM_152495, NM_033554, NM_005211, NM_173596, NM_019111, V00522, NM_021902, NM_198492, NM_153609, NM_021095	138	4973	19235	0.952958	1	0.993427	100
UP_SEQ_FEATURE	transmembrane region	33	23.913	0.763847	NM_000348, NM_153756, NM_003049, NM_003897, NM_032333, NM_032385, NM_005532, NM_014257, NM_021614, NM_018663, NM_018043, NM_022349, NM_006672, NM_006841, NM_005849, NM_016509, NM_000160, NM_004448, NM_000120, NM_002668, NM_014926, NM_003810, NM_152495, NM_033554, NM_005211, NM_173596, NM_019111, V00522, NM_021902, NM_198492, NM_153609, NM_021095	138	4911	19113	0.930666	1	1	100
SP_PIR_KEYWORDS	membrane	41	29.7101	0.822319	NM_000348, NM_153756, NM_003049, NM_003897, NM_032333, NM_016084, NM_032385, NM_005532, NM_181509, NM_014257, NM_021614, NM_052890, NM_153047, NM_018663, NM_018043, NM_003944, NM_022349, NM_006672, NM_006841, NM_005849, NM_003726, NM_016509, NM_000160, NM_004448, NM_000120, NM_002668, NM_014926, NM_015059, NM_006894, NM_003810, NM_152495, NM_033554, NM_005211, NM_173596, NM_019111, V00522, NM_021…	138	6256	19235	0.913482	1	0.998465	100
UP_SEQ_FEATURE	topological domain:Cytoplasmic	21	15.2174	0.854802	NM_153756, NM_005849, NM_016509, NM_000160, NM_003897, NM_004448, NM_014926, NM_003810, NM_014257, NM_005211, NM_033554, NM_173596, NM_019111, V00522, NM_018663, NM_018043, NM_021902, NM_198492, NM_022349, NM_153609	138	3374	19113	0.862033	1	1	100
GOTERM_CC_FAT	GO:0005886~plasma membrane	27	19.5652	0.945699	NM_001063, NM_003049, NM_000508, NM_016084, NM_014257, NM_153047, NM_000597, NM_018043, NM_006672, NM_006841, NM_005849, NM_003726, NM_016509, NM_000160, NM_004448, NM_002668, NM_015059, NM_003810, NM_005211, NM_033554, NM_173596, NM_019111, V00522, NM_021902, NM_153609, NM_021095	113	3777	12782	0.808606	1	0.999943	100
GOTERM_CC_FAT	GO:0016021~integral to membrane	35	25.3623	0.99426	NM_000348, NM_153756, NM_003049, NM_001611, NM_003897, NM_032333, NM_032385, NM_005532, NM_014257, NM_021614, NM_018663, NM_018043, NM_022349, NM_006672, NM_006841, NM_005849, NM_016509, NM_000160, NM_004448, NM_000120, NM_002668, NM_014926, NM_006894, NM_003810, NM_152495, NM_033554, NM_005211, NM_173596, NM_019111, V00522, NM_021902, NM_198492, NM_153609, NM_021095	113	5297	12782	0.747409	1	1	100
GOTERM_CC_FAT	GO:0031224~intrinsic to membrane	36	26.087	0.995843	NM_000348, NM_153756, NM_003049, NM_001611, NM_003897, NM_032333, NM_032385, NM_005532, NM_181509, NM_014257, NM_021614, NM_018663, NM_018043, NM_022349, NM_006672, NM_006841, NM_005849, NM_016509, NM_000160, NM_004448, NM_000120, NM_002668, NM_014926, NM_006894, NM_003810, NM_152495, NM_033554, NM_005211, NM_173596, NM_019111, V00522, NM_021902, NM_198492, NM_153609, NM_021095	113	5485	12782	0.742414	1	1	100
Annotation Cluster 46	Enrichment Score: 0.1510160102075375
Category	Term	Count	%	PValue	Genes	List Total	Pop Hits	Pop Total	Fold Enrichment	Bonferroni	Benjamini	FDR
GOTERM_BP_FAT	GO:0033554~cellular response to stress	6	4.34783	0.529598	NM_181509, NM_000482, NM_002412, NM_001924, NM_000636, NM_014494	116	566	13528	1.23626	1	0.996758	99.9994
GOTERM_BP_FAT	GO:0006281~DNA repair	3	2.17391	0.699179	NM_002412, NM_001924, NM_000636	116	284	13528	1.23191	1	0.999306	100
GOTERM_BP_FAT	GO:0006259~DNA metabolic process	4	2.89855	0.809513	NM_002412, NM_001924, NM_000636, NM_004944	116	506	13528	0.921903	1	0.999915	100
GOTERM_BP_FAT	GO:0006974~response to DNA damage stimulus	3	2.17391	0.83019	NM_002412, NM_001924, NM_000636	116	373	13528	0.937968	1	0.999937	100
Annotation Cluster 47	Enrichment Score: 0.1139657225262819
Category	Term	Count	%	PValue	Genes	List Total	Pop Hits	Pop Total	Fold Enrichment	Bonferroni	Benjamini	FDR
GOTERM_BP_FAT	GO:0010629~negative regulation of gene expression	5	3.62319	0.625433	NM_016084, NM_173354, NM_032527, NM_001741, NM_014494	116	504	13528	1.15695	1	0.998215	100
GOTERM_BP_FAT	GO:0010558~negative regulation of macromolecule biosynthetic process	5	3.62319	0.68895	NM_016084, NM_173354, NM_032527, NM_001741, NM_014494	116	547	13528	1.066	1	0.999183	100
GOTERM_BP_FAT	GO:0031327~negative regulation of cellular biosynthetic process	5	3.62319	0.707936	NM_016084, NM_173354, NM_032527, NM_001741, NM_014494	116	561	13528	1.0394	1	0.999396	100
GOTERM_BP_FAT	GO:0009890~negative regulation of biosynthetic process	5	3.62319	0.723541	NM_016084, NM_173354, NM_032527, NM_001741, NM_014494	116	573	13528	1.01763	1	0.999547	100
GOTERM_BP_FAT	GO:0016481~negative regulation of transcription	4	2.89855	0.753442	NM_016084, NM_173354, NM_032527, NM_001741	116	459	13528	1.0163	1	0.999727	100
GOTERM_BP_FAT	GO:0010605~negative regulation of macromolecule metabolic process	6	4.34783	0.754591	NM_016084, NM_000482, NM_173354, NM_032527, NM_001741, NM_014494	116	734	13528	0.953303	1	0.999723	100
GOTERM_BP_FAT	GO:0045892~negative regulation of transcription, DNA-dependent	3	2.17391	0.809951	NM_016084, NM_173354, NM_032527	116	356	13528	0.982759	1	0.999912	100
GOTERM_BP_FAT	GO:0045934~negative regulation of nucleobase, nucleoside, nucleotide and nucleic acid metabolic process	4	2.89855	0.815846	NM_016084, NM_173354, NM_032527, NM_001741	116	512	13528	0.911099	1	0.999922	100
GOTERM_BP_FAT	GO:0051253~negative regulation of RNA metabolic process	3	2.17391	0.817326	NM_016084, NM_173354, NM_032527	116	362	13528	0.96647	1	0.999922	100
GOTERM_BP_FAT	GO:0051172~negative regulation of nitrogen compound metabolic process	4	2.89855	0.82301	NM_016084, NM_173354, NM_032527, NM_001741	116	519	13528	0.898811	1	0.999928	100
GOTERM_BP_FAT	GO:0045449~regulation of transcription	10	7.24638	0.999821	NM_016084, NM_003726, NM_173354, NM_012256, NM_003195, NM_032527, NM_004024, NM_000636, NM_001741, NM_033027	116	2601	13528	0.448369	1	1	100
Annotation Cluster 48	Enrichment Score: 0.09266170638808806
Category	Term	Count	%	PValue	Genes	List Total	Pop Hits	Pop Total	Fold Enrichment	Bonferroni	Benjamini	FDR
SP_PIR_KEYWORDS	ionic channel	3	2.17391	0.664514	NM_021614, NM_018043, NM_021902	138	318	19235	1.31494	1	0.989292	99.9999
GOTERM_MF_FAT	GO:0005216~ion channel activity	3	2.17391	0.831835	NM_021614, NM_018043, NM_021902	108	386	12983	0.934298	1	0.999994	100
GOTERM_MF_FAT	GO:0022838~substrate specific channel activity	3	2.17391	0.844466	NM_021614, NM_018043, NM_021902	108	398	12983	0.906128	1	0.999996	100
GOTERM_MF_FAT	GO:0015267~channel activity	3	2.17391	0.85812	NM_021614, NM_018043, NM_021902	108	412	12983	0.875337	1	0.999995	100
GOTERM_MF_FAT	GO:0022803~passive transmembrane transporter activity	3	2.17391	0.859053	NM_021614, NM_018043, NM_021902	108	413	12983	0.873218	1	0.999994	100
Annotation Cluster 49	Enrichment Score: 0.07317863423619231
Category	Term	Count	%	PValue	Genes	List Total	Pop Hits	Pop Total	Fold Enrichment	Bonferroni	Benjamini	FDR
GOTERM_CC_FAT	GO:0031967~organelle envelope	5	3.62319	0.798815	NM_152635, NM_153047, NM_000636, NM_000055, NM_138452	113	620	12782	0.912218	1	0.998561	100
GOTERM_CC_FAT	GO:0031975~envelope	5	3.62319	0.80087	NM_152635, NM_153047, NM_000636, NM_000055, NM_138452	113	622	12782	0.909285	1	0.998359	100
GOTERM_CC_FAT	GO:0005740~mitochondrial envelope	3	2.17391	0.886349	NM_153047, NM_000636, NM_138452	113	419	12782	0.809893	1	0.999728	100
GOTERM_CC_FAT	GO:0044429~mitochondrial part	4	2.89855	0.89882	NM_005622, NM_153047, NM_000636, NM_138452	113	595	12782	0.760437	1	0.999735	100
Annotation Cluster 50	Enrichment Score: 0.03424170914972085
Category	Term	Count	%	PValue	Genes	List Total	Pop Hits	Pop Total	Fold Enrichment	Bonferroni	Benjamini	FDR
GOTERM_CC_FAT	GO:0043233~organelle lumen	13	9.42029	0.890002	NM_003118, NM_000482, NM_005622, NM_000508, NM_172369, NM_003195, NM_001266, NM_004024, NM_000055, NM_000636, NM_002412, NM_006117, NM_000412	113	1820	12782	0.807965	1	0.999705	100
GOTERM_CC_FAT	GO:0031974~membrane-enclosed lumen	13	9.42029	0.904642	NM_003118, NM_000482, NM_005622, NM_000508, NM_172369, NM_003195, NM_001266, NM_004024, NM_000055, NM_000636, NM_002412, NM_006117, NM_000412	113	1856	12782	0.792293	1	0.999739	100
GOTERM_CC_FAT	GO:0070013~intracellular organelle lumen	10	7.24638	0.980408	NM_000482, NM_005622, NM_002412, NM_172369, NM_001266, NM_003195, NM_006117, NM_004024, NM_000636, NM_000055	113	1779	12782	0.635835	1	0.999997	100
Annotation Cluster 51	Enrichment Score: 0.03156214652560523
Category	Term	Count	%	PValue	Genes	List Total	Pop Hits	Pop Total	Fold Enrichment	Bonferroni	Benjamini	FDR
GOTERM_BP_FAT	GO:0006357~regulation of transcription from RNA polymerase II promoter	5	3.62319	0.872304	NM_003726, NM_173354, NM_003195, NM_000636, NM_033027	116	727	13528	0.802068	1	0.999986	100
GOTERM_BP_FAT	GO:0031328~positive regulation of cellular biosynthetic process	4	2.89855	0.93531	NM_000482, NM_003726, NM_000636, NM_033027	116	685	13528	0.680997	1	1	100
GOTERM_BP_FAT	GO:0009891~positive regulation of biosynthetic process	4	2.89855	0.93933	NM_000482, NM_003726, NM_000636, NM_033027	116	695	13528	0.671198	1	1	100
GOTERM_BP_FAT	GO:0051173~positive regulation of nitrogen compound metabolic process	3	2.17391	0.975685	NM_003726, NM_000636, NM_033027	116	644	13528	0.543264	1	1	100
Annotation Cluster 52	Enrichment Score: 0.006409175825045142
Category	Term	Count	%	PValue	Genes	List Total	Pop Hits	Pop Total	Fold Enrichment	Bonferroni	Benjamini	FDR
GOTERM_BP_FAT	GO:0006357~regulation of transcription from RNA polymerase II promoter	5	3.62319	0.872304	NM_003726, NM_173354, NM_003195, NM_000636, NM_033027	116	727	13528	0.802068	1	0.999986	100
GOTERM_BP_FAT	GO:0051252~regulation of RNA metabolic process	10	7.24638	0.977957	NM_016084, NM_003407, NM_003726, NM_173354, NM_012256, NM_003195, NM_032527, NM_004024, NM_000636, NM_033027	116	1813	13528	0.643247	1	1	100
GOTERM_BP_FAT	GO:0006355~regulation of transcription, DNA-dependent	9	6.52174	0.98799	NM_016084, NM_003726, NM_173354, NM_012256, NM_003195, NM_032527, NM_004024, NM_000636, NM_033027	116	1773	13528	0.591983	1	1	100
GOTERM_MF_FAT	GO:0030528~transcription regulator activity	7	5.07246	0.989038	NM_003726, NM_173354, NM_003195, NM_032527, NM_004024, NM_033027, NM_000667	108	1512	12983	0.556541	1	1	100
SP_PIR_KEYWORDS	dna-binding	7	5.07246	0.993541	NM_002412, NM_003407, NM_012256, NM_003195, NM_032527, NM_004024, NM_033027	138	1868	19235	0.522317	1	1	100
GOTERM_MF_FAT	GO:0003700~transcription factor activity	3	2.17391	0.99778	NM_032527, NM_004024, NM_033027	108	975	12983	0.369886	1	1	100
SP_PIR_KEYWORDS	zinc-finger	4	2.89855	0.999727	NM_003407, NM_012256, NM_003195, NM_032527	138	1718	19235	0.324526	1	1	100
SP_PIR_KEYWORDS	transcription regulation	5	3.62319	0.999809	NM_012256, NM_003195, NM_032527, NM_004024, NM_033027	138	2026	19235	0.343988	1	1	100
SP_PIR_KEYWORDS	nucleus	16	11.5942	0.999812	NM_003726, NM_003407, NM_012256, NM_173354, NM_003195, NM_032527, NM_004024, NM_033027, NM_016084, NM_002412, NM_005980, NM_003251, NM_152635, NM_003944, NM_004574, NM_004944	138	4283	19235	0.520697	1	1	100
GOTERM_BP_FAT	GO:0045449~regulation of transcription	10	7.24638	0.999821	NM_016084, NM_003726, NM_173354, NM_012256, NM_003195, NM_032527, NM_004024, NM_000636, NM_001741, NM_033027	116	2601	13528	0.448369	1	1	100
GOTERM_MF_FAT	GO:0003677~DNA binding	8	5.7971	0.999838	NM_002412, NM_003407, NM_012256, NM_003195, NM_032527, NM_004024, NM_033027, NM_004944	108	2331	12983	0.412571	1	1	100
SP_PIR_KEYWORDS	Transcription	5	3.62319	0.999857	NM_012256, NM_003195, NM_032527, NM_004024, NM_033027	138	2071	19235	0.336514	1	1	100
GOTERM_BP_FAT	GO:0006350~transcription	4	2.89855	0.999999	NM_012256, NM_003195, NM_004024, NM_033027	116	2101	13528	0.222029	1	1	100
Annotation Cluster 53	Enrichment Score: 0.005288636451280182
Category	Term	Count	%	PValue	Genes	List Total	Pop Hits	Pop Total	Fold Enrichment	Bonferroni	Benjamini	FDR
GOTERM_BP_FAT	GO:0008104~protein localization	4	2.89855	0.98277	NM_020816, NM_003944, NM_001565, NM_015059	116	882	13528	0.528892	1	1	100
GOTERM_BP_FAT	GO:0015031~protein transport	3	2.17391	0.990208	NM_020816, NM_003944, NM_001565	116	762	13528	0.459137	1	1	100
GOTERM_BP_FAT	GO:0045184~establishment of protein localization	3	2.17391	0.990731	NM_020816, NM_003944, NM_001565	116	769	13528	0.454957	1	1	100
Annotation Cluster 54	Enrichment Score: 5.515423384890525E-6
Category	Term	Count	%	PValue	Genes	List Total	Pop Hits	Pop Total	Fold Enrichment	Bonferroni	Benjamini	FDR
GOTERM_CC_FAT	GO:0005856~cytoskeleton	3	2.17391	0.999962	NM_020816, NM_181509, NM_015059	113	1381	12782	0.245724	1	1	100
GOTERM_CC_FAT	GO:0043232~intracellular non-membrane-bounded organelle	5	3.62319	1	NM_020816, NM_181509, NM_172369, NM_004024, NM_015059	113	2596	12782	0.217864	1	1	100
GOTERM_CC_FAT	GO:0043228~non-membrane-bounded organelle	5	3.62319	1	NM_020816, NM_181509, NM_172369, NM_004024, NM_015059	113	2596	12782	0.217864	1	1	100
