# Supplementary material for: Systematic Analysis of the Gene Expression in the Livers of Nonalcoholic Steatohepatitis: Implications on Potential Biomarkers and Molecular Pathological Mechanism
Source: PLoS One. 2012 Dec 26;7(12):e51131. doi: 10.1371/journal.pone.0051131 (PMC3530598; doi:10.1371/journal.pone.0051131)
Supplement: Table S25 — DAVID functional annotation clustering result of DEGs identified by t -test in microarray one. (XLS) [file pone.0051131.s027.xls]

## Sheet: microarray1 t.test_0.01 cluster
Annotation Cluster 1	Enrichment Score: 4.738116107320993
Category	Term	Count	%	PValue	Genes	List Total	Pop Hits	Pop Total	Fold Enrichment	Bonferroni	Benjamini	FDR
GOTERM_BP_FAT	GO:0016054~organic acid catabolic process	25	1.77179	1.4448e-06	NM_003679, NM_000481, NM_001441, NM_012320, NM_000940, NM_000625, NM_001801, NM_005881, NM_144639, NM_000787, NM_001513, NM_001966, NM_183050, NM_005989, NM_004032, NM_002108, NM_013391, NM_016527, NM_004092, NM_004003, BX648442, NM_000182, U66669, NM_012137, NM_000137	1001	111	13528	3.0438	0.00502248	0.00502248	0.00264499
GOTERM_BP_FAT	GO:0046395~carboxylic acid catabolic process	25	1.77179	1.4448e-06	NM_003679, NM_000481, NM_001441, NM_012320, NM_000940, NM_000625, NM_001801, NM_005881, NM_144639, NM_000787, NM_001513, NM_001966, NM_183050, NM_005989, NM_004032, NM_002108, NM_013391, NM_016527, NM_004092, NM_004003, BX648442, NM_000182, U66669, NM_012137, NM_000137	1001	111	13528	3.0438	0.00502248	0.00502248	0.00264499
GOTERM_BP_FAT	GO:0009063~cellular amino acid catabolic process	16	1.13395	0.00010431	NM_003679, NM_000481, NM_000625, NM_004032, NM_002108, NM_013391, NM_001801, NM_005881, NM_144639, NM_000787, BX648442, NM_001513, U66669, NM_012137, NM_000137, NM_183050	1001	68	13528	3.17988	0.304788	0.0256328	0.19079
GOTERM_BP_FAT	GO:0009310~amine catabolic process	16	1.13395	0.000512383	NM_003679, NM_000481, NM_000625, NM_004032, NM_002108, NM_013391, NM_001801, NM_005881, NM_144639, NM_000787, BX648442, NM_001513, U66669, NM_012137, NM_000137, NM_183050	1001	78	13528	2.7722	0.83239	0.085434	0.933883
Annotation Cluster 2	Enrichment Score: 3.8700727840091322
Category	Term	Count	%	PValue	Genes	List Total	Pop Hits	Pop Total	Fold Enrichment	Bonferroni	Benjamini	FDR
SP_PIR_KEYWORDS	peroxisome	19	1.34656	3.79168e-05	NM_153756, NM_001917, NM_005164, NM_016518, NM_004032, NM_000030, NM_018441, NM_002617, NM_001752, NM_000379, NM_016527, NM_014324, NM_004003, NM_006117, BX647730, NM_006214, NM_003659, NM_001966, NM_002857	1333	90	19235	3.0463	0.0238641	0.00801882	0.0564438
GOTERM_CC_FAT	GO:0005777~peroxisome	21	1.48831	7.12354e-05	NM_153756, NM_001917, NM_153703, NM_005164, NM_000625, NM_016518, NM_004032, NM_000030, NM_018441, NM_002617, NM_001752, NM_000379, NM_016527, NM_014324, NM_004003, NM_006117, BX647730, NM_006214, NM_003659, NM_002857, NM_001966	963	103	12782	2.70617	0.0371208	0.0371208	0.1034
GOTERM_CC_FAT	GO:0042579~microbody	21	1.48831	7.12354e-05	NM_153756, NM_001917, NM_153703, NM_005164, NM_000625, NM_016518, NM_004032, NM_000030, NM_018441, NM_002617, NM_001752, NM_000379, NM_016527, NM_014324, NM_004003, NM_006117, BX647730, NM_006214, NM_003659, NM_002857, NM_001966	963	103	12782	2.70617	0.0371208	0.0371208	0.1034
UP_SEQ_FEATURE	short sequence motif:Microbody targeting signal	10	0.708717	0.00171983	NM_153756, NM_001917, NM_014324, NM_004003, NM_006117, NM_004032, NM_016518, NM_018441, NM_001966, NM_016527	1332	41	19113	3.49978	0.996369	0.504553	3.08019
Annotation Cluster 3	Enrichment Score: 3.8266488885073606
Category	Term	Count	%	PValue	Genes	List Total	Pop Hits	Pop Total	Fold Enrichment	Bonferroni	Benjamini	FDR
GOTERM_BP_FAT	GO:0010033~response to organic substance	84	5.95322	2.98994e-05	NM_006010, NM_001063, NM_203377, NM_001308, NM_001759, NM_000507, NM_174936, AK091476, BC071181, NM_000030, NM_018849, NM_033507, NM_003246, NM_022720, NM_006981, AF061055, NM_000787, NM_021197, NM_002166, NM_005912, NM_000125, NM_024551, BC050630, NM_057158, NM_000916, NM_000952, NM_003383, NM_007308, NM_013402, NM_005928, NM_003999, NM_001124, NM_001482, NM_000796, NM_004122, NM_002512, NM_0021…	1001	721	13528	1.5745	0.0989557	0.010366	0.0547232
GOTERM_BP_FAT	GO:0009719~response to endogenous stimulus	53	3.7562	6.30131e-05	NM_203377, NM_001308, NM_001759, NM_000507, NM_174936, BC071181, NM_000030, NM_018849, NM_003246, NM_006981, AF061055, NM_000787, NM_021197, NM_005912, NM_000125, BC050630, NM_024551, NM_000916, NM_003383, NM_013402, NM_005928, NM_001124, NM_001482, NM_000796, NM_004122, X02160, NM_000348, Z74615, NM_020988, NM_000046, NM_000389, NM_183001, NM_013410, NM_001801, NM_138578, NM_015385, NM_000597, N…	1001	405	13528	1.76856	0.197166	0.016751	0.115296
GOTERM_BP_FAT	GO:0009725~response to hormone stimulus	44	3.11836	0.00175776	NM_000348, NM_203377, NM_001308, NM_001759, Z74615, NM_000507, NM_174936, BC071181, NM_000046, NM_000030, NM_000389, NM_183001, NM_001801, NM_018849, NM_138578, NM_003246, NM_006981, NM_015385, AF061055, NM_000597, NM_000596, NM_021197, NM_005912, NM_183050, NM_000125, BC050630, NM_024551, NM_001414, NM_000916, NM_000936, NM_000055, NM_002745, NM_003383, NM_005518, NM_002086, NM_013402, NM_005928…	1001	367	13528	1.62027	0.997826	0.203144	3.16949
Annotation Cluster 4	Enrichment Score: 3.5116295612917106
Category	Term	Count	%	PValue	Genes	List Total	Pop Hits	Pop Total	Fold Enrichment	Bonferroni	Benjamini	FDR
GOTERM_BP_FAT	GO:0031667~response to nutrient levels	31	2.19702	0.000118284	Z74615, NM_174936, NM_000046, NM_004497, NM_181509, NM_000499, NM_000966, NM_000597, NM_007169, NM_000456, NM_207168, NM_000410, NM_183050, NM_024551, BX647327, NM_006295, NM_000055, NM_005518, NM_003383, NM_000636, NM_000376, NM_013402, NM_001124, NM_001482, NM_002153, NM_004122, X02160, NM_006929, NM_014494, NM_004235, NM_006044	1001	197	13528	2.12664	0.337837	0.0271087	0.216323
GOTERM_BP_FAT	GO:0009991~response to extracellular stimulus	33	2.33877	0.000171394	Z74615, NM_174936, NM_000046, NM_000389, NM_004497, NM_181509, NM_000499, NM_000966, NM_000597, NM_007169, NM_000456, NM_207168, NM_000410, NM_183050, NM_024551, BX647327, NM_006295, NM_000055, NM_005518, NM_003383, NM_000636, NM_000376, NM_013402, NM_001124, AF208541, NM_001482, NM_002153, NM_004122, X02160, NM_014494, NM_006929, NM_004235, NM_006044	1001	220	13528	2.02717	0.449738	0.0366467	0.31331
GOTERM_BP_FAT	GO:0007584~response to nutrient	22	1.55918	0.00143943	NM_024551, Z74615, BX647327, NM_006295, NM_000055, NM_005518, NM_003383, NM_000046, NM_000376, NM_013402, NM_000499, NM_000966, NM_001482, NM_000597, NM_002153, X02160, NM_007169, NM_006929, NM_207168, NM_000456, NM_004235, NM_183050	1001	140	13528	2.1237	0.993396	0.175582	2.60262
Annotation Cluster 5	Enrichment Score: 3.004828847943432
Category	Term	Count	%	PValue	Genes	List Total	Pop Hits	Pop Total	Fold Enrichment	Bonferroni	Benjamini	FDR
GOTERM_BP_FAT	GO:0006575~cellular amino acid derivative metabolic process	26	1.84266	0.000502395	NM_003679, NM_003166, NM_012320, NM_018399, NM_001801, NM_000499, NM_000787, NM_145740, NM_020390, NM_007169, NM_002346, NM_003986, BC045794, NM_004152, NM_002009, NM_000236, NM_000636, NM_000055, NM_013391, NM_007308, NM_001482, NM_000796, BX648442, NM_017839, NM_002537, NM_000156	1001	166	13528	2.11673	0.82645	0.0880526	0.915757
GOTERM_BP_FAT	GO:0006576~biogenic amine metabolic process	18	1.27569	0.000690861	BC045794, NM_003679, NM_004152, NM_012320, NM_003166, NM_002009, NM_000236, NM_000055, NM_013391, NM_007308, NM_000796, NM_000787, BX648442, NM_007169, NM_002346, NM_017839, NM_002537, NM_003986	1001	97	13528	2.50784	0.910048	0.103697	1.25724
GOTERM_BP_FAT	GO:0042439~ethanolamine and derivative metabolic process	9	0.637845	0.00278662	BC045794, NM_012320, NM_000787, NM_002009, NM_000236, NM_000055, NM_007169, NM_013391, NM_017839	1001	34	13528	3.57736	0.99994	0.262068	4.98034
Annotation Cluster 6	Enrichment Score: 3.0012246950150097
Category	Term	Count	%	PValue	Genes	List Total	Pop Hits	Pop Total	Fold Enrichment	Bonferroni	Benjamini	FDR
GOTERM_BP_FAT	GO:0043066~negative regulation of apoptosis	52	3.68533	3.04989e-06	NM_000601, BC071181, NM_004355, NM_001752, NM_003246, AF061055, AK095266, NM_000123, NM_000125, NM_014489, S81734, NM_003883, NM_007308, L29065, AK094779, NM_004874, NM_002512, NM_004752, NM_002468, NM_002467, NM_003376, NM_003897, NM_022740, NM_000389, NM_021141, NM_005178, NM_006402, NM_138578, NM_000394, NM_006324, NM_001569, NM_005734, NM_005631, NM_006261, U67093, U00930, AF545864, NM_002648…	1001	354	13528	1.98518	0.0105726	0.00530034	0.00558335
GOTERM_BP_FAT	GO:0043069~negative regulation of programmed cell death	52	3.68533	4.58893e-06	NM_000601, BC071181, NM_004355, NM_001752, NM_003246, AF061055, AK095266, NM_000123, NM_000125, NM_014489, S81734, NM_003883, NM_007308, L29065, AK094779, NM_004874, NM_002512, NM_004752, NM_002468, NM_002467, NM_003376, NM_003897, NM_022740, NM_000389, NM_021141, NM_005178, NM_006402, NM_138578, NM_000394, NM_006324, NM_001569, NM_005734, NM_005631, NM_006261, U67093, U00930, AF545864, NM_002648…	1001	359	13528	1.95753	0.0158652	0.00399013	0.00840071
GOTERM_BP_FAT	GO:0060548~negative regulation of cell death	52	3.68533	5.02639e-06	NM_000601, BC071181, NM_004355, NM_001752, NM_003246, AF061055, AK095266, NM_000123, NM_000125, NM_014489, S81734, NM_003883, NM_007308, L29065, AK094779, NM_004874, NM_002512, NM_004752, NM_002468, NM_002467, NM_003376, NM_003897, NM_022740, NM_000389, NM_021141, NM_005178, NM_006402, NM_138578, NM_000394, NM_006324, NM_001569, NM_005734, NM_005631, NM_006261, U67093, U00930, AF545864, NM_002648…	1001	360	13528	1.95209	0.0173645	0.00349727	0.0092015
GOTERM_BP_FAT	GO:0006916~anti-apoptosis	35	2.48051	7.55567e-06	NM_002468, NM_000601, NM_002467, NM_003376, NM_003897, BC071181, NM_006402, NM_138578, NM_003246, NM_000394, NM_006324, AF061055, NM_005734, NM_001569, NM_000125, NM_014489, AF545864, NM_002744, NM_000636, S81734, NM_003883, AK126861, NM_007308, NM_018445, NM_001153, AK094779, NM_177990, NM_016009, NM_004874, NM_016252, NM_000878, NM_001831	1001	206	13528	2.29615	0.0259879	0.00437898	0.0138314
GOTERM_BP_FAT	GO:0043067~regulation of programmed cell death	94	6.66194	1.20204e-05	NM_000601, NM_000506, AL050391, AK127475, NM_174936, BC071181, NM_004632, NM_004355, NM_033503, NM_001752, NM_004350, NM_003246, NM_015367, AF061055, NM_000787, NM_006006, AK095266, NM_000123, NM_000125, NM_004302, NM_014489, NM_014550, NM_002006, NM_005729, NM_000617, S81734, NM_000376, NM_024310, NM_003883, NM_007308, NM_022835, L29065, NM_003810, NM_002412, NM_033101, AK094779, NM_023067, U067…	1001	812	13528	1.56448	0.0410261	0.00596662	0.0220037
GOTERM_BP_FAT	GO:0042981~regulation of apoptosis	93	6.59107	1.40126e-05	NM_000601, NM_000506, AL050391, AK127475, NM_174936, BC071181, NM_004632, NM_004355, NM_033503, NM_001752, NM_004350, NM_003246, NM_015367, AF061055, NM_000787, NM_006006, AK095266, NM_000123, NM_000125, NM_004302, NM_014489, NM_014550, NM_005729, NM_000617, S81734, NM_000376, NM_024310, NM_003883, NM_007308, NM_022835, L29065, NM_003810, NM_002412, NM_033101, AK094779, NM_023067, U06711, NM_0048…	1001	804	13528	1.56324	0.047661	0.00608569	0.02565
GOTERM_BP_FAT	GO:0010941~regulation of cell death	94	6.66194	1.40238e-05	NM_000601, NM_000506, AL050391, AK127475, NM_174936, BC071181, NM_004632, NM_004355, NM_033503, NM_001752, NM_004350, NM_003246, NM_015367, AF061055, NM_000787, NM_006006, AK095266, NM_000123, NM_000125, NM_004302, NM_014489, NM_014550, NM_002006, NM_005729, NM_000617, S81734, NM_000376, NM_024310, NM_003883, NM_007308, NM_022835, L29065, NM_003810, NM_002412, NM_033101, AK094779, NM_023067, U067…	1001	815	13528	1.55873	0.0476982	0.00541565	0.0256705
GOTERM_BP_FAT	GO:0006917~induction of apoptosis	36	2.55138	0.0127775	AL050391, NM_002467, NM_174936, NM_022740, BC071181, NM_004632, NM_000389, NM_004350, NM_005178, NM_007118, NM_015367, NM_003809, NM_006811, NM_004302, U67093, NM_014430, AF545864, NM_002745, NM_000376, S81734, NM_024310, NM_000675, NM_022835, NM_003810, NM_033101, NM_023067, NM_016009, U06711, NM_003790, BX647110, NM_022121, NM_004879, NM_138621	1001	320	13528	1.52038	1	0.503542	20.9767
GOTERM_BP_FAT	GO:0012502~induction of programmed cell death	36	2.55138	0.013301	AL050391, NM_002467, NM_174936, NM_022740, BC071181, NM_004632, NM_000389, NM_004350, NM_005178, NM_007118, NM_015367, NM_003809, NM_006811, NM_004302, U67093, NM_014430, AF545864, NM_002745, NM_000376, S81734, NM_024310, NM_000675, NM_022835, NM_003810, NM_033101, NM_023067, NM_016009, U06711, NM_003790, BX647110, NM_022121, NM_004879, NM_138621	1001	321	13528	1.51564	1	0.50167	21.7404
GOTERM_BP_FAT	GO:0043065~positive regulation of apoptosis	45	3.18923	0.0173686	AL050391, AK127475, NM_002467, NM_174936, NM_022740, BC071181, NM_004632, NM_000389, NM_004350, NM_005178, NM_138578, NM_007118, NM_015367, NM_000966, NM_004280, NM_006006, NM_004945, NM_003809, NM_006811, NM_004302, U67093, NM_014430, AF545864, NM_002745, S81734, NM_000376, NM_024310, NM_000675, NM_022835, NM_003810, NM_033101, NM_023067, NM_016009, U06711, NM_001243, NM_003790, BX647110, NM_173…	1001	430	13528	1.41431	1	0.552214	27.4406
GOTERM_BP_FAT	GO:0043068~positive regulation of programmed cell death	45	3.18923	0.0193636	AL050391, AK127475, NM_002467, NM_174936, NM_022740, BC071181, NM_004632, NM_000389, NM_004350, NM_005178, NM_138578, NM_007118, NM_015367, NM_000966, NM_004280, NM_006006, NM_004945, NM_003809, NM_006811, NM_004302, U67093, NM_014430, AF545864, NM_002745, S81734, NM_000376, NM_024310, NM_000675, NM_022835, NM_003810, NM_033101, NM_023067, NM_016009, U06711, NM_001243, NM_003790, BX647110, NM_173…	1001	433	13528	1.40451	1	0.582571	30.0906
GOTERM_BP_FAT	GO:0012501~programmed cell death	60	4.2523	0.0201362	NM_000506, NM_001924, AL050391, NM_004632, NM_033027, NM_033503, NM_002190, NM_003286, NM_003246, NM_015367, AB011157, NM_006006, NM_003015, NM_002006, NM_015170, S81734, NM_000617, NM_024310, NM_022835, NM_003810, NM_033101, NM_023067, U06711, NM_004874, NM_004215, NM_003790, NM_022121, NM_138621, NM_015675, NM_003597, NM_019010, NM_002467, NM_022740, NM_003897, NM_004040, NM_138578, NM_007118, …	1001	611	13528	1.32712	1	0.587754	31.0921
GOTERM_BP_FAT	GO:0010942~positive regulation of cell death	45	3.18923	0.0207672	AL050391, AK127475, NM_002467, NM_174936, NM_022740, BC071181, NM_004632, NM_000389, NM_004350, NM_005178, NM_138578, NM_007118, NM_015367, NM_000966, NM_004280, NM_006006, NM_004945, NM_003809, NM_006811, NM_004302, U67093, NM_014430, AF545864, NM_002745, S81734, NM_000376, NM_024310, NM_000675, NM_022835, NM_003810, NM_033101, NM_023067, NM_016009, U06711, NM_001243, NM_003790, BX647110, NM_173…	1001	435	13528	1.39805	1	0.585695	31.8999
GOTERM_BP_FAT	GO:0006915~apoptosis	58	4.11056	0.0312932	NM_000506, NM_001924, AL050391, NM_004632, NM_033027, NM_033503, NM_002190, NM_003246, NM_015367, AB011157, NM_006006, NM_003015, NM_002006, NM_015170, NM_000617, NM_024310, NM_022835, NM_003810, NM_033101, NM_023067, U06711, NM_004874, NM_004215, NM_003790, NM_022121, NM_138621, NM_015675, NM_003597, NM_019010, NM_002467, NM_022740, NM_003897, NM_004040, NM_138578, NM_007118, NM_033423, NM_00380…	1001	602	13528	1.30206	1	0.677163	44.1245
GOTERM_BP_FAT	GO:0008219~cell death	65	4.60666	0.0672056	NM_000506, NM_001924, AL050391, NM_004632, NM_033027, NM_033503, NM_000066, NM_002190, NM_003286, NM_003246, NM_015367, AB011157, NM_006006, NM_003015, NM_000332, NM_002006, NM_015170, S81734, NM_000617, NM_024310, NM_022835, NM_003810, NM_033101, NM_023067, U06711, NM_004874, NM_004215, NM_003790, NM_022121, NM_138621, NM_015675, NM_019010, NM_003597, NM_002467, NM_022740, NM_003897, NM_004040, …	1001	719	13528	1.22175	1	0.790748	72.0189
GOTERM_BP_FAT	GO:0016265~death	65	4.60666	0.0759008	NM_000506, NM_001924, AL050391, NM_004632, NM_033027, NM_033503, NM_000066, NM_002190, NM_003286, NM_003246, NM_015367, AB011157, NM_006006, NM_003015, NM_000332, NM_002006, NM_015170, S81734, NM_000617, NM_024310, NM_022835, NM_003810, NM_033101, NM_023067, U06711, NM_004874, NM_004215, NM_003790, NM_022121, NM_138621, NM_015675, NM_019010, NM_003597, NM_002467, NM_022740, NM_003897, NM_004040, …	1001	724	13528	1.21332	1	0.809324	76.4276
SP_PIR_KEYWORDS	Apoptosis	32	2.2679	0.198983	NM_015675, AL050391, NM_003597, NM_019010, NM_022740, NM_004632, NM_033027, NM_033503, NM_004040, NM_138578, NM_015367, NM_003809, NM_005734, U67093, NM_014430, NM_015170, AF052105, NM_024310, AK126861, NM_005018, NM_005894, NM_003810, NM_033101, NM_016009, NM_016252, NM_001831, NM_003790, NM_004215, BX647110, NM_022121, NM_002342, NM_138621	1333	381	19235	1.21196	1	0.770584	96.3254
Annotation Cluster 7	Enrichment Score: 2.7603140501643133
Category	Term	Count	%	PValue	Genes	List Total	Pop Hits	Pop Total	Fold Enrichment	Bonferroni	Benjamini	FDR
GOTERM_BP_FAT	GO:0006631~fatty acid metabolic process	32	2.2679	5.38183e-05	NM_001441, NM_012320, NM_206907, NM_004355, NM_024906, NM_014485, NM_000860, NM_002001, NM_001966, NM_017888, NM_001608, NM_024551, NM_024090, NM_000533, NM_181806, NM_005164, NM_000236, NM_000954, NM_018441, NM_198580, NM_005063, NM_007308, NM_016527, NM_013402, NM_004092, NM_004003, NM_000775, NM_006117, NM_002733, NM_000182, NM_020216, NM_005399, NM_000778	1001	198	13528	2.18416	0.171022	0.0169065	0.0984804
SP_PIR_KEYWORDS	Fatty acid biosynthesis	10	0.708717	0.00235049	NM_014485, NM_024090, NM_206907, NM_002733, NM_000954, NM_018441, NM_005399, NM_024906, NM_005063, NM_014234, NM_013402	1333	43	19235	3.35578	0.776653	0.139208	3.44336
GOTERM_BP_FAT	GO:0006633~fatty acid biosynthetic process	14	0.992204	0.00498147	NM_024090, NM_000533, NM_206907, NM_000954, NM_004355, NM_000236, NM_024906, NM_018441, NM_005063, NM_013402, NM_014485, NM_002001, NM_002733, NM_020216, NM_005399	1001	79	13528	2.39497	1	0.345892	8.73699
GOTERM_BP_FAT	GO:0016053~organic acid biosynthetic process	22	1.55918	0.00500601	NM_024090, NM_000533, NM_206907, NM_005989, NM_000954, NM_004355, NM_000236, NM_012205, NM_000030, NM_024906, NM_018441, NM_016538, NM_005063, NM_001713, NM_001801, NM_013402, NM_014485, NM_014324, NM_016009, NM_002733, NM_002001, NM_020216, NM_005399	1001	155	13528	1.91819	1	0.340598	8.77818
GOTERM_BP_FAT	GO:0046394~carboxylic acid biosynthetic process	22	1.55918	0.00500601	NM_024090, NM_000533, NM_206907, NM_005989, NM_000954, NM_004355, NM_000236, NM_012205, NM_000030, NM_024906, NM_018441, NM_016538, NM_005063, NM_001713, NM_001801, NM_013402, NM_014485, NM_014324, NM_016009, NM_002733, NM_002001, NM_020216, NM_005399	1001	155	13528	1.91819	1	0.340598	8.77818
Annotation Cluster 8	Enrichment Score: 2.706888296880751
Category	Term	Count	%	PValue	Genes	List Total	Pop Hits	Pop Total	Fold Enrichment	Bonferroni	Benjamini	FDR
INTERPRO	IPR016040:NAD(P)-binding domain	25	1.77179	0.000193357	NM_005276, NM_004753, NM_152444, NM_003708, NM_012203, NM_016538, NM_002905, NM_000860, NM_030819, NM_024705, NM_178135, NM_001966, NM_014234, NM_144683, NM_001917, NM_004032, NM_018441, NM_000687, NM_000182, BX647730, NM_002153, NM_000403, NM_003335, NM_138452, NM_003313	1207	150	16659	2.30033	0.296	0.296	0.328166
INTERPRO	IPR002347:Glucose/ribitol dehydrogenase	11	0.779589	0.00424223	NM_004753, NM_144683, NM_003708, NM_000860, NM_002153, NM_018441, NM_138452, NM_024705, NM_178135, NM_014234, NM_002905	1207	53	16659	2.86456	0.999554	0.854707	6.97148
INTERPRO	IPR002198:Short-chain dehydrogenase/reductase SDR	11	0.779589	0.00923382	NM_004753, NM_144683, NM_003708, NM_000860, NM_002153, NM_018441, NM_138452, NM_024705, NM_178135, NM_014234, NM_002905	1207	59	16659	2.57325	1	0.939566	14.5884
Annotation Cluster 9	Enrichment Score: 2.5217947050707656
Category	Term	Count	%	PValue	Genes	List Total	Pop Hits	Pop Total	Fold Enrichment	Bonferroni	Benjamini	FDR
KEGG_PATHWAY	hsa00830:Retinol metabolism	14	0.992204	0.000308408	NM_001076, NM_004753, NM_003708, NM_000672, NM_006798, NM_002905, NM_000766, NM_000499, NM_000670, NM_000761, BX641105, AF071510, NM_032564, NM_000778, BC039065	418	54	5085	3.15391	0.0554666	0.00946562	0.38095
KEGG_PATHWAY	hsa00982:Drug metabolism	13	0.921332	0.00389887	NM_001076, NM_000694, NM_000672, NM_006798, NM_006894, NM_000766, NM_000670, NM_145740, NM_000761, BX641105, NM_001513, NM_000847, AL833218, BC039065	418	62	5085	2.55074	0.51456	0.0697203	4.71885
KEGG_PATHWAY	hsa00980:Metabolism of xenobiotics by cytochrome P450	11	0.779589	0.0226231	NM_001076, NM_000499, NM_000670, NM_000761, NM_145740, NM_000694, NM_001513, BX641105, NM_000672, NM_006798, NM_000847, BC039065	418	60	5085	2.23026	0.985496	0.232475	24.6593
Annotation Cluster 10	Enrichment Score: 2.434066121663687
Category	Term	Count	%	PValue	Genes	List Total	Pop Hits	Pop Total	Fold Enrichment	Bonferroni	Benjamini	FDR
GOTERM_CC_FAT	GO:0000267~cell fraction	114	8.07938	0.000176556	NM_001349, NM_000506, NM_213593, NM_000507, NM_005548, NM_018659, NM_006114, NM_000500, NM_018849, NM_033507, NM_016084, NM_000574, NM_000787, NM_002872, NM_006672, NM_001076, NM_021928, NM_005729, NM_002668, NM_002108, NM_013402, NM_001171, NM_012064, NM_004476, NM_000796, NM_002512, NM_004215, NM_005925, NM_005276, NM_000245, NM_003708, NM_030674, NM_202470, NM_004040, NM_005835, NM_004039, NM_…	963	1083	12782	1.39717	0.0894984	0.0457979	0.256092
GOTERM_CC_FAT	GO:0005626~insoluble fraction	84	5.95322	0.00554876	NM_213593, AL049313, AK127475, NM_000940, NM_003104, NM_006114, NM_000500, NM_018849, NM_006154, NM_000787, NM_002872, NM_003829, NM_032564, NM_006672, NM_001076, NM_021928, NM_006824, BX647922, NM_000336, NM_006301, NM_005729, NM_003383, NM_002668, NM_007308, NM_013402, NM_012064, NM_001171, NM_003596, NM_198897, NM_000796, NM_004476, NM_005186, NM_002512, X02160, NM_005925, AL833218, NM_138621,…	963	839	12782	1.32889	0.9479	0.255811	7.7626
GOTERM_CC_FAT	GO:0005624~membrane fraction	81	5.74061	0.00629658	NM_213593, AK127475, NM_000940, NM_003104, NM_006114, NM_000500, NM_018849, NM_006154, NM_000787, NM_002872, NM_003829, NM_032564, NM_006672, NM_001076, NM_021928, NM_006824, BX647922, NM_000336, NM_006301, NM_005729, NM_003383, NM_002668, NM_007308, NM_013402, NM_012064, NM_001171, NM_003596, NM_198897, NM_000796, NM_004476, NM_002512, X02160, NM_005925, AL833218, NM_138621, NM_000245, NM_000348…	963	809	12782	1.32895	0.965058	0.262813	8.76478
GOTERM_CC_FAT	GO:0042598~vesicular fraction	30	2.12615	0.00949511	NM_000348, NM_213593, NM_003708, NM_000940, AK127475, NM_000500, NM_000766, NM_000499, NM_000761, AF071510, NM_032564, NM_194356, NM_014923, NM_001076, NM_021928, NM_018009, BX647922, NM_000780, NM_002744, NM_198580, NM_013402, NM_006894, NM_012064, NM_000775, NM_016009, NM_002512, X02160, NM_002340, NM_000778, AL833218	963	244	12782	1.63194	0.993692	0.344375	12.9379
GOTERM_CC_FAT	GO:0005792~microsome	29	2.05528	0.0115342	NM_000348, NM_213593, NM_003708, NM_000940, AK127475, NM_000500, NM_000766, NM_000499, NM_000761, AF071510, NM_032564, NM_194356, NM_001076, NM_021928, NM_018009, BX647922, NM_000780, NM_002744, NM_198580, NM_013402, NM_006894, NM_012064, NM_000775, NM_016009, NM_002512, X02160, NM_002340, NM_000778, AL833218	963	237	12782	1.62414	0.997888	0.377408	15.5047
Annotation Cluster 11	Enrichment Score: 2.3404806912484135
Category	Term	Count	%	PValue	Genes	List Total	Pop Hits	Pop Total	Fold Enrichment	Bonferroni	Benjamini	FDR
GOTERM_CC_FAT	GO:0005911~cell-cell junction	30	2.12615	0.000197962	BC042066, NM_000166, NM_194293, AK128802, NM_001306, NM_152219, NM_014343, NM_018849, NM_002587, NM_178812, NM_005936, NM_002060, NM_016946, NM_015385, NM_001943, AB028952, NM_153368, NM_003829, NM_020859, NM_000916, NM_018489, NM_002744, AL832380, NM_014428, NM_012064, NM_012449, NM_000299, NM_181538, BX647110, NM_022121	963	190	12782	2.09575	0.099791	0.0344359	0.2871
SP_PIR_KEYWORDS	cell junction	41	2.90574	0.0120787	NM_022748, NM_000166, NM_001903, NM_194293, AK128802, NM_001306, NM_152219, NM_005097, NM_012309, NM_005255, NM_006403, NM_014343, NM_003370, NM_178812, NM_002587, NM_005936, NM_002060, NM_016946, NM_015385, NM_001943, NM_145728, AB028952, NM_153368, NM_198903, NM_004945, AB011131, NM_020859, NM_015193, NM_018489, NM_015981, AL832380, NM_012064, NM_014428, NM_017980, NM_006423, NM_005866, NM_0007…	1333	399	19235	1.48277	0.999565	0.296622	16.5521
GOTERM_CC_FAT	GO:0030054~cell junction	51	3.61446	0.0398068	BC042066, NM_000166, NM_001306, NM_152219, NM_012309, NM_005255, NM_018849, NM_002587, NM_002060, NM_016946, AB028952, NM_003829, NM_000916, NM_015981, AL832380, NM_012064, NM_017980, NM_012449, NM_005866, NM_000751, NM_181538, NM_004215, NM_022121, NM_022748, NM_001903, NM_033044, NM_194293, AK128802, NM_014343, NM_006403, NM_003370, NM_178812, NM_005936, NM_015385, NM_001943, NM_145728, NM_1533…	963	518	12782	1.30681	1	0.624853	44.5618
Annotation Cluster 12	Enrichment Score: 2.150710172106268
Category	Term	Count	%	PValue	Genes	List Total	Pop Hits	Pop Total	Fold Enrichment	Bonferroni	Benjamini	FDR
GOTERM_BP_FAT	GO:0031646~positive regulation of neurological system process	11	0.779589	0.000409654	NM_001063, NM_000916, NM_032409, AF545864, NM_002744, NM_005097, NM_000675, NM_007308	1001	39	13528	3.81178	0.760196	0.0762647	0.747308
GOTERM_BP_FAT	GO:0050806~positive regulation of synaptic transmission	10	0.708717	0.000616076	NM_000916, NM_032409, AF545864, NM_002744, NM_005097, NM_000675, NM_007308	1001	34	13528	3.97485	0.883246	0.0972149	1.12187
GOTERM_BP_FAT	GO:0051971~positive regulation of transmission of nerve impulse	10	0.708717	0.00119561	NM_000916, NM_032409, AF545864, NM_002744, NM_005097, NM_000675, NM_007308	1001	37	13528	3.65256	0.984535	0.159464	2.16632
GOTERM_BP_FAT	GO:0051240~positive regulation of multicellular organismal process	32	2.2679	0.00213963	NM_001063, NM_002468, NM_025213, NM_000506, NM_005097, NM_005178, NM_003246, NM_001142, NM_000787, NM_000412, NM_005912, NM_025240, J03474, NM_002006, NM_000916, AF545864, NM_002744, NM_001741, NM_000675, NM_007308, BC033116, NM_000934, NM_001124, NM_020746, NM_006060, AF208541, NM_032409, NM_004122	1001	244	13528	1.77239	0.999427	0.213996	3.84538
GOTERM_BP_FAT	GO:0048167~regulation of synaptic plasticity	11	0.779589	0.0183156	NM_015193, NM_006179, NM_202470, AF545864, NM_015981, NM_014284, NM_000675, NM_007308	1001	64	13528	2.3228	1	0.566838	28.7101
GOTERM_BP_FAT	GO:0051969~regulation of transmission of nerve impulse	19	1.34656	0.0235031	NM_001063, NM_015193, NM_000916, AF545864, NM_202470, NM_015981, NM_002744, NM_000055, NM_005097, NM_014284, NM_000675, NM_007308, AF208541, NM_000796, NM_006179, NM_032409	1001	147	13528	1.74677	1	0.622857	35.3002
GOTERM_BP_FAT	GO:0031644~regulation of neurological system process	19	1.34656	0.0334449	NM_001063, NM_015193, NM_000916, AF545864, NM_202470, NM_015981, NM_002744, NM_000055, NM_005097, NM_014284, NM_000675, NM_007308, AF208541, NM_000796, NM_006179, NM_032409	1001	153	13528	1.67827	1	0.687217	46.3535
GOTERM_BP_FAT	GO:0050804~regulation of synaptic transmission	17	1.20482	0.0431579	NM_015193, NM_000916, AF545864, NM_202470, NM_015981, NM_002744, NM_005097, NM_000055, NM_014284, NM_000675, NM_007308, NM_000796, NM_006179, NM_032409	1001	136	13528	1.68931	1	0.740412	55.4098
GOTERM_BP_FAT	GO:0044057~regulation of system process	30	2.12615	0.109722	BX641075, NM_001063, NM_020988, NM_000461, NM_202470, NM_000625, NM_005097, NM_014284, NM_000787, NM_006179, NM_015193, NM_002477, NM_000916, AF545864, NM_015981, NM_002744, NM_001741, NM_000055, NM_000675, NM_007308, NM_001124, NM_000775, AF208541, NM_000796, NM_032409, NM_021804, NM_004122, AK124042	1001	309	13528	1.31209	1	0.862682	88.0889
Annotation Cluster 13	Enrichment Score: 2.032342283675437
Category	Term	Count	%	PValue	Genes	List Total	Pop Hits	Pop Total	Fold Enrichment	Bonferroni	Benjamini	FDR
KEGG_PATHWAY	hsa00310:Lysine degradation	15	1.06308	5.82606e-06	NM_181806, NM_018489, NM_025256, NM_016518, NM_000935, NM_004092, NM_006709, NM_018245, NM_000382, NM_000690, NM_000182, NM_012432, NM_182662, NM_001966, NM_001182, NM_003986	418	44	5085	4.14718	0.00107724	0.00107724	0.00720882
KEGG_PATHWAY	hsa00380:Tryptophan metabolism	14	0.992204	9.70837e-06	NM_003679, NM_012205, NM_001752, NM_004092, NM_000499, NM_018245, NM_000382, NM_000761, NM_000690, BX648442, NM_000182, NM_182662, NM_001966, NM_001182	418	40	5085	4.25778	0.00179445	0.000897626	0.0120123
KEGG_PATHWAY	hsa00903:Limonene and pinene degradation	8	0.566974	4.90083e-05	NM_025225, NM_004092, NM_000382, NM_003491, NM_000690, NM_000182, NM_001966, NM_001182	418	14	5085	6.95147	0.00902578	0.00301769	0.0606251
KEGG_PATHWAY	hsa00071:Fatty acid metabolism	12	0.850461	0.000256929	NM_001608, NM_000672, NM_004092, NM_000382, NM_000670, NM_000690, NM_006117, NM_000182, BX641105, NM_001966, NM_000778, NM_001182, BC039065	418	40	5085	3.64952	0.0464257	0.0118141	0.317455
KEGG_PATHWAY	hsa00410:beta-Alanine metabolism	8	0.566974	0.00136492	NM_004092, NM_000382, NM_016327, NM_000690, NM_000182, U66669, NM_001966, NM_001182	418	22	5085	4.42366	0.223286	0.0354537	1.67588
INTERPRO	IPR001753:Crotonase, core	6	0.42523	0.00320506	NM_004092, NM_004825, NM_006117, NM_000182, U66669, NM_001966	1207	15	16659	5.5208	0.997052	0.856609	5.31061
KEGG_PATHWAY	hsa00650:Butanoate metabolism	9	0.637845	0.00517157	NM_004092, NM_000382, NM_000690, NM_000182, NM_005518, NM_000191, NM_001966, NM_001182, NM_017888	418	34	5085	3.22017	0.616809	0.0835081	6.21433
KEGG_PATHWAY	hsa00280:Valine, leucine and isoleucine degradation	10	0.708717	0.00820054	NM_004092, NM_000382, NM_000690, NM_000182, U66669, NM_005518, NM_000191, NM_001966, NM_183050, NM_001182	418	44	5085	2.76479	0.78202	0.1031	9.68714
SP_PIR_KEYWORDS	fatty acid metabolism	11	0.779589	0.00971528	NM_001608, NM_024551, NM_004092, NM_004003, NM_000860, NM_012320, NM_181806, NM_000182, NM_198580, NM_001966, NM_017888	1333	62	19235	2.56014	0.998009	0.27914	13.5297
KEGG_PATHWAY	hsa00640:Propanoate metabolism	8	0.566974	0.0131801	NM_004092, AK024424, NM_000382, NM_000690, NM_000182, U66669, NM_001966, NM_001182	418	32	5085	3.04127	0.914096	0.150948	15.1404
INTERPRO	IPR018376:Enoyl-CoA hydratase/isomerase, conserved site	4	0.283487	0.0402507	NM_004092, NM_000182, U66669, NM_001966	1207	11	16659	5.0189	1	0.987552	50.2592
GOTERM_BP_FAT	GO:0009062~fatty acid catabolic process	7	0.496102	0.0464937	NM_001441, NM_004092, NM_004003, NM_012320, NM_000182, NM_001966, NM_016527	1001	36	13528	2.62782	1	0.757828	58.1715
GOTERM_BP_FAT	GO:0044242~cellular lipid catabolic process	11	0.779589	0.0524573	NM_025225, NM_001441, NM_004092, NM_004003, NM_012320, NM_000520, NM_000182, NM_000236, NM_002660, NM_001966, NM_016527	1001	76	13528	1.95604	1	0.764133	62.7102
GOTERM_BP_FAT	GO:0034440~lipid oxidation	7	0.496102	0.064722	NM_024551, NM_004092, NM_004003, NM_206907, NM_000182, NM_001966, NM_016527	1001	39	13528	2.42568	1	0.786535	70.6231
GOTERM_BP_FAT	GO:0019395~fatty acid oxidation	7	0.496102	0.064722	NM_024551, NM_004092, NM_004003, NM_206907, NM_000182, NM_001966, NM_016527	1001	39	13528	2.42568	1	0.786535	70.6231
GOTERM_MF_FAT	GO:0004300~enoyl-CoA hydratase activity	3	0.212615	0.0672208	NM_004092, NM_000182, NM_001966	962	6	12983	6.74792	1	0.94556	67.5833
UP_SEQ_FEATURE	binding site:Substrate; via amide nitrogen	5	0.354359	0.0718468	NM_004092, NM_004563, U66669, NM_000298, NM_001966	1332	23	19113	3.11937	1	0.999832	74.2095
UP_SEQ_FEATURE	site:Important for catalytic activity	3	0.212615	0.201674	NM_004092, NM_000182, NM_001966	1332	12	19113	3.58727	1	0.999988	98.3326
GOTERM_MF_FAT	GO:0016836~hydro-lyase activity	6	0.42523	0.223971	NM_144639, NM_004092, NM_000031, NM_000182, NM_012113, NM_001966	962	44	12983	1.84034	1	0.982526	98.3507
GOTERM_BP_FAT	GO:0006635~fatty acid beta-oxidation	4	0.283487	0.342813	NM_004092, NM_004003, NM_000182, NM_001966	1001	28	13528	1.93064	1	0.969546	99.954
GOTERM_BP_FAT	GO:0030258~lipid modification	7	0.496102	0.402291	NM_024551, NM_004092, NM_004003, NM_206907, NM_000182, NM_001966, NM_016527	1001	69	13528	1.37103	1	0.980081	99.9919
Annotation Cluster 14	Enrichment Score: 2.0123954502622157
Category	Term	Count	%	PValue	Genes	List Total	Pop Hits	Pop Total	Fold Enrichment	Bonferroni	Benjamini	FDR
GOTERM_CC_FAT	GO:0005911~cell-cell junction	30	2.12615	0.000197962	BC042066, NM_000166, NM_194293, AK128802, NM_001306, NM_152219, NM_014343, NM_018849, NM_002587, NM_178812, NM_005936, NM_002060, NM_016946, NM_015385, NM_001943, AB028952, NM_153368, NM_003829, NM_020859, NM_000916, NM_018489, NM_002744, AL832380, NM_014428, NM_012064, NM_012449, NM_000299, NM_181538, BX647110, NM_022121	963	190	12782	2.09575	0.099791	0.0344359	0.2871
GOTERM_CC_FAT	GO:0016327~apicolateral plasma membrane	18	1.27569	0.00150122	BC042066, AK128802, NM_001306, NM_018489, NM_002744, NM_014343, AL832380, NM_178812, NM_014428, NM_016946, NM_015385, NM_006154, NM_001943, AB028952, NM_000299, NM_003829, NM_022121, NM_020859	963	102	12782	2.34231	0.549658	0.147472	2.15811
GOTERM_CC_FAT	GO:0043296~apical junction complex	17	1.20482	0.00282014	BC042066, AK128802, NM_018489, NM_001306, NM_002744, NM_014343, AL832380, NM_178812, NM_014428, NM_016946, NM_015385, NM_001943, AB028952, NM_000299, NM_003829, NM_022121, NM_020859	963	99	12782	2.27922	0.776783	0.221149	4.01828
GOTERM_CC_FAT	GO:0070160~occluding junction	12	0.850461	0.0199787	NM_014428, BC042066, NM_016946, AK128802, NM_001306, NM_018489, AB028952, NM_002744, NM_003829, NM_014343, AL832380, NM_178812	963	73	12782	2.18188	0.999978	0.467599	25.4031
GOTERM_CC_FAT	GO:0005923~tight junction	12	0.850461	0.0199787	NM_014428, BC042066, NM_016946, AK128802, NM_001306, NM_018489, AB028952, NM_002744, NM_003829, NM_014343, AL832380, NM_178812	963	73	12782	2.18188	0.999978	0.467599	25.4031
SP_PIR_KEYWORDS	Tight junction	9	0.637845	0.0584093	NM_014428, NM_016946, AK128802, NM_001306, NM_018489, AB028952, NM_014343, AL832380, NM_178812	1333	61	19235	2.129	1	0.573416	59.1865
KEGG_PATHWAY	hsa04530:Tight junction	13	0.921332	0.419101	NM_001903, AK128802, NM_002477, NM_018489, NM_001306, NM_002744, NM_014343, NM_014428, L29065, NM_005936, NM_016946, NM_001102, NM_003829	418	134	5085	1.18019	1	0.849832	99.8795
Annotation Cluster 15	Enrichment Score: 1.9617641652830953
Category	Term	Count	%	PValue	Genes	List Total	Pop Hits	Pop Total	Fold Enrichment	Bonferroni	Benjamini	FDR
GOTERM_BP_FAT	GO:0019319~hexose biosynthetic process	10	0.708717	0.000289555	NM_005276, NM_000290, NM_012140, NM_004563, NM_005309, NM_000507, NM_000303, NM_004024, NM_003104, NM_003313	1001	31	13528	4.35951	0.635506	0.0576394	0.528767
GOTERM_BP_FAT	GO:0046165~alcohol biosynthetic process	11	0.779589	0.00114081	NM_005276, NM_000290, NM_012140, NM_004563, NM_005309, NM_000507, NM_000303, NM_000952, NM_004024, NM_003104, NM_003313	1001	44	13528	3.37862	0.981277	0.158826	2.06802
GOTERM_BP_FAT	GO:0046364~monosaccharide biosynthetic process	10	0.708717	0.00119561	NM_005276, NM_000290, NM_012140, NM_004563, NM_005309, NM_000507, NM_000303, NM_004024, NM_003104, NM_003313	1001	37	13528	3.65256	0.984535	0.159464	2.16632
GOTERM_BP_FAT	GO:0019318~hexose metabolic process	27	1.91354	0.00194117	NM_000290, NM_005276, NM_002612, NM_000507, NM_005110, NM_002467, NM_206907, NM_004024, NM_003104, NM_015227, NM_033507, NM_004563, NM_005309, NM_018706, NM_012140, NM_138801, NM_005165, NM_031284, NM_015978, NM_018245, NM_032020, NM_002862, NM_000303, NM_000403, NM_000298, NM_000154, NM_003313	1001	192	13528	1.90047	0.998854	0.214819	3.49466
GOTERM_BP_FAT	GO:0034637~cellular carbohydrate biosynthetic process	13	0.921332	0.00433321	NM_000290, NM_005276, NM_012140, NM_000507, NM_000952, NM_003104, NM_004024, NM_006876, NM_004563, NM_005309, NM_000303, NM_000127, NM_003313	1001	69	13528	2.54621	1	0.321624	7.64232
GOTERM_BP_FAT	GO:0016051~carbohydrate biosynthetic process	17	1.20482	0.00520666	NM_005276, NM_000290, NM_012140, NM_000507, NM_005110, NM_000952, NM_004024, NM_003104, NM_006876, NM_004563, NM_005309, AY358091, NM_000303, NM_007357, NM_000127, NM_001543, NM_003313	1001	107	13528	2.14716	1	0.344977	9.11438
GOTERM_BP_FAT	GO:0006094~gluconeogenesis	7	0.496102	0.00841291	NM_005276, NM_000290, NM_012140, NM_004563, NM_005309, NM_000507, NM_004024	1001	25	13528	3.78406	1	0.426231	14.3301
GOTERM_BP_FAT	GO:0005996~monosaccharide metabolic process	27	1.91354	0.0131083	NM_000290, NM_005276, NM_002612, NM_000507, NM_005110, NM_002467, NM_206907, NM_004024, NM_003104, NM_015227, NM_033507, NM_004563, NM_005309, NM_018706, NM_012140, NM_138801, NM_005165, NM_031284, NM_015978, NM_018245, NM_032020, NM_002862, NM_000303, NM_000403, NM_000298, NM_000154, NM_003313	1001	222	13528	1.64365	1	0.507103	21.4601
GOTERM_BP_FAT	GO:0016052~carbohydrate catabolic process	15	1.06308	0.0297185	NM_000290, NM_005276, NM_003104, NM_005165, NM_031284, NM_023947, NM_033507, NM_020973, NM_004388, NM_052890, NM_018245, NM_002862, NM_000403, NM_000298, NM_018706	1001	109	13528	1.85979	1	0.661729	42.4381
GOTERM_BP_FAT	GO:0006090~pyruvate metabolic process	8	0.566974	0.0327571	NM_005276, NM_000290, NM_012140, NM_004563, NM_005309, NM_000507, NM_004024, NM_000030	1001	42	13528	2.57419	1	0.683112	45.6504
GOTERM_BP_FAT	GO:0046164~alcohol catabolic process	12	0.850461	0.0354981	NM_005276, NM_000290, NM_018245, NM_000670, NM_000787, NM_005165, NM_003104, NM_000403, NM_000298, NM_031284, NM_018706, NM_033507	1001	81	13528	2.00215	1	0.698692	48.402
GOTERM_BP_FAT	GO:0044275~cellular carbohydrate catabolic process	12	0.850461	0.0479665	NM_005276, NM_000290, NM_018245, NM_002862, NM_005165, NM_003104, NM_000403, NM_000298, NM_031284, NM_018706, NM_033507, NM_020973	1001	85	13528	1.90793	1	0.760103	59.3386
GOTERM_BP_FAT	GO:0006006~glucose metabolic process	18	1.27569	0.0595711	NM_005276, NM_000290, NM_012140, NM_002612, NM_000507, NM_002467, NM_206907, NM_003104, NM_005165, NM_004024, NM_031284, NM_033507, NM_018245, NM_004563, NM_005309, NM_002862, NM_000298, NM_018706	1001	153	13528	1.58994	1	0.77616	67.5157
SP_PIR_KEYWORDS	gluconeogenesis	4	0.283487	0.140499	NM_000290, NM_004563, NM_000507, NM_005165	1333	19	19235	3.03786	1	0.705009	89.5066
KEGG_PATHWAY	hsa00051:Fructose and mannose metabolism	6	0.42523	0.141544	NM_015978, NM_000507, NM_000303, NM_005165, NM_003104, NM_003313	418	34	5085	2.14678	1	0.574972	84.8701
Annotation Cluster 16	Enrichment Score: 1.766567726502103
Category	Term	Count	%	PValue	Genes	List Total	Pop Hits	Pop Total	Fold Enrichment	Bonferroni	Benjamini	FDR
GOTERM_BP_FAT	GO:0010817~regulation of hormone levels	22	1.55918	0.00367655	NM_004753, NM_004716, NM_000348, NM_213593, NM_002006, NM_003020, NM_007023, NM_005989, NM_004032, NM_022568, NM_001124, NM_000499, NM_001882, NM_000670, NM_021804, NM_004122, AF071510, NM_000410, NM_005912, NM_002346, NM_014234, AB011131	1001	151	13528	1.969	0.999997	0.293145	6.52081
GOTERM_BP_FAT	GO:0042445~hormone metabolic process	16	1.13395	0.0110437	NM_004753, NM_004716, NM_000348, NM_213593, NM_002006, NM_003020, NM_005989, NM_004032, NM_022568, NM_001124, NM_000499, NM_001882, NM_000670, AF071510, NM_000410, NM_014234	1001	106	13528	2.03992	1	0.475348	18.3969
GOTERM_BP_FAT	GO:0034754~cellular hormone metabolic process	10	0.708717	0.0282562	NM_022568, NM_000348, NM_004753, NM_001124, NM_000499, NM_002006, NM_000670, NM_005989, AF071510, NM_014234	1001	59	13528	2.29059	1	0.654467	40.8291
GOTERM_BP_FAT	GO:0042446~hormone biosynthetic process	6	0.42523	0.0748278	NM_000348, NM_001124, NM_213593, NM_002006, NM_000410, NM_014234	1001	31	13528	2.61571	1	0.806545	75.9214
Annotation Cluster 17	Enrichment Score: 1.645348141361937
Category	Term	Count	%	PValue	Genes	List Total	Pop Hits	Pop Total	Fold Enrichment	Bonferroni	Benjamini	FDR
GOTERM_BP_FAT	GO:0048545~response to steroid hormone stimulus	26	1.84266	0.0039795	NM_000348, NM_001308, Z74615, NM_001759, BC071181, NM_000046, NM_000030, NM_000389, NM_018849, NM_001801, NM_003246, AF061055, NM_000597, NM_021197, NM_183050, NM_000125, BC050630, NM_000916, NM_002745, NM_000055, NM_005928, NM_001124, AF208541, NM_000690, X02160, NM_014574	1001	192	13528	1.83009	0.999999	0.306282	7.03981
GOTERM_BP_FAT	GO:0031960~response to corticosteroid stimulus	12	0.850461	0.0479665	NM_001124, AF208541, NM_001308, Z74615, NM_000597, X02160, NM_000055, NM_000030, NM_000389, NM_183050, NM_018849, NM_001801	1001	85	13528	1.90793	1	0.760103	59.3386
GOTERM_BP_FAT	GO:0051384~response to glucocorticoid stimulus	11	0.779589	0.0607	NM_001124, AF208541, NM_001308, NM_000597, X02160, NM_000055, NM_000030, NM_000389, NM_183050, NM_018849, NM_001801	1001	78	13528	1.90589	1	0.780302	68.2222
Annotation Cluster 18	Enrichment Score: 1.6072785042802247
Category	Term	Count	%	PValue	Genes	List Total	Pop Hits	Pop Total	Fold Enrichment	Bonferroni	Benjamini	FDR
GOTERM_BP_FAT	GO:0006954~inflammatory response	36	2.55138	0.0158446	NM_001063, NM_002468, NM_000506, NM_004433, NM_145659, NM_005233, NM_000066, NM_002190, NM_001801, NM_003246, NM_000574, NM_016946, NM_000888, NM_030787, NM_001565, NM_015136, NM_002182, NM_001543, J03474, NM_000450, NM_000952, NM_000675, NM_002089, NM_000934, NM_018445, NM_014349, NM_001838, NM_021805, NM_003596, NM_003263, NM_000567, NM_001831, NM_005900, NM_003005, NM_000892	1001	325	13528	1.49699	1	0.543402	25.3525
GOTERM_BP_FAT	GO:0009611~response to wounding	53	3.7562	0.0216289	NM_006528, NM_001063, NM_000506, NM_004433, NM_000066, NM_001300, NM_002190, NM_003246, NM_016946, NM_000574, NM_000888, NM_001543, J03474, NM_002006, NM_000336, NM_002009, NM_000952, NM_014349, NM_001124, AK094779, NM_003596, NM_001482, NM_000567, NM_004148, NM_000185, NM_000892, NM_002468, NM_145659, NM_005233, NM_001801, NM_005230, NM_004488, NM_000499, NM_030787, NM_000596, NM_015136, NM_0015…	1001	530	13528	1.35145	1	0.596342	32.9887
GOTERM_BP_FAT	GO:0006952~defense response	58	4.11056	0.0439794	NM_001063, NM_000506, NM_004433, NM_014726, NM_004355, NM_007053, NM_000066, NM_002190, M60333, NM_003246, NM_000574, NM_016946, NM_000888, AF061055, NM_001543, J03474, NM_001911, NM_000952, NM_001725, NM_007308, NM_014349, NM_003596, NM_000567, NM_006929, NM_000892, NM_002468, NM_145659, NM_005233, NM_000625, NM_005178, NM_001801, NM_052890, NM_018725, NM_030787, NM_015136, NM_001565, NM_002996,…	1001	615	13528	1.27454	1	0.744098	56.1055
Annotation Cluster 19	Enrichment Score: 1.5863666052899486
Category	Term	Count	%	PValue	Genes	List Total	Pop Hits	Pop Total	Fold Enrichment	Bonferroni	Benjamini	FDR
PIR_SUPERFAMILY	PIRSF000091:alcohol dehydrogenase	5	0.354359	0.00374134	NM_000670, BX641105, NM_003104, BX647730, NM_000672, BC039065	595	9	7396	6.9057	0.915746	0.709734	5.45386
INTERPRO	IPR002085:Alcohol dehydrogenase superfamily, zinc-containing	6	0.42523	0.00584926	NM_152444, NM_000670, BX641105, NM_003104, BX647730, NM_000672, BC039065	1207	17	16659	4.87129	0.999976	0.881105	9.49087
INTERPRO	IPR013149:Alcohol dehydrogenase, zinc-binding	6	0.42523	0.00584926	NM_152444, NM_000670, BX641105, NM_003104, BX647730, NM_000672, BC039065	1207	17	16659	4.87129	0.999976	0.881105	9.49087
SP_PIR_KEYWORDS	alcohol metabolism	4	0.283487	0.00938554	NM_000670, NM_000690, BX641105, NM_000672, BC039065	1333	7	19235	8.24563	0.997538	0.297663	13.1
INTERPRO	IPR002328:Alcohol dehydrogenase, zinc-containing, conserved site	4	0.283487	0.0106165	NM_000670, BX641105, NM_003104, NM_000672, BC039065	1207	7	16659	7.88685	1	0.937176	16.5921
INTERPRO	IPR013154:Alcohol dehydrogenase GroES-like	5	0.354359	0.0152072	NM_000670, BX641105, NM_003104, BX647730, NM_000672, BC039065	1207	14	16659	4.92928	1	0.954514	22.9321
KEGG_PATHWAY	hsa00350:Tyrosine metabolism	9	0.637845	0.0245863	NM_025225, NM_000670, NM_003491, NM_000787, NM_000694, NM_001513, BX641105, NM_000672, NM_000137, BC039065	418	44	5085	2.48831	0.990001	0.215246	26.5106
GOTERM_MF_FAT	GO:0004024~alcohol dehydrogenase activity, zinc-dependent	3	0.212615	0.0296965	NM_000670, BX641105, NM_000672, BC039065	962	4	12983	10.1219	1	0.939969	38.6159
GOTERM_BP_FAT	GO:0006067~ethanol metabolic process	3	0.212615	0.0469728	NM_000670, BX641105, NM_000672, BC039065	1001	5	13528	8.10869	1	0.758511	58.5546
GOTERM_BP_FAT	GO:0034308~monohydric alcohol metabolic process	3	0.212615	0.0469728	NM_000670, BX641105, NM_000672, BC039065	1001	5	13528	8.10869	1	0.758511	58.5546
GOTERM_BP_FAT	GO:0006069~ethanol oxidation	3	0.212615	0.0469728	NM_000670, BX641105, NM_000672, BC039065	1001	5	13528	8.10869	1	0.758511	58.5546
GOTERM_MF_FAT	GO:0004022~alcohol dehydrogenase (NAD) activity	3	0.212615	0.0895949	NM_000670, BX641105, NM_000672, BC039065	962	7	12983	5.78393	1	0.968263	78.1185
UP_SEQ_FEATURE	metal ion-binding site:Zinc 1; catalytic	3	0.212615	0.175751	NM_000670, BX641105, NM_000672, BC039065	1332	11	19113	3.91339	1	0.999987	97.0195
UP_SEQ_FEATURE	binding site:NAD	6	0.42523	0.267319	NM_005276, NM_000670, BX641105, NM_000672, NM_178135, NM_021071, BC039065	1332	50	19113	1.72189	1	0.999991	99.6495
Annotation Cluster 20	Enrichment Score: 1.583565735118646
Category	Term	Count	%	PValue	Genes	List Total	Pop Hits	Pop Total	Fold Enrichment	Bonferroni	Benjamini	FDR
GOTERM_BP_FAT	GO:0010604~positive regulation of macromolecule metabolic process	87	6.16584	0.00204409	NM_000506, NM_001759, NM_018659, NM_001256, NM_174936, AK091476, BC071181, NM_018845, NM_001001419, NM_033027, NM_004634, NM_002586, NM_001300, NM_002190, NM_002585, NM_003246, NM_033507, NM_006981, NM_147193, BC039881, AF061055, NM_006154, NM_003074, NM_017900, NM_020390, NM_003072, NM_000125, NM_017521, NM_005596, NM_000332, NM_002006, NM_014945, U59628, NM_007308, NM_005239, NM_006060, NM_0015…	1001	857	13528	1.37195	0.9992	0.217995	3.67668
GOTERM_BP_FAT	GO:0009891~positive regulation of biosynthetic process	72	5.10276	0.00314086	NM_000506, NM_018659, NM_206907, AK091476, BC071181, NM_001001419, NM_033027, NM_004634, NM_002586, NM_001300, NM_002190, NM_002585, NM_033507, NM_003246, NM_147193, NM_006981, BC039881, AF061055, NM_003074, NM_020390, NM_003072, NM_017521, NM_005596, NM_000332, NM_002006, NM_014945, U59628, NM_005239, NM_006060, NM_001538, NM_000796, NM_023067, X02160, NM_182710, AK124042, NM_145659, NM_002467, …	1001	695	13528	1.40006	0.999983	0.282668	5.59639
GOTERM_BP_FAT	GO:0010557~positive regulation of macromolecule biosynthetic process	67	4.74841	0.00572474	NM_000506, NM_018659, BC071181, AK091476, NM_001001419, NM_033027, NM_004634, NM_002586, NM_001300, NM_002190, NM_002585, NM_033507, NM_003246, NM_147193, NM_006981, BC039881, AF061055, NM_003074, NM_020390, NM_003072, NM_017521, NM_005596, NM_000332, NM_002006, NM_014945, U59628, NM_005239, NM_006060, NM_001538, NM_000796, NM_023067, X02160, NM_182710, AK124042, NM_145659, NM_002467, NM_000461, …	1001	654	13528	1.38451	1	0.36538	9.97701
GOTERM_BP_FAT	GO:0031328~positive regulation of cellular biosynthetic process	68	4.81928	0.010735	NM_018659, BC071181, AK091476, NM_001001419, NM_033027, NM_004634, NM_002586, NM_001300, NM_002190, NM_002585, NM_033507, NM_003246, NM_147193, NM_006981, BC039881, AF061055, NM_003074, NM_020390, NM_003072, NM_017521, NM_005596, NM_000332, NM_002006, NM_014945, U59628, NM_005239, NM_006060, NM_001538, NM_000796, NM_023067, X02160, NM_182710, AK124042, NM_145659, NM_002467, NM_000461, NM_022740, …	1001	685	13528	1.34158	1	0.471399	17.9294
GOTERM_BP_FAT	GO:0010628~positive regulation of gene expression	57	4.03969	0.0240317	NM_018659, BC071181, AK091476, NM_018845, NM_001001419, NM_033027, NM_004634, NM_002586, NM_001300, NM_002585, NM_002190, NM_147193, NM_006981, BC039881, AF061055, NM_003074, NM_003072, NM_017521, NM_000125, NM_005596, NM_000332, NM_002006, NM_014945, U59628, NM_005239, NM_006060, NM_001538, NM_000796, NM_023067, NM_182710, AK124042, NM_002467, NM_000461, NM_022740, NM_003376, NM_016538, NM_00517…	1001	581	13528	1.32586	1	0.618381	35.9384
GOTERM_BP_FAT	GO:0006357~regulation of transcription from RNA polymerase II promoter	68	4.81928	0.0351162	NM_018659, AK091476, NM_001001419, NM_033027, NM_002586, NM_001300, NM_002585, NM_002190, NM_147193, NM_006981, NM_031474, BC039881, AF061055, NM_006154, AK095266, NM_005653, NM_003074, NM_002166, NM_001352, NM_003072, NM_014517, AL442094, NM_005596, NM_000332, NM_002006, NM_014945, NM_173354, NM_003195, NM_007111, NM_000376, U59628, NM_153450, NM_003883, NM_003601, L29065, NM_006060, NM_001538, …	1001	727	13528	1.26408	1	0.698169	48.0266
GOTERM_BP_FAT	GO:0051173~positive regulation of nitrogen compound metabolic process	60	4.2523	0.0506051	NM_018659, BC071181, AK091476, NM_001001419, NM_033027, NM_004634, NM_002586, NM_001300, NM_002585, NM_002190, NM_147193, NM_006981, BC039881, AF061055, NM_003074, NM_003072, NM_017521, NM_005596, NM_000332, NM_002006, NM_014945, U59628, NM_005239, NM_006060, NM_001538, NM_000796, NM_023067, X02160, NM_182710, AK124042, NM_002467, NM_000461, NM_022740, NM_003376, NM_183001, NM_016538, NM_005178, …	1001	644	13528	1.25911	1	0.767647	61.353
GOTERM_BP_FAT	GO:0045935~positive regulation of nucleobase, nucleoside, nucleotide and nucleic acid metabolic process	58	4.11056	0.0550209	NM_018659, BC071181, AK091476, NM_001001419, NM_033027, NM_004634, NM_002586, NM_001300, NM_002585, NM_002190, NM_147193, NM_006981, BC039881, AF061055, NM_003074, NM_003072, NM_017521, NM_005596, NM_000332, NM_002006, NM_014945, U59628, NM_005239, NM_006060, NM_001538, NM_000796, NM_023067, X02160, NM_182710, AK124042, NM_002467, NM_000461, NM_022740, NM_003376, NM_183001, NM_016538, NM_005178, …	1001	624	13528	1.25615	1	0.762977	64.5146
GOTERM_BP_FAT	GO:0045944~positive regulation of transcription from RNA polymerase II promoter	37	2.62225	0.056489	NM_002467, NM_018659, NM_000461, NM_022740, NM_003376, AK091476, NM_033027, NM_001001419, NM_002586, NM_001300, NM_002585, NM_002190, NM_005178, NM_006981, NM_147193, AF061055, NM_000966, NM_003072, NM_006261, NM_005596, NM_003418, NM_000332, NM_003726, NM_002006, NM_205860, NM_014945, U00930, AF052105, U59628, NM_006060, NM_001538, NM_000796, NM_023067, NM_005900, NM_182710, NM_004235, NM_014574…	1001	371	13528	1.34781	1	0.767267	65.5104
GOTERM_BP_FAT	GO:0045941~positive regulation of transcription	53	3.7562	0.0567193	NM_018659, BC071181, AK091476, NM_001001419, NM_033027, NM_004634, NM_001300, NM_002586, NM_002585, NM_002190, NM_147193, NM_006981, BC039881, AF061055, NM_003074, NM_003072, NM_017521, NM_005596, NM_000332, NM_002006, NM_014945, U59628, NM_005239, NM_006060, NM_001538, NM_000796, NM_023067, NM_182710, AK124042, NM_002467, NM_000461, NM_022740, NM_003376, NM_016538, NM_005178, NM_000966, NM_00156…	1001	564	13528	1.26998	1	0.766256	65.6642
GOTERM_BP_FAT	GO:0045893~positive regulation of transcription, DNA-dependent	42	2.97661	0.175366	NM_002467, NM_018659, NM_000461, NM_022740, NM_003376, AK091476, NM_033027, NM_001001419, NM_002586, NM_001300, NM_002585, NM_002190, NM_005178, NM_006981, NM_147193, BC039881, AF061055, NM_000966, NM_003074, NM_003072, NM_006261, NM_005596, NM_003418, NM_000332, NM_020189, NM_003726, NM_002006, NM_205860, NM_014945, U00930, AF052105, U59628, NM_005239, NM_012429, NM_006060, NM_001538, NM_000796,…	1001	477	13528	1.18995	1	0.915454	97.0693
GOTERM_BP_FAT	GO:0051254~positive regulation of RNA metabolic process	42	2.97661	0.190744	NM_002467, NM_018659, NM_000461, NM_022740, NM_003376, AK091476, NM_033027, NM_001001419, NM_002586, NM_001300, NM_002585, NM_002190, NM_005178, NM_006981, NM_147193, BC039881, AF061055, NM_000966, NM_003074, NM_003072, NM_006261, NM_005596, NM_003418, NM_000332, NM_020189, NM_003726, NM_002006, NM_205860, NM_014945, U00930, AF052105, U59628, NM_005239, NM_012429, NM_006060, NM_001538, NM_000796,…	1001	481	13528	1.18006	1	0.924143	97.9236
Annotation Cluster 21	Enrichment Score: 1.55226408002599
Category	Term	Count	%	PValue	Genes	List Total	Pop Hits	Pop Total	Fold Enrichment	Bonferroni	Benjamini	FDR
GOTERM_BP_FAT	GO:0007626~locomotory behavior	33	2.33877	0.0067174	NM_025213, NM_020988, NM_016557, NM_004887, NM_000520, NM_022740, NM_014485, NM_031475, NM_001163, NM_000787, NM_002872, NM_001565, NM_002996, BC062668, NM_138460, NM_000332, J03474, NM_002006, NM_000952, NM_000954, NM_002745, NM_000636, NM_002668, NM_000675, NM_002089, NM_007308, BC033116, NM_005218, NM_001838, NM_000796, NM_001554, NM_001406, NM_000185	1001	274	13528	1.62766	1	0.386979	11.6083
GOTERM_BP_FAT	GO:0007610~behavior	49	3.47271	0.0134277	NM_025213, NM_016557, NM_006981, NM_031475, AF061055, NM_001163, NM_000787, NM_002872, BC062668, NM_005912, NM_138460, NM_000332, J03474, NM_002006, NM_000916, NM_000952, NM_000954, NM_003383, NM_002668, BC033116, NM_007308, NM_000796, NM_004122, NM_000185, NM_000245, NM_000524, NM_020988, NM_004887, NM_000520, NM_022740, NM_014485, NM_001882, NM_001565, NM_002996, NM_198903, NM_002744, NM_004032…	1001	469	13528	1.41196	1	0.499843	21.9241
GOTERM_BP_FAT	GO:0006935~chemotaxis	18	1.27569	0.0827695	J03474, NM_002006, NM_016557, NM_000952, NM_004887, NM_002745, NM_002668, NM_002089, NM_005218, NM_001838, NM_002872, NM_001565, NM_002996, NM_001554, NM_000185, BC062668, NM_138460	1001	160	13528	1.52038	1	0.817514	79.437
GOTERM_BP_FAT	GO:0042330~taxis	18	1.27569	0.0827695	J03474, NM_002006, NM_016557, NM_000952, NM_004887, NM_002745, NM_002668, NM_002089, NM_005218, NM_001838, NM_002872, NM_001565, NM_002996, NM_001554, NM_000185, BC062668, NM_138460	1001	160	13528	1.52038	1	0.817514	79.437
Annotation Cluster 22	Enrichment Score: 1.5382111192805776
Category	Term	Count	%	PValue	Genes	List Total	Pop Hits	Pop Total	Fold Enrichment	Bonferroni	Benjamini	FDR
SP_PIR_KEYWORDS	Secreted	150	10.6308	0.00105346	NM_006010, NM_006528, NM_001063, NM_000506, NM_015719, NM_003020, NM_018659, NM_006016, NM_005548, NM_174936, NM_005097, NM_000066, NM_033131, NM_002190, NM_182314, NM_004481, NM_025262, NM_015424, NM_031479, NM_058172, NM_177477, NM_002189, NM_145267, NM_000412, NM_005013, NM_007244, BC062668, NM_003015, NM_006475, NM_174941, NM_207393, NM_005538, NM_002009, NM_031284, NM_000379, NM_001725, NM_0…	1333	1689	19235	1.28151	0.48901	0.0805004	1.55719
GOTERM_CC_FAT	GO:0005615~extracellular space	72	5.10276	0.00332119	NM_001063, NM_000506, NM_001308, NM_018399, NM_018659, NM_000940, NM_002630, NM_174936, NM_003104, NM_002775, NM_005097, NM_000066, NM_033131, NM_002190, NM_000640, NM_182314, NM_003246, AA461028, NM_012098, NM_021197, NM_002189, NM_005013, NM_007244, BC062668, NM_138460, NM_003015, NM_002006, J03474, NM_002009, NM_015170, NM_000236, NM_003383, NM_005928, NM_003810, NM_001124, NM_000567, NM_02021…	963	685	12782	1.39513	0.829067	0.223031	4.71627
SP_PIR_KEYWORDS	signal	262	18.5684	0.00409169	BC067086, NM_000506, NM_000601, NM_018399, NM_018659, NM_172364, BX647476, NM_007053, NM_005097, NM_002190, NM_003246, NM_002587, NM_022823, NM_016946, NM_000888, NM_031479, NM_002189, NM_153345, NM_032119, NM_006475, NM_007047, NM_001911, NM_031284, NM_032539, NM_001725, NM_201524, NM_173596, NM_016551, NM_018917, NM_021071, NM_182519, AK021670, NM_000892, NM_000245, NM_006215, NM_004716, NM_153…	1333	3250	19235	1.16327	0.926594	0.170186	5.92246
UP_SEQ_FEATURE	signal peptide	262	18.5684	0.00507793	BC067086, NM_000506, NM_000601, NM_018399, NM_018659, NM_172364, BX647476, NM_007053, NM_005097, NM_002190, NM_003246, NM_002587, NM_022823, NM_016946, NM_000888, NM_031479, NM_002189, NM_153345, NM_032119, NM_006475, NM_007047, NM_001911, NM_031284, NM_032539, NM_001725, NM_201524, NM_173596, NM_016551, NM_018917, NM_021071, NM_182519, AK021670, NM_000892, NM_000245, NM_006215, NM_004716, NM_153…	1332	3250	19113	1.15676	1	0.779222	8.83789
GOTERM_CC_FAT	GO:0044421~extracellular region part	91	6.44933	0.0159026	NM_006528, NM_001063, NM_000506, NM_015719, NM_001308, NM_018399, NM_018659, NM_000940, NM_002630, NM_174936, NM_003104, NM_002775, NM_005097, NM_000066, NM_033131, NM_002190, NM_000640, NM_003246, NM_182314, AA461028, NM_012098, NM_021197, NM_002189, NM_005013, NM_007244, BC062668, NM_003015, NM_138460, NM_006475, NM_002006, J03474, NM_002009, NM_015170, NM_000236, NM_003383, NM_001850, NM_00592…	963	960	12782	1.25818	0.999799	0.433045	20.7685
GOTERM_CC_FAT	GO:0005576~extracellular region	171	12.1191	0.0468522	NM_006010, NM_006528, NM_001063, NM_000601, NM_000506, NM_015719, NM_018399, NM_003020, NM_018659, NM_006016, NM_174936, NM_005097, NM_000066, NM_033131, NM_002190, NM_182314, NM_003246, NM_004481, NM_025262, NM_000787, NM_015424, NM_031479, NM_058172, NM_177477, NM_002189, AI161103, NM_000412, NM_145267, NM_005013, NM_007244, BC062668, NM_138460, NM_003015, NM_006475, NM_174941, NM_207393, NM_00…	963	2010	12782	1.1292	1	0.654124	50.1849
SP_PIR_KEYWORDS	glycoprotein	321	22.7498	0.0830977	BC067086, NM_000601, NM_000506, NM_018399, NM_016557, NM_172364, NM_004355, BX647476, NM_002394, NM_005097, NM_007053, NM_006876, NM_002190, NM_003246, NM_182314, NM_002587, NM_022823, NM_080865, NM_016946, NM_000888, NM_000787, NM_031479, NM_002189, NM_006475, NM_199329, NM_007047, NM_001911, NM_052995, NM_002668, NM_000617, NM_018266, NM_000379, NM_032539, NM_001725, NM_201524, BC036122, NM_173…	1333	4318	19235	1.07272	1	0.620734	72.5221
UP_SEQ_FEATURE	glycosylation site:N-linked (GlcNAc...)	299	21.1906	0.25298	BC067086, NM_000506, NM_018399, NM_016557, NM_172364, NM_004355, BX647476, NM_002394, NM_005097, NM_007053, NM_006876, NM_002190, NM_003246, NM_002587, NM_022823, NM_080865, NM_016946, NM_000888, NM_000787, NM_031479, NM_002189, NM_006475, NM_199329, NM_007047, NM_001911, NM_052995, NM_002668, NM_000617, NM_018266, NM_000379, NM_032539, NM_001725, NM_201524, BC036122, NM_173596, NM_000796, NM_016…	1332	4129	19113	1.03908	1	0.999992	99.5015
SP_PIR_KEYWORDS	disulfide bond	201	14.2452	0.59037	BC067086, NM_000506, NM_000601, NM_012460, NM_016557, NM_002394, NM_004355, NM_172364, NM_007053, NM_002190, NM_003246, NM_016946, NM_000888, NM_000787, NM_031479, NM_002189, NM_006475, NM_007047, NM_001911, NM_000379, NM_001725, NM_000796, NM_021071, NM_001001963, NM_000892, NM_000245, NM_032339, Z74615, NM_000394, NM_013937, NM_004512, NM_030787, NM_002996, NM_016568, AK122609, BX647327, NM_080…	1333	2924	19235	0.991929	1	0.941727	99.9998
UP_SEQ_FEATURE	disulfide bond	194	13.7491	0.617153	BC067086, NM_000506, NM_000601, NM_012460, NM_016557, NM_002394, NM_004355, NM_007053, NM_002190, NM_003246, NM_016946, NM_000888, NM_000787, NM_031479, NM_002189, NM_006475, NM_007047, NM_001911, NM_000379, NM_001725, NM_000796, NM_021071, NM_001001963, NM_000892, NM_032339, Z74615, NM_000394, NM_013937, NM_004512, NM_030787, NM_002996, NM_016568, AK122609, BX647327, NM_080655, NM_002089, NM_003…	1332	2819	19113	0.987487	1	1	100
Annotation Cluster 23	Enrichment Score: 1.4950035409224227
Category	Term	Count	%	PValue	Genes	List Total	Pop Hits	Pop Total	Fold Enrichment	Bonferroni	Benjamini	FDR
GOTERM_MF_FAT	GO:0008374~O-acyltransferase activity	9	0.637845	0.00685341	NM_025225, NM_020133, NM_004003, NM_012320, AF071510, NM_032564, NM_025098, NM_017839, NM_178176	962	39	12983	3.11443	0.999762	0.811444	10.5354
GOTERM_BP_FAT	GO:0019400~alditol metabolic process	7	0.496102	0.00841291	NM_005276, NM_003104, NM_000154, NM_032564, NM_025098, NM_015533, NM_178176	1001	25	13528	3.78406	1	0.426231	14.3301
GOTERM_MF_FAT	GO:0016411~acylglycerol O-acyltransferase activity	5	0.354359	0.0210637	NM_025225, NM_020133, NM_032564, NM_025098, NM_178176	962	15	12983	4.49861	1	0.924402	29.1517
GOTERM_BP_FAT	GO:0019751~polyol metabolic process	8	0.566974	0.025703	NM_005276, NM_000952, NM_003104, NM_000154, NM_032564, NM_025098, NM_015533, NM_178176	1001	40	13528	2.7029	1	0.631093	37.9173
GOTERM_MF_FAT	GO:0003846~2-acylglycerol O-acyltransferase activity	3	0.212615	0.0470879	NM_032564, NM_025098, NM_178176	962	5	12983	8.09751	1	0.946352	54.1964
SP_PIR_KEYWORDS	glycerol metabolism	3	0.212615	0.0797117	NM_032564, NM_025098, NM_178176	1333	7	19235	6.18422	1	0.645674	70.9717
GOTERM_BP_FAT	GO:0006071~glycerol metabolic process	5	0.354359	0.0854167	NM_005276, NM_032564, NM_025098, NM_015533, NM_178176	1001	23	13528	2.93793	1	0.82078	80.4967
INTERPRO	IPR007130:Diacylglycerol acyltransferase	3	0.212615	0.109553	NM_032564, NM_025098, NM_178176	1207	8	16659	5.17575	1	0.999298	86.0871
Annotation Cluster 24	Enrichment Score: 1.4868083633787084
Category	Term	Count	%	PValue	Genes	List Total	Pop Hits	Pop Total	Fold Enrichment	Bonferroni	Benjamini	FDR
GOTERM_BP_FAT	GO:0001944~vasculature development	31	2.19702	0.00613038	AK022877, Z74615, NM_003376, NM_003713, NM_000625, BC071181, NM_004040, NM_005230, NM_003246, NM_004039, NM_002060, NM_000787, AB011157, NM_006007, NM_003072, NM_014517, NM_005631, NM_003809, NM_006261, NM_181353, NM_002006, NM_030661, NM_001741, NM_133373, NM_000682, S81734, NM_003883, BC033116, NM_001554, NM_003005, NM_153609	1001	251	13528	1.66912	1	0.372412	10.647
GOTERM_BP_FAT	GO:0001568~blood vessel development	29	2.05528	0.0140641	AK022877, Z74615, NM_003376, NM_003713, NM_000625, BC071181, NM_004040, NM_005230, NM_003246, NM_004039, NM_002060, NM_000787, AB011157, NM_003072, NM_014517, NM_005631, NM_003809, NM_006261, NM_181353, NM_002006, NM_030661, NM_133373, NM_000682, S81734, NM_003883, BC033116, NM_001554, NM_003005, NM_153609	1001	245	13528	1.59967	1	0.510993	22.8409
GOTERM_BP_FAT	GO:0048514~blood vessel morphogenesis	23	1.63005	0.0639731	NM_181353, NM_002006, AK022877, NM_030661, NM_003376, NM_000625, BC071181, NM_133373, S81734, NM_004040, NM_000682, NM_003883, NM_005230, NM_003246, NM_004039, NM_000787, NM_003072, NM_003005, NM_001554, NM_014517, NM_003809, NM_005631, NM_153609	1001	211	13528	1.47314	1	0.786963	70.1894
GOTERM_BP_FAT	GO:0001525~angiogenesis	15	1.06308	0.204725	NM_181353, NM_002006, AK022877, NM_003376, NM_133373, NM_004040, NM_000682, NM_003883, NM_003246, NM_005230, NM_004039, NM_001554, NM_014517, NM_003809, NM_153609	1001	148	13528	1.36971	1	0.930741	98.4908
Annotation Cluster 25	Enrichment Score: 1.4566934163355219
Category	Term	Count	%	PValue	Genes	List Total	Pop Hits	Pop Total	Fold Enrichment	Bonferroni	Benjamini	FDR
GOTERM_CC_FAT	GO:0005739~mitochondrion	106	7.5124	0.00400923	NM_000481, AK024424, NM_012460, NM_005548, NM_006114, NM_033507, NM_016462, AF061055, NM_015424, NM_001513, NM_018706, NM_000476, NM_017888, NM_024090, NM_138807, NM_005729, S81734, NM_013391, NM_152785, NM_015523, NM_004092, NM_033101, NM_007158, NM_000382, NM_001482, NM_207117, NM_006117, NM_000182, NM_005838, NM_003705, NM_213611, NM_000046, NM_013410, NM_005834, NM_000387, NM_138578, NM_00019…	963	1087	12782	1.29434	0.88154	0.234057	5.66706
SP_PIR_KEYWORDS	mitochondrion	75	5.31538	0.0151766	NM_000481, NM_003679, NM_012460, AK024424, NM_005548, NM_004632, NM_000030, NM_006114, NM_015367, NM_016462, NM_024103, NM_018706, NM_182662, NM_017888, NM_138807, NM_024090, NM_144576, NM_016034, BX647922, NM_014050, NM_005729, NM_013391, NM_015523, NM_004092, NM_001482, NM_207117, NM_006117, NM_032409, NM_000182, U66669, NM_006567, NM_004574, NM_021640, NM_138621, NM_005838, NM_002612, BX647562…	1333	832	19235	1.30077	0.999941	0.322716	20.3648
SP_PIR_KEYWORDS	transit peptide	45	3.18923	0.0308153	NM_000481, NM_002612, BX647562, AK024424, NM_005548, NM_213611, NM_052963, NM_004632, NM_005881, NM_004563, NM_004564, NM_176792, AK126662, NM_018706, NM_000191, NM_182662, NM_003659, NM_000456, NM_183050, NM_017888, NM_198038, NM_001608, NM_025147, NM_138807, NM_144576, NM_014050, NM_005729, NM_000636, NM_005518, NM_013391, NM_017952, NM_015523, NM_004092, NM_018245, NM_001482, NM_006117, NM_032…	1333	476	19235	1.36417	1	0.453481	37.2532
GOTERM_CC_FAT	GO:0031980~mitochondrial lumen	25	1.77179	0.0568832	AK024424, NM_002612, NM_005548, NM_052963, NM_004632, NM_000030, NM_013410, NM_005881, NM_176792, NM_000191, NM_014234, NM_183050, NM_017888, NM_001608, NM_014050, NM_000636, NM_005518, NM_005729, NM_013391, NM_004092, NM_018245, NM_000690, NM_000182, NM_006567, NM_025150	963	227	12782	1.4618	1	0.683927	57.2796
GOTERM_CC_FAT	GO:0005759~mitochondrial matrix	25	1.77179	0.0568832	AK024424, NM_002612, NM_005548, NM_052963, NM_004632, NM_000030, NM_013410, NM_005881, NM_176792, NM_000191, NM_014234, NM_183050, NM_017888, NM_001608, NM_014050, NM_000636, NM_005518, NM_005729, NM_013391, NM_004092, NM_018245, NM_000690, NM_000182, NM_006567, NM_025150	963	227	12782	1.4618	1	0.683927	57.2796
UP_SEQ_FEATURE	transit peptide:Mitochondrion	42	2.97661	0.0746542	NM_000481, NM_002612, BX647562, AK024424, NM_213611, NM_052963, NM_004632, NM_005881, NM_004563, NM_004564, NM_176792, AK126662, NM_018706, NM_000191, NM_000456, NM_182662, NM_183050, NM_017888, NM_198038, NM_001608, NM_025147, NM_138807, NM_144576, NM_014050, NM_005729, NM_005518, NM_000636, NM_013391, NM_017952, NM_015523, NM_004092, NM_018245, NM_001482, NM_006117, NM_032409, NM_000690, NM_000…	1332	467	19113	1.2905	1	0.999839	75.5911
GOTERM_CC_FAT	GO:0044429~mitochondrial part	53	3.7562	0.140321	NM_003679, AK024424, NM_012460, NM_005548, NM_004632, NM_012205, NM_000030, NM_006114, NM_001752, NM_024103, NM_017888, NM_138807, NM_014050, BX647922, NM_005729, NM_013391, NM_004092, NM_007158, NM_000382, NM_001482, NM_032409, NM_207117, NM_000182, NM_006567, NM_138621, NM_002612, NM_003705, NM_213611, NM_052963, NM_013410, NM_000387, NM_005834, NM_138578, NM_005881, NM_003562, NM_176792, NM_00…	963	595	12782	1.18231	1	0.832055	88.8719
Annotation Cluster 26	Enrichment Score: 1.4445456256035842
Category	Term	Count	%	PValue	Genes	List Total	Pop Hits	Pop Total	Fold Enrichment	Bonferroni	Benjamini	FDR
GOTERM_BP_FAT	GO:0009267~cellular response to starvation	7	0.496102	0.027734	NM_181509, NM_174936, NM_000410, NM_004497, NM_014494, NM_006044, NM_013402	1001	32	13528	2.95629	1	0.655417	40.2443
GOTERM_BP_FAT	GO:0042594~response to starvation	8	0.566974	0.0327571	NM_181509, NM_001124, NM_174936, NM_000410, NM_004497, NM_014494, NM_006044, NM_013402	1001	42	13528	2.57419	1	0.683112	45.6504
GOTERM_BP_FAT	GO:0031669~cellular response to nutrient levels	8	0.566974	0.0409961	NM_181509, NM_174936, NM_000376, NM_000410, NM_004497, NM_014494, NM_006044, NM_013402	1001	44	13528	2.45718	1	0.731327	53.529
GOTERM_BP_FAT	GO:0031668~cellular response to extracellular stimulus	10	0.708717	0.0447463	NM_181509, AF208541, NM_174936, NM_000389, NM_000376, NM_000410, NM_004497, NM_014494, NM_006044, NM_013402	1001	64	13528	2.11164	1	0.747242	56.7456
Annotation Cluster 27	Enrichment Score: 1.4219503874059736
Category	Term	Count	%	PValue	Genes	List Total	Pop Hits	Pop Total	Fold Enrichment	Bonferroni	Benjamini	FDR
SP_PIR_KEYWORDS	FAD	16	1.13395	0.0120808	NM_003679, NM_001608, NM_016229, NM_001917, NM_000625, NM_004032, NM_016518, NM_000379, NM_013391, NM_015533, NM_006894, NM_012449, NM_019891, NM_003659, NM_001361, AL833218	1333	114	19235	2.02524	0.999566	0.285822	16.5548
SP_PIR_KEYWORDS	Flavoprotein	15	1.06308	0.0156957	NM_003679, NM_001608, NM_016229, NM_001917, NM_004032, NM_016518, NM_000379, NM_013391, NM_016527, NM_006894, NM_012449, NM_019891, NM_003659, NM_001361, AL833218	1333	107	19235	2.02288	0.999958	0.311499	20.9876
GOTERM_MF_FAT	GO:0050660~FAD binding	10	0.708717	0.0830985	NM_006894, NM_003679, NM_001608, NM_012449, NM_000625, NM_019891, NM_000379, NM_003659, NM_013391, AL833218	962	72	12983	1.87442	1	0.966448	75.4492
UP_SEQ_FEATURE	nucleotide phosphate-binding region:FAD	8	0.566974	0.130235	NM_006894, NM_001917, NM_016229, NM_000625, NM_004032, NM_016518, NM_000379, AL833218	1332	61	19113	1.88185	1	0.99998	92.0827
Annotation Cluster 28	Enrichment Score: 1.3944192594229596
Category	Term	Count	%	PValue	Genes	List Total	Pop Hits	Pop Total	Fold Enrichment	Bonferroni	Benjamini	FDR
GOTERM_BP_FAT	GO:0006081~cellular aldehyde metabolic process	8	0.566974	0.00352758	NM_022568, NM_001917, NM_000382, NM_000670, NM_012203, NM_000694, NM_000030, NM_001182	1001	28	13528	3.86128	0.999996	0.303868	6.2646
KEGG_PATHWAY	hsa00340:Histidine metabolism	8	0.566974	0.00756506	NM_144639, NM_080658, NM_006895, NM_000382, NM_000690, NM_000694, NM_002108, NM_001182	418	29	5085	3.35588	0.754598	0.102431	8.9685
GOTERM_MF_FAT	GO:0016620~oxidoreductase activity, acting on the aldehyde or oxo group of donors, NAD or NADP as acceptor	6	0.42523	0.0241387	NM_022568, NM_000382, NM_000670, NM_000690, NM_000694, NM_001182	962	23	12983	3.52065	1	0.932423	32.6696
INTERPRO	IPR015590:Aldehyde dehydrogenase	5	0.354359	0.0369241	NM_022568, NM_000382, NM_000690, NM_000694, NM_001182	1207	18	16659	3.83389	1	0.985988	47.2459
INTERPRO	IPR016162:Aldehyde dehydrogenase, N-terminal	5	0.354359	0.0441733	NM_022568, NM_000382, NM_000690, NM_000694, NM_001182	1207	19	16659	3.6321	1	0.989491	53.6042
KEGG_PATHWAY	hsa00053:Ascorbate and aldarate metabolism	5	0.354359	0.0450223	NM_001076, NM_000382, NM_000690, NM_006798, NM_001182	418	17	5085	3.57796	0.999801	0.32117	43.4491
INTERPRO	IPR016160:Aldehyde dehydrogenase, conserved site	6	0.42523	0.0481071	NM_022568, NM_014324, NM_000382, NM_000690, NM_000694, NM_001182	1207	28	16659	2.95757	1	0.990993	56.7453
GOTERM_MF_FAT	GO:0004030~aldehyde dehydrogenase [NAD(P)+] activity	3	0.212615	0.0672208	NM_000382, NM_000690, NM_000694	962	6	12983	6.74792	1	0.94556	67.5833
KEGG_PATHWAY	hsa00620:Pyruvate metabolism	7	0.496102	0.105013	AK024424, NM_004563, NM_000382, NM_000690, NM_012203, NM_000298, NM_001182	418	40	5085	2.12889	1	0.519553	74.6611
GOTERM_MF_FAT	GO:0004029~aldehyde dehydrogenase (NAD) activity	3	0.212615	0.113769	NM_000382, NM_000690, NM_001182	962	8	12983	5.06094	1	0.978834	85.8462
UP_SEQ_FEATURE	site:Transition state stabilizer	4	0.283487	0.250905	NM_022568, NM_000690, NM_000298, NM_001182	1332	25	19113	2.29586	1	0.999993	99.4757
Annotation Cluster 29	Enrichment Score: 1.350892797153801
Category	Term	Count	%	PValue	Genes	List Total	Pop Hits	Pop Total	Fold Enrichment	Bonferroni	Benjamini	FDR
GOTERM_BP_FAT	GO:0006694~steroid biosynthetic process	16	1.13395	0.00129903	NM_000348, NM_016229, NM_003418, NM_002006, NM_206907, NM_005989, NM_005518, NM_000500, NM_002585, NM_003273, NM_001124, NM_014324, NM_005866, NM_002153, NM_002340, NM_014234	1001	85	13528	2.5439	0.98922	0.165733	2.35161
GOTERM_BP_FAT	GO:0008202~steroid metabolic process	26	1.84266	0.00762276	NM_000348, NM_003166, NM_206907, NM_174936, NM_000500, NM_001752, NM_002585, NM_003273, NM_000499, NM_014234, NM_001076, NM_016229, NM_003418, NM_205860, NM_002006, NM_000780, NM_000236, NM_005989, NM_005518, NM_003383, NM_014324, NM_001124, NM_005866, NM_015627, NM_002153, NM_002340	1001	202	13528	1.73949	1	0.407192	13.0717
GOTERM_BP_FAT	GO:0016125~sterol metabolic process	14	0.992204	0.0348038	NM_016229, NM_003418, NM_206907, NM_174936, NM_000780, NM_000236, NM_005989, NM_003383, NM_005518, NM_001752, NM_003273, NM_005866, NM_015627, NM_002340	1001	101	13528	1.8733	1	0.698373	47.7176
GOTERM_BP_FAT	GO:0016126~sterol biosynthetic process	7	0.496102	0.0412207	NM_003273, NM_003418, NM_016229, NM_005866, NM_206907, NM_005518, NM_002340	1001	35	13528	2.7029	1	0.730129	53.7279
SP_PIR_KEYWORDS	Steroid biosynthesis	7	0.496102	0.0555217	NM_003273, NM_016229, NM_206907, NM_002153, NM_005518, NM_002340, NM_014234	1333	40	19235	2.52523	1	0.562632	57.2827
GOTERM_BP_FAT	GO:0008203~cholesterol metabolic process	12	0.850461	0.0763263	NM_003273, NM_003418, NM_174936, NM_206907, NM_000780, NM_015627, NM_005989, NM_000236, NM_003383, NM_005518, NM_002340, NM_001752	1001	92	13528	1.76276	1	0.807374	76.6255
GOTERM_BP_FAT	GO:0006695~cholesterol biosynthetic process	5	0.354359	0.121504	NM_003273, NM_003418, NM_206907, NM_005518, NM_002340	1001	26	13528	2.59894	1	0.876324	90.6667
SP_PIR_KEYWORDS	sterol biosynthesis	4	0.283487	0.248242	NM_003273, NM_016229, NM_206907, NM_005518	1333	25	19235	2.30878	1	0.819988	98.5718
SP_PIR_KEYWORDS	Cholesterol biosynthesis	3	0.212615	0.382729	NM_003273, NM_206907, NM_005518	1333	19	19235	2.2784	1	0.881656	99.9241
Annotation Cluster 30	Enrichment Score: 1.3248942093014187
Category	Term	Count	%	PValue	Genes	List Total	Pop Hits	Pop Total	Fold Enrichment	Bonferroni	Benjamini	FDR
GOTERM_MF_FAT	GO:0008201~heparin binding	15	1.06308	0.0193245	AK122609, NM_006475, NM_015719, NM_002006, NM_002009, NM_003376, NM_000236, NM_003246, NM_032470, BC036806, NM_153214, NM_000412, NM_001554, NM_003005, NM_000185	962	103	12983	1.96541	1	0.948117	27.0864
SP_PIR_KEYWORDS	heparin-binding	10	0.708717	0.0343615	AK122609, NM_006475, NM_002006, NM_003376, NM_000236, NM_000412, NM_153214, NM_001554, NM_000185, NM_003246	1333	65	19235	2.21998	1	0.461356	40.5863
GOTERM_MF_FAT	GO:0030247~polysaccharide binding	19	1.34656	0.0357283	AK122609, NM_006475, NM_015719, NM_002006, NM_002009, NM_003376, NM_005807, NM_000236, NM_003246, NM_032470, NM_019601, NM_052890, NM_015136, BC036806, NM_153214, NM_000412, NM_003005, NM_001554, NM_000185	962	154	12983	1.66507	1	0.925427	44.51
GOTERM_MF_FAT	GO:0001871~pattern binding	19	1.34656	0.0357283	AK122609, NM_006475, NM_015719, NM_002006, NM_002009, NM_003376, NM_005807, NM_000236, NM_003246, NM_032470, NM_019601, NM_052890, NM_015136, BC036806, NM_153214, NM_000412, NM_003005, NM_001554, NM_000185	962	154	12983	1.66507	1	0.925427	44.51
GOTERM_MF_FAT	GO:0005539~glycosaminoglycan binding	17	1.20482	0.0542783	AK122609, NM_006475, NM_015719, NM_002006, NM_002009, NM_003376, NM_000236, NM_003246, NM_032470, NM_052890, NM_015136, BC036806, NM_153214, NM_000412, NM_003005, NM_001554, NM_000185	962	140	12983	1.63878	1	0.953902	59.4819
GOTERM_MF_FAT	GO:0030246~carbohydrate binding	31	2.19702	0.244232	NM_015717, NM_015719, NM_000507, NM_005110, NM_003376, NM_003104, NM_033507, NM_003246, NM_019601, NM_004481, NM_052890, NM_015136, NM_000412, NM_022087, AK122609, NM_006475, NM_002006, NM_000450, NM_002009, NM_138801, NM_005807, NM_000236, NM_032470, NM_033101, BC036806, NM_153214, NM_001554, NM_152338, NM_003005, NM_000154, NM_000185	962	354	12983	1.18184	1	0.985676	98.9252
Annotation Cluster 31	Enrichment Score: 1.3129301891279497
Category	Term	Count	%	PValue	Genes	List Total	Pop Hits	Pop Total	Fold Enrichment	Bonferroni	Benjamini	FDR
GOTERM_BP_FAT	GO:0019439~aromatic compound catabolic process	6	0.42523	0.0132966	NM_003679, NM_000499, NM_000940, BX648442, NM_001513, NM_000137	1001	20	13528	4.05435	1	0.506784	21.7339
GOTERM_BP_FAT	GO:0009074~aromatic amino acid family catabolic process	4	0.283487	0.0535595	NM_003679, BX648442, NM_001513, NM_000137	1001	12	13528	4.50483	1	0.758535	63.4964
GOTERM_BP_FAT	GO:0009072~aromatic amino acid family metabolic process	4	0.283487	0.161671	NM_003679, BX648442, NM_001513, NM_000137	1001	19	13528	2.84515	1	0.908489	96.0379
Annotation Cluster 32	Enrichment Score: 1.304425105262216
Category	Term	Count	%	PValue	Genes	List Total	Pop Hits	Pop Total	Fold Enrichment	Bonferroni	Benjamini	FDR
GOTERM_BP_FAT	GO:0010629~negative regulation of gene expression	53	3.7562	0.00889742	AK091476, NM_032527, NM_016084, NM_022720, NM_147193, NM_031474, BC039881, NM_006154, AK095266, NM_006006, NM_002166, NM_003072, NM_014517, NM_000332, NM_002006, NM_173354, NM_012199, NM_000376, NM_003883, L29065, NM_006060, NM_001538, NM_000796, X02160, NM_014494, NM_182710, AK124042, NM_003597, NM_002467, NM_000461, NM_022740, NM_016538, NM_005178, NM_138578, NM_005230, NM_178812, NM_002893, AK…	1001	504	13528	1.42117	1	0.438298	15.0932
GOTERM_BP_FAT	GO:0010605~negative regulation of macromolecule metabolic process	72	5.10276	0.0114835	NM_001256, NM_174936, AK091476, NM_032527, NM_003246, NM_016084, NM_022720, NM_147193, BC039881, NM_031474, NM_006154, AK095266, NM_006006, NM_002166, NM_003072, NM_014517, NM_000332, NM_002006, NM_173354, NM_012199, NM_000376, NM_003883, NM_007308, L29065, NM_006060, NM_001538, NM_000796, NM_004122, X02160, NM_182710, NM_014494, AK124042, NM_003597, NM_002467, NM_000461, NM_022740, NM_202470, NM…	1001	734	13528	1.32567	1	0.477545	19.0587
GOTERM_BP_FAT	GO:0006357~regulation of transcription from RNA polymerase II promoter	68	4.81928	0.0351162	NM_018659, AK091476, NM_001001419, NM_033027, NM_002586, NM_001300, NM_002585, NM_002190, NM_147193, NM_006981, NM_031474, BC039881, AF061055, NM_006154, AK095266, NM_005653, NM_003074, NM_002166, NM_001352, NM_003072, NM_014517, AL442094, NM_005596, NM_000332, NM_002006, NM_014945, NM_173354, NM_003195, NM_007111, NM_000376, U59628, NM_153450, NM_003883, NM_003601, L29065, NM_006060, NM_001538, …	1001	727	13528	1.26408	1	0.698169	48.0266
GOTERM_BP_FAT	GO:0000122~negative regulation of transcription from RNA polymerase II promoter	29	2.05528	0.0367611	NM_003597, NM_022740, AK091476, NM_178812, NM_147193, NM_002893, BC039881, NM_031474, NM_006154, NM_000966, AK095266, NM_002166, NM_003072, NM_014583, NM_006261, NM_181353, NM_173354, NM_181552, NM_000376, NM_003883, L29065, NM_006060, NM_001538, NM_000796, NM_001198, BX648236, NM_144608, NM_182710, NM_014574	1001	266	13528	1.47338	1	0.708111	49.6249
GOTERM_BP_FAT	GO:0031327~negative regulation of cellular biosynthetic process	54	3.82707	0.0380549	NM_206907, AK091476, NM_032527, NM_033507, NM_016084, NM_147193, NM_031474, BC039881, NM_006154, AK095266, NM_006006, NM_002166, NM_003072, NM_014517, NM_000332, NM_002006, NM_173354, NM_012199, NM_000376, NM_003883, L29065, NM_006060, NM_001538, NM_000796, NM_004122, NM_182710, NM_014494, AK124042, NM_003597, NM_000461, NM_022740, NM_016538, NM_005178, NM_005230, NM_178812, NM_002893, AK131390, …	1001	561	13528	1.30086	1	0.71738	50.8494
GOTERM_BP_FAT	GO:0010558~negative regulation of macromolecule biosynthetic process	52	3.68533	0.050168	AK091476, NM_032527, NM_016084, NM_147193, NM_031474, BC039881, NM_006154, AK095266, NM_006006, NM_002166, NM_003072, NM_014517, NM_000332, NM_002006, NM_173354, NM_012199, NM_000376, NM_003883, L29065, NM_006060, NM_001538, NM_000796, NM_004122, NM_014494, NM_182710, AK124042, NM_003597, NM_000461, NM_022740, NM_016538, NM_005178, NM_005230, NM_178812, NM_002893, AK131390, NM_000966, NM_003133, …	1001	547	13528	1.28474	1	0.767374	61.0259
GOTERM_BP_FAT	GO:0045892~negative regulation of transcription, DNA-dependent	36	2.55138	0.0510793	NM_003597, NM_022740, AK091476, NM_032527, NM_016538, NM_178812, NM_016084, NM_147193, NM_002893, NM_031474, BC039881, AK131390, NM_006154, NM_000966, NM_006006, AK095266, NM_002166, NM_003072, NM_014583, NM_006261, NM_181353, NM_002006, NM_173354, NM_181552, NM_000376, NM_003883, L29065, NM_006060, NM_001538, NM_000796, NM_001198, NM_182710, BX648236, NM_144608, NM_004235, NM_014574	1001	356	13528	1.36663	1	0.765464	61.7048
GOTERM_BP_FAT	GO:0009890~negative regulation of biosynthetic process	54	3.82707	0.0527097	NM_206907, AK091476, NM_032527, NM_033507, NM_016084, NM_147193, NM_031474, BC039881, NM_006154, AK095266, NM_006006, NM_002166, NM_003072, NM_014517, NM_000332, NM_002006, NM_173354, NM_012199, NM_000376, NM_003883, L29065, NM_006060, NM_001538, NM_000796, NM_004122, NM_182710, NM_014494, AK124042, NM_003597, NM_000461, NM_022740, NM_016538, NM_005178, NM_005230, NM_178812, NM_002893, AK131390, …	1001	573	13528	1.27362	1	0.760604	62.8917
GOTERM_BP_FAT	GO:0051253~negative regulation of RNA metabolic process	36	2.55138	0.061915	NM_003597, NM_022740, AK091476, NM_032527, NM_016538, NM_178812, NM_016084, NM_147193, NM_002893, NM_031474, BC039881, AK131390, NM_006154, NM_000966, NM_006006, AK095266, NM_002166, NM_003072, NM_014583, NM_006261, NM_181353, NM_002006, NM_173354, NM_181552, NM_000376, NM_003883, L29065, NM_006060, NM_001538, NM_000796, NM_001198, NM_182710, BX648236, NM_144608, NM_004235, NM_014574	1001	362	13528	1.34398	1	0.782517	68.9664
GOTERM_BP_FAT	GO:0016481~negative regulation of transcription	44	3.11836	0.0639179	NM_003597, NM_000461, NM_022740, AK091476, NM_032527, NM_016538, NM_005178, NM_178812, NM_005230, NM_016084, NM_147193, NM_002893, NM_031474, AK131390, BC039881, NM_006154, NM_000966, NM_006006, AK095266, NM_002166, NM_003072, NM_014517, NM_014583, NM_006261, NM_000332, NM_181353, NM_015846, NM_002006, NM_173354, NM_181552, NM_001741, NM_000376, NM_003883, L29065, NM_006060, NM_001538, NM_000796,…	1001	459	13528	1.29551	1	0.788884	70.1572
GOTERM_MF_FAT	GO:0016564~transcription repressor activity	30	2.12615	0.130836	NM_013432, NM_004433, NM_000461, NM_022740, NM_004024, NM_005230, NM_002893, NM_006006, NM_002166, NM_014517, NM_014583, NM_017521, NM_000332, NM_181353, NM_006494, NM_015846, NM_173354, NM_005635, U00930, NM_181552, NM_002669, NM_003883, L29065, NM_006060, NM_001538, NM_144608, NM_182710, NM_004235, NM_014574, NM_006044, AK124042	962	316	12983	1.28125	1	0.979052	89.6687
GOTERM_BP_FAT	GO:0045934~negative regulation of nucleobase, nucleoside, nucleotide and nucleic acid metabolic process	45	3.18923	0.167453	NM_003597, NM_000461, NM_022740, AK091476, NM_032527, NM_016538, NM_005178, NM_178812, NM_005230, NM_016084, NM_002893, NM_147193, NM_031474, AK131390, BC039881, NM_006154, NM_000966, NM_006006, AK095266, NM_002166, NM_001184, NM_003072, NM_014517, NM_014583, NM_006261, NM_000332, NM_181353, NM_015846, NM_002006, NM_173354, NM_181552, NM_001741, NM_000376, NM_003883, L29065, NM_006060, NM_001538,…	1001	512	13528	1.1878	1	0.90856	96.5094
GOTERM_BP_FAT	GO:0051172~negative regulation of nitrogen compound metabolic process	45	3.18923	0.187598	NM_003597, NM_000461, NM_022740, AK091476, NM_032527, NM_016538, NM_005178, NM_178812, NM_005230, NM_016084, NM_002893, NM_147193, NM_031474, AK131390, BC039881, NM_006154, NM_000966, NM_006006, AK095266, NM_002166, NM_001184, NM_003072, NM_014517, NM_014583, NM_006261, NM_000332, NM_181353, NM_015846, NM_002006, NM_173354, NM_181552, NM_001741, NM_000376, NM_003883, L29065, NM_006060, NM_001538,…	1001	519	13528	1.17178	1	0.923275	97.7707
Annotation Cluster 33	Enrichment Score: 1.2390536615101284
Category	Term	Count	%	PValue	Genes	List Total	Pop Hits	Pop Total	Fold Enrichment	Bonferroni	Benjamini	FDR
GOTERM_BP_FAT	GO:0050879~multicellular organismal movement	6	0.42523	0.0106047	NM_203377, NM_000796, NM_003673, NM_022740, NM_004272, NM_000751	1001	19	13528	4.26773	1	0.473024	17.7313
GOTERM_BP_FAT	GO:0050881~musculoskeletal movement	6	0.42523	0.0106047	NM_203377, NM_000796, NM_003673, NM_022740, NM_004272, NM_000751	1001	19	13528	4.26773	1	0.473024	17.7313
GOTERM_BP_FAT	GO:0003009~skeletal muscle contraction	3	0.212615	0.220931	NM_203377, NM_003673, NM_004272	1001	12	13528	3.37862	1	0.939044	98.9647
GOTERM_BP_FAT	GO:0006941~striated muscle contraction	5	0.354359	0.445173	NM_000290, NM_203377, NM_003673, NM_004272, NM_001001419	1001	46	13528	1.46897	1	0.984328	99.9979
Annotation Cluster 34	Enrichment Score: 1.2321451807958066
Category	Term	Count	%	PValue	Genes	List Total	Pop Hits	Pop Total	Fold Enrichment	Bonferroni	Benjamini	FDR
GOTERM_BP_FAT	GO:0043434~response to peptide hormone stimulus	23	1.63005	0.00212973	NM_000348, NM_001414, NM_001759, Z74615, NM_000507, NM_000916, NM_174936, NM_000936, NM_005518, NM_003383, NM_183001, NM_002086, NM_001801, NM_013402, NM_138578, NM_001124, NM_006981, NM_015385, NM_001482, NM_000596, NM_004122, X02160, NM_005912	1001	154	13528	2.0184	0.999407	0.219381	3.82791
GOTERM_BP_FAT	GO:0032869~cellular response to insulin stimulus	10	0.708717	0.0618309	NM_015385, NM_001759, NM_000507, NM_174936, NM_000596, NM_004122, X02160, NM_003383, NM_183001, NM_002086	1001	68	13528	1.98742	1	0.784329	68.9154
GOTERM_BP_FAT	GO:0032868~response to insulin stimulus	13	0.921332	0.0647212	NM_000507, NM_001759, NM_174936, NM_003383, NM_183001, NM_002086, NM_013402, NM_001124, NM_015385, NM_000596, NM_004122, X02160, NM_005912	1001	100	13528	1.75688	1	0.788717	70.6226
GOTERM_BP_FAT	GO:0032870~cellular response to hormone stimulus	13	0.921332	0.278359	NM_024551, NM_000507, NM_001759, NM_174936, NM_003383, NM_183001, NM_002086, NM_015385, NM_000597, NM_000596, NM_000690, NM_004122, X02160	1001	133	13528	1.32096	1	0.956744	99.7452
GOTERM_BP_FAT	GO:0008286~insulin receptor signaling pathway	5	0.354359	0.291133	NM_015385, NM_000596, X02160, NM_183001, NM_002086	1001	37	13528	1.82628	1	0.960872	99.8162
Annotation Cluster 35	Enrichment Score: 1.2320376396689934
Category	Term	Count	%	PValue	Genes	List Total	Pop Hits	Pop Total	Fold Enrichment	Bonferroni	Benjamini	FDR
GOTERM_BP_FAT	GO:0050818~regulation of coagulation	9	0.637845	0.00927152	NM_001153, NM_004039, NM_000506, NM_000412, NM_003005, NM_153609, NM_000892, NM_003246, NM_000934	1001	41	13528	2.96659	1	0.445793	15.678
GOTERM_BP_FAT	GO:0030193~regulation of blood coagulation	8	0.566974	0.0148556	NM_004039, NM_000506, NM_000412, NM_003005, NM_153609, NM_000892, NM_003246, NM_000934	1001	36	13528	3.00322	1	0.525336	23.9672
GOTERM_BP_FAT	GO:0051917~regulation of fibrinolysis	4	0.283487	0.0241358	NM_000412, NM_000892, NM_003246, NM_000934	1001	9	13528	6.00644	1	0.615836	36.0634
GOTERM_BP_FAT	GO:0030194~positive regulation of blood coagulation	4	0.283487	0.0326188	NM_000506, NM_000412, NM_003246, NM_000934	1001	10	13528	5.40579	1	0.685169	45.508
GOTERM_CC_FAT	GO:0060205~cytoplasmic membrane-bounded vesicle lumen	8	0.566974	0.044491	NM_000601, NM_001102, NM_000787, NM_003376, NM_001831, NM_000412, NM_003246, NM_000934	963	44	12782	2.41329	1	0.650312	48.3624
GOTERM_CC_FAT	GO:0031983~vesicle lumen	8	0.566974	0.0546586	NM_000601, NM_001102, NM_000787, NM_003376, NM_001831, NM_000412, NM_003246, NM_000934	963	46	12782	2.30837	1	0.682718	55.7926
GOTERM_CC_FAT	GO:0031091~platelet alpha granule	9	0.637845	0.0570429	NM_000601, NM_004488, NM_001102, NM_003376, NM_001831, NM_000412, NM_003005, NM_003246, NM_000934	963	56	12782	2.13318	1	0.67171	57.3845
GOTERM_BP_FAT	GO:0050820~positive regulation of coagulation	4	0.283487	0.065918	NM_000506, NM_000412, NM_003246, NM_000934	1001	13	13528	4.1583	1	0.788439	71.3032
GOTERM_BP_FAT	GO:0051918~negative regulation of fibrinolysis	3	0.212615	0.0670607	NM_000412, NM_003246, NM_000934	1001	6	13528	6.75724	1	0.792133	71.9392
GOTERM_CC_FAT	GO:0031093~platelet alpha granule lumen	7	0.496102	0.0844171	NM_000601, NM_001102, NM_003376, NM_001831, NM_000412, NM_003246, NM_000934	963	41	12782	2.26614	1	0.747764	72.2178
GOTERM_CC_FAT	GO:0044433~cytoplasmic vesicle part	19	1.34656	0.168098	NM_000601, NM_006539, NM_003376, NM_016429, NM_015981, AK128844, AK023303, NM_000934, NM_003246, NM_004488, NM_032041, NM_001102, NM_000787, NM_015627, AK125929, NM_001831, NM_000412, NM_003005, NM_152338	963	187	12782	1.3486	1	0.841797	93.0932
GOTERM_CC_FAT	GO:0030141~secretory granule	17	1.20482	0.280067	NM_006949, NM_001063, NM_014923, NM_000601, NM_015193, NM_003020, NM_003376, NM_003246, NM_000934, NM_004488, NM_001102, NM_000787, NM_001870, NM_001831, NM_000412, NM_003005, NM_152338	963	180	12782	1.25357	1	0.890153	99.1536
SP_PIR_KEYWORDS	extracellular protein	4	0.283487	0.364318	NM_002009, NM_003376, NM_001831, NM_000934	1333	31	19235	1.86192	1	0.872725	99.8825
Annotation Cluster 36	Enrichment Score: 1.227095348083529
Category	Term	Count	%	PValue	Genes	List Total	Pop Hits	Pop Total	Fold Enrichment	Bonferroni	Benjamini	FDR
GOTERM_BP_FAT	GO:0042439~ethanolamine and derivative metabolic process	9	0.637845	0.00278662	BC045794, NM_012320, NM_000787, NM_002009, NM_000236, NM_000055, NM_007169, NM_013391, NM_017839	1001	34	13528	3.57736	0.99994	0.262068	4.98034
GOTERM_BP_FAT	GO:0046470~phosphatidylcholine metabolic process	4	0.283487	0.199664	NM_012320, NM_002009, NM_000236, NM_007169	1001	21	13528	2.57419	1	0.928005	98.3049
GOTERM_BP_FAT	GO:0006650~glycerophospholipid metabolic process	11	0.779589	0.374401	BC045794, NM_014489, NM_012320, NM_016009, NM_002009, NM_000236, NM_080476, NM_007169, NM_024779, NM_017839, NM_025087	1001	118	13528	1.25982	1	0.975851	99.9813
Annotation Cluster 37	Enrichment Score: 1.1899267051053701
Category	Term	Count	%	PValue	Genes	List Total	Pop Hits	Pop Total	Fold Enrichment	Bonferroni	Benjamini	FDR
SP_PIR_KEYWORDS	gap junction	6	0.42523	0.0262516	NM_012064, NM_000166, NM_002060, NM_152219, NM_153368, NM_181538	1333	25	19235	3.46317	1	0.411131	32.7069
INTERPRO	IPR019570:Gap junction protein, cysteine-rich domain	5	0.354359	0.0521598	NM_000166, NM_002060, NM_152219, NM_153368, NM_181538	1207	20	16659	3.4505	1	0.990244	59.7713
INTERPRO	IPR000500:Connexins	5	0.354359	0.0521598	NM_000166, NM_002060, NM_152219, NM_153368, NM_181538	1207	20	16659	3.4505	1	0.990244	59.7713
SMART	SM00037:CNX	5	0.354359	0.0563427	NM_000166, NM_002060, NM_152219, NM_153368, NM_181538	642	21	9079	3.36708	1	0.999912	54.3109
INTERPRO	IPR017991:Connexin region	5	0.354359	0.060877	NM_000166, NM_002060, NM_152219, NM_153368, NM_181538	1207	21	16659	3.28619	1	0.994382	65.6182
INTERPRO	IPR017990:Connexin, conserved site	5	0.354359	0.060877	NM_000166, NM_002060, NM_152219, NM_153368, NM_181538	1207	21	16659	3.28619	1	0.994382	65.6182
INTERPRO	IPR013092:Connexin, N-terminal	5	0.354359	0.060877	NM_000166, NM_002060, NM_152219, NM_153368, NM_181538	1207	21	16659	3.28619	1	0.994382	65.6182
GOTERM_CC_FAT	GO:0005921~gap junction	6	0.42523	0.0627759	NM_012064, NM_000166, NM_002060, NM_152219, NM_153368, NM_181538	963	29	12782	2.74616	1	0.682584	60.9963
GOTERM_CC_FAT	GO:0005922~connexon complex	5	0.354359	0.0787633	NM_000166, NM_002060, NM_152219, NM_153368, NM_181538	963	22	12782	3.01661	1	0.732884	69.6197
PIR_SUPERFAMILY	PIRSF002292:gap junction protein	3	0.212615	0.280926	NM_000166, NM_002060, NM_153368	595	13	7396	2.86852	1	1	99.2804
Annotation Cluster 38	Enrichment Score: 1.1440113830074399
Category	Term	Count	%	PValue	Genes	List Total	Pop Hits	Pop Total	Fold Enrichment	Bonferroni	Benjamini	FDR
GOTERM_BP_FAT	GO:0030534~adult behavior	13	0.921332	0.0239027	NM_000245, NM_025213, NM_000332, NM_000520, NM_022740, BC033116, NM_007308, NM_006981, NM_000796, NM_000787, NM_004122, NM_198903, NM_001406	1001	86	13528	2.04289	1	0.624831	35.7832
GOTERM_BP_FAT	GO:0007628~adult walking behavior	5	0.354359	0.0747387	NM_025213, NM_000520, NM_022740, NM_001406, BC033116	1001	22	13528	3.07147	1	0.808081	75.879
GOTERM_BP_FAT	GO:0008344~adult locomotory behavior	7	0.496102	0.207002	NM_025213, NM_000332, NM_000520, NM_022740, NM_001406, NM_007308, BC033116	1001	54	13528	1.75188	1	0.931803	98.5679
Annotation Cluster 39	Enrichment Score: 1.1228718938331608
Category	Term	Count	%	PValue	Genes	List Total	Pop Hits	Pop Total	Fold Enrichment	Bonferroni	Benjamini	FDR
UP_SEQ_FEATURE	zinc finger region:A20-type	3	0.212615	0.0602271	NM_014504, BX641079, NM_006007	1332	6	19113	7.17455	1	0.999786	67.6653
SMART	SM00259:ZnF_A20	3	0.212615	0.0824442	NM_014504, BX641079, NM_006007	642	7	9079	6.06075	1	0.996078	68.7197
INTERPRO	IPR002653:Zinc finger, A20-type	3	0.212615	0.0861851	NM_014504, BX641079, NM_006007	1207	7	16659	5.91514	1	0.99856	78.39
Annotation Cluster 40	Enrichment Score: 1.0986563044562492
Category	Term	Count	%	PValue	Genes	List Total	Pop Hits	Pop Total	Fold Enrichment	Bonferroni	Benjamini	FDR
SMART	SM00337:BCL	5	0.354359	0.0651708	NM_015367, NM_018441, NM_033503, NM_138578, NM_138621	642	22	9079	3.21403	1	0.995595	59.7583
INTERPRO	IPR000712:Apoptosis regulator Bcl-2, BH	5	0.354359	0.0703123	NM_015367, NM_018441, NM_033503, NM_138578, NM_138621	1207	22	16659	3.13682	1	0.995968	71.041
UP_SEQ_FEATURE	short sequence motif:BH3	4	0.283487	0.110394	NM_015367, NM_033503, NM_138578, NM_138621	1332	17	19113	3.37626	1	0.999982	88.0705
Annotation Cluster 41	Enrichment Score: 1.0913214728051854
Category	Term	Count	%	PValue	Genes	List Total	Pop Hits	Pop Total	Fold Enrichment	Bonferroni	Benjamini	FDR
GOTERM_BP_FAT	GO:0031646~positive regulation of neurological system process	11	0.779589	0.000409654	NM_001063, NM_000916, NM_032409, AF545864, NM_002744, NM_005097, NM_000675, NM_007308	1001	39	13528	3.81178	0.760196	0.0762647	0.747308
UP_SEQ_FEATURE	cross-link:Glycyl lysine isopeptide (Gly-Lys) (interchain with K-? in acceptor proteins)	6	0.42523	0.000526407	AF545864, BC011620, NM_016617	1332	11	19113	7.82678	0.820691	0.34927	0.952476
GOTERM_BP_FAT	GO:0050806~positive regulation of synaptic transmission	10	0.708717	0.000616076	NM_000916, NM_032409, AF545864, NM_002744, NM_005097, NM_000675, NM_007308	1001	34	13528	3.97485	0.883246	0.0972149	1.12187
GOTERM_BP_FAT	GO:0051971~positive regulation of transmission of nerve impulse	10	0.708717	0.00119561	NM_000916, NM_032409, AF545864, NM_002744, NM_005097, NM_000675, NM_007308	1001	37	13528	3.65256	0.984535	0.159464	2.16632
UP_SEQ_FEATURE	site:Essential for function	4	0.283487	0.00127776	AF545864	1332	4	19113	14.3491	0.984598	0.501198	2.29713
UP_SEQ_FEATURE	chain:Ubiquitin	4	0.283487	0.00127776	AF545864	1332	4	19113	14.3491	0.984598	0.501198	2.29713
UP_SEQ_FEATURE	chain:40S ribosomal protein S27a	4	0.283487	0.00127776	AF545864	1332	4	19113	14.3491	0.984598	0.501198	2.29713
UP_SEQ_FEATURE	compositionally biased region:Lys-rich (highly basic)	4	0.283487	0.00127776	AF545864	1332	4	19113	14.3491	0.984598	0.501198	2.29713
INTERPRO	IPR001975:Ribosomal protein L40e	4	0.283487	0.00143207	AF545864	1207	4	16659	13.802	0.925806	0.727615	2.4066
INTERPRO	IPR002906:Ribosomal protein S27a	4	0.283487	0.00143207	AF545864	1207	4	16659	13.802	0.925806	0.727615	2.4066
PIR_SUPERFAMILY	PIRSF038431:ribosomal protein S27Ae	4	0.283487	0.00193891	AF545864	595	4	7396	12.4303	0.722218	0.722218	2.86202
PIR_SUPERFAMILY	PIRSF002042:polyubiquitin 3	4	0.283487	0.00193891	AF545864	595	4	7396	12.4303	0.722218	0.722218	2.86202
SP_PIR_KEYWORDS	polyprotein	4	0.283487	0.00297979	AF545864	1333	5	19235	11.5439	0.850575	0.158706	4.34629
UP_SEQ_FEATURE	binding site:Activating enzyme	4	0.283487	0.00302852	AF545864	1332	5	19113	11.4793	0.99995	0.667132	5.36373
SP_PIR_KEYWORDS	pseudogene	5	0.354359	0.00342681	NM_032470, AF545864	1333	10	19235	7.21493	0.887705	0.166581	4.9829
GOTERM_BP_FAT	GO:0042062~long-term strengthening of neuromuscular junction	4	0.283487	0.00359575	AF545864	1001	5	13528	10.8116	0.999996	0.301402	6.38193
GOTERM_BP_FAT	GO:0050803~regulation of synapse structure and activity	7	0.496102	0.00681143	NM_000916, AK127475, AF545864, NM_004122	1001	24	13528	3.94172	1	0.384982	11.7613
UP_SEQ_FEATURE	zinc finger region:C4-type	12	0.850461	0.00698826	NM_016937, NM_001516, AF545864, BX647683, NM_000389, NM_017707, NM_004634, NM_005937, AB011131	1332	68	19113	2.53219	1	0.805044	11.9674
GOTERM_BP_FAT	GO:0051963~regulation of synaptogenesis	6	0.42523	0.00831062	NM_000916, AF545864, NM_004122	1001	18	13528	4.50483	1	0.42839	14.1681
PIR_SUPERFAMILY	PIRSF002034:ubiquitin	4	0.283487	0.00857373	AF545864	595	6	7396	8.28683	0.996597	0.849584	12.0878
SP_PIR_KEYWORDS	thiolester bond	8	0.566974	0.0106425	NM_000524, NM_000533, NM_000888, NM_020988, AF545864	1333	36	19235	3.20663	0.998903	0.277149	14.7275
GOTERM_BP_FAT	GO:0008582~regulation of synaptic growth at neuromuscular junction	4	0.283487	0.0112448	AF545864	1001	7	13528	7.72256	1	0.475897	18.7002
GOTERM_BP_FAT	GO:0050807~regulation of synapse organization	6	0.42523	0.0164135	NM_000916, AF545864, NM_004122	1001	21	13528	3.86128	1	0.546191	26.1385
GOTERM_BP_FAT	GO:0048167~regulation of synaptic plasticity	11	0.779589	0.0183156	NM_015193, NM_006179, NM_202470, AF545864, NM_015981, NM_014284, NM_000675, NM_007308	1001	64	13528	2.3228	1	0.566838	28.7101
GOTERM_BP_FAT	GO:0030433~ER-associated protein catabolic process	6	0.42523	0.0285466	AF545864, NM_007175, NM_018445	1001	24	13528	3.37862	1	0.65439	41.152
SP_PIR_KEYWORDS	protein biosynthesis	21	1.48831	0.0367128	NM_001349, NM_001414, NM_005548, AF545864, NM_006295, NM_004990, NM_017846, NM_000988, NM_024077, NM_015414, NM_004280, NM_004564, NM_003750, NM_000967, NM_001960, NM_006567, NM_020390, NM_025150, AK122956	1333	188	19235	1.61185	1	0.46581	42.7045
INTERPRO	IPR019956:Ubiquitin subgroup	4	0.283487	0.0402507	AF545864	1207	11	16659	5.0189	1	0.987552	50.2592
INTERPRO	IPR019954:Ubiquitin conserved site	6	0.42523	0.0958382	NM_013444, NM_053067, AF545864	1207	34	16659	2.43565	1	0.998542	81.9591
GOTERM_BP_FAT	GO:0048742~regulation of skeletal muscle fiber development	5	0.354359	0.108831	AF545864, NM_003883	1001	25	13528	2.7029	1	0.86301	87.8686
SP_PIR_KEYWORDS	protein degradation	4	0.283487	0.140499	AF545864	1333	19	19235	3.03786	1	0.705009	89.5066
SP_PIR_KEYWORDS	ribonucleoprotein	25	1.77179	0.16016	BX647784, NM_014230, NM_016034, AF400501, NM_021203, NM_012207, NM_014050, AF545864, NM_012199, NM_004632, NM_006445, NM_007110, NM_000988, NM_003089, NM_015414, NM_003096, NM_000967, NM_032881, NM_176792, NM_003133, NM_003141, AW972305	1333	279	19235	1.293	1	0.733832	92.5651
GOTERM_BP_FAT	GO:0016202~regulation of striated muscle tissue development	7	0.496102	0.161652	AK131390, NM_002006, AF545864, NM_003883	1001	50	13528	1.89203	1	0.909311	96.0362
GOTERM_BP_FAT	GO:0048641~regulation of skeletal muscle tissue development	5	0.354359	0.162942	AF545864, NM_003883	1001	29	13528	2.33008	1	0.908667	96.1464
GOTERM_BP_FAT	GO:0044087~regulation of cellular component biogenesis	15	1.06308	0.165108	NM_025213, NM_000916, NM_206907, AB028952, BC071181, AF545864, NM_004122, NM_002744, NM_001831, NM_033328, NM_006044, NM_003246	1001	142	13528	1.42759	1	0.908478	96.3249
GOTERM_BP_FAT	GO:0048634~regulation of muscle development	7	0.496102	0.172565	AK131390, NM_002006, AF545864, NM_003883	1001	51	13528	1.85493	1	0.912486	96.8816
GOTERM_BP_FAT	GO:0051153~regulation of striated muscle cell differentiation	5	0.354359	0.208646	AF545864, NM_003883	1001	32	13528	2.11164	1	0.932221	98.6213
SMART	SM00213:UBQ	6	0.42523	0.222406	NM_013444, NM_053067, AF545864	642	46	9079	1.84458	1	0.982577	96.6551
INTERPRO	IPR000626:Ubiquitin	6	0.42523	0.237916	NM_013444, NM_053067, AF545864	1207	46	16659	1.80026	1	0.999766	99.0132
GOTERM_BP_FAT	GO:0032269~negative regulation of cellular protein metabolic process	17	1.20482	0.256771	NM_001414, NM_012177, NM_001256, AF545864, NM_202470, NM_012199, NM_002744, NM_007308, NM_003246, NM_003133, X02160, NM_016263, NM_014494, NM_006044	1001	180	13528	1.27637	1	0.950959	99.5629
GOTERM_BP_FAT	GO:0048638~regulation of developmental growth	6	0.42523	0.265529	NM_002006, AF545864, X02160	1001	47	13528	1.72525	1	0.952485	99.6481
SP_PIR_KEYWORDS	RNA binding	4	0.283487	0.306059	AF545864	1333	28	19235	2.06141	1	0.846941	99.5662
GOTERM_BP_FAT	GO:0051248~negative regulation of protein metabolic process	17	1.20482	0.307845	NM_001414, NM_012177, NM_001256, AF545864, NM_202470, NM_012199, NM_002744, NM_007308, NM_003246, NM_003133, X02160, NM_016263, NM_014494, NM_006044	1001	187	13528	1.22859	1	0.964538	99.8813
GOTERM_BP_FAT	GO:0008624~induction of apoptosis by extracellular signals	11	0.779589	0.314446	NM_022835, AF545864, NM_004632, NM_000376, NM_003790, NM_000675, NM_007118, NM_138621	1001	112	13528	1.32732	1	0.964539	99.9004
INTERPRO	IPR019955:Ubiquitin supergroup	6	0.42523	0.323311	NM_013444, NM_053067, AF545864	1207	52	16659	1.59254	1	0.999947	99.8691
GOTERM_BP_FAT	GO:0051147~regulation of muscle cell differentiation	5	0.354359	0.325352	AF545864, NM_003883	1001	39	13528	1.73263	1	0.966459	99.9257
GOTERM_BP_FAT	GO:0006414~translational elongation	10	0.708717	0.330109	NM_017846, NM_000988, NM_015414, NM_000967, NM_001960, AF545864, NM_006295	1001	101	13528	1.33807	1	0.967083	99.9347
GOTERM_CC_FAT	GO:0015935~small ribosomal subunit	7	0.496102	0.336746	NM_016034, NM_014050, AF545864, NM_004632	963	63	12782	1.47479	1	0.918411	99.7427
GOTERM_BP_FAT	GO:0051436~negative regulation of ubiquitin-protein ligase activity during mitotic cell cycle	7	0.496102	0.348298	NM_012177, NM_001256, AF545864, NM_016263	1001	65	13528	1.45541	1	0.969885	99.9606
GOTERM_BP_FAT	GO:0051352~negative regulation of ligase activity	7	0.496102	0.375272	NM_012177, NM_001256, AF545864, NM_016263	1001	67	13528	1.41196	1	0.975913	99.9818
GOTERM_BP_FAT	GO:0051444~negative regulation of ubiquitin-protein ligase activity	7	0.496102	0.375272	NM_012177, NM_001256, AF545864, NM_016263	1001	67	13528	1.41196	1	0.975913	99.9818
GOTERM_BP_FAT	GO:0051437~positive regulation of ubiquitin-protein ligase activity during mitotic cell cycle	7	0.496102	0.388784	NM_012177, NM_001256, AF545864, NM_016263	1001	68	13528	1.3912	1	0.978097	99.9878
SP_PIR_KEYWORDS	ribosome	7	0.496102	0.393991	NM_000988, NM_015414, NM_000967, AF545864	1333	73	19235	1.38368	1	0.880804	99.9423
GOTERM_BP_FAT	GO:0070647~protein modification by small protein conjugation or removal	14	0.992204	0.403289	NM_006910, NM_006154, NM_020189, BX641079, AF545864, NM_012175, AK127304, NM_130465, NM_016290, AL832826, NM_006044, NM_006284	1001	160	13528	1.18252	1	0.980163	99.9922
GOTERM_BP_FAT	GO:0031401~positive regulation of protein modification process	16	1.13395	0.40985	NM_000506, AK055401, NM_012177, NM_002006, NM_001759, NM_001256, AF545864, BC071181, NM_172140, NM_198586, NM_002001, X02160, NM_016263	1001	187	13528	1.15632	1	0.980793	99.9936
GOTERM_BP_FAT	GO:0051443~positive regulation of ubiquitin-protein ligase activity	7	0.496102	0.415778	NM_012177, NM_001256, AF545864, NM_016263	1001	70	13528	1.35145	1	0.980938	99.9947
GOTERM_BP_FAT	GO:0031398~positive regulation of protein ubiquitination	8	0.566974	0.428588	NM_198586, NM_012177, NM_001256, AF545864, NM_016263	1001	84	13528	1.28709	1	0.982367	99.9964
GOTERM_BP_FAT	GO:0051439~regulation of ubiquitin-protein ligase activity during mitotic cell cycle	7	0.496102	0.42923	NM_012177, NM_001256, AF545864, NM_016263	1001	71	13528	1.33241	1	0.982363	99.9965
GOTERM_BP_FAT	GO:0051351~positive regulation of ligase activity	7	0.496102	0.45597	NM_012177, NM_001256, AF545864, NM_016263	1001	73	13528	1.29591	1	0.985757	99.9986
GOTERM_BP_FAT	GO:0031397~negative regulation of protein ubiquitination	7	0.496102	0.469232	NM_012177, NM_001256, AF545864, NM_016263	1001	74	13528	1.2784	1	0.98636	99.9991
GOTERM_BP_FAT	GO:0051438~regulation of ubiquitin-protein ligase activity	7	0.496102	0.521261	NM_012177, NM_001256, AF545864, NM_016263	1001	78	13528	1.21284	1	0.991381	99.9999
GOTERM_BP_FAT	GO:0031400~negative regulation of protein modification process	10	0.708717	0.52183	NM_012177, NM_001256, AF545864, NM_002744, X02160, NM_016263, NM_007308	1001	119	13528	1.13567	1	0.991371	99.9999
GOTERM_BP_FAT	GO:0016567~protein ubiquitination	10	0.708717	0.52183	NM_006910, NM_006154, AF545864, NM_012175, AK127304, NM_130465, NM_006044, AL832826	1001	119	13528	1.13567	1	0.991371	99.9999
GOTERM_BP_FAT	GO:0007411~axon guidance	9	0.637845	0.539775	AK022877, AF545864, NM_006876, NM_001406, NM_004350, NM_003370	1001	107	13528	1.13673	1	0.992746	99.9999
GOTERM_BP_FAT	GO:0051340~regulation of ligase activity	7	0.496102	0.558913	NM_012177, NM_001256, AF545864, NM_016263	1001	81	13528	1.16792	1	0.993753	100
GOTERM_BP_FAT	GO:0006412~translation	25	1.77179	0.57062	NM_001349, NM_016034, NM_001414, NM_014050, NM_005548, AF545864, NM_006295, NM_004990, NM_017846, NM_000988, NM_024077, NM_015414, NM_004564, NM_004280, NM_000967, NM_003750, NM_001960, NM_176792, NM_006567, NM_020390, NM_025150, AW972305, AK122956	1001	331	13528	1.02073	1	0.994513	100
GOTERM_CC_FAT	GO:0022627~cytosolic small ribosomal subunit	4	0.283487	0.58834	AF545864	963	40	12782	1.32731	1	0.966312	99.9997
GOTERM_BP_FAT	GO:0031396~regulation of protein ubiquitination	8	0.566974	0.615145	NM_198586, NM_012177, NM_001256, AF545864, NM_016263	1001	100	13528	1.08116	1	0.996205	100
GOTERM_CC_FAT	GO:0033279~ribosomal subunit	10	0.708717	0.633177	NM_016034, NM_015414, NM_000967, NM_014050, AF545864, NM_176792, NM_004632	963	128	12782	1.03696	1	0.970597	100
GOTERM_BP_FAT	GO:0043161~proteasomal ubiquitin-dependent protein catabolic process	8	0.566974	0.636121	AB020698, NM_001256, AF545864, NM_007175, NM_018445	1001	102	13528	1.05996	1	0.996985	100
GOTERM_BP_FAT	GO:0010498~proteasomal protein catabolic process	8	0.566974	0.636121	AB020698, NM_001256, AF545864, NM_007175, NM_018445	1001	102	13528	1.05996	1	0.996985	100
GOTERM_BP_FAT	GO:0032446~protein modification by small protein conjugation	10	0.708717	0.648241	NM_006910, NM_006154, AF545864, NM_012175, AK127304, NM_130465, NM_006044, AL832826	1001	132	13528	1.02382	1	0.997316	100
GOTERM_BP_FAT	GO:0031145~anaphase-promoting complex-dependent proteasomal ubiquitin-dependent protein catabolic process	5	0.354359	0.717638	NM_001256, AF545864	1001	65	13528	1.03958	1	0.99884	100
GOTERM_CC_FAT	GO:0022626~cytosolic ribosome	6	0.42523	0.739084	NM_015414, NM_000967, AF545864	963	81	12782	0.983193	1	0.98458	100
SP_PIR_KEYWORDS	ribosomal protein	12	0.850461	0.760456	NM_000988, NM_016034, NM_015414, NM_000967, NM_014050, AF545864, NM_176792, NM_004632, AW972305	1333	188	19235	0.921055	1	0.979895	100
GOTERM_BP_FAT	GO:0031399~regulation of protein modification process	20	1.41743	0.767394	NM_000506, AK055401, NM_012177, NM_002006, NM_001759, NM_001256, AF545864, NM_007023, BC071181, NM_002744, NM_007308, NM_198586, NM_172140, NM_002001, X02160, NM_016263, NM_005734	1001	295	13528	0.916236	1	0.99942	100
GOTERM_MF_FAT	GO:0003735~structural constituent of ribosome	11	0.779589	0.805552	NM_000988, NM_016034, NM_015414, NM_000967, NM_014050, AF545864, NM_176792, AW972305	962	168	12983	0.883656	1	0.999835	100
GOTERM_CC_FAT	GO:0005840~ribosome	13	0.921332	0.89307	NM_014230, NM_000988, NM_016034, NM_015414, NM_014050, NM_000967, AF545864, NM_176792, NM_004632, AW972305	963	215	12782	0.80256	1	0.997277	100
KEGG_PATHWAY	hsa03010:Ribosome	5	0.354359	0.934827	NM_000988, NM_015414, NM_000967, AF545864	418	87	5085	0.699142	1	0.989445	100
GOTERM_BP_FAT	GO:0006511~ubiquitin-dependent protein catabolic process	13	0.921332	0.95034	AB020698, NM_006321, NM_006154, NM_001256, AF545864, NM_016263, AK127304, NM_007175, NM_022039, NM_018445	1001	242	13528	0.725985	1	0.999998	100
GOTERM_CC_FAT	GO:0044445~cytosolic part	7	0.496102	0.976026	NM_015414, NM_000967, NM_202470, AF545864	963	152	12782	0.611261	1	0.999877	100
Annotation Cluster 42	Enrichment Score: 1.0902042250645758
Category	Term	Count	%	PValue	Genes	List Total	Pop Hits	Pop Total	Fold Enrichment	Bonferroni	Benjamini	FDR
GOTERM_BP_FAT	GO:0019748~secondary metabolic process	14	0.992204	0.00498147	NM_005276, NM_003679, NM_004753, AK023341, NM_012205, NM_000055, NM_033507, NM_022568, NM_000499, NM_000670, NM_000761, BX648442, NM_005746, AF071510, NM_006928	1001	79	13528	2.39497	1	0.345892	8.73699
GOTERM_BP_FAT	GO:0034754~cellular hormone metabolic process	10	0.708717	0.0282562	NM_022568, NM_000348, NM_004753, NM_001124, NM_000499, NM_002006, NM_000670, NM_005989, AF071510, NM_014234	1001	59	13528	2.29059	1	0.654467	40.8291
GOTERM_BP_FAT	GO:0016101~diterpenoid metabolic process	5	0.354359	0.0854167	NM_022568, NM_004753, NM_000499, NM_000670, AF071510	1001	23	13528	2.93793	1	0.82078	80.4967
GOTERM_BP_FAT	GO:0001523~retinoid metabolic process	5	0.354359	0.0854167	NM_022568, NM_004753, NM_000499, NM_000670, AF071510	1001	23	13528	2.93793	1	0.82078	80.4967
GOTERM_BP_FAT	GO:0006776~vitamin A metabolic process	5	0.354359	0.0854167	NM_022568, NM_004753, NM_000499, NM_000670, AF071510	1001	23	13528	2.93793	1	0.82078	80.4967
GOTERM_BP_FAT	GO:0006721~terpenoid metabolic process	5	0.354359	0.108831	NM_022568, NM_004753, NM_000499, NM_000670, AF071510	1001	25	13528	2.7029	1	0.86301	87.8686
GOTERM_BP_FAT	GO:0042572~retinol metabolic process	3	0.212615	0.139048	NM_004753, NM_000670, AF071510	1001	9	13528	4.50483	1	0.892445	93.5487
GOTERM_BP_FAT	GO:0006766~vitamin metabolic process	9	0.637845	0.188292	NM_022568, NM_004753, NM_003679, AK023341, NM_000499, NM_000670, NM_005746, NM_012205, AF071510, NM_003986	1001	75	13528	1.62174	1	0.923387	97.8054
GOTERM_BP_FAT	GO:0006720~isoprenoid metabolic process	6	0.42523	0.223176	NM_022568, NM_004753, NM_000499, NM_000670, NM_005518, AF071510	1001	44	13528	1.84288	1	0.939365	99.018
GOTERM_BP_FAT	GO:0006775~fat-soluble vitamin metabolic process	5	0.354359	0.224627	NM_022568, NM_004753, NM_000499, NM_000670, AF071510	1001	33	13528	2.04765	1	0.93954	99.051
Annotation Cluster 43	Enrichment Score: 1.0880975376487056
Category	Term	Count	%	PValue	Genes	List Total	Pop Hits	Pop Total	Fold Enrichment	Bonferroni	Benjamini	FDR
GOTERM_BP_FAT	GO:0051101~regulation of DNA binding	17	1.20482	0.0164142	NM_002468, NM_181353, NM_018659, NM_022740, NM_002648, NM_015981, NM_001752, NM_005178, NM_002585, NM_178812, U59227, NM_021805, NM_002166, NM_002512, NM_003072, NM_001569, NM_005631	1001	121	13528	1.89873	1	0.541334	26.1394
GOTERM_BP_FAT	GO:0051098~regulation of binding	19	1.34656	0.0334449	NM_002468, NM_181353, NM_018659, NM_022740, NM_002648, NM_015981, NM_001752, NM_005178, NM_002585, NM_178812, U59227, NM_021805, NM_015627, NM_001184, NM_002166, NM_002512, NM_003072, NM_001569, NM_005631	1001	153	13528	1.67827	1	0.687217	46.3535
GOTERM_BP_FAT	GO:0043388~positive regulation of DNA binding	10	0.708717	0.0717428	NM_002468, NM_018659, NM_022740, NM_015981, NM_002512, NM_003072, NM_001752, NM_001569, U59227, NM_178812	1001	70	13528	1.93064	1	0.80441	74.4084
GOTERM_BP_FAT	GO:0051090~regulation of transcription factor activity	13	0.921332	0.0773035	NM_002468, NM_181353, NM_018659, NM_002648, NM_015981, NM_001752, NM_002585, NM_178812, U59227, NM_021805, NM_002166, NM_003072, NM_001569	1001	103	13528	1.70571	1	0.809687	77.0741
GOTERM_BP_FAT	GO:0043392~negative regulation of DNA binding	8	0.566974	0.0798046	NM_181353, NM_021805, NM_002648, NM_002166, NM_001752, NM_001569, NM_002585, NM_005631	1001	51	13528	2.11992	1	0.810956	78.1855
GOTERM_BP_FAT	GO:0043433~negative regulation of transcription factor activity	7	0.496102	0.112005	NM_181353, NM_021805, NM_002648, NM_002166, NM_001752, NM_001569, NM_002585	1001	45	13528	2.10225	1	0.86596	88.6358
GOTERM_BP_FAT	GO:0051099~positive regulation of binding	10	0.708717	0.120679	NM_002468, NM_018659, NM_022740, NM_015981, NM_002512, NM_003072, NM_001752, NM_001569, U59227, NM_178812	1001	78	13528	1.73263	1	0.876848	90.5049
GOTERM_BP_FAT	GO:0051100~negative regulation of binding	8	0.566974	0.143317	NM_181353, NM_021805, NM_002648, NM_002166, NM_001752, NM_001569, NM_002585, NM_005631	1001	59	13528	1.83247	1	0.89815	94.1098
GOTERM_BP_FAT	GO:0051091~positive regulation of transcription factor activity	8	0.566974	0.152594	NM_002468, NM_018659, NM_015981, NM_003072, NM_001752, NM_001569, U59227, NM_178812	1001	60	13528	1.80193	1	0.897792	95.1743
GOTERM_BP_FAT	GO:0051092~positive regulation of NF-kappaB transcription factor activity	6	0.42523	0.183134	NM_002468, NM_015981, NM_001752, NM_001569, U59227, NM_178812	1001	41	13528	1.97773	1	0.920799	97.5355
Annotation Cluster 44	Enrichment Score: 1.0783567270057575
Category	Term	Count	%	PValue	Genes	List Total	Pop Hits	Pop Total	Fold Enrichment	Bonferroni	Benjamini	FDR
GOTERM_BP_FAT	GO:0060341~regulation of cellular localization	29	2.05528	0.0163392	NM_013432, NM_019010, NM_003020, NM_000625, BC071181, NM_005178, NM_033507, NM_000394, NM_006154, NM_006178, NM_002001, NM_005631, AB011131, NM_006949, J03474, NM_002006, NM_000916, NM_007023, NM_015981, NM_000675, NM_007308, BC033116, U59227, AF208541, NM_000796, NM_032409, NM_004122, BX647110	1001	248	13528	1.58032	1	0.549499	26.0363
GOTERM_BP_FAT	GO:0051046~regulation of secretion	22	1.55918	0.0707734	NM_006949, NM_002006, J03474, NM_019010, NM_003020, NM_000916, NM_007023, NM_000625, NM_015981, NM_000675, BC033116, NM_007308, NM_033507, AF208541, NM_006178, NM_000796, NM_032409, NM_002001, NM_004122, BX647110, AB011131	1001	202	13528	1.47187	1	0.801911	73.9147
GOTERM_BP_FAT	GO:0051050~positive regulation of transport	23	1.63005	0.101088	NM_000506, J03474, NM_000450, NM_000916, NM_174936, BC071181, NM_002744, NM_000675, NM_007308, NM_033507, U59227, NM_005928, NM_015385, AF208541, NM_006154, NM_032409, NM_004272, NM_015627, NM_002001, X02160, BX647110, NM_005631	1001	223	13528	1.39387	1	0.849663	85.7867
GOTERM_BP_FAT	GO:0051047~positive regulation of secretion	10	0.708717	0.415694	AF208541, J03474, NM_000916, NM_032409, NM_002001, BX647110, NM_000675, NM_007308, NM_033507	1001	109	13528	1.23986	1	0.981077	99.9947
Annotation Cluster 45	Enrichment Score: 1.073649206844582
Category	Term	Count	%	PValue	Genes	List Total	Pop Hits	Pop Total	Fold Enrichment	Bonferroni	Benjamini	FDR
UP_SEQ_FEATURE	active site:Acyl-ester intermediate	6	0.42523	0.00130356	NM_174912, NM_001441, NM_012320, NM_001266, NM_145024, NM_000055	1332	13	19113	6.62266	0.985844	0.455685	2.34299
INTERPRO	IPR019826:Carboxylesterase type B, active site	3	0.212615	0.134329	NM_001266, NM_145024, NM_000055	1207	9	16659	4.60066	1	0.999155	91.388
INTERPRO	IPR019819:Carboxylesterase type B, conserved site	3	0.212615	0.26922	NM_001266, NM_145024, NM_000055	1207	14	16659	2.95757	1	0.999897	99.5163
INTERPRO	IPR002018:Carboxylesterase, type B	3	0.212615	0.296853	NM_001266, NM_145024, NM_000055	1207	15	16659	2.7604	1	0.999905	99.7488
SP_PIR_KEYWORDS	serine esterase	4	0.283487	0.306059	NM_001266, NM_016147, NM_145024, NM_000055	1333	28	19235	2.06141	1	0.846941	99.5662
Annotation Cluster 46	Enrichment Score: 1.0604089020254777
Category	Term	Count	%	PValue	Genes	List Total	Pop Hits	Pop Total	Fold Enrichment	Bonferroni	Benjamini	FDR
GOTERM_CC_FAT	GO:0031974~membrane-enclosed lumen	165	11.6938	0.0128912	NM_152444, NM_000601, NM_012460, AK024424, NM_005548, NM_002018, NM_001256, BX647476, NM_004024, NM_006337, NM_004477, NM_015710, NM_002201, NM_002586, NM_023015, NM_002585, NM_015698, NM_002905, NM_006284, NM_033507, NM_003246, NM_022720, BC042989, NM_001516, NM_000787, NM_006006, NM_000412, BX647683, NM_017888, NM_019852, NM_004153, NM_014735, NM_057158, NM_001266, BC011187, NM_005729, NM_00266…	963	1856	12782	1.17999	0.998982	0.388674	17.1738
GOTERM_CC_FAT	GO:0043233~organelle lumen	161	11.4103	0.0166784	NM_152444, NM_000601, AK024424, NM_005548, NM_002018, NM_001256, BX647476, NM_004024, NM_006337, NM_004477, NM_015710, NM_002201, NM_002586, NM_023015, NM_002585, NM_015698, NM_002905, NM_033507, NM_003246, NM_006284, NM_022720, BC042989, NM_001516, NM_000787, NM_006006, NM_000412, BX647683, NM_017888, NM_019852, NM_004153, NM_014735, NM_057158, NM_001266, BC011187, NM_005729, NM_002669, NM_00291…	963	1820	12782	1.17416	0.999868	0.427751	21.6707
GOTERM_CC_FAT	GO:0070013~intracellular organelle lumen	154	10.9142	0.0384739	NM_152444, AK024424, NM_005548, NM_002018, NM_001256, NM_004024, NM_006337, BX647476, NM_004477, NM_015710, NM_002201, NM_002586, NM_023015, NM_002585, NM_015698, NM_002905, NM_033507, NM_006284, NM_022720, BC042989, NM_001516, NM_006006, BX647683, NM_017888, NM_019852, NM_004153, NM_014735, NM_057158, BC011187, NM_001266, NM_005729, NM_002669, NM_002914, NM_153450, NM_013391, NM_015978, NM_00241…	963	1779	12782	1.14899	1	0.629183	43.4337
GOTERM_CC_FAT	GO:0005654~nucleoplasm	77	5.45712	0.114366	NM_025213, BX647784, NM_000325, NM_001256, AK091476, NM_006337, NM_006445, NM_004477, NM_001001419, NM_004634, NM_002201, NM_002586, NM_023015, NM_002585, NM_006284, NM_003286, NM_033507, BC042989, BC071577, NM_001516, NM_006006, NM_003074, NM_000123, BX647683, NM_005105, AL442094, NM_019852, NM_000332, NM_004153, NM_014735, NM_057158, NM_003195, NM_007111, NM_002914, NM_002669, NM_153450, NM_002…	963	882	12782	1.15876	1	0.808643	82.8599
GOTERM_CC_FAT	GO:0031981~nuclear lumen	118	8.36286	0.221003	NM_152444, NM_002018, NM_001256, NM_004024, NM_006337, NM_015710, NM_004477, NM_002201, NM_002586, NM_023015, NM_002585, NM_015698, NM_033507, NM_006284, NM_022720, BC042989, NM_001516, NM_006006, BX647683, NM_019852, NM_004153, NM_057158, NM_014735, BC011187, NM_002669, NM_002914, NM_153450, NM_015978, NM_002412, NM_015414, NM_015972, NM_182710, NM_006469, NM_002467, NM_000389, NM_021141, NM_006…	963	1450	12782	1.08016	1	0.85776	97.3401
GOTERM_CC_FAT	GO:0005730~nucleolus	57	4.03969	0.314305	NM_031939, NM_152444, NM_002018, NM_006337, NM_004024, NM_004477, NM_015710, NM_002585, NM_015698, NM_003286, NM_022720, NM_147193, NM_006006, BX647683, NM_005596, NM_003787, NM_000332, NM_006824, BC011187, NM_003601, NM_015978, NM_015414, NM_032673, AK127207, NM_015972, NM_182710, NM_022748, NM_001240, BC035050, NM_016538, NM_178812, NM_005230, NM_018428, NM_006910, NM_000860, NM_000967, BX64742…	963	698	12782	1.08391	1	0.907931	99.5829
GOTERM_CC_FAT	GO:0044451~nucleoplasm part	42	2.97661	0.574746	NM_025213, NM_000325, NM_002467, NM_022740, NM_001001419, NM_006445, NM_004477, NM_002201, NM_004634, NM_002586, NM_023015, NM_002585, NM_006284, NM_002893, BC071577, NM_000966, NM_001516, NM_006006, NM_000123, AK027767, NM_005105, AL442094, NM_006261, NM_019852, NM_000332, NM_012141, NM_020189, NM_015846, NM_014735, NM_003195, NM_018385, NM_007111, NM_002669, NM_153450, NM_003883, Y09321, NM_005…	963	555	12782	1.00445	1	0.963636	99.9996
Annotation Cluster 47	Enrichment Score: 1.0600367116772915
Category	Term	Count	%	PValue	Genes	List Total	Pop Hits	Pop Total	Fold Enrichment	Bonferroni	Benjamini	FDR
KEGG_PATHWAY	hsa01040:Biosynthesis of unsaturated fatty acids	6	0.42523	0.0296717	NM_024090, NM_000182, NM_018441, NM_024906, NM_005063, NM_013402	418	22	5085	3.31775	0.996198	0.243171	31.1135
GOTERM_MF_FAT	GO:0016717~oxidoreductase activity, acting on paired donors, with oxidation of a pair of donors resulting in the reduction of molecular oxygen to two molecules of water	3	0.212615	0.0672208	NM_024906, NM_005063, NM_013402	962	6	12983	6.74792	1	0.94556	67.5833
INTERPRO	IPR005804:Fatty acid desaturase, type 1	3	0.212615	0.109553	NM_024906, NM_005063, NM_013402	1207	8	16659	5.17575	1	0.999298	86.0871
UP_SEQ_FEATURE	short sequence motif:Histidine box-1	3	0.212615	0.125922	NM_024906, NM_005063, NM_013402	1332	9	19113	4.78303	1	0.999987	91.3379
UP_SEQ_FEATURE	short sequence motif:Histidine box-2	3	0.212615	0.125922	NM_024906, NM_005063, NM_013402	1332	9	19113	4.78303	1	0.999987	91.3379
UP_SEQ_FEATURE	short sequence motif:Histidine box-3	3	0.212615	0.125922	NM_024906, NM_005063, NM_013402	1332	9	19113	4.78303	1	0.999987	91.3379
Annotation Cluster 48	Enrichment Score: 1.0357888386509586
Category	Term	Count	%	PValue	Genes	List Total	Pop Hits	Pop Total	Fold Enrichment	Bonferroni	Benjamini	FDR
UP_SEQ_FEATURE	domain:Thyroglobulin type-1	4	0.283487	0.0569584	NM_004598, NM_000597, NM_000596, NM_004355	1332	13	19113	4.41511	1	0.999757	65.5589
SMART	SM00211:TY	4	0.283487	0.113797	NM_004598, NM_000597, NM_000596, NM_004355	642	17	9079	3.32747	1	0.992269	80.4421
INTERPRO	IPR000716:Thyroglobulin type-1	4	0.283487	0.120488	NM_004598, NM_000597, NM_000596, NM_004355	1207	17	16659	3.24753	1	0.999312	88.7228
Annotation Cluster 49	Enrichment Score: 1.029125410576277
Category	Term	Count	%	PValue	Genes	List Total	Pop Hits	Pop Total	Fold Enrichment	Bonferroni	Benjamini	FDR
GOTERM_BP_FAT	GO:0016052~carbohydrate catabolic process	15	1.06308	0.0297185	NM_000290, NM_005276, NM_003104, NM_005165, NM_031284, NM_023947, NM_033507, NM_020973, NM_004388, NM_052890, NM_018245, NM_002862, NM_000403, NM_000298, NM_018706	1001	109	13528	1.85979	1	0.661729	42.4381
GOTERM_BP_FAT	GO:0046164~alcohol catabolic process	12	0.850461	0.0354981	NM_005276, NM_000290, NM_018245, NM_000670, NM_000787, NM_005165, NM_003104, NM_000403, NM_000298, NM_031284, NM_018706, NM_033507	1001	81	13528	2.00215	1	0.698692	48.402
GOTERM_BP_FAT	GO:0044275~cellular carbohydrate catabolic process	12	0.850461	0.0479665	NM_005276, NM_000290, NM_018245, NM_002862, NM_005165, NM_003104, NM_000403, NM_000298, NM_031284, NM_018706, NM_033507, NM_020973	1001	85	13528	1.90793	1	0.760103	59.3386
GOTERM_BP_FAT	GO:0006006~glucose metabolic process	18	1.27569	0.0595711	NM_005276, NM_000290, NM_012140, NM_002612, NM_000507, NM_002467, NM_206907, NM_003104, NM_005165, NM_004024, NM_031284, NM_033507, NM_018245, NM_004563, NM_005309, NM_002862, NM_000298, NM_018706	1001	153	13528	1.58994	1	0.77616	67.5157
SP_PIR_KEYWORDS	glycolysis	7	0.496102	0.0811444	NM_000290, NM_018245, NM_005165, NM_000298, NM_031284, NM_018706, NM_033507	1333	44	19235	2.29566	1	0.631486	71.6374
GOTERM_BP_FAT	GO:0006096~glycolysis	7	0.496102	0.130826	NM_000290, NM_018245, NM_005165, NM_000298, NM_031284, NM_018706, NM_033507	1001	47	13528	2.0128	1	0.882716	92.3227
GOTERM_BP_FAT	GO:0019320~hexose catabolic process	8	0.566974	0.246956	NM_000290, NM_018245, NM_005165, NM_000403, NM_000298, NM_031284, NM_018706, NM_033507	1001	69	13528	1.5669	1	0.949069	99.4442
GOTERM_BP_FAT	GO:0006007~glucose catabolic process	7	0.496102	0.256241	NM_000290, NM_018245, NM_005165, NM_000298, NM_031284, NM_018706, NM_033507	1001	58	13528	1.63106	1	0.951466	99.5571
GOTERM_BP_FAT	GO:0046365~monosaccharide catabolic process	8	0.566974	0.27005	NM_000290, NM_018245, NM_005165, NM_000403, NM_000298, NM_031284, NM_018706, NM_033507	1001	71	13528	1.52276	1	0.953711	99.6857
Annotation Cluster 50	Enrichment Score: 1.012848579663966
Category	Term	Count	%	PValue	Genes	List Total	Pop Hits	Pop Total	Fold Enrichment	Bonferroni	Benjamini	FDR
GOTERM_BP_FAT	GO:0032496~response to lipopolysaccharide	11	0.779589	0.0564801	NM_002468, NM_001124, NM_000499, NM_000450, NM_000952, NM_005233, NM_003383, NM_002745, NM_003005, NM_001569, NM_007308	1001	77	13528	1.93064	1	0.769658	65.5044
GOTERM_BP_FAT	GO:0002237~response to molecule of bacterial origin	11	0.779589	0.101732	NM_002468, NM_001124, NM_000499, NM_000450, NM_000952, NM_005233, NM_003383, NM_002745, NM_003005, NM_001569, NM_007308	1001	86	13528	1.7286	1	0.848681	85.9722
GOTERM_BP_FAT	GO:0009617~response to bacterium	20	1.41743	0.122492	NM_002468, NM_001911, NM_052971, NM_000450, NM_000952, NM_005233, NM_000625, NM_002745, NM_003383, NM_005178, NM_001725, NM_007308, NM_005218, NM_001124, NM_052890, NM_020746, NM_000499, NM_015136, NM_003005, NM_001569	1001	193	13528	1.40046	1	0.876178	90.857
GOTERM_BP_FAT	GO:0070555~response to interleukin-1	4	0.283487	0.126224	NM_002468, NM_000450, NM_001569, NM_007308	1001	17	13528	3.17988	1	0.87975	91.5434
Annotation Cluster 51	Enrichment Score: 1.0105819191690582
Category	Term	Count	%	PValue	Genes	List Total	Pop Hits	Pop Total	Fold Enrichment	Bonferroni	Benjamini	FDR
GOTERM_BP_FAT	GO:0046942~carboxylic acid transport	19	1.34656	0.0235031	NM_004694, NM_012140, NM_018976, NM_003049, NM_003705, NM_003038, NM_022042, NM_030674, NM_002394, NM_000030, NM_000387, NM_012064, NM_001163, NM_000796, NM_003627, NM_003046, BC016813, NM_006841, NM_021095	1001	147	13528	1.74677	1	0.622857	35.3002
GOTERM_BP_FAT	GO:0015849~organic acid transport	19	1.34656	0.0249809	NM_004694, NM_012140, NM_018976, NM_003049, NM_003705, NM_003038, NM_022042, NM_030674, NM_002394, NM_000030, NM_000387, NM_012064, NM_001163, NM_000796, NM_003627, NM_003046, BC016813, NM_006841, NM_021095	1001	148	13528	1.73497	1	0.62454	37.0695
GOTERM_BP_FAT	GO:0015804~neutral amino acid transport	5	0.354359	0.0647826	NM_003038, NM_030674, NM_003627, NM_002394, NM_006841	1001	21	13528	3.21773	1	0.784675	70.6579
GOTERM_MF_FAT	GO:0015175~neutral amino acid transmembrane transporter activity	5	0.354359	0.0650363	NM_003038, NM_030674, NM_003627, NM_002394, NM_006841	962	21	12983	3.2133	1	0.961721	66.3322
GOTERM_MF_FAT	GO:0015171~amino acid transmembrane transporter activity	9	0.637845	0.0678891	NM_018976, NM_003705, NM_003038, NM_030674, NM_003627, NM_002394, NM_003046, BC016813, NM_006841	962	59	12983	2.05869	1	0.941726	67.9572
SP_PIR_KEYWORDS	amino-acid transport	6	0.42523	0.100371	NM_018976, NM_030674, NM_003627, NM_002394, NM_003046, NM_006841	1333	36	19235	2.40498	1	0.668638	79.2986
GOTERM_BP_FAT	GO:0006865~amino acid transport	11	0.779589	0.127105	NM_018976, NM_001163, NM_003705, NM_003038, NM_030674, NM_003627, NM_002394, NM_003046, BC016813, NM_000387, NM_006841	1001	90	13528	1.65177	1	0.8805	91.698
GOTERM_BP_FAT	GO:0015718~monocarboxylic acid transport	7	0.496102	0.161652	NM_004694, NM_012064, NM_003049, NM_003038, NM_000796, NM_000387, NM_021095	1001	50	13528	1.89203	1	0.909311	96.0362
GOTERM_BP_FAT	GO:0015837~amine transport	13	0.921332	0.161938	NM_018976, NM_003038, NM_003705, NM_030674, NM_002394, NM_000387, NM_001163, NM_003627, NM_002001, NM_003046, BC016813, NM_006841, NM_002346	1001	118	13528	1.48888	1	0.908033	96.0608
GOTERM_MF_FAT	GO:0005275~amine transmembrane transporter activity	9	0.637845	0.179824	NM_018976, NM_003705, NM_003038, NM_030674, NM_003627, NM_002394, NM_003046, BC016813, NM_006841	962	74	12983	1.64139	1	0.979316	95.9608
GOTERM_BP_FAT	GO:0015807~L-amino acid transport	4	0.283487	0.239485	NM_001163, NM_003038, NM_003627, NM_006841	1001	23	13528	2.35035	1	0.946898	99.3341
GOTERM_MF_FAT	GO:0015179~L-amino acid transmembrane transporter activity	5	0.354359	0.309061	NM_003705, NM_003038, NM_030674, NM_003627, NM_006841	962	38	12983	1.77577	1	0.99109	99.7484
Annotation Cluster 52	Enrichment Score: 1.0061237899341529
Category	Term	Count	%	PValue	Genes	List Total	Pop Hits	Pop Total	Fold Enrichment	Bonferroni	Benjamini	FDR
GOTERM_BP_FAT	GO:0050727~regulation of inflammatory response	13	0.921332	0.00949693	NM_003999, NM_003407, J03474, NM_000450, NM_021804, NM_002001, NM_004122, NM_002996, S81734, NM_000675, NM_025240, NM_000892	1001	76	13528	2.31169	1	0.442013	16.0285
GOTERM_BP_FAT	GO:0031348~negative regulation of defense response	7	0.496102	0.0464937	NM_003407, J03474, NM_004122, NM_004178, NM_000675, NM_025240	1001	36	13528	2.62782	1	0.757828	58.1715
GOTERM_BP_FAT	GO:0050728~negative regulation of inflammatory response	6	0.42523	0.0748278	NM_003407, J03474, NM_004122, NM_000675, NM_025240	1001	31	13528	2.61571	1	0.806545	75.9214
GOTERM_BP_FAT	GO:0048585~negative regulation of response to stimulus	12	0.850461	0.11949	NM_003407, J03474, AF061055, AK127475, NM_000796, NM_004122, NM_002744, NM_004178, NM_003883, NM_000675, NM_025240	1001	100	13528	1.62174	1	0.875327	90.2671
GOTERM_BP_FAT	GO:0032102~negative regulation of response to external stimulus	7	0.496102	0.161652	NM_003407, J03474, NM_000796, NM_004122, NM_000675, NM_025240	1001	50	13528	1.89203	1	0.909311	96.0362
GOTERM_BP_FAT	GO:0032652~regulation of interleukin-1 production	4	0.283487	0.239485	J03474, NM_004122, NM_001741	1001	23	13528	2.35035	1	0.946898	99.3341
GOTERM_BP_FAT	GO:0050714~positive regulation of protein secretion	4	0.283487	0.592793	J03474, BX647110, NM_000675	1001	41	13528	1.31849	1	0.995391	100
Annotation Cluster 53	Enrichment Score: 1.0020140116525729
Category	Term	Count	%	PValue	Genes	List Total	Pop Hits	Pop Total	Fold Enrichment	Bonferroni	Benjamini	FDR
UP_SEQ_FEATURE	domain:GST C-terminal	8	0.566974	0.00672488	NM_014485, AL049313, NM_004280, NM_145740, NM_001513, NM_006295, NM_000954, NM_004990, AK122956, NM_000847	1332	33	19113	3.47857	1	0.816248	11.5421
INTERPRO	IPR004046:Glutathione S-transferase, C-terminal	6	0.42523	0.0151119	NM_004280, NM_145740, NM_001513, NM_006295, NM_004990, AK122956, NM_000847	1207	21	16659	3.94343	1	0.968403	22.8051
INTERPRO	IPR010987:Glutathione S-transferase, C-terminal-like	7	0.496102	0.0159769	AL049313, NM_004280, NM_145740, NM_001513, NM_006295, NM_004990, AK122956, NM_000847	1207	29	16659	3.33151	1	0.94624	23.9495
INTERPRO	IPR017933:Glutathione S-transferase/chloride channel, C-terminal	7	0.496102	0.0187807	AL049313, NM_004280, NM_145740, NM_001513, NM_006295, NM_004990, AK122956, NM_000847	1207	30	16659	3.22046	1	0.943164	27.5502
INTERPRO	IPR004045:Glutathione S-transferase, N-terminal	5	0.354359	0.0703123	NM_014485, NM_145740, NM_001513, NM_006295, NM_000954, NM_000847	1207	22	16659	3.13682	1	0.995968	71.041
UP_SEQ_FEATURE	domain:GST N-terminal	4	0.283487	0.176658	NM_014485, NM_145740, NM_001513, NM_000954, NM_000847	1332	21	19113	2.73316	1	0.999985	97.0785
GOTERM_MF_FAT	GO:0004364~glutathione transferase activity	3	0.212615	0.441903	NM_145740, NM_001513, NM_000847	962	20	12983	2.02438	1	0.996822	99.9921
GOTERM_MF_FAT	GO:0016765~transferase activity, transferring alkyl or aryl (other than methyl) groups	4	0.283487	0.713448	NM_145740, NM_001513, NM_003659, NM_000847	962	49	12983	1.1017	1	0.999545	100
INTERPRO	IPR012335:Thioredoxin fold	6	0.42523	0.864124	AL049313, NM_145740, NM_198514, NM_001513, NM_031286, NM_000847	1207	101	16659	0.81992	1	1	100
KEGG_PATHWAY	hsa00480:Glutathione metabolism	3	0.212615	0.925175	NM_145740, NM_001513, NM_000847	418	50	5085	0.729904	1	0.988695	100
Annotation Cluster 54	Enrichment Score: 1.0009352521992025
Category	Term	Count	%	PValue	Genes	List Total	Pop Hits	Pop Total	Fold Enrichment	Bonferroni	Benjamini	FDR
SMART	SM00214:VWC	8	0.566974	0.0204489	Z74615, NM_015424, U06711, NM_152718, BC036806, NM_001554, U78551, NM_003246	642	40	9079	2.82835	0.99871	0.99871	24.3513
INTERPRO	IPR001007:von Willebrand factor, type C	8	0.566974	0.0232566	Z74615, NM_015424, U06711, NM_152718, BC036806, NM_001554, U78551, NM_003246	1207	40	16659	2.7604	1	0.962572	32.9675
UP_SEQ_FEATURE	domain:CTCK	5	0.354359	0.0921193	NM_152654, U06711, NM_022469, NM_001554, U78551	1332	25	19113	2.86982	1	0.999962	82.7362
SMART	SM00041:CT	4	0.283487	0.257454	U06711, NM_022469, NM_001554, U78551	642	25	9079	2.26268	1	0.984507	98.2059
INTERPRO	IPR006207:Cystine knot, C-terminal	4	0.283487	0.269866	U06711, NM_022469, NM_001554, U78551	1207	25	16659	2.20832	1	0.999884	99.5235
INTERPRO	IPR006208:Cystine knot	3	0.212615	0.324319	U06711, NM_001554, U78551	1207	16	16659	2.58787	1	0.999942	99.8724
Annotation Cluster 55	Enrichment Score: 0.9781655067601046
Category	Term	Count	%	PValue	Genes	List Total	Pop Hits	Pop Total	Fold Enrichment	Bonferroni	Benjamini	FDR
GOTERM_BP_FAT	GO:0055066~di-, tri-valent inorganic cation homeostasis	26	1.84266	0.049395	NM_004752, NM_001063, NM_000506, NM_002467, NM_003227, NM_000728, NM_000574, NM_000316, NM_000410, BC062668, NM_016568, NM_005284, J03474, NM_000916, BX647327, NM_000636, NM_001741, NM_000617, NM_000376, S81734, NM_001124, NM_001838, AF208541, NM_000796, NM_021902	1001	239	13528	1.4702	1	0.764733	60.4412
GOTERM_BP_FAT	GO:0055082~cellular chemical homeostasis	38	2.69313	0.0522044	NM_004752, NM_001063, NM_000506, NM_194293, NM_002467, NM_003227, NM_000520, NM_004497, NM_033507, NM_138578, NM_000728, NM_000574, NM_000316, NM_000410, BC062668, NM_016568, NM_000332, NM_000533, NM_005284, NM_014191, J03474, NM_000916, BX647327, NM_002744, NM_001741, NM_000636, S81734, NM_000376, NM_000675, NM_007308, NM_001124, NM_001838, AF208541, NM_000796, NM_000751, NM_021902, NM_181538	1001	380	13528	1.35145	1	0.767715	62.5277
GOTERM_BP_FAT	GO:0048878~chemical homeostasis	49	3.47271	0.0526277	NM_004752, NM_001063, NM_000506, NM_194293, NM_002467, NM_000520, NM_003227, NM_174936, NM_003376, NM_004497, NM_138578, NM_033507, NM_000728, NM_001142, NM_000574, NM_000787, NM_020390, NM_000316, NM_000410, BC062668, NM_016568, NM_000332, NM_000533, NM_005284, NM_205860, J03474, NM_014191, NM_000916, NM_002009, BX647327, NM_000236, NM_002744, NM_000636, NM_001741, NM_000376, NM_000617, S81734, …	1001	512	13528	1.29338	1	0.762656	62.8328
GOTERM_BP_FAT	GO:0007204~elevation of cytosolic calcium ion concentration	14	0.992204	0.061993	NM_016568, NM_000506, NM_005284, J03474, NM_000916, NM_001741, S81734, NM_001124, NM_001838, NM_000574, AF208541, NM_000316, BC062668	1001	110	13528	1.72003	1	0.780681	69.0136
GOTERM_BP_FAT	GO:0030005~cellular di-, tri-valent inorganic cation homeostasis	24	1.70092	0.0762734	NM_004752, NM_016568, NM_001063, NM_000506, NM_005284, J03474, NM_000916, NM_002467, NM_003227, BX647327, NM_001741, S81734, NM_000376, NM_000728, NM_001124, NM_000574, NM_001838, AF208541, NM_000796, NM_021902, NM_000316, NM_000410, BC062668	1001	227	13528	1.42884	1	0.809036	76.601
GOTERM_BP_FAT	GO:0042592~homeostatic process	67	4.74841	0.079403	NM_001063, NM_000506, NM_203377, NM_174936, NM_012205, NM_001001419, NM_033507, NM_000574, NM_000787, NM_002872, AB011157, NM_002166, NM_020390, NM_000316, NM_000410, BC062668, NM_000332, NM_005284, NM_014191, J03474, NM_000916, NM_198514, NM_002009, NM_000236, NM_031286, NM_007110, NM_000617, S81734, NM_000376, NM_000379, NM_007308, NM_001124, NM_000796, NM_000751, NM_015627, X02160, NM_181538, …	1001	751	13528	1.20569	1	0.812936	78.0105
GOTERM_BP_FAT	GO:0006873~cellular ion homeostasis	36	2.55138	0.0884953	NM_004752, NM_001063, NM_000506, NM_194293, NM_002467, NM_003227, NM_000520, NM_138578, NM_000728, NM_000574, NM_000316, NM_000410, BC062668, NM_016568, NM_000332, NM_000533, NM_005284, NM_014191, J03474, NM_000916, BX647327, NM_002744, NM_001741, NM_000636, S81734, NM_000376, NM_000675, NM_007308, NM_001124, NM_001838, AF208541, NM_000796, NM_000751, NM_021902, NM_181538	1001	374	13528	1.30086	1	0.828738	81.6643
GOTERM_BP_FAT	GO:0051480~cytosolic calcium ion homeostasis	14	0.992204	0.0957225	NM_016568, NM_000506, NM_005284, J03474, NM_000916, NM_001741, S81734, NM_001124, NM_001838, NM_000574, AF208541, NM_000316, BC062668	1001	118	13528	1.60341	1	0.835938	84.1508
GOTERM_BP_FAT	GO:0019725~cellular homeostasis	43	3.04748	0.105499	NM_004752, NM_001063, NM_000506, NM_032339, NM_194293, NM_002467, NM_003227, NM_000520, NM_012205, NM_004497, NM_033507, NM_138578, NM_000728, NM_000574, NM_000316, NM_000410, BC062668, NM_016568, NM_000332, NM_005284, NM_000533, NM_014191, J03474, NM_000916, NM_198514, BX647327, NM_031286, NM_002744, NM_001741, NM_000636, S81734, NM_000376, NM_000675, NM_007308, NM_018445, NM_001124, NM_001838, …	1001	466	13528	1.24704	1	0.856685	87.011
GOTERM_BP_FAT	GO:0050801~ion homeostasis	38	2.69313	0.118035	NM_004752, NM_001063, NM_000506, NM_194293, NM_002467, NM_003227, NM_000520, NM_138578, NM_000728, NM_001142, NM_000574, NM_000316, NM_000410, BC062668, NM_016568, NM_000332, NM_005284, NM_000533, NM_014191, J03474, NM_000916, BX647327, NM_002744, NM_001741, NM_000636, S81734, NM_000376, NM_000617, NM_000675, NM_007308, NM_001124, NM_001838, AF208541, NM_000796, NM_000751, NM_021902, NM_181538	1001	409	13528	1.25562	1	0.87315	89.9685
GOTERM_BP_FAT	GO:0006874~cellular calcium ion homeostasis	19	1.34656	0.130768	NM_004752, NM_016568, NM_000506, NM_005284, J03474, NM_000916, NM_001741, NM_000376, S81734, NM_000728, NM_001124, NM_000574, NM_001838, AF208541, NM_000796, NM_021902, NM_000316, BC062668	1001	183	13528	1.40314	1	0.883699	92.3132
GOTERM_BP_FAT	GO:0055074~calcium ion homeostasis	19	1.34656	0.155588	NM_004752, NM_016568, NM_000506, NM_005284, J03474, NM_000916, NM_001741, NM_000376, S81734, NM_000728, NM_001124, NM_000574, NM_001838, AF208541, NM_000796, NM_021902, NM_000316, BC062668	1001	188	13528	1.36583	1	0.901759	95.4771
GOTERM_BP_FAT	GO:0030003~cellular cation homeostasis	24	1.70092	0.181727	NM_004752, NM_016568, NM_001063, NM_000506, NM_005284, J03474, NM_000916, NM_002467, NM_003227, BX647327, NM_001741, S81734, NM_000376, NM_000728, NM_001124, NM_000574, NM_001838, AF208541, NM_000796, NM_021902, NM_000316, NM_000410, BC062668	1001	254	13528	1.27696	1	0.921262	97.4566
GOTERM_BP_FAT	GO:0006875~cellular metal ion homeostasis	19	1.34656	0.200185	NM_004752, NM_016568, NM_000506, NM_005284, J03474, NM_000916, NM_001741, NM_000376, S81734, NM_000728, NM_001124, NM_000574, NM_001838, AF208541, NM_000796, NM_021902, NM_000316, BC062668	1001	196	13528	1.31008	1	0.927917	98.325
GOTERM_BP_FAT	GO:0055080~cation homeostasis	26	1.84266	0.218876	NM_004752, NM_001063, NM_000506, NM_002467, NM_003227, NM_000728, NM_000574, NM_000316, NM_000410, BC062668, NM_016568, NM_005284, J03474, NM_000916, BX647327, NM_000636, NM_001741, NM_000617, NM_000376, S81734, NM_001124, NM_001838, AF208541, NM_000796, NM_021902	1001	286	13528	1.22859	1	0.93944	98.9136
GOTERM_BP_FAT	GO:0055065~metal ion homeostasis	19	1.34656	0.256727	NM_004752, NM_016568, NM_000506, NM_005284, J03474, NM_000916, NM_001741, NM_000376, S81734, NM_000728, NM_001124, NM_000574, NM_001838, AF208541, NM_000796, NM_021902, NM_000316, BC062668	1001	205	13528	1.25256	1	0.95136	99.5624
Annotation Cluster 56	Enrichment Score: 0.9616585902381122
Category	Term	Count	%	PValue	Genes	List Total	Pop Hits	Pop Total	Fold Enrichment	Bonferroni	Benjamini	FDR
SMART	SM00214:VWC	8	0.566974	0.0204489	Z74615, NM_015424, U06711, NM_152718, BC036806, NM_001554, U78551, NM_003246	642	40	9079	2.82835	0.99871	0.99871	24.3513
INTERPRO	IPR001007:von Willebrand factor, type C	8	0.566974	0.0232566	Z74615, NM_015424, U06711, NM_152718, BC036806, NM_001554, U78551, NM_003246	1207	40	16659	2.7604	1	0.962572	32.9675
UP_SEQ_FEATURE	glycosylation site:C-linked (Man)	4	0.283487	0.0688586	U06711, NM_000066, U78551, NM_003246	1332	14	19113	4.09974	1	0.999871	72.6579
UP_SEQ_FEATURE	domain:VWFC	4	0.283487	0.125947	Z74615, BC036806, NM_001554, NM_003246	1332	18	19113	3.18869	1	0.999983	91.3423
UP_SEQ_FEATURE	domain:VWFC 1	4	0.283487	0.142226	NM_015424, U06711, NM_152718, U78551	1332	19	19113	3.02086	1	0.999985	93.8483
UP_SEQ_FEATURE	domain:VWFC 2	4	0.283487	0.142226	NM_015424, U06711, NM_152718, U78551	1332	19	19113	3.02086	1	0.999985	93.8483
GOTERM_BP_FAT	GO:0010810~regulation of cell-substrate adhesion	6	0.42523	0.251199	NM_001850, Z74615, NM_002744, BC036806, NM_001554, NM_003246	1001	46	13528	1.76276	1	0.949343	99.4988
UP_SEQ_FEATURE	domain:VWFC 3	3	0.212615	0.254507	NM_015424, NM_152718, U78551	1332	14	19113	3.07481	1	0.999992	99.5197
UP_SEQ_FEATURE	short sequence motif:Cell attachment site	8	0.566974	0.414987	NM_005928, NM_032470, Z74615, NM_000597, NM_000596, U06711, BC036806, NM_003246	1332	88	19113	1.30446	1	1	99.9941
Annotation Cluster 57	Enrichment Score: 0.9493702154540399
Category	Term	Count	%	PValue	Genes	List Total	Pop Hits	Pop Total	Fold Enrichment	Bonferroni	Benjamini	FDR
GOTERM_BP_FAT	GO:0016441~posttranscriptional gene silencing	6	0.42523	0.0164135	NM_022720, NM_198700, NM_012199, NM_005900, NM_004178, NM_014494	1001	21	13528	3.86128	1	0.546191	26.1385
GOTERM_BP_FAT	GO:0035194~posttranscriptional gene silencing by RNA	6	0.42523	0.0164135	NM_022720, NM_198700, NM_012199, NM_005900, NM_004178, NM_014494	1001	21	13528	3.86128	1	0.546191	26.1385
GOTERM_BP_FAT	GO:0035195~gene silencing by miRNA	5	0.354359	0.0325134	NM_022720, NM_012199, NM_005900, NM_004178, NM_014494	1001	17	13528	3.97485	1	0.687627	45.3992
GOTERM_BP_FAT	GO:0016458~gene silencing	9	0.637845	0.0523357	NM_022720, AK131390, NM_198700, NM_012199, NM_005900, NM_004178, NM_003072, NM_016538, NM_014494	1001	56	13528	2.17197	1	0.765949	62.6225
GOTERM_BP_FAT	GO:0031047~gene silencing by RNA	6	0.42523	0.092781	NM_022720, NM_198700, NM_012199, NM_005900, NM_004178, NM_014494	1001	33	13528	2.45718	1	0.835525	83.1799
GOTERM_BP_FAT	GO:0040029~regulation of gene expression, epigenetic	10	0.708717	0.113758	NM_022720, AK131390, NM_198700, NM_012199, NM_005900, NM_004178, NM_018845, NM_003072, NM_016538, NM_014494	1001	77	13528	1.75513	1	0.865223	89.0395
GOTERM_BP_FAT	GO:0035196~gene silencing by miRNA, production of miRNAs	3	0.212615	0.220931	NM_022720, NM_005900, NM_004178	1001	12	13528	3.37862	1	0.939044	98.9647
GOTERM_BP_FAT	GO:0031050~dsRNA fragmentation	3	0.212615	0.249116	NM_022720, NM_005900, NM_004178	1001	13	13528	3.11873	1	0.949232	99.4727
GOTERM_BP_FAT	GO:0043331~response to dsRNA	4	0.283487	0.280466	NM_022720, NM_005900, NM_002745, NM_004178	1001	25	13528	2.16232	1	0.957206	99.7584
SP_PIR_KEYWORDS	rna-mediated gene silencing	3	0.212615	0.566753	NM_012199, NM_004178, NM_014494	1333	27	19235	1.60332	1	0.934023	99.9996
SP_PIR_KEYWORDS	translation regulation	4	0.283487	0.851704	BC071577, NM_012199, NM_004178, NM_014494, NM_005105	1333	67	19235	0.861484	1	0.991499	100
Annotation Cluster 58	Enrichment Score: 0.9467709261270425
Category	Term	Count	%	PValue	Genes	List Total	Pop Hits	Pop Total	Fold Enrichment	Bonferroni	Benjamini	FDR
SP_PIR_KEYWORDS	chromatin regulator	25	1.77179	0.0126815	NM_025256, NM_006339, NM_004634, NM_004497, NM_006109, NM_002893, BC039881, AB011157, NM_003074, NM_012432, NM_003072, NM_020189, NM_018489, U00930, NM_003883, BC033116, NM_003601, NM_006709, NM_006060, NM_006852, NM_020193, BX648236, NM_182710, NM_018039, NM_006044, NM_016290	1333	213	19235	1.69365	0.999705	0.287333	17.3072
GOTERM_BP_FAT	GO:0016568~chromatin modification	29	2.05528	0.0506621	AK091476, NM_025256, NM_006339, NM_004634, NM_006284, NM_006109, NM_002893, BC039881, AK131390, AB011157, NM_003074, NM_012432, NM_003072, NM_020189, NM_014735, NM_018489, U00930, NM_006301, NM_003883, BC033116, NM_003601, NM_006709, NM_001538, NM_006852, NM_020193, BX648236, NM_182710, NM_018039, NM_016290, NM_006044	1001	274	13528	1.43037	1	0.765311	61.3954
GOTERM_BP_FAT	GO:0016569~covalent chromatin modification	14	0.992204	0.138852	NM_020189, NM_014735, NM_006301, NM_004634, NM_003883, NM_006284, NM_006109, AK131390, NM_001538, AB011157, NM_003072, NM_182710, NM_006044, NM_016290	1001	126	13528	1.50161	1	0.893105	93.5217
GOTERM_BP_FAT	GO:0016570~histone modification	13	0.921332	0.190293	NM_020189, NM_014735, NM_006301, NM_004634, NM_003883, NM_006284, NM_006109, AK131390, NM_001538, AB011157, NM_182710, NM_006044, NM_016290	1001	122	13528	1.44007	1	0.924313	97.9023
GOTERM_BP_FAT	GO:0006325~chromatin organization	33	2.33877	0.236119	AK091476, NM_025256, NM_006339, NM_004634, NM_006284, NM_006109, NM_003516, NM_002893, BC039881, AK131390, NM_004825, AB011157, NM_003074, NM_012432, NM_003072, NM_020189, NM_014735, NM_021065, NM_018489, U00930, NM_006301, NM_003530, NM_003883, BC033116, NM_003601, NM_006709, NM_001538, NM_033512, NM_006852, NM_020193, BX648236, NM_182710, NM_018039, NM_016290, NM_006044	1001	378	13528	1.17984	1	0.94531	99.278
GOTERM_BP_FAT	GO:0051276~chromosome organization	37	2.62225	0.520494	AK091476, NM_025256, NM_021141, NM_006339, NM_004634, NM_006284, NM_006109, NM_003516, NM_002893, BC039881, AK131390, NM_004825, AB011157, NM_003074, NM_012432, NM_003072, NM_005732, NM_004724, NM_020189, NM_014735, NM_021065, NM_018489, U00930, NM_006301, NM_003530, NM_007110, NM_003883, BC033116, NM_003601, NM_006709, NM_001538, NM_033512, NM_006852, NM_020193, BX648236, NM_182710, NM_018039, N…	1001	485	13528	1.031	1	0.991368	99.9999
Annotation Cluster 59	Enrichment Score: 0.9361940237693165
Category	Term	Count	%	PValue	Genes	List Total	Pop Hits	Pop Total	Fold Enrichment	Bonferroni	Benjamini	FDR
GOTERM_MF_FAT	GO:0045309~protein phosphorylated amino acid binding	4	0.283487	0.0537353	NM_006154, NM_015627, NM_002745, NM_002086	962	12	12983	4.49861	1	0.958843	59.1037
GOTERM_MF_FAT	GO:0001784~phosphotyrosine binding	3	0.212615	0.0895949	NM_015627, NM_002745, NM_002086	962	7	12983	5.78393	1	0.968263	78.1185
GOTERM_MF_FAT	GO:0051219~phosphoprotein binding	4	0.283487	0.322756	NM_006154, NM_015627, NM_002745, NM_002086	962	27	12983	1.99938	1	0.992732	99.818
Annotation Cluster 60	Enrichment Score: 0.9346224703984557
Category	Term	Count	%	PValue	Genes	List Total	Pop Hits	Pop Total	Fold Enrichment	Bonferroni	Benjamini	FDR
GOTERM_MF_FAT	GO:0008092~cytoskeletal protein binding	51	3.61446	0.0200747	NM_016140, BX641075, NM_025213, NM_002018, NM_022489, NM_018184, NM_031475, NM_024101, AB028952, NM_032119, NM_014945, NM_000555, NM_007308, AL137287, NM_015978, NM_147168, NM_002670, NM_032041, NM_005186, NM_002512, NM_005766, NM_138621, NM_001903, NM_033044, NM_018967, NM_194293, NM_202470, NM_003370, NM_004039, NM_015385, NM_003275, NM_145728, NM_002998, AL137543, NM_004945, NM_032885, NM_0208…	962	504	12983	1.36565	1	0.934986	27.984
SP_PIR_KEYWORDS	actin-binding	21	1.48831	0.26543	NM_025213, BX641075, NM_033044, NM_194293, NM_018967, NM_002018, NM_031426, NM_014751, NM_033328, NM_022489, NM_003370, AL137287, NM_021149, NM_002670, NM_031475, NM_003275, NM_001102, AB028952, AL137543, NM_006044, NM_020859	1333	247	19235	1.22683	1	0.829706	98.9879
GOTERM_MF_FAT	GO:0003779~actin binding	28	1.98441	0.294804	BX641075, NM_025213, NM_033044, NM_194293, NM_018967, NM_002018, NM_202470, NM_022489, NM_003370, NM_015385, NM_031475, NM_003275, NM_024101, AB028952, AL137543, NM_020859, NM_014945, NM_014751, NM_031426, NM_033328, AL137287, NM_015888, NM_021149, NM_002670, NM_032041, NM_001102, NM_033393, NM_006044	962	326	12983	1.15915	1	0.990973	99.6497
Annotation Cluster 61	Enrichment Score: 0.9315116097358385
Category	Term	Count	%	PValue	Genes	List Total	Pop Hits	Pop Total	Fold Enrichment	Bonferroni	Benjamini	FDR
GOTERM_CC_FAT	GO:0044459~plasma membrane part	185	13.1113	0.0603796	NM_001063, NM_000166, NM_174934, NM_016557, NM_019034, NM_152219, NM_006016, NM_174936, NM_004355, NM_007053, NM_000066, BX641138, NM_018849, NM_182314, NM_002587, NM_003246, NM_016084, NM_002121, NM_000574, NM_016946, BC020788, NM_000888, NM_000316, NM_000410, NM_006672, NM_006539, NM_005284, NM_000916, AL162054, AK056227, NM_020526, NM_015981, NM_000617, NM_005281, NM_001725, NM_201524, AL83238…	963	2203	12782	1.11463	1	0.680295	59.5228
GOTERM_CC_FAT	GO:0031226~intrinsic to plasma membrane	102	7.22892	0.151433	NM_174934, NM_006016, NM_152219, NM_016557, NM_007053, NM_000066, NM_018849, NM_002587, BC020788, NM_000574, NM_000888, NM_000316, NM_000410, NM_006672, NM_005284, NM_000916, AL162054, AK056227, NM_020526, NM_005281, NM_201524, NM_001725, NM_012064, NM_005684, NM_005683, NM_003999, NM_012449, NM_004476, NM_000796, BQ682674, NM_005925, NM_000245, NM_213611, NM_005835, NM_003273, NM_004512, NM_0153…	963	1215	12782	1.11429	1	0.837411	90.7877
GOTERM_CC_FAT	GO:0005887~integral to plasma membrane	99	7.0163	0.175532	NM_174934, NM_006016, NM_152219, NM_016557, NM_000066, NM_018849, NM_002587, BC020788, NM_000574, NM_000888, NM_000316, NM_000410, NM_006672, NM_005284, NM_000916, AL162054, AK056227, NM_020526, NM_005281, NM_201524, NM_001725, NM_012064, NM_005684, NM_005683, NM_003999, NM_012449, NM_004476, NM_000796, BQ682674, NM_005925, NM_000245, NM_213611, NM_005835, NM_003273, NM_004512, NM_015385, NM_0018…	963	1188	12782	1.10609	1	0.834387	93.9373
Annotation Cluster 62	Enrichment Score: 0.9283470229414456
Category	Term	Count	%	PValue	Genes	List Total	Pop Hits	Pop Total	Fold Enrichment	Bonferroni	Benjamini	FDR
SMART	SM00592:BRK	3	0.212615	0.0617136	U00930, NM_003072, BC033116	642	6	9079	7.07087	1	0.998927	57.701
INTERPRO	IPR006576:BRK domain	3	0.212615	0.0645941	U00930, NM_003072, BC033116	1207	6	16659	6.90099	1	0.994853	67.8596
INTERPRO	IPR000330:SNF2-related	4	0.283487	0.411514	NM_003601, U00930, NM_003072, BC033116	1207	32	16659	1.72525	1	0.999971	99.9878
Annotation Cluster 63	Enrichment Score: 0.9209082804976674
Category	Term	Count	%	PValue	Genes	List Total	Pop Hits	Pop Total	Fold Enrichment	Bonferroni	Benjamini	FDR
GOTERM_MF_FAT	GO:0008374~O-acyltransferase activity	9	0.637845	0.00685341	NM_025225, NM_020133, NM_004003, NM_012320, AF071510, NM_032564, NM_025098, NM_017839, NM_178176	962	39	12983	3.11443	0.999762	0.811444	10.5354
GOTERM_MF_FAT	GO:0016411~acylglycerol O-acyltransferase activity	5	0.354359	0.0210637	NM_025225, NM_020133, NM_032564, NM_025098, NM_178176	962	15	12983	4.49861	1	0.924402	29.1517
GOTERM_BP_FAT	GO:0018904~organic ether metabolic process	8	0.566974	0.0938103	NM_025225, NM_000499, NM_000761, NM_174936, NM_000236, NM_001752, NM_032564, NM_025098	1001	53	13528	2.03992	1	0.837386	83.5259
GOTERM_BP_FAT	GO:0019432~triglyceride biosynthetic process	3	0.212615	0.139048	NM_025225, NM_032564, NM_025098	1001	9	13528	4.50483	1	0.892445	93.5487
GOTERM_BP_FAT	GO:0006638~neutral lipid metabolic process	7	0.496102	0.161652	NM_025225, NM_174936, NM_000236, NM_001752, NM_032564, NM_025098, NM_007308	1001	50	13528	1.89203	1	0.909311	96.0362
GOTERM_BP_FAT	GO:0006641~triglyceride metabolic process	6	0.42523	0.209537	NM_025225, NM_174936, NM_000236, NM_001752, NM_032564, NM_025098	1001	43	13528	1.88574	1	0.932495	98.6495
GOTERM_BP_FAT	GO:0046460~neutral lipid biosynthetic process	3	0.212615	0.220931	NM_025225, NM_032564, NM_025098	1001	12	13528	3.37862	1	0.939044	98.9647
GOTERM_BP_FAT	GO:0046463~acylglycerol biosynthetic process	3	0.212615	0.220931	NM_025225, NM_032564, NM_025098	1001	12	13528	3.37862	1	0.939044	98.9647
GOTERM_BP_FAT	GO:0046504~glycerol ether biosynthetic process	3	0.212615	0.249116	NM_025225, NM_032564, NM_025098	1001	13	13528	3.11873	1	0.949232	99.4727
GOTERM_BP_FAT	GO:0006639~acylglycerol metabolic process	6	0.42523	0.294694	NM_025225, NM_174936, NM_000236, NM_001752, NM_032564, NM_025098	1001	49	13528	1.65483	1	0.961685	99.8324
GOTERM_BP_FAT	GO:0006662~glycerol ether metabolic process	6	0.42523	0.324358	NM_025225, NM_174936, NM_000236, NM_001752, NM_032564, NM_025098	1001	51	13528	1.58994	1	0.966314	99.9237
Annotation Cluster 64	Enrichment Score: 0.9152195861604399
Category	Term	Count	%	PValue	Genes	List Total	Pop Hits	Pop Total	Fold Enrichment	Bonferroni	Benjamini	FDR
GOTERM_CC_FAT	GO:0044432~endoplasmic reticulum part	36	2.55138	0.0469594	NM_000166, NM_003713, BX647476, NM_002905, M60333, NM_003273, NM_020120, NM_000766, NM_000761, NM_003133, NM_182760, NM_019891, NM_007169, NM_000127, NM_024090, NM_021928, NM_014489, NM_001266, NM_000780, NM_000055, NM_018112, NM_080476, NM_002668, U59227, NM_018445, NM_006894, AF339770, NM_015411, NM_005866, NM_000113, NM_002153, NM_007175, NM_001249, NM_000778, AL833218, NM_006928	963	347	12782	1.37704	1	0.63998	50.2661
GOTERM_CC_FAT	GO:0012505~endomembrane system	70	4.96102	0.0902816	NM_000166, NM_006876, NM_018849, NM_004481, NM_002872, NM_019891, NM_020390, NM_005013, NM_000127, NM_024090, NM_006539, NM_014489, NM_021928, NM_004193, NM_015981, NM_000954, NM_003383, NM_002668, NM_002264, NM_007114, NM_032041, AY358091, NM_005866, NM_015627, NM_002153, NM_152338, NM_007357, AL833218, NM_006928, NM_004716, NM_022740, NM_202470, NM_003713, BC050383, AK128844, NM_178812, NM_0032…	963	782	12782	1.18813	1	0.762009	74.693
GOTERM_CC_FAT	GO:0005789~endoplasmic reticulum membrane	25	1.77179	0.219489	NM_000166, NM_003713, NM_003273, NM_000766, NM_000761, NM_003133, NM_019891, NM_007169, NM_000127, NM_024090, NM_014489, NM_021928, NM_000780, NM_018112, NM_002668, NM_080476, NM_018445, U59227, NM_006894, NM_005866, NM_002153, NM_007175, NM_000778, AL833218, NM_006928	963	269	12782	1.23356	1	0.863812	97.2641
GOTERM_CC_FAT	GO:0042175~nuclear envelope-endoplasmic reticulum network	26	1.84266	0.234632	NM_000166, NM_003713, NM_003273, NM_000766, NM_000761, NM_003133, NM_019891, NM_007169, NM_005013, NM_000127, NM_024090, NM_014489, NM_021928, NM_000780, NM_018112, NM_080476, NM_002668, NM_018445, U59227, NM_006894, NM_005866, NM_002153, NM_007175, NM_000778, AL833218, NM_006928	963	284	12782	1.21514	1	0.864642	97.9415
Annotation Cluster 65	Enrichment Score: 0.8971382104282825
Category	Term	Count	%	PValue	Genes	List Total	Pop Hits	Pop Total	Fold Enrichment	Bonferroni	Benjamini	FDR
SP_PIR_KEYWORDS	serine proteinase inhibitor	6	0.42523	0.0154452	NM_006528, NM_006215, NM_004568, NM_003122, NM_000185, NM_000934	1333	22	19235	3.93542	0.999951	0.317069	20.6877
GOTERM_MF_FAT	GO:0030414~peptidase inhibitor activity	18	1.27569	0.060125	NM_006528, NM_006215, NM_175739, NM_020398, NM_001899, NM_014375, NM_004568, NM_002216, NM_007308, U78551, NM_000934, NM_138578, NM_172131, NM_021197, NM_016252, NM_000412, NM_003122, NM_000185	962	153	12983	1.58775	1	0.956457	63.3521
GOTERM_MF_FAT	GO:0004857~enzyme inhibitor activity	28	1.98441	0.0668298	NM_006528, NM_006215, NM_175739, NM_001899, NM_003020, NM_016147, NM_000389, NM_138578, NM_004039, NM_172131, NM_021197, NM_000412, NM_020398, NM_004152, NM_014375, NM_004568, NM_002766, NM_002216, NM_007308, U78551, NM_000934, NM_001153, NM_030920, NM_016252, NM_003122, NM_144608, NM_000185, NM_002537	962	270	12983	1.39957	1	0.955284	67.3626
SP_PIR_KEYWORDS	Serine protease inhibitor	10	0.708717	0.100931	NM_006528, NM_006215, NM_175739, NM_020398, NM_004568, NM_021197, NM_003122, NM_000185, NM_002216, NM_000934	1333	80	19235	1.80373	1	0.664834	79.4898
GOTERM_MF_FAT	GO:0004866~endopeptidase inhibitor activity	16	1.13395	0.117475	NM_006528, NM_006215, NM_175739, NM_020398, NM_001899, NM_014375, NM_004568, NM_002216, NM_007308, NM_000934, NM_138578, NM_021197, NM_016252, NM_000412, NM_003122, NM_000185	962	145	12983	1.4892	1	0.977397	86.7745
SP_PIR_KEYWORDS	protease inhibitor	12	0.850461	0.121702	NM_006528, NM_006215, NM_175739, NM_020398, NM_001899, NM_004568, NM_021197, NM_016252, NM_003122, NM_000185, NM_002216, NM_000934	1333	107	19235	1.6183	1	0.682762	85.5184
GOTERM_MF_FAT	GO:0004867~serine-type endopeptidase inhibitor activity	11	0.779589	0.141803	NM_006528, NM_006215, NM_175739, NM_020398, NM_004568, NM_021197, NM_000412, NM_003122, NM_000185, NM_002216, NM_000934	962	92	12983	1.61363	1	0.977305	91.5884
PIR_SUPERFAMILY	PIRSF001630:serpin	5	0.354359	0.271354	NM_006215, NM_175739, NM_004568, NM_000185, NM_000934	595	33	7396	1.88337	1	1	99.123
SMART	SM00093:SERPIN	5	0.354359	0.311735	NM_006215, NM_175739, NM_004568, NM_000185, NM_000934	642	40	9079	1.76772	1	0.98638	99.3565
INTERPRO	IPR000215:Protease inhibitor I4, serpin	5	0.354359	0.328371	NM_006215, NM_175739, NM_004568, NM_000185, NM_000934	1207	40	16659	1.72525	1	0.999942	99.8848
UP_SEQ_FEATURE	site:Reactive bond	5	0.354359	0.383723	NM_006528, NM_006215, NM_004568, NM_003122, NM_000185	1332	45	19113	1.59434	1	0.999999	99.9849
Annotation Cluster 66	Enrichment Score: 0.8852392521428364
Category	Term	Count	%	PValue	Genes	List Total	Pop Hits	Pop Total	Fold Enrichment	Bonferroni	Benjamini	FDR
SMART	SM00462:PTB	6	0.42523	0.12685	NM_022748, AB007940, BC020788, NM_001163, NM_015627, NM_183001	642	38	9079	2.23291	1	0.987322	83.9942
UP_SEQ_FEATURE	domain:PID	5	0.354359	0.12695	AB007940, BC020788, NM_001163, NM_015627, NM_183001	1332	28	19113	2.56234	1	0.99998	91.5211
INTERPRO	IPR006020:Phosphotyrosine interaction region	6	0.42523	0.137202	NM_022748, AB007940, BC020788, NM_001163, NM_015627, NM_183001	1207	38	16659	2.17926	1	0.999131	91.8611
Annotation Cluster 67	Enrichment Score: 0.8812210970006397
Category	Term	Count	%	PValue	Genes	List Total	Pop Hits	Pop Total	Fold Enrichment	Bonferroni	Benjamini	FDR
GOTERM_CC_FAT	GO:0031988~membrane-bounded vesicle	52	3.68533	0.104059	NM_015717, NM_001063, NM_000601, NM_003020, NM_016146, NM_002394, NM_003246, NM_013379, NM_001163, NM_000787, NM_000412, M60502, NM_006539, NM_015981, AK127073, NM_030920, NM_024958, NM_032041, NM_000796, NM_015627, NM_152338, NM_024832, NM_006928, NM_003376, NM_202470, AK128844, NM_004039, NM_004488, NM_194356, AB011131, NM_014923, NM_006949, NM_015193, NM_005803, NM_003038, U67093, NM_014751, N…	963	568	12782	1.21514	1	0.78464	79.7236
GOTERM_CC_FAT	GO:0016023~cytoplasmic membrane-bounded vesicle	50	3.54359	0.119617	NM_015717, NM_001063, NM_000601, NM_003020, NM_016146, NM_002394, NM_003246, NM_013379, NM_001163, NM_000787, NM_000412, M60502, NM_006539, NM_015981, AK127073, NM_030920, NM_024958, NM_032041, NM_000796, NM_015627, NM_152338, NM_024832, NM_006928, NM_003376, NM_202470, AK128844, NM_004039, NM_004488, NM_194356, AB011131, NM_006949, NM_014923, NM_015193, NM_005803, NM_003038, U67093, NM_014751, N…	963	550	12782	1.20665	1	0.807944	84.2779
GOTERM_CC_FAT	GO:0031410~cytoplasmic vesicle	57	4.03969	0.132878	NM_001063, NM_015717, NM_000601, NM_003020, NM_016146, NM_002394, NM_003246, NM_013379, NM_001163, NM_000787, NM_000412, NM_002189, M60502, NM_000410, NM_006539, NM_015981, NM_000617, AK127073, NM_030920, NM_032041, NM_024958, NM_000796, NM_015627, NM_152338, NM_024832, NM_006928, NM_003376, NM_202470, AK128844, NM_004039, NM_181509, NM_004488, NM_000597, NM_194356, AB011131, NM_014923, NM_006949…	963	642	12782	1.17845	1	0.828066	87.3878
GOTERM_CC_FAT	GO:0031982~vesicle	59	4.18143	0.14119	NM_001063, NM_015717, NM_000601, NM_003020, NM_016146, NM_002394, NM_003246, NM_013379, NM_001163, NM_000787, NM_000412, NM_002189, M60502, NM_000410, NM_006539, NM_015981, NM_000617, AK127073, NM_030920, NM_032041, NM_024958, NM_000796, NM_015627, NM_152338, NM_024832, NM_006928, NM_003376, NM_202470, AK128844, NM_004039, NM_181509, NM_004488, NM_000597, NM_194356, AB011131, NM_014923, NM_006949…	963	670	12782	1.16883	1	0.82744	89.0342
GOTERM_CC_FAT	GO:0044433~cytoplasmic vesicle part	19	1.34656	0.168098	NM_000601, NM_006539, NM_003376, NM_016429, NM_015981, AK128844, AK023303, NM_000934, NM_003246, NM_004488, NM_032041, NM_001102, NM_000787, NM_015627, AK125929, NM_001831, NM_000412, NM_003005, NM_152338	963	187	12782	1.3486	1	0.841797	93.0932
Annotation Cluster 68	Enrichment Score: 0.878170211215131
Category	Term	Count	%	PValue	Genes	List Total	Pop Hits	Pop Total	Fold Enrichment	Bonferroni	Benjamini	FDR
GOTERM_BP_FAT	GO:0032680~regulation of tumor necrosis factor production	7	0.496102	0.0239859	NM_002468, NM_003263, NM_001243, NM_004122, NM_001725, NM_005178, NM_018445	1001	31	13528	3.05166	1	0.621874	35.8834
GOTERM_BP_FAT	GO:0042534~regulation of tumor necrosis factor biosynthetic process	4	0.283487	0.0326188	NM_003263, NM_001243, NM_004122, NM_005178	1001	10	13528	5.40579	1	0.685169	45.508
GOTERM_BP_FAT	GO:0001817~regulation of cytokine production	19	1.34656	0.121531	NM_002468, J03474, NM_145659, NM_001741, NM_005178, NM_001725, NM_018445, NM_003246, NM_020746, NM_021805, NM_003263, NM_021804, NM_001243, NM_002001, NM_004122, BX647110, NM_182710, NM_025240	1001	181	13528	1.41865	1	0.875189	90.672
GOTERM_BP_FAT	GO:0042108~positive regulation of cytokine biosynthetic process	6	0.42523	0.280036	NM_003263, NM_145659, NM_002001, NM_001243, NM_005178, NM_025240	1001	48	13528	1.68931	1	0.957332	99.7558
GOTERM_BP_FAT	GO:0042035~regulation of cytokine biosynthetic process	8	0.566974	0.305677	NM_021805, NM_003263, NM_145659, NM_002001, NM_001243, NM_004122, NM_005178, NM_025240	1001	74	13528	1.46103	1	0.963831	99.8743
GOTERM_BP_FAT	GO:0032649~regulation of interferon-gamma production	3	0.212615	0.661287	NM_145659, NM_005178, NM_025240	1001	30	13528	1.35145	1	0.997679	100
Annotation Cluster 69	Enrichment Score: 0.8771869546467144
Category	Term	Count	%	PValue	Genes	List Total	Pop Hits	Pop Total	Fold Enrichment	Bonferroni	Benjamini	FDR
GOTERM_MF_FAT	GO:0009055~electron carrier activity	27	1.91354	0.0125859	NM_003679, NM_004753, NM_003708, NM_000625, NM_012205, NM_000500, NM_000766, NM_000499, NM_000761, NM_030819, NM_019891, NM_000456, NM_003986, NM_001608, NM_016229, NM_000780, NM_031286, NM_000672, NM_000379, NM_013391, NM_016527, NM_000775, NM_012449, NM_000690, NM_006214, NM_000778, BC039065, NM_003313	962	221	12983	1.64881	1	0.888618	18.5383
SP_PIR_KEYWORDS	metalloprotein	16	1.13395	0.0244271	NM_001632, NM_000780, NM_000636, NM_000672, NM_000500, NM_001752, NM_000766, NM_031313, NM_000499, NM_000670, NM_000761, NM_001870, BX641105, NM_000298, NM_000456, NM_000778, BC039065	1333	124	19235	1.86192	1	0.398404	30.8049
SP_PIR_KEYWORDS	microsome	14	0.992204	0.0313282	NM_001076, NM_000348, NM_003708, NM_021928, NM_018009, NM_000780, NM_000500, NM_006894, NM_000766, NM_000775, NM_000499, NM_000761, AL833218, NM_000778	1333	106	19235	1.90583	1	0.449173	37.7459
UP_SEQ_FEATURE	metal ion-binding site:Iron (heme axial ligand)	13	0.921332	0.039403	BX647922, NM_000625, NM_000780, NM_000500, NM_001752, NM_022720, NM_000766, NM_000775, NM_000499, NM_012449, NM_000761, NM_000456, NM_000778	1332	98	19113	1.90345	1	0.998066	51.8416
SP_PIR_KEYWORDS	Monooxygenase	11	0.779589	0.0423141	NM_006894, NM_003679, NM_000775, NM_000766, NM_000499, NM_000761, NM_000787, NM_000780, NM_000500, NM_000778, AL833218	1333	78	19235	2.03498	1	0.489177	47.4699
SP_PIR_KEYWORDS	iron	27	1.91354	0.0908303	NM_001063, NM_203377, NM_000625, NM_012205, NM_024906, NM_000500, NM_001752, NM_001801, NM_022720, NM_000766, NM_000499, NM_000761, AB011157, NM_000456, NM_000410, NM_003986, BX647922, NM_000780, NM_000617, NM_000379, NM_005063, NM_000935, NM_000775, NM_012449, NM_006214, NM_018039, NM_000778	1333	285	19235	1.36704	1	0.648595	75.7776
SP_PIR_KEYWORDS	heme	13	0.921332	0.132701	NM_203377, BX647922, NM_000625, NM_000780, NM_000500, NM_001752, NM_022720, NM_000766, NM_000775, NM_000499, NM_000761, NM_000456, NM_000778	1333	121	19235	1.55032	1	0.692045	87.9961
SP_PIR_KEYWORDS	chromoprotein	8	0.566974	0.135684	NM_000766, NM_000499, NM_000761, NM_000780, NM_000500, NM_001752, NM_000456, NM_000778	1333	62	19235	1.86192	1	0.696034	88.5964
PIR_SUPERFAMILY	PIRSF000045:cytochrome P450 CYP2D6	5	0.354359	0.136178	NM_000775, NM_000766, NM_000499, NM_000761, NM_000500	595	25	7396	2.48605	1	1	88.8109
GOTERM_MF_FAT	GO:0046906~tetrapyrrole binding	14	0.992204	0.158433	NM_203377, BX647922, NM_000625, NM_000780, NM_000500, NM_001752, NM_013402, AK021916, NM_000766, NM_000775, NM_000499, NM_000761, NM_000456, NM_000778	962	129	12983	1.46467	1	0.980701	93.8721
INTERPRO	IPR017972:Cytochrome P450, conserved site	8	0.566974	0.159676	NM_000775, NM_000766, NM_000499, NM_000761, NM_000780, NM_015136, NM_000500, NM_000778	1207	62	16659	1.7809	1	0.999457	94.8033
GOTERM_MF_FAT	GO:0020037~heme binding	13	0.921332	0.184124	NM_203377, BX647922, NM_000625, NM_000780, NM_000500, NM_001752, NM_013402, NM_000766, NM_000775, NM_000499, NM_000761, NM_000456, NM_000778	962	121	12983	1.44997	1	0.978865	96.2903
GOTERM_MF_FAT	GO:0005506~iron ion binding	28	1.98441	0.203853	NM_001063, NM_203377, NM_000625, NM_012205, NM_024906, NM_000500, NM_001752, NM_001801, NM_000766, NM_000499, NM_000761, AB011157, NM_000456, NM_000410, NM_003986, BX647922, NM_000780, NM_000617, NM_000379, NM_005063, NM_000935, NM_007308, NM_013402, NM_000775, NM_012449, NM_006214, NM_018039, NM_000778	962	308	12983	1.22689	1	0.981824	97.504
INTERPRO	IPR017973:Cytochrome P450, C-terminal region	7	0.496102	0.217281	NM_000775, NM_000766, NM_000499, NM_000761, NM_000780, NM_000500, NM_000778	1207	56	16659	1.72525	1	0.999692	98.4459
INTERPRO	IPR001128:Cytochrome P450	7	0.496102	0.278711	NM_000775, NM_000766, NM_000499, NM_000761, NM_000780, NM_000500, NM_000778	1207	61	16659	1.58383	1	0.999875	99.6127
INTERPRO	IPR002401:Cytochrome P450, E-class, group I	6	0.42523	0.279964	NM_000775, NM_000766, NM_000499, NM_000761, NM_000500, NM_000778	1207	49	16659	1.69004	1	0.999863	99.6239
GOTERM_MF_FAT	GO:0070330~aromatase activity	4	0.283487	0.281154	NM_000775, NM_000766, NM_000499, NM_000761	962	25	12983	2.15933	1	0.989974	99.5223
GOTERM_MF_FAT	GO:0008395~steroid hydroxylase activity	3	0.212615	0.306166	NM_000499, NM_000780, NM_000500	962	15	12983	2.69917	1	0.991499	99.7307
GOTERM_MF_FAT	GO:0016712~oxidoreductase activity, acting on paired donors, with incorporation or reduction of molecular oxygen, reduced flavin or flavoprotein as one donor, and incorporation of one atom of oxygen	4	0.283487	0.385044	NM_000775, NM_000766, NM_000499, NM_000761	962	30	12983	1.79945	1	0.995306	99.9618
COG_ONTOLOGY	Secondary metabolites biosynthesis, transport, and catabolism	7	0.496102	0.433192	NM_000775, NM_000766, NM_000499, NM_000761, NM_000780, NM_000500, NM_000778	159	65	1950	1.32075	1	0.981205	99.3453
SP_PIR_KEYWORDS	electron transfer	5	0.354359	0.458933	NM_000499, NM_000761, NM_000780, NM_000500, NM_000778	1333	50	19235	1.44299	1	0.905291	99.9893
Annotation Cluster 70	Enrichment Score: 0.8765883722699264
Category	Term	Count	%	PValue	Genes	List Total	Pop Hits	Pop Total	Fold Enrichment	Bonferroni	Benjamini	FDR
GOTERM_CC_FAT	GO:0045178~basal part of cell	7	0.496102	0.022296	NM_000245, NM_001063, NM_033044, AK055401, NM_015627, NM_000617, NM_000410	963	30	12782	3.09706	0.999994	0.485816	27.9241
GOTERM_BP_FAT	GO:0055072~iron ion homeostasis	7	0.496102	0.0464937	NM_001063, NM_002467, NM_003227, BX647327, NM_000636, NM_000617, NM_000410	1001	36	13528	2.62782	1	0.757828	58.1715
GOTERM_BP_FAT	GO:0006826~iron ion transport	5	0.354359	0.162942	NM_001063, NM_012449, NM_003227, NM_000617, NM_000410	1001	29	13528	2.33008	1	0.908667	96.1464
GOTERM_BP_FAT	GO:0006879~cellular iron ion homeostasis	5	0.354359	0.193009	NM_001063, NM_002467, NM_003227, BX647327, NM_000410	1001	31	13528	2.17976	1	0.923999	98.0274
SP_PIR_KEYWORDS	iron transport	4	0.283487	0.21071	NM_001063, NM_012449, NM_000617, NM_000410	1333	23	19235	2.50954	1	0.775158	97.0499
GOTERM_CC_FAT	GO:0055037~recycling endosome	4	0.283487	0.247899	NM_014504, NM_001063, NM_000617, NM_000410	963	23	12782	2.30837	1	0.874097	98.4032
GOTERM_BP_FAT	GO:0000041~transition metal ion transport	7	0.496102	0.42923	NM_001063, NM_012449, NM_173596, NM_003227, BX647327, NM_000617, NM_000410	1001	71	13528	1.33241	1	0.982363	99.9965
Annotation Cluster 71	Enrichment Score: 0.8764781117423958
Category	Term	Count	%	PValue	Genes	List Total	Pop Hits	Pop Total	Fold Enrichment	Bonferroni	Benjamini	FDR
GOTERM_BP_FAT	GO:0031099~regeneration	12	0.850461	0.0118682	AL834409, NM_006981, NM_001124, AK094779, NM_001482, NM_000596, BC071181, NM_005165, NM_004148, NM_000389, NM_000820, NM_005631	1001	69	13528	2.35035	1	0.48338	19.6336
GOTERM_BP_FAT	GO:0042246~tissue regeneration	4	0.283487	0.424979	AK094779, NM_001482, NM_000596, NM_004148	1001	32	13528	1.68931	1	0.982153	99.996
GOTERM_BP_FAT	GO:0048589~developmental growth	8	0.566974	0.465385	AK094779, NM_001482, NM_000555, NM_000596, NM_000751, NM_004148, NM_003072, NM_005631	1001	87	13528	1.24271	1	0.986261	99.9989
Annotation Cluster 72	Enrichment Score: 0.863701861472762
Category	Term	Count	%	PValue	Genes	List Total	Pop Hits	Pop Total	Fold Enrichment	Bonferroni	Benjamini	FDR
UP_SEQ_FEATURE	DNA-binding region:ETS	5	0.354359	0.114786	NM_005239, NM_006494, NM_004433, NM_017521, NM_005230	1332	27	19113	2.65724	1	0.999984	89.0968
SMART	SM00413:ETS	5	0.354359	0.144597	NM_005239, NM_006494, NM_004433, NM_017521, NM_005230	642	29	9079	2.43823	1	0.984867	87.8711
INTERPRO	IPR000418:Ets	5	0.354359	0.154471	NM_005239, NM_006494, NM_004433, NM_017521, NM_005230	1207	29	16659	2.37965	1	0.999506	94.2282
Annotation Cluster 73	Enrichment Score: 0.8613160582901913
Category	Term	Count	%	PValue	Genes	List Total	Pop Hits	Pop Total	Fold Enrichment	Bonferroni	Benjamini	FDR
SP_PIR_KEYWORDS	isopeptide bond	30	2.12615	0.0811767	NM_000290, NM_000524, NM_022740, NM_002394, NM_016617, NM_003286, NM_003516, NM_002893, NM_012432, NM_015846, NM_018489, NM_003195, NM_021065, NM_003291, U00930, AF545864, NM_017684, NM_003530, NM_003883, NM_000934, NM_006060, NM_001538, NM_023067, BC011620, NM_002512, NM_198041, NM_004235, AK021670	1333	319	19235	1.35704	1	0.624889	71.6523
UP_SEQ_FEATURE	cross-link:Glycyl lysine isopeptide (Lys-Gly) (interchain with G-Cter in ubiquitin)	20	1.41743	0.100545	NM_000290, NM_000524, NM_018489, NM_003195, NM_021065, NM_003291, AF545864, NM_002394, NM_017684, NM_003530, NM_003883, NM_003516, NM_002893, NM_012432, NM_002512, NM_198041, NM_004235, AK021670	1332	199	19113	1.44212	1	0.99998	85.4273
SP_PIR_KEYWORDS	ubl conjugation	45	3.18923	0.319345	NM_000290, NM_001903, NM_000524, NM_022740, NM_002394, NM_021141, NM_000389, NM_003286, NM_003516, NM_002893, BC020788, NM_012432, NM_001569, NM_005734, NM_002660, NM_001388, NM_000125, BC050630, NM_018976, NM_015846, NM_014191, NM_021065, NM_003195, NM_018489, U00930, NM_003291, AF545864, NM_017684, NM_003530, NM_006297, NM_003883, NM_007308, NM_014504, NM_006060, NM_001538, NM_023067, NM_198041…	1333	588	19235	1.10433	1	0.850378	99.6747
Annotation Cluster 74	Enrichment Score: 0.8568053967940351
Category	Term	Count	%	PValue	Genes	List Total	Pop Hits	Pop Total	Fold Enrichment	Bonferroni	Benjamini	FDR
UP_SEQ_FEATURE	lipid moiety-binding region:GPI-anchor amidated serine	9	0.637845	0.0323103	AL834409, NM_001874, NM_025261, NM_000574, BX648964, NM_018399, NM_014461, NM_007053, NM_002346	1332	54	19113	2.39152	1	0.996455	44.9519
UP_SEQ_FEATURE	propeptide:Removed in mature form	22	1.55918	0.11944	NM_001632, BX648964, NM_018399, NM_019034, NM_007053, NM_004040, BX641138, NM_016617, NM_016084, AL834409, NM_181509, NM_001874, NM_025261, NM_000574, AK127073, NM_031313, NM_014461, NM_002872, NM_022818, NM_177477, NM_021071, NM_002346	1332	229	19113	1.37852	1	0.999987	90.0929
SP_PIR_KEYWORDS	gpi-anchor	13	0.921332	0.162959	NM_001632, BX648964, NM_018399, NM_007053, AL834409, NM_025261, NM_001874, NM_000574, NM_031313, NM_014461, NM_177477, NM_021071, NM_002346	1333	126	19235	1.48879	1	0.732214	92.9256
GOTERM_CC_FAT	GO:0031225~anchored to membrane	17	1.20482	0.594579	NM_001632, BX648964, NM_018399, BX647327, NM_007053, NM_004040, NM_181509, AL834409, NM_001874, NM_025261, NM_000574, NM_031313, NM_014461, NM_022818, NM_177477, NM_021071, NM_002346	963	220	12782	1.02565	1	0.965819	99.9998
Annotation Cluster 75	Enrichment Score: 0.847074787844954
Category	Term	Count	%	PValue	Genes	List Total	Pop Hits	Pop Total	Fold Enrichment	Bonferroni	Benjamini	FDR
GOTERM_BP_FAT	GO:0010243~response to organic nitrogen	12	0.850461	0.00599344	NM_020988, NM_000916, NM_000796, NM_000787, NM_005165, NM_005900, NM_000389, NM_007169, NM_013410, NM_000675, NM_001801, NM_138578	1001	63	13528	2.57419	1	0.372213	10.4213
GOTERM_BP_FAT	GO:0050433~regulation of catecholamine secretion	5	0.354359	0.0471149	NM_000916, NM_000796, NM_032409, NM_000675, NM_007308	1001	19	13528	3.55644	1	0.756675	58.6675
GOTERM_BP_FAT	GO:0001963~synaptic transmission, dopaminergic	3	0.212615	0.139048	NM_000796, NM_000675, NM_007308	1001	9	13528	4.50483	1	0.892445	93.5487
GOTERM_BP_FAT	GO:0014075~response to amine stimulus	6	0.42523	0.15807	NM_000916, NM_000796, NM_000787, NM_007169, NM_000675, NM_001801	1001	39	13528	2.07915	1	0.904771	95.7144
GOTERM_BP_FAT	GO:0001975~response to amphetamine	4	0.283487	0.161671	NM_000916, NM_000796, NM_000787, NM_000675	1001	19	13528	2.84515	1	0.908489	96.0379
GOTERM_BP_FAT	GO:0014059~regulation of dopamine secretion	3	0.212615	0.193036	NM_000796, NM_032409, NM_007308	1001	11	13528	3.68577	1	0.923354	98.0287
GOTERM_BP_FAT	GO:0043279~response to alkaloid	7	0.496102	0.207002	NM_020988, NM_000916, NM_000796, NM_002467, NM_000690, NM_000055, NM_000675	1001	54	13528	1.75188	1	0.931803	98.5679
GOTERM_BP_FAT	GO:0051952~regulation of amine transport	5	0.354359	0.224627	NM_000916, NM_000796, NM_032409, NM_000675, NM_007308	1001	33	13528	2.04765	1	0.93954	99.051
GOTERM_BP_FAT	GO:0032409~regulation of transporter activity	5	0.354359	0.224627	NM_000796, NM_004272, X02160, NM_000675, NM_007308	1001	33	13528	2.04765	1	0.93954	99.051
GOTERM_BP_FAT	GO:0051954~positive regulation of amine transport	3	0.212615	0.277394	NM_000916, NM_032409, NM_000675	1001	14	13528	2.89596	1	0.956562	99.7389
GOTERM_BP_FAT	GO:0051588~regulation of neurotransmitter transport	4	0.283487	0.3012	NM_000796, NM_015981, NM_000675, NM_007308	1001	26	13528	2.07915	1	0.96295	99.8586
GOTERM_BP_FAT	GO:0007270~nerve-nerve synaptic transmission	4	0.283487	0.404698	NM_003038, NM_000796, NM_000675, NM_007308	1001	31	13528	1.7438	1	0.980012	99.9925
Annotation Cluster 76	Enrichment Score: 0.8370383959972993
Category	Term	Count	%	PValue	Genes	List Total	Pop Hits	Pop Total	Fold Enrichment	Bonferroni	Benjamini	FDR
KEGG_PATHWAY	hsa00140:Steroid hormone biosynthesis	9	0.637845	0.031384	NM_001076, NM_000348, NM_000499, NM_000780, NM_002153, NM_005989, NM_000500, NM_006798, NM_014234	418	46	5085	2.38012	0.997258	0.244903	32.6026
KEGG_PATHWAY	hsa00150:Androgen and estrogen metabolism	6	0.42523	0.18258	NM_001076, NM_000348, NM_002153, NM_005989, NM_006798, NM_014234	418	37	5085	1.97271	1	0.645132	91.7469
GOTERM_BP_FAT	GO:0008209~androgen metabolic process	3	0.212615	0.193036	NM_000348, NM_005989, NM_014234	1001	11	13528	3.68577	1	0.923354	98.0287
GOTERM_MF_FAT	GO:0016229~steroid dehydrogenase activity	4	0.283487	0.405552	NM_000348, NM_002153, NM_005989, NM_014234	962	31	12983	1.7414	1	0.99624	99.978
Annotation Cluster 77	Enrichment Score: 0.8337906139773849
Category	Term	Count	%	PValue	Genes	List Total	Pop Hits	Pop Total	Fold Enrichment	Bonferroni	Benjamini	FDR
SP_PIR_KEYWORDS	Growth factor binding	4	0.283487	0.0944079	NM_000597, NM_000596, NM_002775, NM_001554	1333	16	19235	3.60746	1	0.657218	77.1588
GOTERM_MF_FAT	GO:0005520~insulin-like growth factor binding	5	0.354359	0.109227	NM_000597, NM_000596, NM_002775, X02160, NM_001554	962	25	12983	2.69917	1	0.983862	84.6252
UP_SEQ_FEATURE	domain:IGFBP N-terminal	4	0.283487	0.159156	NM_000597, NM_000596, NM_002775, NM_001554	1332	20	19113	2.86982	1	0.999988	95.718
SMART	SM00121:IB	4	0.283487	0.163774	NM_000597, NM_000596, NM_002775, NM_001554	642	20	9079	2.82835	1	0.983653	91.0707
INTERPRO	IPR000867:Insulin-like growth factor-binding protein, IGFBP	4	0.283487	0.172729	NM_000597, NM_000596, NM_002775, NM_001554	1207	20	16659	2.7604	1	0.999437	96.0175
INTERPRO	IPR017891:Insulin-like growth factor binding protein, N-terminal	3	0.212615	0.214035	NM_000597, NM_000596, NM_001554	1207	12	16659	3.4505	1	0.999695	98.3326
Annotation Cluster 78	Enrichment Score: 0.8316998099867353
Category	Term	Count	%	PValue	Genes	List Total	Pop Hits	Pop Total	Fold Enrichment	Bonferroni	Benjamini	FDR
GOTERM_BP_FAT	GO:0006953~acute-phase response	8	0.566974	0.025703	NM_001063, NM_000506, NM_021805, J03474, NM_000567, NM_005233, NM_000934	1001	40	13528	2.7029	1	0.631093	37.9173
SP_PIR_KEYWORDS	acute phase	6	0.42523	0.0467713	NM_000506, J03474, NM_000567, BX647327, NM_000934	1333	29	19235	2.98549	1	0.516396	50.9948
GOTERM_BP_FAT	GO:0002526~acute inflammatory response	13	0.921332	0.0571278	NM_001063, NM_000506, NM_000574, NM_021805, J03474, NM_030787, NM_000567, NM_005233, NM_001831, NM_000066, NM_000934, NM_000892	1001	98	13528	1.79274	1	0.763944	65.9354
SP_PIR_KEYWORDS	plasma	9	0.637845	0.315236	NM_001063, NM_000506, NM_000567, BX647327, NM_001831, NM_000066, NM_000185, NM_000892, NM_000934	1333	93	19235	1.39644	1	0.850337	99.6442
KEGG_PATHWAY	hsa04610:Complement and coagulation cascades	6	0.42523	0.678887	NM_000506, NM_000574, NM_000066, NM_000185, NM_000892, NM_000934	418	69	5085	1.05783	1	0.932408	99.9999
GOTERM_BP_FAT	GO:0030168~platelet activation	3	0.212615	0.695917	NM_000506, J03474	1001	32	13528	1.26698	1	0.998501	100
Annotation Cluster 79	Enrichment Score: 0.8276641620076851
Category	Term	Count	%	PValue	Genes	List Total	Pop Hits	Pop Total	Fold Enrichment	Bonferroni	Benjamini	FDR
GOTERM_BP_FAT	GO:0008203~cholesterol metabolic process	12	0.850461	0.0763263	NM_003273, NM_003418, NM_174936, NM_206907, NM_000780, NM_015627, NM_005989, NM_000236, NM_003383, NM_005518, NM_002340, NM_001752	1001	92	13528	1.76276	1	0.807374	76.6255
SP_PIR_KEYWORDS	steroid metabolism	7	0.496102	0.112318	NM_003166, NM_174936, NM_000780, NM_015627, NM_002153, NM_005989, NM_003383	1333	48	19235	2.10435	1	0.667097	83.0354
SP_PIR_KEYWORDS	cholesterol metabolism	4	0.283487	0.383604	NM_174936, NM_000780, NM_015627, NM_003383	1333	32	19235	1.80373	1	0.878897	99.9257
Annotation Cluster 80	Enrichment Score: 0.8224562022034883
Category	Term	Count	%	PValue	Genes	List Total	Pop Hits	Pop Total	Fold Enrichment	Bonferroni	Benjamini	FDR
GOTERM_CC_FAT	GO:0034358~plasma lipoprotein particle	6	0.42523	0.119299	J03474, NM_000236, NM_001831, NM_003383, NM_018445	963	35	12782	2.27539	1	0.814817	84.1951
GOTERM_CC_FAT	GO:0032994~protein-lipid complex	6	0.42523	0.119299	J03474, NM_000236, NM_001831, NM_003383, NM_018445	963	35	12782	2.27539	1	0.814817	84.1951
SP_PIR_KEYWORDS	hdl	4	0.283487	0.124384	J03474, NM_000236, NM_001831	1333	18	19235	3.20663	1	0.686219	86.163
GOTERM_CC_FAT	GO:0034364~high-density lipoprotein particle	4	0.283487	0.289827	J03474, NM_000236, NM_001831	963	25	12782	2.1237	1	0.893926	99.3058
Annotation Cluster 81	Enrichment Score: 0.8171499841746572
Category	Term	Count	%	PValue	Genes	List Total	Pop Hits	Pop Total	Fold Enrichment	Bonferroni	Benjamini	FDR
UP_SEQ_FEATURE	zinc finger region:NR C4-type	7	0.496102	0.0902823	NM_006981, NM_205860, AF061055, NM_000966, NM_000461, NM_000376, AK124042, NM_000125	1332	45	19113	2.23208	1	0.999966	82.0901
UP_SEQ_FEATURE	DNA-binding region:Nuclear receptor	7	0.496102	0.0902823	NM_006981, NM_205860, AF061055, NM_000966, NM_000461, NM_000376, AK124042, NM_000125	1332	45	19113	2.23208	1	0.999966	82.0901
SMART	SM00399:ZnF_C4	7	0.496102	0.102773	NM_006981, NM_205860, AF061055, NM_000966, NM_000461, NM_000376, AK124042, NM_000125	642	46	9079	2.152	1	0.993184	76.8876
INTERPRO	IPR001628:Zinc finger, nuclear hormone receptor-type	7	0.496102	0.112687	NM_006981, NM_205860, AF061055, NM_000966, NM_000461, NM_000376, AK124042, NM_000125	1207	46	16659	2.1003	1	0.999278	86.8963
SMART	SM00430:HOLI	7	0.496102	0.119959	NM_006981, NM_205860, AF061055, NM_000966, NM_000461, NM_000376, AK124042, NM_000125	642	48	9079	2.06234	1	0.989662	82.2012
INTERPRO	IPR001723:Steroid hormone receptor	7	0.496102	0.12174	NM_006981, NM_205860, AF061055, NM_000966, NM_000461, NM_000376, AK124042, NM_000125	1207	47	16659	2.05562	1	0.999207	88.9926
INTERPRO	IPR008946:Nuclear hormone receptor, ligand-binding	7	0.496102	0.131139	NM_006981, NM_205860, AF061055, NM_000966, NM_000461, NM_000376, AK124042, NM_000125	1207	48	16659	2.01279	1	0.999317	90.8324
INTERPRO	IPR000536:Nuclear hormone receptor, ligand-binding, core	7	0.496102	0.131139	NM_006981, NM_205860, AF061055, NM_000966, NM_000461, NM_000376, AK124042, NM_000125	1207	48	16659	2.01279	1	0.999317	90.8324
GOTERM_MF_FAT	GO:0003707~steroid hormone receptor activity	7	0.496102	0.15171	NM_006981, NM_205860, AF061055, NM_000966, NM_000461, NM_000376, AK124042, NM_000125	962	49	12983	1.92798	1	0.980025	93.0297
UP_SEQ_FEATURE	region of interest:Ligand-binding	5	0.354359	0.152781	NM_006981, NM_205860, NM_000966, NM_000461, NM_000376, AK124042	1332	30	19113	2.39152	1	0.99999	95.0879
INTERPRO	IPR000324:Vitamin D receptor	4	0.283487	0.154644	NM_205860, AF061055, NM_000376, NM_000125	1207	19	16659	2.90568	1	0.999411	94.2483
INTERPRO	IPR013088:Zinc finger, NHR/GATA-type	7	0.496102	0.161298	NM_006981, NM_205860, AF061055, NM_000966, NM_000461, NM_000376, AK124042, NM_000125	1207	51	16659	1.89439	1	0.999294	94.9712
UP_SEQ_FEATURE	region of interest:Hinge	4	0.283487	0.194657	NM_000966, NM_000376, NM_000456, NM_000125	1332	22	19113	2.60893	1	0.999987	98.0451
UP_SEQ_FEATURE	region of interest:Modulating	3	0.212615	0.254507	AF061055, NM_000966, NM_000461, AK124042	1332	14	19113	3.07481	1	0.999992	99.5197
GOTERM_MF_FAT	GO:0004879~ligand-dependent nuclear receptor activity	7	0.496102	0.25721	NM_006981, NM_205860, AF061055, NM_000966, NM_000461, NM_000376, AK124042, NM_000125	962	58	12983	1.62881	1	0.987704	99.1881
GOTERM_BP_FAT	GO:0030522~intracellular receptor-mediated signaling pathway	7	0.496102	0.482403	NM_006154, AF061055, NM_000966, NM_000625, NM_000376, NM_182710, NM_000125	1001	75	13528	1.26135	1	0.987369	99.9994
Annotation Cluster 82	Enrichment Score: 0.8097987703707171
Category	Term	Count	%	PValue	Genes	List Total	Pop Hits	Pop Total	Fold Enrichment	Bonferroni	Benjamini	FDR
GOTERM_BP_FAT	GO:0032680~regulation of tumor necrosis factor production	7	0.496102	0.0239859	NM_002468, NM_003263, NM_001243, NM_004122, NM_001725, NM_005178, NM_018445	1001	31	13528	3.05166	1	0.621874	35.8834
GOTERM_BP_FAT	GO:0001818~negative regulation of cytokine production	5	0.354359	0.308195	NM_004122, NM_182710, NM_001725, NM_018445, NM_003246	1001	38	13528	1.77822	1	0.964393	99.8824
GOTERM_BP_FAT	GO:0032675~regulation of interleukin-6 production	4	0.283487	0.503294	NM_003263, NM_004122, NM_001725, NM_018445	1001	36	13528	1.50161	1	0.989519	99.9997
Annotation Cluster 83	Enrichment Score: 0.8062299085567708
Category	Term	Count	%	PValue	Genes	List Total	Pop Hits	Pop Total	Fold Enrichment	Bonferroni	Benjamini	FDR
UP_SEQ_FEATURE	nucleotide phosphate-binding region:FAD	8	0.566974	0.130235	NM_006894, NM_001917, NM_016229, NM_000625, NM_004032, NM_016518, NM_000379, AL833218	1332	61	19113	1.88185	1	0.99998	92.0827
UP_SEQ_FEATURE	binding site:FAD; via amide nitrogen and carbonyl oxygen	3	0.212615	0.150422	NM_001917, NM_004032, NM_000379	1332	10	19113	4.30473	1	0.999991	94.8334
UP_SEQ_FEATURE	binding site:FAD	4	0.283487	0.194657	NM_001917, NM_004032, NM_019891, NM_000379	1332	22	19113	2.60893	1	0.999987	98.0451
Annotation Cluster 84	Enrichment Score: 0.8056219321438356
Category	Term	Count	%	PValue	Genes	List Total	Pop Hits	Pop Total	Fold Enrichment	Bonferroni	Benjamini	FDR
GOTERM_BP_FAT	GO:0060746~parental behavior	3	0.212615	0.089387	AF208541, NM_000916, NM_000787	1001	7	13528	5.79192	1	0.826996	81.9899
GOTERM_BP_FAT	GO:0042711~maternal behavior	3	0.212615	0.089387	AF208541, NM_000916, NM_000787	1001	7	13528	5.79192	1	0.826996	81.9899
GOTERM_BP_FAT	GO:0033057~reproductive behavior in a multicellular organism	3	0.212615	0.193036	AF208541, NM_000916, NM_000787	1001	11	13528	3.68577	1	0.923354	98.0287
GOTERM_BP_FAT	GO:0019098~reproductive behavior	3	0.212615	0.388441	AF208541, NM_000916, NM_000787	1001	18	13528	2.25241	1	0.978188	99.9877
Annotation Cluster 85	Enrichment Score: 0.8028989218109449
Category	Term	Count	%	PValue	Genes	List Total	Pop Hits	Pop Total	Fold Enrichment	Bonferroni	Benjamini	FDR
GOTERM_MF_FAT	GO:0019842~vitamin binding	17	1.20482	0.0304549	NM_015027, NM_006844, AK095303, NM_000030, NM_013391, NM_000935, AK021916, NM_012429, NM_018245, NM_005309, NM_000670, NM_002862, NM_000787, NM_018706, NM_182662, AF071510, NM_006214	962	130	12983	1.76484	1	0.918003	39.3881
SP_PIR_KEYWORDS	Aminotransferase	5	0.354359	0.0532254	NM_000481, NM_005309, NM_005110, NM_000030, NM_182662	1333	21	19235	3.43568	1	0.555248	55.7098
GOTERM_MF_FAT	GO:0008483~transaminase activity	5	0.354359	0.0650363	NM_000481, NM_005309, NM_005110, NM_000030, NM_182662	962	21	12983	3.2133	1	0.961721	66.3322
GOTERM_MF_FAT	GO:0016769~transferase activity, transferring nitrogenous groups	6	0.42523	0.0669278	NM_000481, NM_005309, NM_001482, NM_005110, NM_000030, NM_182662	962	30	12983	2.69917	1	0.950262	67.418
KEGG_PATHWAY	hsa00250:Alanine, aspartate and glutamate metabolism	5	0.354359	0.246644	NM_080658, NM_005309, NM_005110, NM_004032, NM_000030	418	31	5085	1.96211	1	0.721387	96.9938
GOTERM_MF_FAT	GO:0070279~vitamin B6 binding	6	0.42523	0.37044	NM_005309, NM_015027, NM_002862, AK095303, NM_000030, NM_182662	962	54	12983	1.49954	1	0.994468	99.9442
GOTERM_MF_FAT	GO:0030170~pyridoxal phosphate binding	6	0.42523	0.37044	NM_005309, NM_015027, NM_002862, AK095303, NM_000030, NM_182662	962	54	12983	1.49954	1	0.994468	99.9442
SP_PIR_KEYWORDS	pyridoxal phosphate	6	0.42523	0.430357	NM_005309, NM_015027, NM_002862, AK095303, NM_000030, NM_182662	1333	62	19235	1.39644	1	0.898047	99.977
INTERPRO	IPR015421:Pyridoxal phosphate-dependent transferase, major region, subdomain 1	4	0.283487	0.578144	NM_005309, NM_015027, NM_000030, NM_182662	1207	41	16659	1.34654	1	0.999998	100
Annotation Cluster 86	Enrichment Score: 0.783179306513818
Category	Term	Count	%	PValue	Genes	List Total	Pop Hits	Pop Total	Fold Enrichment	Bonferroni	Benjamini	FDR
GOTERM_BP_FAT	GO:0042398~cellular amino acid derivative biosynthetic process	8	0.566974	0.101294	BC045794, NM_004152, NM_001482, NM_000787, NM_007308, NM_001801, NM_000156, NM_003986	1001	54	13528	2.00215	1	0.848824	85.8462
GOTERM_BP_FAT	GO:0042401~biogenic amine biosynthetic process	5	0.354359	0.17776	BC045794, NM_004152, NM_000787, NM_007308, NM_003986	1001	30	13528	2.25241	1	0.917792	97.2211
GOTERM_BP_FAT	GO:0009309~amine biosynthetic process	9	0.637845	0.24834	BC045794, NM_004152, NM_000787, NM_000030, NM_016538, NM_007308, NM_001713, NM_001801, NM_003986	1001	81	13528	1.50161	1	0.949138	99.4626
Annotation Cluster 87	Enrichment Score: 0.7786731952179632
Category	Term	Count	%	PValue	Genes	List Total	Pop Hits	Pop Total	Fold Enrichment	Bonferroni	Benjamini	FDR
GOTERM_BP_FAT	GO:0033273~response to vitamin	10	0.708717	0.0528385	NM_000499, NM_000966, NM_000597, NM_002153, X02160, NM_000055, NM_000376, NM_007169, NM_004235, NM_013402	1001	66	13528	2.04765	1	0.758877	62.9839
GOTERM_BP_FAT	GO:0033189~response to vitamin A	6	0.42523	0.19618	NM_000499, NM_000966, NM_000597, NM_002153, NM_004235, NM_013402	1001	42	13528	1.93064	1	0.925537	98.1646
GOTERM_BP_FAT	GO:0032526~response to retinoic acid	4	0.283487	0.445015	NM_000966, NM_000597, NM_002153, NM_004235	1001	33	13528	1.63812	1	0.984428	99.9979
Annotation Cluster 88	Enrichment Score: 0.7767765946374355
Category	Term	Count	%	PValue	Genes	List Total	Pop Hits	Pop Total	Fold Enrichment	Bonferroni	Benjamini	FDR
SMART	SM00329:BPI2	3	0.212615	0.12881	NM_025227, NM_182519, NM_001725	642	9	9079	4.71391	1	0.982342	84.4727
INTERPRO	IPR001124:Lipid-binding serum glycoprotein, C-terminal	3	0.212615	0.134329	NM_025227, NM_182519, NM_001725	1207	9	16659	4.60066	1	0.999155	91.388
INTERPRO	IPR017954:Lipid-binding serum glycoprotein, conserved site	3	0.212615	0.134329	NM_025227, NM_182519, NM_001725	1207	9	16659	4.60066	1	0.999155	91.388
SMART	SM00328:BPI1	3	0.212615	0.232705	NM_025227, NM_182519, NM_001725	642	13	9079	3.26348	1	0.982778	97.2064
INTERPRO	IPR017942:Lipid-binding serum glycoprotein, N-terminal	3	0.212615	0.241559	NM_025227, NM_182519, NM_001725	1207	13	16659	3.18507	1	0.999767	99.0904
Annotation Cluster 89	Enrichment Score: 0.776771547811697
Category	Term	Count	%	PValue	Genes	List Total	Pop Hits	Pop Total	Fold Enrichment	Bonferroni	Benjamini	FDR
GOTERM_BP_FAT	GO:0048771~tissue remodeling	10	0.708717	0.0207242	NM_004433, NM_000787, NM_002872, NM_030661, NM_000625, NM_003376, S81734, NM_000316, NM_000379, NM_014284	1001	56	13528	2.4133	1	0.589357	31.8451
GOTERM_BP_FAT	GO:0045453~bone resorption	4	0.283487	0.0940643	NM_002872, NM_000316, NM_000379, NM_014284	1001	15	13528	3.60386	1	0.836667	83.6102
GOTERM_BP_FAT	GO:0046849~bone remodeling	4	0.283487	0.199664	NM_002872, NM_000316, NM_000379, NM_014284	1001	21	13528	2.57419	1	0.928005	98.3049
GOTERM_BP_FAT	GO:0048871~multicellular organismal homeostasis	9	0.637845	0.291389	NM_000787, NM_002009, NM_002872, NM_003376, NM_005233, NM_000617, NM_000316, NM_000379, NM_014284	1001	85	13528	1.43095	1	0.960663	99.8174
GOTERM_BP_FAT	GO:0060249~anatomical structure homeostasis	10	0.708717	0.383414	NM_002009, NM_002872, NM_003376, NM_012205, NM_007110, NM_021141, NM_000316, NM_000379, NM_014284, NM_005732	1001	106	13528	1.27495	1	0.97772	99.9857
GOTERM_BP_FAT	GO:0001894~tissue homeostasis	6	0.42523	0.502374	NM_002009, NM_002872, NM_003376, NM_000316, NM_000379, NM_014284	1001	63	13528	1.28709	1	0.989482	99.9997
Annotation Cluster 90	Enrichment Score: 0.7748944994925595
Category	Term	Count	%	PValue	Genes	List Total	Pop Hits	Pop Total	Fold Enrichment	Bonferroni	Benjamini	FDR
GOTERM_BP_FAT	GO:0008214~protein amino acid dealkylation	3	0.212615	0.089387	NM_001538, NM_016147, AB011157	1001	7	13528	5.79192	1	0.826996	81.9899
GOTERM_BP_FAT	GO:0006482~protein amino acid demethylation	3	0.212615	0.089387	NM_001538, NM_016147, AB011157	1001	7	13528	5.79192	1	0.826996	81.9899
GOTERM_BP_FAT	GO:0006730~one-carbon metabolic process	9	0.637845	0.592608	NM_006109, NM_019852, NM_012280, NM_001538, NM_016147, AB011157, NM_020961, NM_000687, NM_001713	1001	112	13528	1.08599	1	0.995421	100
Annotation Cluster 91	Enrichment Score: 0.7687759449765279
Category	Term	Count	%	PValue	Genes	List Total	Pop Hits	Pop Total	Fold Enrichment	Bonferroni	Benjamini	FDR
SP_PIR_KEYWORDS	lysosome	15	1.06308	0.151197	NM_001911, NM_012320, NM_006016, NM_000520, NM_004355, NM_000046, NM_023947, NM_024310, AK021916, NM_004388, NM_018184, NM_013379, AK000993, NM_014435, NM_016582	1333	149	19235	1.45267	1	0.720134	91.292
GOTERM_CC_FAT	GO:0005764~lysosome	21	1.48831	0.169197	NM_006949, NM_012320, NM_006016, NM_000520, NM_174936, NM_004355, NM_000046, NM_000617, NM_001752, NM_023947, NM_024310, M60333, NM_004388, AK021916, NM_018184, NM_013379, AK000993, NM_014435, NM_001870, NM_016582, NM_004853	963	211	12782	1.32102	1	0.838417	93.2246
GOTERM_CC_FAT	GO:0000323~lytic vacuole	21	1.48831	0.169197	NM_006949, NM_012320, NM_006016, NM_000520, NM_174936, NM_004355, NM_000046, NM_000617, NM_001752, NM_023947, NM_024310, M60333, NM_004388, AK021916, NM_018184, NM_013379, AK000993, NM_014435, NM_001870, NM_016582, NM_004853	963	211	12782	1.32102	1	0.838417	93.2246
GOTERM_CC_FAT	GO:0005773~vacuole	24	1.70092	0.194341	NM_006949, NM_012320, NM_006016, NM_000520, NM_174936, NM_004355, NM_000046, NM_000617, NM_001752, NM_023947, NM_024310, NM_015888, M60333, NM_004388, AK021916, NM_181509, NM_018184, NM_013379, AK000993, NM_001870, NM_014435, NM_022818, NM_016582, NM_004853	963	252	12782	1.26411	1	0.842881	95.6638
Annotation Cluster 92	Enrichment Score: 0.7514319244381178
Category	Term	Count	%	PValue	Genes	List Total	Pop Hits	Pop Total	Fold Enrichment	Bonferroni	Benjamini	FDR
GOTERM_BP_FAT	GO:0007423~sensory organ development	23	1.63005	0.123951	AL049313, NM_002467, NM_181552, NM_003673, NM_003376, NM_005221, NM_033131, BC033116, NM_000394, NM_012064, NM_001850, NM_006981, NM_000499, NM_006060, NM_000966, NM_001538, NM_023067, AB011157, NM_017541, NM_000307, NM_004235, NM_032119, NM_138621	1001	229	13528	1.35735	1	0.877086	91.1313
GOTERM_BP_FAT	GO:0043010~camera-type eye development	12	0.850461	0.166474	NM_000394, NM_012064, NM_001850, NM_000499, NM_006060, NM_001538, NM_023067, AB011157, NM_003376, NM_017541, NM_004235, BC033116	1001	107	13528	1.51564	1	0.907971	96.4334
GOTERM_BP_FAT	GO:0001654~eye development	13	0.921332	0.269842	NM_003376, BC033116, NM_012064, NM_001850, NM_000394, NM_006060, NM_000499, NM_001538, NM_000966, NM_023067, AB011157, NM_017541, NM_004235	1001	132	13528	1.33097	1	0.95398	99.6841
Annotation Cluster 93	Enrichment Score: 0.7494646601394873
Category	Term	Count	%	PValue	Genes	List Total	Pop Hits	Pop Total	Fold Enrichment	Bonferroni	Benjamini	FDR
UP_SEQ_FEATURE	domain:VWFA	8	0.566974	0.138555	NM_012141, NM_000888, NM_152727, NM_172364, NM_058172, NM_002216, NM_014622, NM_020882	1332	62	19113	1.8515	1	0.999988	93.3518
SMART	SM00327:VWA	9	0.637845	0.192641	NM_012141, NM_000888, NM_152727, NM_172364, NM_058172, NM_021141, AK098260, NM_002216, NM_020882	642	79	9079	1.61108	1	0.986519	94.4443
INTERPRO	IPR002035:von Willebrand factor, type A	9	0.637845	0.211463	NM_012141, NM_000888, NM_152727, NM_172364, NM_058172, NM_021141, AK098260, NM_002216, NM_020882	1207	79	16659	1.57238	1	0.999707	98.2374
Annotation Cluster 94	Enrichment Score: 0.7425554798265829
Category	Term	Count	%	PValue	Genes	List Total	Pop Hits	Pop Total	Fold Enrichment	Bonferroni	Benjamini	FDR
GOTERM_BP_FAT	GO:0045785~positive regulation of cell adhesion	9	0.637845	0.0730756	NM_001850, J03474, NM_002744, NM_002996, BC036806, NM_001554, S81734, NM_003246	1001	60	13528	2.02717	1	0.804545	75.0728
UP_SEQ_FEATURE	domain:VWFC	4	0.283487	0.125947	Z74615, BC036806, NM_001554, NM_003246	1332	18	19113	3.18869	1	0.999983	91.3423
GOTERM_BP_FAT	GO:0010811~positive regulation of cell-substrate adhesion	5	0.354359	0.148599	NM_001850, NM_002744, BC036806, NM_001554, NM_003246	1001	28	13528	2.4133	1	0.89951	94.7404
GOTERM_BP_FAT	GO:0010810~regulation of cell-substrate adhesion	6	0.42523	0.251199	NM_001850, Z74615, NM_002744, BC036806, NM_001554, NM_003246	1001	46	13528	1.76276	1	0.949343	99.4988
GOTERM_BP_FAT	GO:0030155~regulation of cell adhesion	11	0.779589	0.563936	NM_001850, J03474, Z74615, NM_006016, NM_002744, NM_002996, BC036806, NM_001554, S81734, NM_003246	1001	137	13528	1.0851	1	0.994074	100
Annotation Cluster 95	Enrichment Score: 0.7415864384411803
Category	Term	Count	%	PValue	Genes	List Total	Pop Hits	Pop Total	Fold Enrichment	Bonferroni	Benjamini	FDR
GOTERM_BP_FAT	GO:0009077~histidine family amino acid catabolic process	3	0.212615	0.139048	NM_144639, NM_000787, NM_002108	1001	9	13528	4.50483	1	0.892445	93.5487
GOTERM_BP_FAT	GO:0006548~histidine catabolic process	3	0.212615	0.139048	NM_144639, NM_000787, NM_002108	1001	9	13528	4.50483	1	0.892445	93.5487
GOTERM_BP_FAT	GO:0046700~heterocycle catabolic process	9	0.637845	0.207598	NM_198038, NM_001171, NM_144639, NM_003679, NM_013341, NM_000499, NM_000787, BX648442, NM_002108	1001	77	13528	1.57962	1	0.931789	98.5875
GOTERM_BP_FAT	GO:0009075~histidine family amino acid metabolic process	3	0.212615	0.220931	NM_144639, NM_000787, NM_002108	1001	12	13528	3.37862	1	0.939044	98.9647
GOTERM_BP_FAT	GO:0006547~histidine metabolic process	3	0.212615	0.220931	NM_144639, NM_000787, NM_002108	1001	12	13528	3.37862	1	0.939044	98.9647
Annotation Cluster 96	Enrichment Score: 0.7396247245499411
Category	Term	Count	%	PValue	Genes	List Total	Pop Hits	Pop Total	Fold Enrichment	Bonferroni	Benjamini	FDR
GOTERM_BP_FAT	GO:0018210~peptidyl-threonine modification	5	0.354359	0.0647826	NM_004481, NM_006301, BC071181, NM_005734, NM_004302	1001	21	13528	3.21773	1	0.784675	70.6579
GOTERM_BP_FAT	GO:0018107~peptidyl-threonine phosphorylation	4	0.283487	0.143584	NM_006301, BC071181, NM_005734, NM_004302	1001	18	13528	3.00322	1	0.897634	94.1433
GOTERM_BP_FAT	GO:0018209~peptidyl-serine modification	5	0.354359	0.325352	NM_004481, NM_006301, BC071181, NM_002744, NM_005734	1001	39	13528	1.73263	1	0.966459	99.9257
GOTERM_BP_FAT	GO:0018105~peptidyl-serine phosphorylation	4	0.283487	0.363567	NM_006301, BC071181, NM_002744, NM_005734	1001	29	13528	1.86407	1	0.973445	99.9745
Annotation Cluster 97	Enrichment Score: 0.7376795007220747
Category	Term	Count	%	PValue	Genes	List Total	Pop Hits	Pop Total	Fold Enrichment	Bonferroni	Benjamini	FDR
GOTERM_BP_FAT	GO:0006525~arginine metabolic process	4	0.283487	0.065918	NM_000625, NM_012137, NM_000137, NM_021071	1001	13	13528	4.1583	1	0.788439	71.3032
GOTERM_BP_FAT	GO:0006527~arginine catabolic process	3	0.212615	0.113512	NM_000625, NM_012137, NM_000137	1001	8	13528	5.06793	1	0.865889	88.9836
GOTERM_BP_FAT	GO:0009064~glutamine family amino acid metabolic process	6	0.42523	0.339314	NM_005110, NM_000625, NM_012137, NM_016538, NM_000137, NM_021071	1001	52	13528	1.55936	1	0.968952	99.9493
GOTERM_BP_FAT	GO:0009065~glutamine family amino acid catabolic process	3	0.212615	0.4412	NM_000625, NM_012137, NM_000137	1001	20	13528	2.02717	1	0.984062	99.9976
Annotation Cluster 98	Enrichment Score: 0.7068179191286841
Category	Term	Count	%	PValue	Genes	List Total	Pop Hits	Pop Total	Fold Enrichment	Bonferroni	Benjamini	FDR
GOTERM_BP_FAT	GO:0019748~secondary metabolic process	14	0.992204	0.00498147	NM_005276, NM_003679, NM_004753, AK023341, NM_012205, NM_000055, NM_033507, NM_022568, NM_000499, NM_000670, NM_000761, BX648442, NM_005746, AF071510, NM_006928	1001	79	13528	2.39497	1	0.345892	8.73699
GOTERM_BP_FAT	GO:0009820~alkaloid metabolic process	7	0.496102	0.0788972	NM_005276, NM_003679, AK023341, BX648442, NM_005746, NM_012205, NM_000055, NM_033507	1001	41	13528	2.30735	1	0.812675	77.7883
GOTERM_BP_FAT	GO:0019674~NAD metabolic process	5	0.354359	0.108831	NM_005276, NM_003679, AK023341, BX648442, NM_005746, NM_012205	1001	25	13528	2.7029	1	0.86301	87.8686
GOTERM_BP_FAT	GO:0009110~vitamin biosynthetic process	5	0.354359	0.148599	NM_022568, NM_003679, AK023341, NM_000499, NM_005746, NM_012205	1001	28	13528	2.4133	1	0.89951	94.7404
GOTERM_BP_FAT	GO:0006769~nicotinamide metabolic process	6	0.42523	0.170422	NM_005276, NM_003679, AK023341, BX648442, NM_005746, NM_012205, NM_033507	1001	40	13528	2.02717	1	0.910328	96.7303
GOTERM_BP_FAT	GO:0046496~nicotinamide nucleotide metabolic process	6	0.42523	0.170422	NM_005276, NM_003679, AK023341, BX648442, NM_005746, NM_012205, NM_033507	1001	40	13528	2.02717	1	0.910328	96.7303
GOTERM_BP_FAT	GO:0006733~oxidoreduction coenzyme metabolic process	7	0.496102	0.183772	NM_005276, NM_003679, AK023341, BX647562, BX648442, NM_005746, NM_012205, NM_033507	1001	52	13528	1.81926	1	0.920133	97.5705
GOTERM_BP_FAT	GO:0051186~cofactor metabolic process	19	1.34656	0.194299	NM_005276, NM_003679, NM_005838, AK023341, BX647562, AK024424, NM_018399, NM_000031, NM_000636, NM_012205, NM_016518, NM_033507, NM_000499, NM_000670, NM_145740, NM_000761, BX648442, NM_005746, NM_025233, NM_000191	1001	195	13528	1.3168	1	0.924109	98.0844
GOTERM_BP_FAT	GO:0019362~pyridine nucleotide metabolic process	6	0.42523	0.19618	NM_005276, NM_003679, AK023341, BX648442, NM_005746, NM_012205, NM_033507	1001	42	13528	1.93064	1	0.925537	98.1646
SP_PIR_KEYWORDS	pyridine nucleotide biosynthesis	3	0.212615	0.199934	NM_003679, AK023341, NM_005746, NM_012205	1333	12	19235	3.60746	1	0.765406	96.3898
GOTERM_BP_FAT	GO:0006732~coenzyme metabolic process	15	1.06308	0.240694	NM_005276, NM_003679, NM_005838, AK023341, BX647562, AK024424, NM_018399, NM_000636, NM_012205, NM_016518, NM_033507, NM_145740, BX648442, NM_005746, NM_000191, NM_025233	1001	153	13528	1.32495	1	0.946845	99.3532
GOTERM_BP_FAT	GO:0019363~pyridine nucleotide biosynthetic process	3	0.212615	0.305599	NM_003679, AK023341, NM_005746, NM_012205	1001	15	13528	2.7029	1	0.964107	99.874
GOTERM_BP_FAT	GO:0043603~cellular amide metabolic process	6	0.42523	0.399407	NM_005276, NM_003679, AK023341, BX648442, NM_005746, NM_012205, NM_033507	1001	56	13528	1.44798	1	0.979686	99.9912
GOTERM_BP_FAT	GO:0042364~water-soluble vitamin biosynthetic process	3	0.212615	0.515335	NM_003679, AK023341, NM_005746, NM_012205	1001	23	13528	1.76276	1	0.990909	99.9998
GOTERM_BP_FAT	GO:0006767~water-soluble vitamin metabolic process	4	0.283487	0.575745	NM_003679, AK023341, NM_005746, NM_012205, NM_003986	1001	40	13528	1.35145	1	0.994565	100
GOTERM_BP_FAT	GO:0009108~coenzyme biosynthetic process	6	0.42523	0.584727	NM_003679, AK023341, BX647562, AK024424, NM_005746, NM_012205, NM_025233	1001	69	13528	1.17517	1	0.995002	100
GOTERM_BP_FAT	GO:0051188~cofactor biosynthetic process	7	0.496102	0.731578	NM_003679, AK023341, BX647562, AK024424, NM_005746, NM_000031, NM_012205, NM_025233	1001	97	13528	0.975272	1	0.999036	100
Annotation Cluster 99	Enrichment Score: 0.6953757057773201
Category	Term	Count	%	PValue	Genes	List Total	Pop Hits	Pop Total	Fold Enrichment	Bonferroni	Benjamini	FDR
GOTERM_BP_FAT	GO:0035116~embryonic hindlimb morphogenesis	5	0.354359	0.0394285	NM_000966, NM_006006, NM_003072, NM_006492, BC033116	1001	18	13528	3.75402	1	0.723668	52.1185
GOTERM_BP_FAT	GO:0035137~hindlimb morphogenesis	5	0.354359	0.121504	NM_000966, NM_006006, NM_003072, NM_006492, BC033116	1001	26	13528	2.59894	1	0.876324	90.6667
GOTERM_BP_FAT	GO:0030326~embryonic limb morphogenesis	10	0.708717	0.192472	NM_000966, NM_006006, NM_022458, NM_003072, NM_005221, NM_002586, NM_002585, NM_006492, BC033116, NM_022039	1001	87	13528	1.55339	1	0.924067	98.0033
GOTERM_BP_FAT	GO:0035113~embryonic appendage morphogenesis	10	0.708717	0.192472	NM_000966, NM_006006, NM_022458, NM_003072, NM_005221, NM_002586, NM_002585, NM_006492, BC033116, NM_022039	1001	87	13528	1.55339	1	0.924067	98.0033
GOTERM_BP_FAT	GO:0048598~embryonic morphogenesis	27	1.91354	0.263482	NM_033044, AL049313, NM_002467, NM_003713, BC071181, NM_022458, NM_002586, NM_033131, NM_002585, NM_003370, NM_006981, NM_000966, NM_006006, NM_003072, NM_001543, NM_000127, NM_022039, NM_020859, NM_002146, NM_030661, NM_003673, NM_005221, NM_006492, BC033116, NM_023067, NM_005900, NM_004235	1001	307	13528	1.18857	1	0.951994	99.6297
GOTERM_BP_FAT	GO:0035107~appendage morphogenesis	10	0.708717	0.309158	NM_000966, NM_006006, NM_022458, NM_003072, NM_005221, NM_002586, NM_002585, NM_006492, BC033116, NM_022039	1001	99	13528	1.3651	1	0.964225	99.8853
GOTERM_BP_FAT	GO:0035108~limb morphogenesis	10	0.708717	0.309158	NM_000966, NM_006006, NM_022458, NM_003072, NM_005221, NM_002586, NM_002585, NM_006492, BC033116, NM_022039	1001	99	13528	1.3651	1	0.964225	99.8853
GOTERM_BP_FAT	GO:0060173~limb development	10	0.708717	0.351307	NM_000966, NM_006006, NM_022458, NM_003072, NM_005221, NM_002586, NM_002585, NM_006492, BC033116, NM_022039	1001	103	13528	1.31209	1	0.970762	99.9638
GOTERM_BP_FAT	GO:0048736~appendage development	10	0.708717	0.351307	NM_000966, NM_006006, NM_022458, NM_003072, NM_005221, NM_002586, NM_002585, NM_006492, BC033116, NM_022039	1001	103	13528	1.31209	1	0.970762	99.9638
Annotation Cluster 100	Enrichment Score: 0.6926839495534058
Category	Term	Count	%	PValue	Genes	List Total	Pop Hits	Pop Total	Fold Enrichment	Bonferroni	Benjamini	FDR
GOTERM_BP_FAT	GO:0010035~response to inorganic substance	22	1.55918	0.079844	NM_000290, NM_203377, NM_020988, Z74615, NM_003705, NM_000636, NM_012205, NM_000617, NM_000389, NM_001752, NM_000379, NM_007308, NM_138578, NM_003246, NM_000499, AF208541, NM_006154, NM_001482, NM_000597, NM_006891, X02160, NM_006044	1001	205	13528	1.45034	1	0.80931	78.2026
GOTERM_BP_FAT	GO:0034599~cellular response to oxidative stress	7	0.496102	0.094673	NM_006891, NM_000636, NM_000617, NM_016538, NM_001752, NM_006044, NM_007308	1001	43	13528	2.20003	1	0.835572	83.8106
GOTERM_BP_FAT	GO:0042542~response to hydrogen peroxide	7	0.496102	0.231205	NM_203377, NM_020988, Z74615, NM_000636, NM_001752, NM_006044, NM_138578	1001	56	13528	1.68931	1	0.942931	99.1881
GOTERM_BP_FAT	GO:0000302~response to reactive oxygen species	8	0.566974	0.31776	NM_203377, NM_020988, Z74615, NM_006891, NM_000636, NM_001752, NM_006044, NM_138578	1001	75	13528	1.44155	1	0.965441	99.9088
GOTERM_BP_FAT	GO:0006979~response to oxidative stress	15	1.06308	0.327159	NM_203377, Z74615, NM_020988, NM_000636, NM_000617, NM_016538, NM_001752, NM_007308, NM_138578, NM_001482, NM_000113, NM_006891, NM_001831, BC034579, NM_006044	1001	164	13528	1.23608	1	0.96639	99.9293
GOTERM_BP_FAT	GO:0034614~cellular response to reactive oxygen species	4	0.283487	0.384212	NM_006891, NM_000636, NM_001752, NM_006044	1001	30	13528	1.80193	1	0.977755	99.986
Annotation Cluster 101	Enrichment Score: 0.6923782746136677
Category	Term	Count	%	PValue	Genes	List Total	Pop Hits	Pop Total	Fold Enrichment	Bonferroni	Benjamini	FDR
GOTERM_BP_FAT	GO:0060627~regulation of vesicle-mediated transport	12	0.850461	0.0964641	NM_005928, NM_006949, NM_002006, NM_000450, NM_006178, NM_174936, NM_002001, NM_007023, NM_015627, NM_007229, AB011131, NM_007308	1001	96	13528	1.68931	1	0.836821	84.3871
GOTERM_BP_FAT	GO:0048260~positive regulation of receptor-mediated endocytosis	3	0.212615	0.139048	NM_000450, NM_174936, NM_015627	1001	9	13528	4.50483	1	0.892445	93.5487
GOTERM_BP_FAT	GO:0045807~positive regulation of endocytosis	5	0.354359	0.162942	NM_005928, NM_000450, NM_174936, NM_015627, NM_007308	1001	29	13528	2.33008	1	0.908667	96.1464
GOTERM_BP_FAT	GO:0048259~regulation of receptor-mediated endocytosis	3	0.212615	0.333586	NM_000450, NM_174936, NM_015627	1001	16	13528	2.53397	1	0.967438	99.9407
GOTERM_BP_FAT	GO:0030100~regulation of endocytosis	6	0.42523	0.473519	NM_005928, NM_000450, NM_174936, NM_015627, NM_007229, NM_007308	1001	61	13528	1.32929	1	0.986425	99.9992
Annotation Cluster 102	Enrichment Score: 0.6900559427318859
Category	Term	Count	%	PValue	Genes	List Total	Pop Hits	Pop Total	Fold Enrichment	Bonferroni	Benjamini	FDR
SP_PIR_KEYWORDS	eye lens protein	4	0.283487	0.108995	NM_000394, NM_012064, NM_006891, NM_017541	1333	17	19235	3.39526	1	0.671703	82.0648
GOTERM_MF_FAT	GO:0005212~structural constituent of eye lens	4	0.283487	0.126597	NM_000394, NM_012064, NM_006891, NM_017541	962	17	12983	3.17549	1	0.979945	88.822
SP_PIR_KEYWORDS	cataract	7	0.496102	0.12988	NM_000394, NM_012064, NM_001538, NM_006891, NM_006214, NM_003659, NM_000154	1333	50	19235	2.02018	1	0.693222	87.4014
SP_PIR_KEYWORDS	oxidation	3	0.212615	0.27885	NM_000394, NM_006891, NM_017541	1333	15	19235	2.88597	1	0.831334	99.2309
UP_SEQ_FEATURE	site:Susceptible to oxidation	3	0.212615	0.28108	NM_000394, NM_006891, NM_017541	1332	15	19113	2.86982	1	0.999994	99.7517
GOTERM_BP_FAT	GO:0002088~lens development in camera-type eye	3	0.212615	0.515335	NM_000394, NM_012064, NM_017541	1001	23	13528	1.76276	1	0.990909	99.9998
Annotation Cluster 103	Enrichment Score: 0.685796180883407
Category	Term	Count	%	PValue	Genes	List Total	Pop Hits	Pop Total	Fold Enrichment	Bonferroni	Benjamini	FDR
SP_PIR_KEYWORDS	carboxypeptidase	6	0.42523	0.0670019	NM_001874, NM_001308, NM_004476, NM_001870, NM_021804, NM_080385	1333	32	19235	2.7056	1	0.601625	64.3943
GOTERM_MF_FAT	GO:0008238~exopeptidase activity	10	0.708717	0.114425	NM_001874, NM_013379, NM_001308, NM_004476, NM_001870, NM_021804, NM_003291, NM_020216, NM_022098, NM_080385	962	77	12983	1.75271	1	0.977167	86.015
SP_PIR_KEYWORDS	metallo-carboxypeptidase	3	0.212615	0.124745	NM_001874, NM_001308, NM_001870	1333	9	19235	4.80995	1	0.682394	86.2477
GOTERM_MF_FAT	GO:0004180~carboxypeptidase activity	6	0.42523	0.135083	NM_001874, NM_001308, NM_004476, NM_001870, NM_021804, NM_080385	962	37	12983	2.18851	1	0.979996	90.4563
SMART	SM00631:Zn_pept	4	0.283487	0.218885	NM_001874, NM_001308, NM_001870, NM_080385	642	23	9079	2.45943	1	0.984801	96.4446
INTERPRO	IPR000834:Peptidase M14, carboxypeptidase A	4	0.283487	0.229991	NM_001874, NM_001308, NM_001870, NM_080385	1207	23	16659	2.40035	1	0.999719	98.8234
UP_SEQ_FEATURE	metal ion-binding site:Zinc; catalytic	12	0.850461	0.237437	NM_003119, NM_001308, NM_021804, NM_000031, NM_020216, NM_003104, NM_012113, NM_002425, NM_080385, NM_014508, NM_005925, NM_030911	1332	123	19113	1.39991	1	0.999994	99.2751
GOTERM_MF_FAT	GO:0004181~metallocarboxypeptidase activity	4	0.283487	0.281154	NM_001874, NM_001308, NM_001870, NM_080385	962	25	12983	2.15933	1	0.989974	99.5223
GOTERM_MF_FAT	GO:0008235~metalloexopeptidase activity	5	0.354359	0.309061	NM_001874, NM_001308, NM_001870, NM_020216, NM_080385	962	38	12983	1.77577	1	0.99109	99.7484
SP_PIR_KEYWORDS	metalloprotease	13	0.921332	0.35347	NM_003119, NM_001308, NM_080385, NM_001874, NM_004476, NM_001870, NM_021804, NM_022353, NM_020216, NM_022098, NM_002425, NM_005925, NM_002423	1333	151	19235	1.24231	1	0.868385	99.8488
GOTERM_MF_FAT	GO:0008237~metallopeptidase activity	14	0.992204	0.602823	NM_003119, NM_001308, NM_080385, NM_000666, NM_001874, NM_004476, NM_001870, NM_022353, NM_021804, NM_020216, NM_022098, NM_002425, NM_005925, NM_002423	962	183	12983	1.03247	1	0.998778	100
Annotation Cluster 104	Enrichment Score: 0.6848296754121895
Category	Term	Count	%	PValue	Genes	List Total	Pop Hits	Pop Total	Fold Enrichment	Bonferroni	Benjamini	FDR
INTERPRO	IPR002113:Adenine nucleotide translocator 1	6	0.42523	0.036245	NM_003562, NM_024103, NM_003705, NM_207117, NM_213611, NM_000387	1207	26	16659	3.18507	1	0.988519	46.61
UP_SEQ_FEATURE	repeat:Solcar 3	7	0.496102	0.141792	NM_012140, NM_003562, NM_024103, NM_003705, NM_207117, NM_213611, NM_000387	1332	51	19113	1.96948	1	0.999988	93.7915
UP_SEQ_FEATURE	repeat:Solcar 1	7	0.496102	0.171679	NM_012140, NM_003562, NM_024103, NM_003705, NM_207117, NM_213611, NM_000387	1332	54	19113	1.86007	1	0.999989	96.7402
UP_SEQ_FEATURE	repeat:Solcar 2	7	0.496102	0.171679	NM_012140, NM_003562, NM_024103, NM_003705, NM_207117, NM_213611, NM_000387	1332	54	19113	1.86007	1	0.999989	96.7402
INTERPRO	IPR001993:Mitochondrial substrate carrier	7	0.496102	0.171961	NM_012140, NM_003562, NM_024103, NM_003705, NM_207117, NM_213611, NM_000387	1207	52	16659	1.85796	1	0.999505	95.9542
INTERPRO	IPR018108:Mitochondrial substrate/solute carrier	7	0.496102	0.217281	NM_012140, NM_003562, NM_024103, NM_003705, NM_207117, NM_213611, NM_000387	1207	56	16659	1.72525	1	0.999692	98.4459
PIR_SUPERFAMILY	PIRSF002458:ADP,ATP carrier protein	4	0.283487	0.437358	NM_003562, NM_207117, NM_213611, NM_000387	595	30	7396	1.65737	1	1	99.9817
SP_PIR_KEYWORDS	mitochondrion inner membrane	15	1.06308	0.468599	NM_144576, NM_025147, NM_012140, NM_012460, NM_003705, NM_213611, NM_005834, NM_000387, NM_004003, NM_003562, NM_024103, NM_001482, NM_207117, NM_001361, BC034579	1333	193	19235	1.12149	1	0.909031	99.9918
INTERPRO	IPR002067:Mitochondrial carrier protein	3	0.212615	0.591709	NM_024103, NM_003705, NM_207117	1207	27	16659	1.53355	1	0.999999	100
Annotation Cluster 105	Enrichment Score: 0.6816054896636051
Category	Term	Count	%	PValue	Genes	List Total	Pop Hits	Pop Total	Fold Enrichment	Bonferroni	Benjamini	FDR
UP_SEQ_FEATURE	active site:Proton acceptor	64	4.53579	0.00638528	NM_000940, NM_206907, BC071181, NM_005255, NM_004635, NM_002905, AF087989, NM_182760, NM_004302, BC050630, NM_173354, NM_138801, NM_006301, NM_015981, NM_020526, NM_004196, NM_139355, NM_031284, NM_000379, NM_022568, NM_015978, NM_003913, NM_080836, NM_032409, NM_178170, NM_000403, X02160, NM_000137, NM_000245, NM_005276, NM_004753, NM_003708, NM_003166, NM_022740, NM_005233, NM_016538, NM_000666…	1332	658	19113	1.39566	1	0.824894	10.9908
SP_PIR_KEYWORDS	kinase	61	4.32318	0.0387313	NM_001001551, NM_206907, BC071181, NM_052947, NM_005255, NM_004635, NM_033507, AF087989, NM_000476, NM_004302, BC045794, BC050630, NM_173354, NM_006301, NM_015981, NM_020526, NM_004196, NM_139355, NM_004197, NM_031284, NM_015978, NM_003913, NM_001123, NM_080836, NM_032409, NM_002512, NM_178170, X02160, NM_025233, NM_016733, NM_000245, NM_002612, NM_022740, NM_005233, NM_000389, NM_013410, NM_0247…	1333	688	19235	1.27939	1	0.475436	44.4663
SP_PIR_KEYWORDS	atp-binding	109	7.72502	0.0418766	NM_173694, NM_014003, NM_001349, NM_001001551, NM_017895, AK024424, NM_005548, NM_206907, NM_018849, NM_033507, BC042989, AF087989, NM_000476, NM_017888, BC050630, NM_004153, NM_015981, NM_020526, NM_002914, NM_015978, NM_001171, NM_002512, NM_003335, NM_006929, AB007918, AK122956, NM_000245, NM_017636, NM_021141, NM_013410, NM_004990, NM_007118, NM_001569, NM_145262, NM_003119, U00930, NM_005164…	1333	1326	19235	1.18616	1	0.494016	47.1114
SP_PIR_KEYWORDS	nucleotide-binding	131	9.2842	0.100075	NM_001349, NM_173694, NM_014003, NM_001001551, NM_017895, NM_021203, AK024424, NM_019034, NM_005548, NM_206907, AK126191, BX641138, NM_018849, NM_033507, NM_016084, NM_018184, BC042989, AF087989, NM_002872, NM_000476, NM_017888, BC050630, NM_004153, NM_020526, NM_015981, NM_002914, NM_001171, NM_015978, NM_002512, NM_004574, NM_003335, NM_006929, AB007918, AK122956, NM_000245, NM_017636, NM_00404…	1333	1686	19235	1.12118	1	0.673543	79.1969
SP_PIR_KEYWORDS	serine/threonine-protein kinase	34	2.40964	0.109004	NM_016733, NM_206907, NM_022740, BC071181, NM_052947, NM_005255, NM_004635, NM_007118, AF087989, NM_001184, NM_005734, NM_001569, NM_004302, BC050630, AK096893, NM_173354, U67093, NM_002648, NM_006301, NM_015981, NM_002744, NM_002745, NM_004196, NM_002746, NM_004197, NM_015978, NM_003913, NM_007174, NM_177990, NM_080836, NM_032409, NM_178170, NM_002376, NM_006852	1333	381	19235	1.2877	1	0.666232	82.0676
GOTERM_MF_FAT	GO:0001882~nucleoside binding	132	9.35507	0.135189	NM_001349, NM_173694, NM_014003, NM_001001551, NM_017895, AK024424, NM_005548, NM_206907, NM_004350, NM_018849, NM_033507, NM_152649, BC042989, NM_018184, AF087989, BX647683, NM_000476, NM_017888, BC050630, NM_004153, NM_020526, NM_015981, NM_002914, S81734, NM_000379, NM_013391, NM_001171, NM_015978, NM_012449, NM_002512, NM_003335, NM_006929, AB007918, AK122956, NM_000245, NM_000625, NM_017636,…	962	1612	12983	1.10512	1	0.978291	90.4752
GOTERM_MF_FAT	GO:0001883~purine nucleoside binding	130	9.21332	0.154881	NM_001349, NM_173694, NM_014003, NM_001001551, NM_017895, AK024424, NM_005548, NM_206907, NM_004350, NM_018849, NM_033507, NM_152649, BC042989, NM_018184, AF087989, NM_000476, NM_017888, BC050630, NM_004153, NM_020526, NM_015981, NM_002914, S81734, NM_000379, NM_013391, NM_001171, NM_015978, NM_012449, NM_002512, NM_003335, NM_006929, AB007918, AK122956, NM_000245, NM_000625, NM_017636, NM_004040…	962	1601	12983	1.09585	1	0.980266	93.4397
UP_SEQ_FEATURE	domain:Protein kinase	39	2.764	0.185443	NM_000245, BC007901, NM_016733, NM_206907, NM_022740, BC071181, NM_005233, NM_005255, NM_004635, NM_007118, NM_152649, AF087989, NM_005734, NM_001569, NM_004302, BC050630, NM_003215, NM_173354, AK096893, NM_002648, NM_006301, NM_020526, NM_015981, NM_002744, NM_002745, NM_004196, NM_139355, NM_002746, NM_004445, NM_015978, NM_003913, NM_007174, NM_177990, NM_080836, NM_032409, NM_178170, X02160, …	1332	469	19113	1.19321	1	0.999986	97.5961
UP_SEQ_FEATURE	nucleotide phosphate-binding region:ATP	75	5.31538	0.192824	NM_014003, NM_001001551, NM_017895, NM_005548, NM_206907, BC071181, NM_004635, NM_033507, NM_018491, NM_013341, BC042989, AF087989, NM_004827, NM_003072, NM_000476, NM_017888, NM_004302, BC050630, NM_004153, NM_014191, NM_173354, NM_006301, NM_020526, NM_015981, NM_002914, NM_004196, NM_139355, NM_007110, BC033116, AL137287, NM_015978, NM_003601, NM_003913, NM_080836, NM_032409, NM_017631, NM_178…	1332	962	19113	1.11869	1	0.999989	97.9626
UP_SEQ_FEATURE	binding site:ATP	44	3.11836	0.21045	NM_000245, NM_016733, NM_002612, NM_206907, NM_022740, BC071181, NM_005233, NM_004635, NM_004990, NM_033507, NM_007118, NM_015533, AF087989, NM_001569, NM_005734, NM_017888, NM_004302, BC050630, NM_003119, NM_003215, NM_173354, AK096893, NM_181806, NM_002648, NM_006301, NM_002744, NM_015981, NM_006295, NM_020526, NM_002745, NM_004196, NM_139355, NM_002746, NM_015978, NM_003913, NM_007174, NM_1779…	1332	542	19113	1.16487	1	0.999992	98.6361
GOTERM_BP_FAT	GO:0006468~protein amino acid phosphorylation	56	3.96882	0.211336	NM_000506, NM_000601, NM_206907, BC071181, NM_004355, NM_052947, NM_005255, NM_004635, NM_003246, NM_152649, AF087989, NM_004302, BC050630, NM_002006, NM_173354, NM_006301, NM_015981, NM_020526, NM_004196, NM_004197, NM_139355, NM_015978, NM_003913, NM_080836, NM_032409, NM_178170, X02160, NM_016733, NM_000245, NM_015675, NM_002612, NM_001240, NM_022740, NM_005233, NM_183001, NM_005881, NM_007118…	1001	667	13528	1.13465	1	0.933647	98.7047
GOTERM_MF_FAT	GO:0030554~adenyl nucleotide binding	126	8.92984	0.211938	NM_173694, NM_014003, NM_001349, NM_001001551, NM_017895, AK024424, NM_005548, NM_206907, NM_004350, NM_018849, NM_033507, NM_152649, BC042989, AF087989, NM_000476, NM_017888, BC050630, NM_004153, NM_020526, NM_015981, NM_002914, S81734, NM_000379, NM_013391, NM_001171, NM_015978, NM_012449, NM_002512, NM_003335, NM_006929, AB007918, AK122956, NM_000245, NM_000625, NM_017636, NM_021141, NM_013410…	962	1577	12983	1.0783	1	0.981915	97.8842
GOTERM_MF_FAT	GO:0000166~nucleotide binding	176	12.4734	0.229802	NM_001349, NM_173694, NM_014003, NM_017895, NM_001001551, NM_021203, AK024424, NM_003020, NM_005548, NM_019034, NM_206907, NM_004350, AK126191, BX641138, NM_018849, NM_182314, NM_033507, NM_016084, NM_152649, BC042989, NM_018184, AF087989, NM_002872, BC069011, NM_000476, NM_017888, BC050630, NM_004153, NM_020526, NM_015981, NM_002914, S81734, NM_000379, NM_013391, NM_001171, NM_015978, NM_032102,…	962	2245	12983	1.05803	1	0.983646	98.5402
GOTERM_MF_FAT	GO:0004674~protein serine/threonine kinase activity	37	2.62225	0.239107	NM_016733, NM_206907, NM_022740, BC071181, NM_052947, NM_005255, NM_004635, NM_005881, NM_007118, AF087989, NM_001516, NM_001184, NM_005734, NM_001569, NM_004302, BC050630, AK096893, NM_173354, U67093, NM_002648, NM_006301, NM_015981, NM_002744, NM_002745, NM_004196, NM_002746, NM_004197, NM_015978, NM_003913, NM_007174, NM_177990, NM_080836, NM_032409, NM_002733, NM_178170, NM_002376, NM_006852	962	430	12983	1.16127	1	0.98573	98.801
INTERPRO	IPR008271:Serine/threonine protein kinase, active site	30	2.12615	0.272444	NM_016733, NM_206907, NM_022740, BC071181, NM_005255, NM_004635, NM_007118, AF087989, NM_005734, NM_001569, NM_004302, BC050630, AK096893, NM_173354, NM_002648, NM_006301, NM_015981, NM_002744, NM_002745, NM_004196, NM_002746, NM_015978, NM_003913, NM_177990, NM_007174, NM_080836, NM_032409, NM_178170, NM_006852, NM_002376	1207	354	16659	1.16966	1	0.999879	99.5513
GOTERM_MF_FAT	GO:0017076~purine nucleotide binding	149	10.5599	0.290386	NM_001349, NM_173694, NM_014003, NM_017895, NM_001001551, NM_021203, AK024424, NM_003020, NM_019034, NM_005548, NM_206907, NM_004350, AK126191, BX641138, NM_018849, NM_033507, NM_016084, NM_152649, BC042989, NM_018184, AF087989, NM_002872, NM_000476, NM_017888, BC050630, NM_004153, NM_020526, NM_015981, NM_002914, S81734, NM_000379, NM_013391, NM_001171, NM_015978, NM_012449, NM_002512, NM_004574…	962	1918	12983	1.04843	1	0.990677	99.6125
GOTERM_BP_FAT	GO:0016310~phosphorylation	64	4.53579	0.322412	NM_000506, NM_000601, NM_206907, BC071181, NM_004355, NM_052947, NM_005255, NM_004635, NM_003286, NM_033507, NM_003246, NM_152649, AF087989, NM_004302, BC050630, NM_002006, NM_173354, NM_006301, NM_015981, NM_020526, NM_004196, NM_139355, NM_004197, NM_007308, NM_024312, NM_015978, NM_003913, NM_080836, NM_032409, NM_178170, NM_002512, X02160, NM_016733, NM_000245, NM_015675, NM_002612, NM_001240…	1001	800	13528	1.08116	1	0.966041	99.9196
GOTERM_MF_FAT	GO:0032559~adenyl ribonucleotide binding	116	8.22112	0.340383	NM_173694, NM_014003, NM_001349, NM_001001551, NM_017895, AK024424, NM_005548, NM_206907, NM_004350, NM_018849, NM_033507, NM_152649, BC042989, AF087989, NM_000476, NM_017888, BC050630, NM_004153, NM_020526, NM_015981, NM_002914, S81734, NM_015978, NM_001171, NM_002512, NM_003335, NM_006929, AB007918, AK122956, NM_000245, NM_017636, NM_021141, NM_013410, NM_004990, NM_007118, NM_001569, NM_145262…	962	1497	12983	1.04577	1	0.993573	99.8813
INTERPRO	IPR000719:Protein kinase, core	38	2.69313	0.349136	NM_000245, NM_016733, NM_206907, NM_022740, BC071181, NM_005233, NM_005255, NM_004635, NM_007118, NM_152649, AF087989, NM_005734, NM_001569, NM_004302, BC050630, NM_003215, NM_173354, AK096893, NM_002648, NM_006301, NM_020526, NM_015981, NM_002744, NM_002745, NM_004196, NM_139355, NM_002746, NM_004445, NM_015978, NM_003913, NM_007174, NM_177990, NM_080836, NM_032409, NM_178170, X02160, NM_002376,…	1207	476	16659	1.10184	1	0.99996	99.9324
GOTERM_MF_FAT	GO:0005524~ATP binding	114	8.07938	0.366771	NM_173694, NM_014003, NM_001349, NM_001001551, NM_017895, AK024424, NM_005548, NM_206907, NM_004350, NM_018849, NM_033507, NM_152649, BC042989, AF087989, NM_000476, NM_017888, BC050630, NM_004153, NM_020526, NM_015981, NM_002914, S81734, NM_015978, NM_001171, NM_002512, NM_003335, NM_006929, AB007918, AK122956, NM_000245, NM_017636, NM_021141, NM_013410, NM_004990, NM_007118, NM_001569, NM_145262…	962	1477	12983	1.04166	1	0.994371	99.9387
SMART	SM00220:S_TKc	21	1.48831	0.367923	BC050630, AK096893, NM_173354, NM_206907, NM_022740, NM_002648, NM_015981, NM_002744, NM_002745, NM_004196, NM_002746, NM_004635, NM_007118, NM_003913, NM_177990, NM_007174, AF087989, NM_178170, NM_002376, NM_006852, NM_005734	642	259	9079	1.14663	1	0.98348	99.7963
INTERPRO	IPR017442:Serine/threonine protein kinase-related	29	2.05528	0.368143	NM_016733, NM_206907, NM_022740, BC071181, NM_005255, NM_004635, NM_007118, AF087989, NM_005734, NM_001569, NM_004302, BC050630, AK096893, NM_173354, NM_002648, NM_006301, NM_015981, NM_002744, NM_002745, NM_004196, NM_002746, NM_003913, NM_177990, NM_007174, NM_080836, NM_032409, NM_178170, NM_006852, NM_002376	1207	359	16659	1.11492	1	0.99997	99.9592
INTERPRO	IPR017441:Protein kinase, ATP binding site	36	2.55138	0.378043	NM_000245, NM_016733, NM_206907, NM_022740, BC071181, NM_005233, NM_005255, NM_004635, NM_007118, AF087989, NM_005734, NM_001569, NM_004302, BC050630, NM_003215, AK096893, NM_173354, NM_002648, NM_006301, NM_020526, NM_015981, NM_002744, NM_002745, NM_004196, NM_139355, NM_002746, NM_015978, NM_003913, NM_007174, NM_177990, NM_080836, NM_032409, NM_178170, X02160, NM_002376, NM_006852	1207	455	16659	1.09203	1	0.999961	99.9688
INTERPRO	IPR002290:Serine/threonine protein kinase	21	1.48831	0.415456	BC050630, AK096893, NM_173354, NM_206907, NM_022740, NM_002648, NM_015981, NM_002744, NM_002745, NM_004196, NM_002746, NM_004635, NM_007118, NM_003913, NM_177990, NM_007174, AF087989, NM_178170, NM_002376, NM_006852, NM_005734	1207	259	16659	1.11908	1	0.999969	99.9891
GOTERM_BP_FAT	GO:0006796~phosphate metabolic process	75	5.31538	0.422293	NM_002194, NM_000506, NM_000601, AK127475, NM_206907, BC071181, NM_004355, NM_052947, NM_005255, NM_004635, NM_003246, NM_003286, NM_033507, NM_152649, AF087989, NM_004302, BC050630, NM_030640, NM_002006, NM_057158, NM_173354, NM_006301, NM_020526, NM_015981, NM_004196, NM_139355, NM_004197, NM_007308, NM_024312, NM_015978, NM_003913, NM_080836, NM_032409, NM_178170, NM_002512, X02160, NM_007207,…	1001	973	13528	1.04171	1	0.981691	99.9957
GOTERM_BP_FAT	GO:0006793~phosphorus metabolic process	75	5.31538	0.422293	NM_002194, NM_000506, NM_000601, AK127475, NM_206907, BC071181, NM_004355, NM_052947, NM_005255, NM_004635, NM_003246, NM_003286, NM_033507, NM_152649, AF087989, NM_004302, BC050630, NM_030640, NM_002006, NM_057158, NM_173354, NM_006301, NM_020526, NM_015981, NM_004196, NM_139355, NM_004197, NM_007308, NM_024312, NM_015978, NM_003913, NM_080836, NM_032409, NM_178170, NM_002512, X02160, NM_007207,…	1001	973	13528	1.04171	1	0.981691	99.9957
GOTERM_MF_FAT	GO:0004672~protein kinase activity	47	3.33097	0.445345	NM_000245, NM_016733, NM_002612, NM_206907, NM_022740, BC071181, NM_005233, NM_052947, NM_005255, NM_004635, NM_005881, NM_007118, NM_152649, AF087989, NM_001516, NM_001184, NM_001569, NM_005734, NM_004302, BC050630, NM_003215, NM_173354, AK096893, U67093, NM_002648, NM_006301, NM_002744, NM_015981, NM_020526, NM_002745, NM_004196, NM_139355, NM_002746, NM_004197, NM_004445, NM_015978, NM_003913,…	962	606	12983	1.04671	1	0.996719	99.9928
GOTERM_MF_FAT	GO:0032555~purine ribonucleotide binding	139	9.85117	0.456081	NM_001349, NM_173694, NM_014003, NM_001001551, NM_017895, NM_021203, AK024424, NM_003020, NM_019034, NM_005548, NM_206907, NM_004350, AK126191, BX641138, NM_018849, NM_033507, NM_016084, NM_152649, BC042989, NM_018184, AF087989, NM_002872, NM_000476, NM_017888, BC050630, NM_004153, NM_020526, NM_015981, NM_002914, S81734, NM_001171, NM_015978, NM_002512, NM_004574, NM_003335, NM_006929, AB007918,…	962	1836	12983	1.02174	1	0.996883	99.9948
GOTERM_MF_FAT	GO:0032553~ribonucleotide binding	139	9.85117	0.456081	NM_001349, NM_173694, NM_014003, NM_001001551, NM_017895, NM_021203, AK024424, NM_003020, NM_019034, NM_005548, NM_206907, NM_004350, AK126191, BX641138, NM_018849, NM_033507, NM_016084, NM_152649, BC042989, NM_018184, AF087989, NM_002872, NM_000476, NM_017888, BC050630, NM_004153, NM_020526, NM_015981, NM_002914, S81734, NM_001171, NM_015978, NM_002512, NM_004574, NM_003335, NM_006929, AB007918,…	962	1836	12983	1.02174	1	0.996883	99.9948
Annotation Cluster 106	Enrichment Score: 0.6815688215528114
Category	Term	Count	%	PValue	Genes	List Total	Pop Hits	Pop Total	Fold Enrichment	Bonferroni	Benjamini	FDR
GOTERM_CC_FAT	GO:0031090~organelle membrane	106	7.5124	0.00523336	NM_000166, NM_012460, NM_006876, NM_006114, NM_018849, NM_004481, NM_018184, NM_005013, NM_006539, NM_024090, NM_138807, NM_014489, NM_021928, NM_015981, NM_005729, NM_000617, NM_002668, NM_007158, NM_000382, NM_001482, NM_207117, NM_000182, NM_015627, NM_007357, NM_002857, NM_006928, NM_004716, NM_003705, NM_213611, NM_202470, NM_003713, NM_004040, AK128844, NM_005834, NM_000387, NM_138578, NM_0…	963	1096	12782	1.28371	0.938346	0.266244	7.33685
GOTERM_CC_FAT	GO:0044429~mitochondrial part	53	3.7562	0.140321	NM_003679, AK024424, NM_012460, NM_005548, NM_004632, NM_012205, NM_000030, NM_006114, NM_001752, NM_024103, NM_017888, NM_138807, NM_014050, BX647922, NM_005729, NM_013391, NM_004092, NM_007158, NM_000382, NM_001482, NM_032409, NM_207117, NM_000182, NM_006567, NM_138621, NM_002612, NM_003705, NM_213611, NM_052963, NM_013410, NM_000387, NM_005834, NM_138578, NM_005881, NM_003562, NM_176792, NM_00…	963	595	12782	1.18231	1	0.832055	88.8719
GOTERM_CC_FAT	GO:0031967~organelle envelope	52	3.68533	0.266732	NM_003679, NM_012460, NM_012205, NM_006114, NM_001752, NM_024103, NM_002872, NM_020390, NM_005013, NM_138807, BX647922, NM_000954, NM_005729, NM_002264, NM_007158, NM_000382, NM_001482, NM_005866, NM_032409, NM_207117, NM_000182, NM_138621, NM_002612, NM_003705, NM_213611, NM_022740, BC050383, NM_000387, NM_005834, NM_138578, NM_178812, NM_014485, NM_003562, NM_000456, NM_000191, NM_014234, NM_01…	963	620	12782	1.11323	1	0.888812	98.8951
GOTERM_CC_FAT	GO:0031975~envelope	52	3.68533	0.277412	NM_003679, NM_012460, NM_012205, NM_006114, NM_001752, NM_024103, NM_002872, NM_020390, NM_005013, NM_138807, BX647922, NM_000954, NM_005729, NM_002264, NM_007158, NM_000382, NM_001482, NM_005866, NM_032409, NM_207117, NM_000182, NM_138621, NM_002612, NM_003705, NM_213611, NM_022740, BC050383, NM_000387, NM_005834, NM_138578, NM_178812, NM_014485, NM_003562, NM_000456, NM_000191, NM_014234, NM_01…	963	622	12782	1.10965	1	0.89051	99.1071
GOTERM_CC_FAT	GO:0005740~mitochondrial envelope	35	2.48051	0.349762	NM_003679, NM_012460, NM_002612, NM_003705, NM_213611, NM_012205, NM_006114, NM_001752, NM_005834, NM_000387, NM_138578, NM_003562, NM_024103, NM_000456, NM_000191, NM_014234, NM_012140, NM_138807, BX647922, NM_000636, NM_005518, NM_005729, NM_004003, NM_020746, NM_007158, NM_000382, NM_001482, NM_016009, NM_207117, NM_032409, NM_000182, NM_138452, BC034579, NM_001361, NM_138621	963	419	12782	1.10873	1	0.921091	99.8071
GOTERM_CC_FAT	GO:0019866~organelle inner membrane	27	1.91354	0.425981	NM_003679, NM_012460, NM_002612, NM_003705, NM_213611, NM_005834, NM_000387, NM_003562, NM_024103, NM_000191, NM_012140, NM_138807, BX647922, NM_000636, NM_005518, NM_005729, NM_004003, NM_007158, NM_000382, NM_001482, NM_005866, NM_207117, NM_000182, NM_005900, NM_138452, NM_001361, BC034579	963	329	12782	1.08928	1	0.941233	99.9684
GOTERM_CC_FAT	GO:0031966~mitochondrial membrane	32	2.2679	0.428369	NM_003679, NM_012460, NM_002612, NM_003705, NM_213611, NM_012205, NM_006114, NM_005834, NM_000387, NM_138578, NM_003562, NM_024103, NM_000191, NM_012140, NM_138807, BX647922, NM_000636, NM_005518, NM_005729, NM_004003, NM_020746, NM_007158, NM_000382, NM_001482, NM_016009, NM_207117, NM_032409, NM_000182, NM_138452, NM_001361, BC034579, NM_138621	963	394	12782	1.07802	1	0.939286	99.9703
GOTERM_CC_FAT	GO:0005743~mitochondrial inner membrane	25	1.77179	0.451851	NM_003679, NM_012460, NM_002612, NM_003705, NM_213611, NM_005834, NM_000387, NM_003562, NM_024103, NM_000191, NM_138807, NM_012140, BX647922, NM_000636, NM_005518, NM_005729, NM_004003, NM_007158, NM_000382, NM_001482, NM_207117, NM_000182, NM_138452, NM_001361, BC034579	963	306	12782	1.0844	1	0.945097	99.9838
SP_PIR_KEYWORDS	mitochondrion inner membrane	15	1.06308	0.468599	NM_144576, NM_025147, NM_012140, NM_012460, NM_003705, NM_213611, NM_005834, NM_000387, NM_004003, NM_003562, NM_024103, NM_001482, NM_207117, NM_001361, BC034579	1333	193	19235	1.12149	1	0.909031	99.9918
Annotation Cluster 107	Enrichment Score: 0.6764574534973556
Category	Term	Count	%	PValue	Genes	List Total	Pop Hits	Pop Total	Fold Enrichment	Bonferroni	Benjamini	FDR
GOTERM_CC_FAT	GO:0005778~peroxisomal membrane	5	0.354359	0.201645	NM_005164, NM_002617, NM_001752, NM_003659, NM_002857	963	31	12782	2.14082	1	0.84564	96.2009
GOTERM_CC_FAT	GO:0031903~microbody membrane	5	0.354359	0.201645	NM_005164, NM_002617, NM_001752, NM_003659, NM_002857	963	31	12782	2.14082	1	0.84564	96.2009
GOTERM_CC_FAT	GO:0044439~peroxisomal part	6	0.42523	0.220038	NM_006117, NM_005164, NM_002617, NM_001752, NM_003659, NM_002857	963	43	12782	1.85206	1	0.860479	97.2919
GOTERM_CC_FAT	GO:0044438~microbody part	6	0.42523	0.220038	NM_006117, NM_005164, NM_002617, NM_001752, NM_003659, NM_002857	963	43	12782	1.85206	1	0.860479	97.2919
Annotation Cluster 108	Enrichment Score: 0.6759166969153607
Category	Term	Count	%	PValue	Genes	List Total	Pop Hits	Pop Total	Fold Enrichment	Bonferroni	Benjamini	FDR
GOTERM_BP_FAT	GO:0050665~hydrogen peroxide biosynthetic process	3	0.212615	0.089387	NM_000499, NM_000761, NM_000636	1001	7	13528	5.79192	1	0.826996	81.9899
GOTERM_MF_FAT	GO:0019825~oxygen binding	6	0.42523	0.210297	NM_203377, NM_000499, NM_000761, NM_000636, NM_012205, NM_000778	962	43	12983	1.88314	1	0.98229	97.8117
GOTERM_BP_FAT	GO:0042743~hydrogen peroxide metabolic process	4	0.283487	0.280466	NM_000499, NM_000761, NM_000636, NM_001752	1001	25	13528	2.16232	1	0.957206	99.7584
GOTERM_BP_FAT	GO:0006800~oxygen and reactive oxygen species metabolic process	7	0.496102	0.375272	NM_000499, NM_000761, NM_021804, NM_000625, NM_000636, NM_001752, AL833218	1001	67	13528	1.41196	1	0.975913	99.9818
Annotation Cluster 109	Enrichment Score: 0.674303362594282
Category	Term	Count	%	PValue	Genes	List Total	Pop Hits	Pop Total	Fold Enrichment	Bonferroni	Benjamini	FDR
GOTERM_BP_FAT	GO:0016458~gene silencing	9	0.637845	0.0523357	NM_022720, AK131390, NM_198700, NM_012199, NM_005900, NM_004178, NM_003072, NM_016538, NM_014494	1001	56	13528	2.17197	1	0.765949	62.6225
GOTERM_BP_FAT	GO:0006342~chromatin silencing	3	0.212615	0.388441	AK131390, NM_003072, NM_016538	1001	18	13528	2.25241	1	0.978188	99.9877
GOTERM_BP_FAT	GO:0045814~negative regulation of gene expression, epigenetic	3	0.212615	0.466624	AK131390, NM_003072, NM_016538	1001	21	13528	1.93064	1	0.986248	99.999
Annotation Cluster 110	Enrichment Score: 0.663652941174527
Category	Term	Count	%	PValue	Genes	List Total	Pop Hits	Pop Total	Fold Enrichment	Bonferroni	Benjamini	FDR
INTERPRO	IPR003962:Fibronectin, type III subdomain	6	0.42523	0.0958382	NM_014923, AK127475, NM_005233, NM_020526, NM_022763, NM_004445	1207	34	16659	2.43565	1	0.998542	81.9591
INTERPRO	IPR008957:Fibronectin, type III-like fold	19	1.34656	0.118382	NM_153756, NM_014923, NM_015163, AK127475, NM_005233, NM_020526, S81734, NM_022763, AK026882, NM_004445, NM_000640, NM_032470, NM_022823, NM_004512, NM_003999, NM_014461, NM_000878, X02160, NM_020882	1207	184	16659	1.42521	1	0.999374	88.2547
UP_SEQ_FEATURE	domain:Fibronectin type-III 6	5	0.354359	0.166381	NM_032470, NM_014923, AK127475, NM_022763, NM_020882	1332	31	19113	2.31437	1	0.999989	96.3397
UP_SEQ_FEATURE	domain:Fibronectin type-III 2	13	0.921332	0.19445	NM_014923, AK127475, NM_005233, NM_020526, NM_022763, NM_004445, NM_000640, NM_032470, NM_003999, NM_004512, NM_014461, X02160, NM_020882	1332	130	19113	1.43491	1	0.999989	98.0359
UP_SEQ_FEATURE	domain:Fibronectin type-III 1	13	0.921332	0.201489	NM_014923, AK127475, NM_005233, NM_020526, NM_022763, NM_004445, NM_000640, NM_032470, NM_003999, NM_004512, NM_014461, X02160, NM_020882	1332	131	19113	1.42396	1	0.99999	98.3256
UP_SEQ_FEATURE	domain:Fibronectin type-III 3	9	0.637845	0.219977	NM_032470, NM_014923, NM_003999, AK127475, NM_014461, X02160, NM_022763, NM_020882, NM_000640	1332	83	19113	1.55593	1	0.999993	98.9061
UP_SEQ_FEATURE	domain:Fibronectin type-III 7	4	0.283487	0.23185	NM_032470, NM_014923, AK127475, NM_022763	1332	24	19113	2.39152	1	0.999994	99.1723
UP_SEQ_FEATURE	domain:Fibronectin type-III 8	4	0.283487	0.23185	NM_032470, NM_014923, AK127475, NM_022763	1332	24	19113	2.39152	1	0.999994	99.1723
UP_SEQ_FEATURE	domain:Fibronectin type-III 4	7	0.496102	0.261795	NM_032470, NM_014923, NM_003999, AK127475, NM_014461, NM_022763, NM_020882	1332	62	19113	1.62006	1	0.999991	99.5982
SMART	SM00060:FN3	17	1.20482	0.266906	NM_153756, NM_014923, AK127475, NM_015163, NM_005233, NM_020526, NM_022763, AK026882, NM_004445, NM_032470, NM_022823, NM_004512, NM_003999, NM_014461, NM_000878, X02160, NM_020882	642	190	9079	1.26531	1	0.978618	98.491
INTERPRO	IPR003961:Fibronectin, type III	17	1.20482	0.301183	NM_153756, NM_014923, AK127475, NM_015163, NM_005233, NM_020526, NM_022763, AK026882, NM_004445, NM_032470, NM_022823, NM_004512, NM_003999, NM_014461, NM_000878, X02160, NM_020882	1207	190	16659	1.23491	1	0.999908	99.7738
UP_SEQ_FEATURE	domain:Fibronectin type-III 9	3	0.212615	0.333861	NM_032470, NM_014923, NM_022763	1332	17	19113	2.53219	1	0.999998	99.9379
UP_SEQ_FEATURE	domain:Fibronectin type-III 5	5	0.354359	0.383723	NM_032470, NM_014923, AK127475, NM_022763, NM_020882	1332	45	19113	1.59434	1	0.999999	99.9849
Annotation Cluster 111	Enrichment Score: 0.6462517586328278
Category	Term	Count	%	PValue	Genes	List Total	Pop Hits	Pop Total	Fold Enrichment	Bonferroni	Benjamini	FDR
GOTERM_BP_FAT	GO:0007498~mesoderm development	10	0.708717	0.0943607	NM_033044, NM_006981, NM_006060, NM_145260, NM_003376, NM_005900, NM_139355, NM_004235, NM_000127, NM_033131	1001	74	13528	1.82628	1	0.836091	83.7081
GOTERM_BP_FAT	GO:0048333~mesodermal cell differentiation	3	0.212615	0.113512	NM_005900, NM_004235, NM_033131	1001	8	13528	5.06793	1	0.865889	88.9836
GOTERM_BP_FAT	GO:0001710~mesodermal cell fate commitment	3	0.212615	0.113512	NM_005900, NM_004235, NM_033131	1001	8	13528	5.06793	1	0.865889	88.9836
GOTERM_BP_FAT	GO:0001707~mesoderm formation	5	0.354359	0.274204	NM_033044, NM_006981, NM_005900, NM_004235, NM_033131	1001	36	13528	1.87701	1	0.955063	99.7169
GOTERM_BP_FAT	GO:0048332~mesoderm morphogenesis	5	0.354359	0.308195	NM_033044, NM_006981, NM_005900, NM_004235, NM_033131	1001	38	13528	1.77822	1	0.964393	99.8824
GOTERM_BP_FAT	GO:0001704~formation of primary germ layer	5	0.354359	0.342567	NM_033044, NM_006981, NM_005900, NM_004235, NM_033131	1001	40	13528	1.68931	1	0.969705	99.9537
GOTERM_BP_FAT	GO:0007369~gastrulation	7	0.496102	0.415778	NM_033044, NM_006981, NM_003713, NM_005900, NM_004235, NM_000127, NM_033131	1001	70	13528	1.35145	1	0.980938	99.9947
GOTERM_BP_FAT	GO:0048729~tissue morphogenesis	15	1.06308	0.461962	NM_033044, Z74615, NM_002009, NM_003673, NM_004350, NM_033131, NM_002585, NM_003370, NM_006981, NM_017541, NM_005900, NM_003072, NM_004235, NM_002346, NM_020859	1001	180	13528	1.12621	1	0.986004	99.9988
Annotation Cluster 112	Enrichment Score: 0.645569487195118
Category	Term	Count	%	PValue	Genes	List Total	Pop Hits	Pop Total	Fold Enrichment	Bonferroni	Benjamini	FDR
GOTERM_BP_FAT	GO:0044093~positive regulation of molecular function	57	4.03969	0.0281319	NM_000601, NM_000506, NM_001759, NM_018659, NM_001256, NM_206907, BC071181, NM_004355, NM_033025, NM_001752, NM_003246, NM_015367, NM_000316, NM_003072, NM_014550, NM_002006, NM_015981, NM_003383, S81734, NM_000617, NM_000376, NM_005281, NM_001480, NM_000796, NM_023067, NM_002512, X02160, NM_000245, NM_002468, NM_015675, AK055401, NM_020988, NM_002467, NM_022740, NM_183001, NM_178812, NM_002001, …	1001	586	13528	1.31455	1	0.656752	40.6904
GOTERM_BP_FAT	GO:0000165~MAPKKK cascade	21	1.48831	0.0529735	NM_000245, NM_030640, NM_015675, NM_000601, NM_002006, NM_057158, NM_000916, NM_206907, NM_006301, BC071181, NM_004355, NM_002745, NM_000682, NM_183001, NM_002086, NM_003246, NM_002001, X02160, NM_005900, NM_007207, NM_001543	1001	184	13528	1.54241	1	0.757205	63.0804
GOTERM_BP_FAT	GO:0043085~positive regulation of catalytic activity	48	3.40184	0.0872301	NM_000245, NM_000601, NM_015675, NM_000506, AK055401, NM_001759, NM_020988, NM_002467, NM_001256, NM_206907, BC071181, NM_004355, NM_033025, NM_183001, NM_003246, NM_015367, NM_000867, NM_002001, NM_000316, NM_016263, NM_001569, NM_016568, NM_014550, NM_002006, NM_012177, NM_000450, NM_002648, AF545864, NM_002744, NM_001741, NM_003383, S81734, NM_000682, NM_000376, NM_201548, NM_000617, NM_005281…	1001	520	13528	1.24749	1	0.825826	81.1927
GOTERM_BP_FAT	GO:0045860~positive regulation of protein kinase activity	22	1.55918	0.150136	NM_000245, NM_015675, NM_000601, NM_014550, NM_002006, NM_001759, NM_206907, NM_002648, BC071181, NM_002744, NM_004355, NM_001741, NM_003383, NM_201548, NM_000682, NM_183001, NM_000675, NM_003246, NM_002001, NM_002733, X02160, NM_001569	1001	223	13528	1.33327	1	0.899267	94.9115
GOTERM_BP_FAT	GO:0000187~activation of MAPK activity	10	0.708717	0.150551	NM_000245, NM_000601, NM_002006, NM_206907, NM_002001, NM_004355, X02160, NM_000682, NM_183001, NM_003246	1001	82	13528	1.64811	1	0.899027	94.9569
GOTERM_BP_FAT	GO:0033674~positive regulation of kinase activity	22	1.55918	0.189962	NM_000245, NM_015675, NM_000601, NM_014550, NM_002006, NM_001759, NM_206907, NM_002648, BC071181, NM_002744, NM_004355, NM_001741, NM_003383, NM_201548, NM_000682, NM_183001, NM_000675, NM_003246, NM_002001, NM_002733, X02160, NM_001569	1001	231	13528	1.28709	1	0.92462	97.8866
GOTERM_BP_FAT	GO:0051347~positive regulation of transferase activity	22	1.55918	0.240408	NM_000245, NM_015675, NM_000601, NM_014550, NM_002006, NM_001759, NM_206907, NM_002648, BC071181, NM_002744, NM_004355, NM_001741, NM_003383, NM_201548, NM_000682, NM_183001, NM_000675, NM_003246, NM_002001, NM_002733, X02160, NM_001569	1001	240	13528	1.23883	1	0.947109	99.3487
GOTERM_BP_FAT	GO:0007243~protein kinase cascade	32	2.2679	0.259298	NM_000245, NM_000601, NM_015675, NM_000506, NM_003407, NM_206907, BC071181, NM_000625, NM_004355, NM_183001, NM_005178, NM_003246, NM_002001, NM_001543, NM_001569, NM_003215, NM_030640, NM_014550, NM_002006, NM_057158, NM_173354, NM_000916, NM_006301, NM_002745, NM_000682, NM_002086, AK126861, NM_003263, NM_032409, NM_005900, X02160, NM_007207	1001	370	13528	1.16882	1	0.951357	99.5893
GOTERM_BP_FAT	GO:0045859~regulation of protein kinase activity	30	2.12615	0.261823	NM_000245, NM_015675, NM_000601, NM_001924, NM_001759, NM_001240, NM_206907, BC071181, NM_032527, NM_004355, NM_000389, NM_183001, NM_003246, NM_002001, NM_005734, NM_001569, NM_030640, NM_014550, NM_002006, NM_002648, NM_002744, NM_001741, NM_003383, NM_004178, NM_201548, NM_000682, NM_000675, NM_002733, X02160, NM_144608	1001	345	13528	1.17517	1	0.951331	99.6142
GOTERM_BP_FAT	GO:0043549~regulation of kinase activity	30	2.12615	0.326528	NM_000245, NM_015675, NM_000601, NM_001924, NM_001759, NM_001240, NM_206907, BC071181, NM_032527, NM_004355, NM_000389, NM_183001, NM_003246, NM_002001, NM_005734, NM_001569, NM_030640, NM_014550, NM_002006, NM_002648, NM_002744, NM_001741, NM_003383, NM_004178, NM_201548, NM_000682, NM_000675, NM_002733, X02160, NM_144608	1001	357	13528	1.13567	1	0.96668	99.9281
GOTERM_BP_FAT	GO:0043406~positive regulation of MAP kinase activity	10	0.708717	0.340681	NM_000245, NM_000601, NM_002006, NM_206907, NM_002001, NM_004355, X02160, NM_000682, NM_183001, NM_003246	1001	102	13528	1.32495	1	0.96923	99.9512
GOTERM_BP_FAT	GO:0051338~regulation of transferase activity	30	2.12615	0.413108	NM_000245, NM_015675, NM_000601, NM_001924, NM_001759, NM_001240, NM_206907, BC071181, NM_032527, NM_004355, NM_000389, NM_183001, NM_003246, NM_002001, NM_005734, NM_001569, NM_030640, NM_014550, NM_002006, NM_002648, NM_002744, NM_001741, NM_003383, NM_004178, NM_201548, NM_000682, NM_000675, NM_002733, X02160, NM_144608	1001	372	13528	1.08988	1	0.980936	99.9942
GOTERM_BP_FAT	GO:0042325~regulation of phosphorylation	37	2.62225	0.422006	NM_000245, NM_016733, NM_000601, NM_015675, NM_000506, AK055401, NM_001924, NM_001759, NM_001240, NM_206907, BC071181, NM_032527, NM_004355, NM_000389, NM_183001, NM_003246, AK131390, NM_002001, NM_005734, NM_001569, NM_000332, NM_030640, NM_014550, NM_002006, NM_002648, NM_007023, NM_002744, NM_001741, NM_004178, NM_003383, NM_201548, NM_000682, NM_000675, NM_172140, NM_002733, X02160, NM_144608	1001	466	13528	1.07304	1	0.981778	99.9956
GOTERM_BP_FAT	GO:0032147~activation of protein kinase activity	10	0.708717	0.469287	NM_015675, NM_014550, NM_002006, BC071181, NM_002744, NM_001741, X02160, NM_201548, NM_001569, NM_000675	1001	114	13528	1.18548	1	0.986256	99.9991
GOTERM_BP_FAT	GO:0043405~regulation of MAP kinase activity	12	0.850461	0.471935	NM_000245, NM_030640, NM_000601, NM_002006, NM_206907, NM_002001, NM_004355, X02160, NM_000682, NM_183001, NM_005734, NM_003246	1001	141	13528	1.15017	1	0.986489	99.9992
GOTERM_BP_FAT	GO:0019220~regulation of phosphate metabolic process	37	2.62225	0.520494	NM_000245, NM_016733, NM_000601, NM_015675, NM_000506, AK055401, NM_001924, NM_001759, NM_001240, NM_206907, BC071181, NM_032527, NM_004355, NM_000389, NM_183001, NM_003246, AK131390, NM_002001, NM_005734, NM_001569, NM_000332, NM_030640, NM_014550, NM_002006, NM_002648, NM_007023, NM_002744, NM_001741, NM_004178, NM_003383, NM_201548, NM_000682, NM_000675, NM_172140, NM_002733, X02160, NM_144608	1001	485	13528	1.031	1	0.991368	99.9999
GOTERM_BP_FAT	GO:0051174~regulation of phosphorus metabolic process	37	2.62225	0.520494	NM_000245, NM_016733, NM_000601, NM_015675, NM_000506, AK055401, NM_001924, NM_001759, NM_001240, NM_206907, BC071181, NM_032527, NM_004355, NM_000389, NM_183001, NM_003246, AK131390, NM_002001, NM_005734, NM_001569, NM_000332, NM_030640, NM_014550, NM_002006, NM_002648, NM_007023, NM_002744, NM_001741, NM_004178, NM_003383, NM_201548, NM_000682, NM_000675, NM_172140, NM_002733, X02160, NM_144608	1001	485	13528	1.031	1	0.991368	99.9999
Annotation Cluster 113	Enrichment Score: 0.6429495758832751
Category	Term	Count	%	PValue	Genes	List Total	Pop Hits	Pop Total	Fold Enrichment	Bonferroni	Benjamini	FDR
GOTERM_MF_FAT	GO:0008238~exopeptidase activity	10	0.708717	0.114425	NM_001874, NM_013379, NM_001308, NM_004476, NM_001870, NM_021804, NM_003291, NM_020216, NM_022098, NM_080385	962	77	12983	1.75271	1	0.977167	86.015
SP_PIR_KEYWORDS	Aminopeptidase	4	0.283487	0.267373	NM_013379, NM_003291, NM_020216, NM_022098	1333	26	19235	2.21998	1	0.82958	99.0271
GOTERM_MF_FAT	GO:0004177~aminopeptidase activity	4	0.283487	0.385044	NM_013379, NM_003291, NM_020216, NM_022098	962	30	12983	1.79945	1	0.995306	99.9618
Annotation Cluster 114	Enrichment Score: 0.6374604678943621
Category	Term	Count	%	PValue	Genes	List Total	Pop Hits	Pop Total	Fold Enrichment	Bonferroni	Benjamini	FDR
SMART	SM00255:TIR	4	0.283487	0.218885	NM_002468, NM_021805, NM_003263, NM_002182	642	23	9079	2.45943	1	0.984801	96.4446
INTERPRO	IPR000157:Toll-Interleukin receptor	4	0.283487	0.229991	NM_002468, NM_021805, NM_003263, NM_002182	1207	23	16659	2.40035	1	0.999719	98.8234
UP_SEQ_FEATURE	domain:TIR	4	0.283487	0.23185	NM_002468, NM_021805, NM_003263, NM_002182	1332	24	19113	2.39152	1	0.999994	99.1723
INTERPRO	IPR004075:Interleukin-1 receptor, type I/Toll precursor	3	0.212615	0.241559	NM_021805, NM_003263, NM_002182	1207	13	16659	3.18507	1	0.999767	99.0904
Annotation Cluster 115	Enrichment Score: 0.6315890512519458
Category	Term	Count	%	PValue	Genes	List Total	Pop Hits	Pop Total	Fold Enrichment	Bonferroni	Benjamini	FDR
GOTERM_BP_FAT	GO:0016064~immunoglobulin mediated immune response	8	0.566974	0.101294	NM_002468, NM_000574, NM_000567, NM_004355, NM_001831, NM_000066, NM_005178, M60333	1001	54	13528	2.00215	1	0.848824	85.8462
GOTERM_BP_FAT	GO:0002443~leukocyte mediated immunity	11	0.779589	0.101732	NM_006949, NM_002468, NM_000574, NM_000567, NM_000787, NM_004355, NM_001831, BX647110, NM_000066, NM_005178, M60333	1001	86	13528	1.7286	1	0.848681	85.9722
GOTERM_BP_FAT	GO:0002460~adaptive immune response based on somatic recombination of immune receptors built from immunoglobulin superfamily domains	10	0.708717	0.113758	NM_002468, NM_000574, NM_000567, NM_003376, NM_004355, NM_001831, BX647110, NM_000066, NM_005178, M60333	1001	77	13528	1.75513	1	0.865223	89.0395
GOTERM_BP_FAT	GO:0002250~adaptive immune response	10	0.708717	0.113758	NM_002468, NM_000574, NM_000567, NM_003376, NM_004355, NM_001831, BX647110, NM_000066, NM_005178, M60333	1001	77	13528	1.75513	1	0.865223	89.0395
GOTERM_BP_FAT	GO:0019724~B cell mediated immunity	8	0.566974	0.1172	NM_002468, NM_000574, NM_000567, NM_004355, NM_001831, NM_000066, NM_005178, M60333	1001	56	13528	1.93064	1	0.872406	89.7931
GOTERM_BP_FAT	GO:0002449~lymphocyte mediated immunity	9	0.637845	0.143707	NM_002468, NM_000574, NM_000567, NM_004355, NM_001831, BX647110, NM_000066, NM_005178, M60333	1001	70	13528	1.73758	1	0.896866	94.1587
GOTERM_BP_FAT	GO:0051605~protein maturation by peptide bond cleavage	10	0.708717	0.18371	NM_004716, NM_000574, NM_021928, NM_030787, NM_000567, NM_003020, NM_174936, NM_001831, NM_000066, NM_000892	1001	86	13528	1.57145	1	0.920778	97.5671
GOTERM_BP_FAT	GO:0002252~immune effector process	14	0.992204	0.190923	NM_006949, NM_002468, NM_004355, NM_000066, NM_005178, M60333, NM_172140, NM_004481, NM_000574, NM_000567, NM_030787, NM_000787, NM_001831, BX647110	1001	134	13528	1.41196	1	0.923664	97.932
GOTERM_BP_FAT	GO:0002455~humoral immune response mediated by circulating immunoglobulin	5	0.354359	0.193009	NM_000574, NM_000567, NM_001831, NM_000066, NM_005178	1001	31	13528	2.17976	1	0.923999	98.0274
GOTERM_BP_FAT	GO:0016485~protein processing	12	0.850461	0.204799	NM_004716, NM_000574, NM_021928, NM_030787, NM_000567, NM_003020, NM_002467, NM_174936, NM_005186, NM_001831, NM_000066, NM_000892	1001	112	13528	1.44798	1	0.930197	98.4934
GOTERM_BP_FAT	GO:0048584~positive regulation of response to stimulus	22	1.55918	0.217304	NM_002468, NM_003726, NM_022740, NM_003376, NM_002745, S81734, NM_000066, M60333, NM_003246, NM_172140, NM_003999, NM_000574, NM_030787, NM_004280, NM_000567, NM_002001, NM_004122, NM_001831, NM_002996, BX647110, NM_001569, NM_016290	1001	236	13528	1.25982	1	0.938603	98.8728
GOTERM_BP_FAT	GO:0002684~positive regulation of immune system process	22	1.55918	0.228726	NM_025239, NM_002468, NM_003726, NM_003376, NM_000625, NM_004355, NM_002745, NM_000389, NM_000066, M60333, NM_003246, NM_172140, NM_000574, NM_006060, NM_030787, NM_000567, NM_002001, NM_001831, BX647110, NM_003809, NM_001569, NM_025240	1001	238	13528	1.24924	1	0.941936	99.1388
GOTERM_BP_FAT	GO:0051604~protein maturation	12	0.850461	0.290976	NM_004716, NM_000574, NM_021928, NM_030787, NM_000567, NM_003020, NM_002467, NM_174936, NM_005186, NM_001831, NM_000066, NM_000892	1001	122	13528	1.32929	1	0.961134	99.8155
GOTERM_BP_FAT	GO:0006958~complement activation, classical pathway	4	0.283487	0.363567	NM_000574, NM_000567, NM_001831, NM_000066	1001	29	13528	1.86407	1	0.973445	99.9745
GOTERM_BP_FAT	GO:0006956~complement activation	5	0.354359	0.377026	NM_000574, NM_030787, NM_000567, NM_001831, NM_000066	1001	42	13528	1.60887	1	0.976243	99.9827
GOTERM_BP_FAT	GO:0050778~positive regulation of immune response	13	0.921332	0.385562	NM_002468, NM_003726, NM_002745, NM_000066, M60333, NM_172140, NM_000574, NM_000567, NM_030787, NM_002001, NM_001831, BX647110, NM_001569	1001	145	13528	1.21164	1	0.977757	99.9866
GOTERM_BP_FAT	GO:0002253~activation of immune response	9	0.637845	0.393179	NM_002468, NM_000574, NM_003726, NM_030787, NM_000567, NM_001831, NM_002745, NM_000066, NM_001569	1001	94	13528	1.29394	1	0.97875	99.9893
GOTERM_BP_FAT	GO:0002541~activation of plasma proteins involved in acute inflammatory response	5	0.354359	0.394204	NM_000574, NM_030787, NM_000567, NM_001831, NM_000066	1001	43	13528	1.57145	1	0.978665	99.9896
SP_PIR_KEYWORDS	innate immunity	7	0.496102	0.456695	NM_000574, NM_020746, NM_003263, NM_145659, NM_014726, NM_001831, NM_000066	1333	78	19235	1.29499	1	0.905134	99.9887
GOTERM_BP_FAT	GO:0006959~humoral immune response	7	0.496102	0.533958	NM_000574, NM_030787, NM_000567, NM_001831, NM_000066, NM_005018, NM_005178	1001	79	13528	1.19749	1	0.992351	99.9999
SP_PIR_KEYWORDS	complement pathway	3	0.212615	0.606162	NM_000574, NM_001831, NM_000066	1333	29	19235	1.49274	1	0.944726	99.9999
Annotation Cluster 116	Enrichment Score: 0.6264629148289645
Category	Term	Count	%	PValue	Genes	List Total	Pop Hits	Pop Total	Fold Enrichment	Bonferroni	Benjamini	FDR
GOTERM_BP_FAT	GO:0043112~receptor metabolic process	5	0.354359	0.193009	NM_006154, NM_000796, NM_174936, NM_021804, NM_007308	1001	31	13528	2.17976	1	0.923999	98.0274
GOTERM_BP_FAT	GO:0031623~receptor internalization	3	0.212615	0.193036	NM_006154, NM_000796, NM_007308	1001	11	13528	3.68577	1	0.923354	98.0287
GOTERM_BP_FAT	GO:0006898~receptor-mediated endocytosis	6	0.42523	0.35432	NM_006154, NM_000796, AK125929, NM_015136, NM_000410, NM_007308	1001	53	13528	1.52994	1	0.97138	99.9667
Annotation Cluster 117	Enrichment Score: 0.6248615177573015
Category	Term	Count	%	PValue	Genes	List Total	Pop Hits	Pop Total	Fold Enrichment	Bonferroni	Benjamini	FDR
GOTERM_BP_FAT	GO:0022415~viral reproductive process	9	0.637845	0.0850735	NM_006154, NM_021804, NM_022740, AK091476, X02160, NM_021141, AK001758, NM_014517, NM_006402	1001	62	13528	1.96178	1	0.822901	80.3623
GOTERM_BP_FAT	GO:0016032~viral reproduction	9	0.637845	0.152172	NM_006154, NM_021804, NM_022740, AK091476, X02160, NM_021141, AK001758, NM_014517, NM_006402	1001	71	13528	1.7131	1	0.898936	95.1301
GOTERM_BP_FAT	GO:0019079~viral genome replication	3	0.212615	0.333586	AK091476, NM_014517, NM_006402	1001	16	13528	2.53397	1	0.967438	99.9407
GOTERM_BP_FAT	GO:0019058~viral infectious cycle	5	0.354359	0.394204	NM_021804, AK091476, NM_021141, NM_014517, NM_006402	1001	43	13528	1.57145	1	0.978665	99.9896
GOTERM_BP_FAT	GO:0019048~virus-host interaction	3	0.212615	0.4412	NM_022740, X02160, AK001758	1001	20	13528	2.02717	1	0.984062	99.9976
Annotation Cluster 118	Enrichment Score: 0.6237625888759138
Category	Term	Count	%	PValue	Genes	List Total	Pop Hits	Pop Total	Fold Enrichment	Bonferroni	Benjamini	FDR
GOTERM_BP_FAT	GO:0006690~icosanoid metabolic process	7	0.496102	0.130826	NM_014485, NM_000775, NM_000860, NM_002001, NM_004355, NM_000954, NM_020216, NM_013402	1001	47	13528	2.0128	1	0.882716	92.3227
GOTERM_BP_FAT	GO:0033559~unsaturated fatty acid metabolic process	7	0.496102	0.172565	NM_014485, NM_000775, NM_000860, NM_002001, NM_004355, NM_000954, NM_020216, NM_013402	1001	51	13528	1.85493	1	0.912486	96.8816
GOTERM_BP_FAT	GO:0046456~icosanoid biosynthetic process	5	0.354359	0.193009	NM_014485, NM_002001, NM_004355, NM_000954, NM_020216, NM_013402	1001	31	13528	2.17976	1	0.923999	98.0274
GOTERM_BP_FAT	GO:0006636~unsaturated fatty acid biosynthetic process	5	0.354359	0.240909	NM_014485, NM_002001, NM_004355, NM_000954, NM_020216, NM_013402	1001	34	13528	1.98742	1	0.946529	99.3566
GOTERM_BP_FAT	GO:0006692~prostanoid metabolic process	3	0.212615	0.415119	NM_014485, NM_000860, NM_004355, NM_000954	1001	19	13528	2.13387	1	0.981099	99.9946
GOTERM_BP_FAT	GO:0006693~prostaglandin metabolic process	3	0.212615	0.415119	NM_014485, NM_000860, NM_004355, NM_000954	1001	19	13528	2.13387	1	0.981099	99.9946
Annotation Cluster 119	Enrichment Score: 0.6227166115206292
Category	Term	Count	%	PValue	Genes	List Total	Pop Hits	Pop Total	Fold Enrichment	Bonferroni	Benjamini	FDR
GOTERM_BP_FAT	GO:0045087~innate immune response	15	1.06308	0.1411	NM_002468, NM_145659, NM_000625, NM_014726, NM_000066, NM_007308, NM_005218, NM_052890, NM_000574, NM_021805, NM_020746, NM_003263, NM_030787, NM_001831, NM_002182	1001	138	13528	1.46897	1	0.895195	93.8245
SP_PIR_KEYWORDS	immune response	20	1.41743	0.210231	NM_032029, NM_002468, NM_003726, NM_145659, NM_004355, NM_014726, NM_017636, NM_000066, NM_002127, M60333, NM_002121, NM_032869, NM_000574, NM_052890, NM_020746, NM_003263, NM_001831, BX647110, NM_000410, NM_003809	1333	224	19235	1.28838	1	0.77763	97.0231
SP_PIR_KEYWORDS	innate immunity	7	0.496102	0.456695	NM_000574, NM_020746, NM_003263, NM_145659, NM_014726, NM_001831, NM_000066	1333	78	19235	1.29499	1	0.905134	99.9887
Annotation Cluster 120	Enrichment Score: 0.6187109524130353
Category	Term	Count	%	PValue	Genes	List Total	Pop Hits	Pop Total	Fold Enrichment	Bonferroni	Benjamini	FDR
GOTERM_BP_FAT	GO:0030201~heparan sulfate proteoglycan metabolic process	4	0.283487	0.079446	NM_015170, NM_000236, NM_001543, NM_000127	1001	14	13528	3.86128	1	0.811292	78.0293
GOTERM_BP_FAT	GO:0015012~heparan sulfate proteoglycan biosynthetic process	3	0.212615	0.193036	NM_000236, NM_001543, NM_000127	1001	11	13528	3.68577	1	0.923354	98.0287
GOTERM_BP_FAT	GO:0030166~proteoglycan biosynthetic process	4	0.283487	0.3012	NM_018659, NM_000236, NM_001543, NM_000127	1001	26	13528	2.07915	1	0.96295	99.8586
GOTERM_BP_FAT	GO:0044272~sulfur compound biosynthetic process	6	0.42523	0.309476	NM_018659, NM_000236, NM_001543, NM_000127, NM_001713, NM_001801	1001	50	13528	1.62174	1	0.964066	99.8863
GOTERM_BP_FAT	GO:0006790~sulfur metabolic process	11	0.779589	0.344207	NM_003596, NM_018659, NM_145740, NM_015170, NM_000236, NM_000636, NM_007169, NM_001543, NM_000127, NM_001713, NM_001801	1001	115	13528	1.29269	1	0.969576	99.9558
GOTERM_BP_FAT	GO:0006029~proteoglycan metabolic process	5	0.354359	0.394204	NM_018659, NM_015170, NM_000236, NM_001543, NM_000127	1001	43	13528	1.57145	1	0.978665	99.9896
Annotation Cluster 121	Enrichment Score: 0.6166058557832323
Category	Term	Count	%	PValue	Genes	List Total	Pop Hits	Pop Total	Fold Enrichment	Bonferroni	Benjamini	FDR
KEGG_PATHWAY	hsa04520:Adherens junction	12	0.850461	0.0478784	NM_000245, NM_001903, NM_005936, NM_015385, AK127475, NM_001102, NM_002872, BC071181, X02160, NM_002745, NM_002746, NM_004302	418	77	5085	1.89586	0.999886	0.326073	45.5067
KEGG_PATHWAY	hsa05210:Colorectal cancer	8	0.566974	0.540383	NM_000245, NM_002467, NM_002872, BC071181, NM_002745, NM_002746, NM_002086, NM_004302	418	84	5085	1.15858	1	0.879352	99.9934
KEGG_PATHWAY	hsa05212:Pancreatic cancer	7	0.496102	0.546186	NM_002872, NM_003376, BC071181, NM_002745, NM_002746, NM_138578, NM_004302	418	72	5085	1.18272	1	0.879764	99.9943
Annotation Cluster 122	Enrichment Score: 0.6163964202040016
Category	Term	Count	%	PValue	Genes	List Total	Pop Hits	Pop Total	Fold Enrichment	Bonferroni	Benjamini	FDR
GOTERM_BP_FAT	GO:0043583~ear development	11	0.779589	0.163157	NM_006981, AL049313, NM_002467, NM_181552, NM_003673, NM_005221, NM_000307, NM_033131, BC033116, NM_138621, NM_032119	1001	95	13528	1.56484	1	0.908138	96.1644
GOTERM_BP_FAT	GO:0048562~embryonic organ morphogenesis	14	0.992204	0.183961	NM_002146, AL049313, NM_002467, NM_030661, NM_003673, BC071181, NM_005221, NM_033131, NM_006492, BC033116, NM_006981, NM_000966, NM_023067, NM_001543	1001	133	13528	1.42258	1	0.919642	97.5808
GOTERM_BP_FAT	GO:0048568~embryonic organ development	17	1.20482	0.202859	AL049313, NM_002146, NM_002467, NM_003673, NM_030661, NM_003376, BC071181, NM_005221, NM_033131, NM_006492, NM_002585, BC033116, NM_006981, NM_000966, NM_023067, NM_001198, NM_001543	1001	172	13528	1.33573	1	0.929451	98.4246
GOTERM_BP_FAT	GO:0048839~inner ear development	9	0.637845	0.22764	NM_006981, AL049313, NM_181552, NM_003673, NM_005221, NM_000307, NM_033131, BC033116, NM_032119	1001	79	13528	1.53962	1	0.941558	99.1163
GOTERM_BP_FAT	GO:0042471~ear morphogenesis	7	0.496102	0.361771	NM_006981, AL049313, NM_002467, NM_003673, NM_005221, NM_033131, BC033116	1001	66	13528	1.43335	1	0.973063	99.9731
GOTERM_BP_FAT	GO:0042472~inner ear morphogenesis	6	0.42523	0.399407	NM_006981, AL049313, NM_003673, NM_005221, NM_033131, BC033116	1001	56	13528	1.44798	1	0.979686	99.9912
Annotation Cluster 123	Enrichment Score: 0.6137861547931774
Category	Term	Count	%	PValue	Genes	List Total	Pop Hits	Pop Total	Fold Enrichment	Bonferroni	Benjamini	FDR
GOTERM_BP_FAT	GO:0032101~regulation of response to external stimulus	22	1.55918	0.00671011	NM_000506, J03474, NM_003407, NM_000450, NM_003376, S81734, NM_000675, NM_003246, NM_000934, NM_004039, NM_003999, NM_000796, NM_021804, NM_002001, NM_004122, NM_000412, NM_002996, NM_003005, NM_153609, NM_025240, NM_000892	1001	159	13528	1.86993	1	0.392999	11.5964
GOTERM_BP_FAT	GO:0050818~regulation of coagulation	9	0.637845	0.00927152	NM_001153, NM_004039, NM_000506, NM_000412, NM_003005, NM_153609, NM_000892, NM_003246, NM_000934	1001	41	13528	2.96659	1	0.445793	15.678
UP_SEQ_FEATURE	active site:Charge relay system	24	1.70092	0.00974163	NM_174912, NM_004716, NM_000506, NM_001441, NM_012320, NM_001911, NM_001266, NM_003291, NM_174936, NM_145024, NM_000936, NM_000236, NM_002775, NM_000055, NM_020676, NM_178493, NM_015600, NM_013379, NM_033423, NM_004476, NM_032750, NM_153609, NM_000892, NM_183062	1332	196	19113	1.75703	1	0.864263	16.2999
GOTERM_BP_FAT	GO:0030193~regulation of blood coagulation	8	0.566974	0.0148556	NM_004039, NM_000506, NM_000412, NM_003005, NM_153609, NM_000892, NM_003246, NM_000934	1001	36	13528	3.00322	1	0.525336	23.9672
GOTERM_BP_FAT	GO:0042730~fibrinolysis	4	0.283487	0.0535595	NM_004039, NM_000506, NM_153609, NM_000892	1001	12	13528	4.50483	1	0.758535	63.4964
GOTERM_BP_FAT	GO:0050819~negative regulation of coagulation	5	0.354359	0.121504	NM_001153, NM_004039, NM_000506, NM_153609, NM_000892	1001	26	13528	2.59894	1	0.876324	90.6667
GOTERM_BP_FAT	GO:0030195~negative regulation of blood coagulation	4	0.283487	0.239485	NM_004039, NM_000506, NM_153609, NM_000892	1001	23	13528	2.35035	1	0.946898	99.3341
GOTERM_MF_FAT	GO:0004252~serine-type endopeptidase activity	14	0.992204	0.352476	NM_004716, NM_000506, NM_000601, NM_001911, NM_174936, NM_003291, NM_002775, NM_007110, NM_033423, NM_006178, NM_000113, NM_153609, NM_000892, NM_183062	962	154	12983	1.22689	1	0.994306	99.912
GOTERM_MF_FAT	GO:0008236~serine-type peptidase activity	15	1.06308	0.447027	NM_004716, NM_000506, NM_000601, NM_001911, NM_174936, NM_003291, NM_002775, NM_007110, NM_013379, NM_033423, NM_006178, NM_000113, NM_153609, NM_000892, NM_183062	962	178	12983	1.13729	1	0.996512	99.9932
GOTERM_MF_FAT	GO:0017171~serine hydrolase activity	15	1.06308	0.464016	NM_004716, NM_000506, NM_000601, NM_001911, NM_174936, NM_003291, NM_002775, NM_007110, NM_013379, NM_033423, NM_006178, NM_000113, NM_153609, NM_000892, NM_183062	962	180	12983	1.12465	1	0.99703	99.9959
SP_PIR_KEYWORDS	Serine protease	11	0.779589	0.469575	NM_004716, NM_000506, NM_013379, NM_001911, NM_033423, NM_174936, NM_003291, NM_002775, NM_153609, NM_000892, NM_183062	1333	136	19235	1.16712	1	0.908369	99.9921
SP_PIR_KEYWORDS	serine proteinase	5	0.354359	0.519752	NM_000506, NM_013379, NM_001911, NM_033423, NM_000892	1333	54	19235	1.3361	1	0.924322	99.9982
SP_PIR_KEYWORDS	zymogen	15	1.06308	0.568816	NM_004716, NM_000506, NM_001911, AL050391, NM_000520, NM_002630, NM_174936, NM_080385, NM_013379, NM_033423, NM_001870, NM_002425, NM_005925, NM_002423, NM_000892	1333	206	19235	1.05072	1	0.934131	99.9996
GOTERM_MF_FAT	GO:0008237~metallopeptidase activity	14	0.992204	0.602823	NM_003119, NM_001308, NM_080385, NM_000666, NM_001874, NM_004476, NM_001870, NM_022353, NM_021804, NM_020216, NM_022098, NM_002425, NM_005925, NM_002423	962	183	12983	1.03247	1	0.998778	100
SP_PIR_KEYWORDS	Protease	33	2.33877	0.634541	NM_004716, NM_000506, NM_001308, BX641079, AL050391, NM_174936, NM_002630, NM_002775, NM_080385, NM_013379, NM_032868, NM_033423, NM_002425, NM_032885, NM_002423, NM_183062, AB020698, NM_152699, NM_003119, NM_021928, NM_001911, NM_003291, NM_001874, NM_001870, NM_004476, NM_021804, NM_022353, NM_005186, NM_020216, NM_022098, NM_005925, NM_153609, NM_000892	1333	484	19235	0.983854	1	0.952112	100
SMART	SM00020:Tryp_SPc	8	0.566974	0.720227	NM_000601, NM_000506, NM_001911, NM_033423, NM_002775, NM_153609, NM_000892, NM_183062	642	116	9079	0.975293	1	0.997147	100
GOTERM_MF_FAT	GO:0008233~peptidase activity	40	2.83487	0.738242	NM_004716, NM_000601, NM_000506, NM_001308, BX641079, AL050391, NM_174936, NM_003227, NM_002630, NM_002775, NM_080385, NM_000666, NM_031474, NM_013379, NM_032868, NM_033423, NM_006178, NM_002425, NM_032885, NM_002423, NM_183062, AB020698, NM_152699, NM_003119, NM_021928, NM_001911, NM_003291, NM_007110, NM_001874, NM_001870, NM_004476, NM_021804, NM_005186, NM_000113, NM_022353, NM_020216, NM_022…	962	574	12983	0.940477	1	0.999641	100
INTERPRO	IPR001254:Peptidase S1 and S6, chymotrypsin/Hap	8	0.566974	0.743551	NM_000601, NM_000506, NM_001911, NM_033423, NM_002775, NM_153609, NM_000892, NM_183062	1207	116	16659	0.951861	1	1	100
UP_SEQ_FEATURE	domain:Peptidase S1	7	0.496102	0.755872	NM_000601, NM_000506, NM_001911, NM_033423, NM_153609, NM_000892, NM_183062	1332	106	19113	0.947582	1	1	100
INTERPRO	IPR001314:Peptidase S1A, chymotrypsin	7	0.496102	0.772821	NM_000601, NM_000506, NM_001911, NM_033423, NM_153609, NM_000892, NM_183062	1207	104	16659	0.92898	1	1	100
GOTERM_MF_FAT	GO:0070011~peptidase activity, acting on L-amino acid peptides	37	2.62225	0.802376	NM_004716, NM_000601, NM_000506, NM_001308, BX641079, AL050391, NM_174936, NM_002630, NM_002775, NM_080385, NM_000666, NM_031474, NM_013379, NM_033423, NM_006178, NM_002425, NM_032885, NM_002423, NM_183062, AB020698, NM_152699, NM_003119, NM_001911, NM_003291, NM_007110, NM_001874, NM_001870, NM_004476, NM_021804, NM_005186, NM_000113, NM_022353, NM_020216, NM_022098, NM_005925, NM_153609, NM_000…	962	549	12983	0.909556	1	0.999827	100
GOTERM_MF_FAT	GO:0004175~endopeptidase activity	24	1.70092	0.854652	NM_004716, NM_000506, NM_000601, NM_003119, NM_001911, AL050391, NM_003291, NM_002630, NM_174936, NM_002775, NM_007110, NM_031474, NM_033423, NM_006178, NM_022353, NM_000113, NM_005186, NM_002425, NM_032885, NM_002423, NM_005925, NM_153609, NM_183062, NM_000892	962	375	12983	0.863734	1	0.999931	100
INTERPRO	IPR018114:Peptidase S1/S6, chymotrypsin/Hap, active site	6	0.42523	0.885153	NM_000506, NM_001911, NM_033423, NM_153609, NM_000892, NM_183062	1207	105	16659	0.788685	1	1	100
Annotation Cluster 124	Enrichment Score: 0.6114107544520361
Category	Term	Count	%	PValue	Genes	List Total	Pop Hits	Pop Total	Fold Enrichment	Bonferroni	Benjamini	FDR
GOTERM_BP_FAT	GO:0010518~positive regulation of phospholipase activity	9	0.637845	0.135482	NM_016568, AF208541, NM_000450, NM_004272, NM_000867, NM_002744, NM_001741, S81734, NM_000316	1001	69	13528	1.76276	1	0.88985	93.0417
GOTERM_BP_FAT	GO:0019932~second-messenger-mediated signaling	23	1.63005	0.149696	NM_016568, BC050630, NM_000524, NM_000450, NM_000952, NM_007023, NM_000625, NM_001741, S81734, NM_005281, NM_004624, NM_000675, NM_033507, NM_001124, NM_001480, AF208541, NM_000796, NM_001883, NM_004272, NM_000867, NM_000316, NM_005912, AB011131	1001	235	13528	1.32269	1	0.899468	94.863
GOTERM_BP_FAT	GO:0010517~regulation of phospholipase activity	9	0.637845	0.152172	NM_016568, AF208541, NM_000450, NM_004272, NM_000867, NM_002744, NM_001741, S81734, NM_000316	1001	71	13528	1.7131	1	0.898936	95.1301
GOTERM_BP_FAT	GO:0060193~positive regulation of lipase activity	9	0.637845	0.188292	NM_016568, AF208541, NM_000450, NM_004272, NM_000867, NM_002744, NM_001741, S81734, NM_000316	1001	75	13528	1.62174	1	0.923387	97.8054
GOTERM_BP_FAT	GO:0010863~positive regulation of phospholipase C activity	8	0.566974	0.202832	NM_016568, AF208541, NM_000450, NM_004272, NM_000867, NM_001741, S81734, NM_000316	1001	65	13528	1.66332	1	0.93005	98.4236
GOTERM_BP_FAT	GO:0007202~activation of phospholipase C activity	8	0.566974	0.202832	NM_016568, AF208541, NM_000450, NM_004272, NM_000867, NM_001741, S81734, NM_000316	1001	65	13528	1.66332	1	0.93005	98.4236
GOTERM_BP_FAT	GO:0051482~elevation of cytosolic calcium ion concentration during G-protein signaling, coupled to IP3 second messenger (phospholipase C activating)	3	0.212615	0.220931	NM_016568, NM_001741, S81734	1001	12	13528	3.37862	1	0.939044	98.9647
GOTERM_BP_FAT	GO:0051345~positive regulation of hydrolase activity	17	1.20482	0.249745	NM_016568, NM_000506, AK055401, NM_000450, NM_020988, NM_002467, NM_002744, NM_001741, NM_000617, S81734, NM_033025, NM_015367, AF208541, NM_023067, NM_000867, NM_004272, NM_000316	1001	179	13528	1.2835	1	0.949224	99.4807
GOTERM_BP_FAT	GO:0060191~regulation of lipase activity	9	0.637845	0.313568	NM_016568, AF208541, NM_000450, NM_004272, NM_000867, NM_002744, NM_001741, S81734, NM_000316	1001	87	13528	1.39805	1	0.964437	99.898
GOTERM_BP_FAT	GO:0007200~activation of phospholipase C activity by G-protein coupled receptor protein signaling pathway coupled to IP3 second messenger	6	0.42523	0.339314	NM_016568, NM_004272, NM_000867, NM_001741, S81734, NM_000316	1001	52	13528	1.55936	1	0.968952	99.9493
GOTERM_BP_FAT	GO:0048015~phosphoinositide-mediated signaling	8	0.566974	0.477535	NM_016568, BC050630, NM_000952, NM_004272, NM_000867, NM_001741, S81734, NM_000316	1001	88	13528	1.22859	1	0.986996	99.9993
GOTERM_BP_FAT	GO:0051336~regulation of hydrolase activity	24	1.70092	0.686824	NM_016568, NM_000506, AK055401, NM_020988, NM_000450, NM_002467, NM_002744, NM_001741, NM_000617, NM_017707, S81734, NM_033025, NM_006402, NM_000675, NM_007308, NM_015367, AB007940, NM_002412, NM_001494, AF208541, NM_023067, NM_004272, NM_000867, NM_000316	1001	337	13528	0.962456	1	0.998308	100
Annotation Cluster 125	Enrichment Score: 0.6093589317564587
Category	Term	Count	%	PValue	Genes	List Total	Pop Hits	Pop Total	Fold Enrichment	Bonferroni	Benjamini	FDR
GOTERM_BP_FAT	GO:0010565~regulation of cellular ketone metabolic process	9	0.637845	0.0571167	AF208541, NM_206907, NM_002733, NM_004122, NM_005399, NM_000387, NM_007308, NM_001713, NM_033507	1001	57	13528	2.13387	1	0.766281	65.9281
GOTERM_BP_FAT	GO:0019217~regulation of fatty acid metabolic process	7	0.496102	0.151048	AF208541, NM_206907, NM_002733, NM_004122, NM_005399, NM_000387, NM_007308	1001	49	13528	1.93064	1	0.898924	95.0106
GOTERM_BP_FAT	GO:0046889~positive regulation of lipid biosynthetic process	4	0.283487	0.199664	NM_012429, AF208541, NM_015385, NM_206907	1001	21	13528	2.57419	1	0.928005	98.3049
GOTERM_BP_FAT	GO:0019216~regulation of lipid metabolic process	11	0.779589	0.314446	NM_012429, AF208541, NM_015385, NM_000796, NM_000461, NM_206907, NM_002733, NM_004122, NM_005399, NM_000387, NM_007308, AK124042	1001	112	13528	1.32732	1	0.964539	99.9004
GOTERM_BP_FAT	GO:0046320~regulation of fatty acid oxidation	4	0.283487	0.342813	NM_206907, NM_002733, NM_005399, NM_000387	1001	28	13528	1.93064	1	0.969546	99.954
GOTERM_BP_FAT	GO:0045834~positive regulation of lipid metabolic process	5	0.354359	0.445173	NM_012429, AF208541, NM_015385, NM_206907, NM_004122	1001	46	13528	1.46897	1	0.984328	99.9979
GOTERM_BP_FAT	GO:0046890~regulation of lipid biosynthetic process	4	0.283487	0.656412	NM_012429, AF208541, NM_015385, NM_206907	1001	45	13528	1.20129	1	0.997581	100
Annotation Cluster 126	Enrichment Score: 0.6086755127319914
Category	Term	Count	%	PValue	Genes	List Total	Pop Hits	Pop Total	Fold Enrichment	Bonferroni	Benjamini	FDR
GOTERM_MF_FAT	GO:0015020~glucuronosyltransferase activity	4	0.283487	0.219967	NM_001076, NM_174914, NM_006798, NM_000127	962	22	12983	2.45379	1	0.982958	98.2074
INTERPRO	IPR002213:UDP-glucuronosyl/UDP-glucosyltransferase	3	0.212615	0.241559	NM_001076, NM_174914, NM_006798	1207	13	16659	3.18507	1	0.999767	99.0904
PIR_SUPERFAMILY	PIRSF005678:glucuronosyltransferase	3	0.212615	0.280926	NM_001076, NM_174914, NM_006798	595	13	7396	2.86852	1	1	99.2804
Annotation Cluster 127	Enrichment Score: 0.6059421389219971
Category	Term	Count	%	PValue	Genes	List Total	Pop Hits	Pop Total	Fold Enrichment	Bonferroni	Benjamini	FDR
GOTERM_BP_FAT	GO:0010647~positive regulation of cell communication	35	2.48051	0.0296031	NM_002468, NM_022740, NM_003376, NM_202470, BC071181, NM_005097, NM_001752, NM_003246, NM_006154, NM_004280, NM_001960, NM_002001, NM_000867, NM_004302, NM_000125, NM_000916, AF545864, NM_002744, S81734, NM_000675, NM_007308, NM_014349, NM_172140, NM_003810, NM_020746, NM_000796, NM_032409, NM_004122, X02160, NM_006044, NM_002342, NM_022664	1001	329	13528	1.43771	1	0.66408	42.3127
GOTERM_BP_FAT	GO:0009967~positive regulation of signal transduction	25	1.77179	0.344234	NM_002468, NM_202470, BC071181, NM_003376, NM_022740, NM_001752, NM_003246, NM_006154, NM_004280, NM_001960, NM_002001, NM_000867, NM_000125, NM_004302, S81734, NM_003810, NM_172140, NM_014349, NM_020746, NM_000796, NM_004122, X02160, NM_006044, NM_002342, NM_022664	1001	295	13528	1.1453	1	0.969334	99.9558
GOTERM_BP_FAT	GO:0010740~positive regulation of protein kinase cascade	15	1.06308	0.351987	NM_002468, NM_022740, BC071181, S81734, NM_001752, NM_003810, NM_172140, NM_014349, NM_020746, NM_006154, NM_001960, NM_000867, X02160, NM_002342, NM_022664	1001	167	13528	1.21388	1	0.970771	99.9645
GOTERM_BP_FAT	GO:0010627~regulation of protein kinase cascade	21	1.48831	0.382731	NM_002468, BX641079, NM_022740, BC071181, NM_080476, S81734, NM_001752, NM_003883, NM_014349, NM_003810, NM_172140, NM_020746, NM_006154, NM_000796, NM_001960, NM_002001, NM_000867, X02160, NM_005734, NM_002342, NM_022664	1001	249	13528	1.13978	1	0.977717	99.9854
GOTERM_BP_FAT	GO:0043122~regulation of I-kappaB kinase/NF-kappaB cascade	10	0.708717	0.394166	NM_014349, NM_003810, NM_002468, NM_020746, BX641079, NM_001960, NM_000867, S81734, NM_002342, NM_022664	1001	107	13528	1.26304	1	0.978835	99.9896
GOTERM_BP_FAT	GO:0043123~positive regulation of I-kappaB kinase/NF-kappaB cascade	9	0.637845	0.427619	NM_014349, NM_003810, NM_002468, NM_020746, NM_001960, NM_000867, S81734, NM_002342, NM_022664	1001	97	13528	1.25392	1	0.982447	99.9963
Annotation Cluster 128	Enrichment Score: 0.6028768601532059
Category	Term	Count	%	PValue	Genes	List Total	Pop Hits	Pop Total	Fold Enrichment	Bonferroni	Benjamini	FDR
GOTERM_BP_FAT	GO:0000956~nuclear-transcribed mRNA catabolic process	6	0.42523	0.112727	NM_003407, BC071577, NM_014026, NM_023010, NM_018403, NM_012199, NM_005105	1001	35	13528	2.31677	1	0.865194	88.8037
GOTERM_BP_FAT	GO:0006402~mRNA catabolic process	6	0.42523	0.209537	NM_003407, BC071577, NM_014026, NM_023010, NM_018403, NM_012199, NM_005105	1001	43	13528	1.88574	1	0.932495	98.6495
SP_PIR_KEYWORDS	nonsense-mediated mrna decay	4	0.283487	0.306059	BC071577, NM_014026, NM_023010, NM_018403, NM_005105	1333	28	19235	2.06141	1	0.846941	99.5662
GOTERM_BP_FAT	GO:0006401~RNA catabolic process	7	0.496102	0.348298	NM_003407, BC071577, NM_014026, NM_023010, NM_018403, NM_012199, NM_002201, NM_005105	1001	65	13528	1.45541	1	0.969885	99.9606
GOTERM_BP_FAT	GO:0000184~nuclear-transcribed mRNA catabolic process, nonsense-mediated decay	4	0.283487	0.384212	BC071577, NM_014026, NM_023010, NM_018403, NM_005105	1001	30	13528	1.80193	1	0.977755	99.986
Annotation Cluster 129	Enrichment Score: 0.5973480293054827
Category	Term	Count	%	PValue	Genes	List Total	Pop Hits	Pop Total	Fold Enrichment	Bonferroni	Benjamini	FDR
SP_PIR_KEYWORDS	calcium/phospholipid-binding	4	0.283487	0.0806959	NM_001153, NM_004039, NM_004306, AB011131	1333	15	19235	3.84796	1	0.643241	71.4306
SP_PIR_KEYWORDS	endonexin fold	3	0.212615	0.174193	NM_001153, NM_004039, NM_004306	1333	11	19235	3.93542	1	0.745859	94.2149
PIR_SUPERFAMILY	PIRSF002359:annexin I	3	0.212615	0.250085	NM_001153, NM_004039, NM_004306	595	12	7396	3.10756	1	1	98.6512
SP_PIR_KEYWORDS	annexin	3	0.212615	0.252429	NM_001153, NM_004039, NM_004306	1333	14	19235	3.09211	1	0.820203	98.6858
UP_SEQ_FEATURE	repeat:Annexin 1	3	0.212615	0.254507	NM_001153, NM_004039, NM_004306	1332	14	19113	3.07481	1	0.999992	99.5197
UP_SEQ_FEATURE	repeat:Annexin 2	3	0.212615	0.254507	NM_001153, NM_004039, NM_004306	1332	14	19113	3.07481	1	0.999992	99.5197
UP_SEQ_FEATURE	repeat:Annexin 3	3	0.212615	0.254507	NM_001153, NM_004039, NM_004306	1332	14	19113	3.07481	1	0.999992	99.5197
UP_SEQ_FEATURE	repeat:Annexin 4	3	0.212615	0.254507	NM_001153, NM_004039, NM_004306	1332	14	19113	3.07481	1	0.999992	99.5197
SMART	SM00335:ANX	3	0.212615	0.259637	NM_001153, NM_004039, NM_004306	642	14	9079	3.03037	1	0.982283	98.2759
INTERPRO	IPR001464:Annexin	3	0.212615	0.26922	NM_001153, NM_004039, NM_004306	1207	14	16659	2.95757	1	0.999897	99.5163
INTERPRO	IPR018502:Annexin repeat	3	0.212615	0.26922	NM_001153, NM_004039, NM_004306	1207	14	16659	2.95757	1	0.999897	99.5163
INTERPRO	IPR018252:Annexin repeat, conserved site	3	0.212615	0.26922	NM_001153, NM_004039, NM_004306	1207	14	16659	2.95757	1	0.999897	99.5163
GOTERM_MF_FAT	GO:0005544~calcium-dependent phospholipid binding	4	0.283487	0.301922	NM_001153, NM_004039, NM_004306, AB011131	962	26	12983	2.07628	1	0.991696	99.7028
SP_PIR_KEYWORDS	calcium binding	9	0.637845	0.421723	NM_001153, NM_004039, NM_000506, NM_001102, NM_005186, M60502, NM_004306, NM_005013, NM_003246	1333	103	19235	1.26086	1	0.894694	99.9713
SP_PIR_KEYWORDS	phospholipid binding	3	0.212615	0.456314	NM_001153, NM_004039, NM_004306	1333	22	19235	1.96771	1	0.906232	99.9885
Annotation Cluster 130	Enrichment Score: 0.5948400582641914
Category	Term	Count	%	PValue	Genes	List Total	Pop Hits	Pop Total	Fold Enrichment	Bonferroni	Benjamini	FDR
GOTERM_BP_FAT	GO:0045017~glycerolipid biosynthetic process	11	0.779589	0.0697396	NM_025225, BC045794, NM_014489, NM_016009, NM_002009, NM_080476, NM_007169, NM_032564, NM_025098, NM_017839, NM_025087	1001	80	13528	1.85824	1	0.801101	73.3782
GOTERM_BP_FAT	GO:0046486~glycerolipid metabolic process	17	1.20482	0.144003	NM_025225, BC045794, NM_005276, NM_014489, NM_012320, NM_002009, NM_174936, NM_000236, NM_080476, NM_001752, NM_024779, NM_016009, NM_007169, NM_032564, NM_025098, NM_017839, NM_025087	1001	162	13528	1.41819	1	0.896405	94.1956
GOTERM_BP_FAT	GO:0046474~glycerophospholipid biosynthetic process	8	0.566974	0.235647	BC045794, NM_014489, NM_016009, NM_002009, NM_080476, NM_007169, NM_017839, NM_025087	1001	68	13528	1.58994	1	0.945438	99.2698
GOTERM_BP_FAT	GO:0019637~organophosphate metabolic process	18	1.27569	0.309825	BC045794, NM_005276, NM_014489, NM_012320, NM_002009, NM_174936, NM_003713, NM_000236, NM_080476, NM_007308, NM_024779, NM_013402, NM_020133, NM_016009, NM_007169, NM_002660, NM_017839, NM_025087	1001	200	13528	1.2163	1	0.963921	99.8873
GOTERM_BP_FAT	GO:0006644~phospholipid metabolic process	17	1.20482	0.330584	BC045794, NM_014489, NM_012320, NM_002009, NM_174936, NM_003713, NM_000236, NM_080476, NM_007308, NM_024779, NM_013402, NM_020133, NM_016009, NM_007169, NM_002660, NM_017839, NM_025087	1001	190	13528	1.20919	1	0.967007	99.9356
GOTERM_BP_FAT	GO:0008654~phospholipid biosynthetic process	10	0.708717	0.340681	BC045794, NM_020133, NM_014489, NM_016009, NM_002009, NM_080476, NM_007169, NM_017839, NM_013402, NM_025087	1001	102	13528	1.32495	1	0.96923	99.9512
GOTERM_BP_FAT	GO:0006650~glycerophospholipid metabolic process	11	0.779589	0.374401	BC045794, NM_014489, NM_012320, NM_016009, NM_002009, NM_000236, NM_080476, NM_007169, NM_024779, NM_017839, NM_025087	1001	118	13528	1.25982	1	0.975851	99.9813
SP_PIR_KEYWORDS	phospholipid biosynthesis	4	0.283487	0.563746	BC045794, NM_020133, NM_007169, NM_017839	1333	42	19235	1.37427	1	0.93345	99.9996
Annotation Cluster 131	Enrichment Score: 0.5934485696045606
Category	Term	Count	%	PValue	Genes	List Total	Pop Hits	Pop Total	Fold Enrichment	Bonferroni	Benjamini	FDR
SP_PIR_KEYWORDS	methyltransferase	16	1.13395	0.0809734	NM_019852, NM_012280, NM_000481, BX647562, NM_018489, NM_025256, NM_020961, NM_001713, NM_006109, NM_002412, NM_006709, NM_006895, NM_025264, NM_018044, NM_012432, NM_007169, NM_000156	1333	146	19235	1.58135	1	0.637552	71.5587
GOTERM_MF_FAT	GO:0008170~N-methyltransferase activity	6	0.42523	0.355384	NM_006109, NM_006895, NM_006709, NM_018489, NM_025256, NM_012432, NM_007169	962	53	12983	1.52783	1	0.994322	99.9182
SP_PIR_KEYWORDS	s-adenosyl-l-methionine	8	0.566974	0.576254	NM_006109, NM_019852, NM_006895, NM_006709, NM_025256, NM_012432, NM_018044, NM_007169, NM_000156	1333	103	19235	1.12077	1	0.935973	99.9997
Annotation Cluster 132	Enrichment Score: 0.5925374305718003
Category	Term	Count	%	PValue	Genes	List Total	Pop Hits	Pop Total	Fold Enrichment	Bonferroni	Benjamini	FDR
UP_SEQ_FEATURE	region of interest:Steroid-binding	3	0.212615	0.0602271	AF061055, NM_000500, NM_000125	1332	6	19113	7.17455	1	0.999786	67.6653
SP_PIR_KEYWORDS	steroid-binding	3	0.212615	0.27885	AF061055, NM_000500, NM_000125	1333	15	19235	2.88597	1	0.831334	99.2309
SP_PIR_KEYWORDS	lipid-binding	9	0.637845	0.294489	NM_018839, NM_012429, NM_205860, AF061055, NM_016009, NM_020904, NM_174975, NM_000500, NM_000125	1333	91	19235	1.42713	1	0.838196	99.4451
GOTERM_MF_FAT	GO:0005496~steroid binding	4	0.283487	0.862221	AF061055, NM_005989, NM_000500, NM_000125	962	64	12983	0.84349	1	0.999945	100
Annotation Cluster 133	Enrichment Score: 0.591062367588223
Category	Term	Count	%	PValue	Genes	List Total	Pop Hits	Pop Total	Fold Enrichment	Bonferroni	Benjamini	FDR
UP_SEQ_FEATURE	domain:PDZ	11	0.779589	0.235875	NM_016733, NM_005936, AK098244, NM_018967, AK128802, NM_202470, NM_002775, NM_012309, AL832380, AB011131, NM_020859	1332	110	19113	1.43491	1	0.999994	99.2477
SMART	SM00228:PDZ	14	0.992204	0.252964	NM_016733, AK098244, NM_018967, AK128802, NM_202470, NM_002775, NM_012309, AL832380, NM_014428, NM_005936, NM_001163, NM_003829, AB011131, NM_020859	642	149	9079	1.32875	1	0.985998	98.0537
INTERPRO	IPR001478:PDZ/DHR/GLGF	14	0.992204	0.282534	NM_016733, AK098244, NM_018967, AK128802, NM_202470, NM_002775, NM_012309, AL832380, NM_014428, NM_005936, NM_001163, NM_003829, AB011131, NM_020859	1207	149	16659	1.29683	1	0.999858	99.6461
Annotation Cluster 134	Enrichment Score: 0.5861173700091253
Category	Term	Count	%	PValue	Genes	List Total	Pop Hits	Pop Total	Fold Enrichment	Bonferroni	Benjamini	FDR
GOTERM_BP_FAT	GO:0008406~gonad development	13	0.921332	0.123801	NM_000348, NM_014923, NM_004629, NM_001759, NM_145260, NM_002009, NM_003376, NM_138578, L29065, NM_007158, NM_023067, NM_004932, NM_138621	1001	112	13528	1.56865	1	0.877927	91.1036
GOTERM_BP_FAT	GO:0045137~development of primary sexual characteristics	14	0.992204	0.14489	NM_000348, NM_014923, NM_004629, NM_001759, NM_145260, NM_002009, NM_003376, BC033116, NM_138578, L29065, NM_007158, NM_023067, NM_004932, NM_138621	1001	127	13528	1.48979	1	0.896008	94.3047
GOTERM_BP_FAT	GO:0007548~sex differentiation	16	1.13395	0.148386	NM_000348, NM_014923, NM_004629, NM_001759, NM_145260, NM_002009, NM_003376, NM_001001419, NM_002585, BC033116, NM_138578, L29065, NM_007158, NM_023067, NM_004932, NM_138621	1001	151	13528	1.432	1	0.900099	94.7163
GOTERM_BP_FAT	GO:0001541~ovarian follicle development	6	0.42523	0.183134	NM_004629, NM_001759, NM_023067, NM_002009, NM_003376, NM_138578	1001	41	13528	1.97773	1	0.920799	97.5355
GOTERM_BP_FAT	GO:0048608~reproductive structure development	13	0.921332	0.220758	NM_000348, NM_014923, NM_004629, NM_001759, NM_145260, NM_002009, NM_003376, NM_138578, L29065, NM_007158, NM_023067, NM_004932, NM_138621	1001	126	13528	1.39435	1	0.93944	98.9605
GOTERM_BP_FAT	GO:0003006~reproductive developmental process	24	1.70092	0.223116	NM_014923, NM_000348, NM_004629, NM_012177, NM_001759, NM_145260, NM_002009, NM_003376, NM_198700, NM_001001419, NM_000376, NM_002585, NM_033328, BC033116, NM_138578, NM_015888, L29065, NM_007158, NM_023067, NM_004932, NM_006006, NM_004122, X02160, NM_138621	1001	262	13528	1.23797	1	0.939854	99.0166
GOTERM_BP_FAT	GO:0046660~female sex differentiation	8	0.566974	0.246956	NM_004629, NM_001759, NM_023067, NM_002009, NM_003376, NM_004932, BC033116, NM_138578	1001	69	13528	1.5669	1	0.949069	99.4442
GOTERM_BP_FAT	GO:0046545~development of primary female sexual characteristics	8	0.566974	0.246956	NM_004629, NM_001759, NM_023067, NM_002009, NM_003376, NM_004932, BC033116, NM_138578	1001	69	13528	1.5669	1	0.949069	99.4442
GOTERM_BP_FAT	GO:0022602~ovulation cycle process	7	0.496102	0.30822	NM_004629, NM_001759, NM_000916, NM_023067, NM_002009, NM_003376, NM_138578	1001	62	13528	1.52583	1	0.964095	99.8824
GOTERM_BP_FAT	GO:0008585~female gonad development	7	0.496102	0.334871	NM_004629, NM_001759, NM_023067, NM_002009, NM_003376, NM_004932, NM_138578	1001	64	13528	1.47815	1	0.967428	99.9427
GOTERM_BP_FAT	GO:0008584~male gonad development	6	0.42523	0.339314	L29065, NM_000348, NM_014923, NM_007158, NM_138578, NM_138621	1001	52	13528	1.55936	1	0.968952	99.9493
GOTERM_BP_FAT	GO:0048511~rhythmic process	12	0.850461	0.346933	NM_004629, NM_001759, NM_000916, NM_002009, NM_003376, NM_000954, NM_138578, NM_182314, NM_014485, NM_000796, NM_023067, NM_020183, NM_001352	1001	128	13528	1.26698	1	0.969865	99.959
GOTERM_BP_FAT	GO:0042698~ovulation cycle	7	0.496102	0.375272	NM_004629, NM_001759, NM_000916, NM_023067, NM_002009, NM_003376, NM_138578	1001	67	13528	1.41196	1	0.975913	99.9818
GOTERM_BP_FAT	GO:0046661~male sex differentiation	7	0.496102	0.45597	L29065, NM_000348, NM_014923, NM_007158, NM_001001419, NM_138578, NM_138621	1001	73	13528	1.29591	1	0.985757	99.9986
GOTERM_BP_FAT	GO:0046546~development of primary male sexual characteristics	6	0.42523	0.530592	L29065, NM_000348, NM_014923, NM_007158, NM_138578, NM_138621	1001	65	13528	1.24749	1	0.992062	99.9999
Annotation Cluster 135	Enrichment Score: 0.5856272855015667
Category	Term	Count	%	PValue	Genes	List Total	Pop Hits	Pop Total	Fold Enrichment	Bonferroni	Benjamini	FDR
GOTERM_BP_FAT	GO:0051726~regulation of cell cycle	33	2.33877	0.0718488	NM_015675, NM_001924, NM_001759, NM_001240, NM_002467, NM_004040, NM_000389, NM_004350, NM_023015, NM_006109, AK131390, NM_000860, NM_000499, NM_199051, NM_002166, NM_001184, NM_017900, NM_003072, NM_016263, NM_004724, NM_004629, NM_012177, NM_173354, U67093, NM_002648, NM_005281, NM_003883, NM_002853, NM_000796, X02160, NM_144608, NM_173475, NM_016290	1001	331	13528	1.34737	1	0.800898	74.4618
GOTERM_BP_FAT	GO:0010564~regulation of cell cycle process	13	0.921332	0.1359	NM_004724, NM_012177, U67093, NM_005281, NM_006109, AK131390, NM_000499, NM_000796, NM_017900, X02160, NM_016263, NM_003072, NM_173475	1001	114	13528	1.54113	1	0.889601	93.103
GOTERM_BP_FAT	GO:0007346~regulation of mitotic cell cycle	14	0.992204	0.333439	NM_004724, NM_012177, NM_173354, NM_002467, U67093, NM_003883, NM_006109, AK131390, NM_000499, NM_000796, NM_017900, X02160, NM_003072, NM_173475	1001	152	13528	1.24476	1	0.967648	99.9404
GOTERM_BP_FAT	GO:0051783~regulation of nuclear division	5	0.354359	0.60201	NM_006109, NM_000796, U67093, NM_017900, X02160	1001	56	13528	1.20665	1	0.995749	100
GOTERM_BP_FAT	GO:0007088~regulation of mitosis	5	0.354359	0.60201	NM_006109, NM_000796, U67093, NM_017900, X02160	1001	56	13528	1.20665	1	0.995749	100
Annotation Cluster 136	Enrichment Score: 0.5836052393564578
Category	Term	Count	%	PValue	Genes	List Total	Pop Hits	Pop Total	Fold Enrichment	Bonferroni	Benjamini	FDR
UP_SEQ_FEATURE	repeat:ARM 9	4	0.283487	0.125947	NM_014154, NM_018076, NM_000299, NM_002264	1332	18	19113	3.18869	1	0.999983	91.3423
UP_SEQ_FEATURE	repeat:ARM 4	5	0.354359	0.166381	NM_014154, NM_018076, NM_000299, NM_033415, NM_002264	1332	31	19113	2.31437	1	0.999989	96.3397
UP_SEQ_FEATURE	repeat:ARM 8	4	0.283487	0.194657	NM_014154, NM_018076, NM_000299, NM_002264	1332	22	19113	2.60893	1	0.999987	98.0451
UP_SEQ_FEATURE	repeat:ARM 7	4	0.283487	0.23185	NM_014154, NM_018076, NM_000299, NM_002264	1332	24	19113	2.39152	1	0.999994	99.1723
UP_SEQ_FEATURE	repeat:ARM 3	5	0.354359	0.239814	NM_014154, NM_018076, NM_000299, NM_033415, NM_002264	1332	36	19113	1.99293	1	0.999993	99.3151
UP_SEQ_FEATURE	repeat:ARM 2	5	0.354359	0.255333	NM_014154, NM_018076, NM_000299, NM_033415, NM_002264	1332	37	19113	1.93907	1	0.999991	99.5292
SMART	SM00185:ARM	5	0.354359	0.263202	NM_014154, NM_018076, NM_000299, NM_033415, NM_002264	642	37	9079	1.91105	1	0.980436	98.3847
UP_SEQ_FEATURE	repeat:ARM 6	4	0.283487	0.270175	NM_014154, NM_018076, NM_000299, NM_002264	1332	26	19113	2.20755	1	0.999992	99.6735
INTERPRO	IPR000225:Armadillo	5	0.354359	0.278262	NM_014154, NM_018076, NM_000299, NM_033415, NM_002264	1207	37	16659	1.86513	1	0.999889	99.6085
UP_SEQ_FEATURE	repeat:ARM 5	4	0.283487	0.328673	NM_014154, NM_018076, NM_000299, NM_002264	1332	29	19113	1.97919	1	0.999998	99.9285
UP_SEQ_FEATURE	repeat:ARM 1	4	0.283487	0.367699	NM_014154, NM_018076, NM_000299, NM_033415	1332	31	19113	1.8515	1	0.999999	99.9759
INTERPRO	IPR011989:Armadillo-like helical	9	0.637845	0.716712	NM_014154, NM_174913, NM_012416, NM_018076, NM_000299, NM_033415, AK128844, NM_002264, NM_001316	1207	128	16659	0.970452	1	1	100
Annotation Cluster 137	Enrichment Score: 0.5829384318642606
Category	Term	Count	%	PValue	Genes	List Total	Pop Hits	Pop Total	Fold Enrichment	Bonferroni	Benjamini	FDR
GOTERM_BP_FAT	GO:0048812~neuron projection morphogenesis	22	1.55918	0.107705	NM_025213, NM_033044, AK055401, AK022877, NM_000555, AF545864, NM_006876, NM_005221, NM_032539, NM_004350, NM_033131, NM_000675, NM_003370, AL834409, NM_001124, BC020788, NM_001831, NM_001406, NM_005631	1001	213	13528	1.39586	1	0.861355	87.5849
GOTERM_BP_FAT	GO:0031175~neuron projection development	25	1.77179	0.135919	NM_025213, NM_033044, AK055401, NM_020988, AK022877, NM_016146, NM_000555, AF545864, NM_005221, NM_006876, NM_032539, NM_004350, NM_033131, NM_000675, NM_003370, AL834409, NM_001124, BC020788, NM_006154, NM_001831, NM_001406, NM_005631	1001	256	13528	1.31977	1	0.888583	93.1057
GOTERM_BP_FAT	GO:0048858~cell projection morphogenesis	23	1.63005	0.198738	NM_025213, NM_033044, AK055401, AK022877, NM_000555, AF545864, NM_006876, NM_005221, NM_032539, NM_004350, NM_033131, NM_000675, NM_003370, AL834409, AK123728, NM_001124, BC020788, NM_001831, NM_001406, NM_005631	1001	245	13528	1.26871	1	0.927662	98.2687
GOTERM_BP_FAT	GO:0030030~cell projection organization	32	2.2679	0.247474	NM_025213, NM_033044, AK055401, AL049313, AK022877, NM_020988, NM_016146, NM_006876, NM_004350, NM_033131, NM_003370, AK123728, BC020788, NM_006154, NM_002872, NM_005631, NM_194356, NM_032119, NM_014751, NM_000555, AF545864, NM_005221, NM_032539, NM_000675, NM_003886, AL834409, NM_001124, NM_001831, NM_001406	1001	368	13528	1.17517	1	0.94898	99.4511
GOTERM_BP_FAT	GO:0007409~axonogenesis	18	1.27569	0.26028	NM_025213, NM_033044, AK055401, AK022877, NM_000555, AF545864, NM_006876, NM_005221, NM_032539, NM_004350, NM_033131, NM_003370, AL834409, BC020788, NM_001406	1001	193	13528	1.26042	1	0.951158	99.5991
GOTERM_BP_FAT	GO:0032990~cell part morphogenesis	23	1.63005	0.260576	NM_025213, NM_033044, AK055401, AK022877, NM_000555, AF545864, NM_006876, NM_005221, NM_032539, NM_004350, NM_033131, NM_000675, NM_003370, AL834409, AK123728, NM_001124, BC020788, NM_001831, NM_001406, NM_005631	1001	256	13528	1.21419	1	0.950931	99.6021
GOTERM_BP_FAT	GO:0000904~cell morphogenesis involved in differentiation	22	1.55918	0.2645	NM_025213, NM_033044, NM_000601, AK055401, AL049313, AK022877, NM_000555, AF545864, NM_006876, NM_005221, NM_032539, NM_004350, NM_033131, NM_003370, NM_000394, AL834409, NM_001142, BC020788, NM_001406	1001	244	13528	1.21852	1	0.952237	99.639
GOTERM_BP_FAT	GO:0048667~cell morphogenesis involved in neuron differentiation	19	1.34656	0.283667	NM_025213, NM_033044, AK055401, AL049313, AK022877, NM_000555, AF545864, NM_006876, NM_005221, NM_032539, NM_004350, NM_033131, NM_003370, AL834409, BC020788, NM_001406	1001	209	13528	1.22859	1	0.958272	99.7774
GOTERM_BP_FAT	GO:0048666~neuron development	29	2.05528	0.305549	NM_025213, NM_033044, AK055401, AL049313, AK022877, NM_020988, NM_016146, NM_003376, NM_006876, NM_004350, NM_033131, NM_003370, BC020788, NM_006154, NM_005631, NM_032119, NM_000555, AF545864, NM_000636, NM_005221, NM_032539, NM_000675, AL834409, NM_001124, NM_001831, NM_001406	1001	339	13528	1.15611	1	0.964396	99.8738
GOTERM_BP_FAT	GO:0000902~cell morphogenesis	30	2.12615	0.321168	NM_025213, NM_000601, NM_033044, AK055401, AL049313, AK022877, NM_006876, NM_004350, NM_033131, NM_003370, NM_000394, AK123728, NM_001142, BC020788, NM_005631, NM_003015, NM_020859, NM_004724, NM_000555, AF545864, NM_005221, NM_032539, NM_000675, AL834409, NM_001124, NM_001831, NM_001406	1001	356	13528	1.13886	1	0.966645	99.9168
GOTERM_BP_FAT	GO:0032989~cellular component morphogenesis	33	2.33877	0.331486	NM_025213, NM_033044, NM_000601, NM_194293, AK055401, AL049313, AK022877, NM_006876, NM_004350, NM_033131, NM_003370, NM_000394, AK123728, NM_001142, BC020788, NM_003275, NM_005631, NM_003015, NM_020859, NM_004724, NM_000555, NM_003673, AF545864, NM_005221, NM_032539, NM_000675, AL834409, NM_001124, NM_001831, NM_001406	1001	397	13528	1.12337	1	0.967111	99.9372
GOTERM_BP_FAT	GO:0030182~neuron differentiation	35	2.48051	0.410557	NM_025213, NM_033044, AK055401, AL049313, AK022877, NM_020988, NM_016146, NM_174936, NM_003376, BC071181, NM_006876, NM_004350, NM_033131, NM_003370, BC020788, NM_006154, AK095266, NM_005631, NM_032119, NM_181552, NM_000555, AF545864, NM_000636, NM_005221, NM_032539, NM_000675, AL834409, NM_001124, AK094779, NM_001831, NM_000307, NM_001406	1001	438	13528	1.07992	1	0.980803	99.9937
GOTERM_BP_FAT	GO:0007411~axon guidance	9	0.637845	0.539775	AK022877, AF545864, NM_006876, NM_001406, NM_004350, NM_003370	1001	107	13528	1.13673	1	0.992746	99.9999
Annotation Cluster 138	Enrichment Score: 0.5805435171172338
Category	Term	Count	%	PValue	Genes	List Total	Pop Hits	Pop Total	Fold Enrichment	Bonferroni	Benjamini	FDR
GOTERM_BP_FAT	GO:0007010~cytoskeleton organization	39	2.764	0.164828	NM_025213, NM_016140, NM_033044, AK055401, NM_194293, NM_001924, NM_019010, NM_019034, AK126191, NM_006403, NM_022489, NM_003370, NM_000394, NM_015385, NM_031475, NM_003275, NM_002872, NM_145728, AB011131, NM_020859, BC050630, NM_004724, NM_012177, NM_013299, NM_014945, NM_005556, NM_003673, NM_014751, NM_002744, NM_000232, NM_003883, NM_033328, NM_015888, NM_032470, NM_053285, NM_001102, NM_0072…	1001	436	13528	1.20886	1	0.908903	96.3022
GOTERM_BP_FAT	GO:0007015~actin filament organization	8	0.566974	0.281808	NM_000394, NM_031475, NM_015385, NM_019034, NM_001102, NM_003673, NM_004122, NM_006403	1001	72	13528	1.50161	1	0.957597	99.7666
GOTERM_BP_FAT	GO:0030036~actin cytoskeleton organization	20	1.41743	0.312948	NM_194293, NM_019034, NM_003673, NM_014751, NM_002744, NM_006403, NM_033328, NM_022489, NM_003370, NM_000394, NM_032470, NM_031475, NM_015385, NM_003275, NM_001102, NM_002872, NM_007229, NM_004122, NM_033393, NM_020859	1001	226	13528	1.19597	1	0.964756	99.8963
GOTERM_BP_FAT	GO:0030029~actin filament-based process	21	1.48831	0.327621	NM_194293, NM_000450, NM_019034, NM_003673, NM_014751, NM_002744, NM_006403, NM_033328, NM_022489, NM_003370, NM_000394, NM_032470, NM_031475, NM_015385, NM_003275, NM_001102, NM_002872, NM_007229, NM_004122, NM_033393, NM_020859	1001	241	13528	1.17761	1	0.966307	99.9302
Annotation Cluster 139	Enrichment Score: 0.5795918321830996
Category	Term	Count	%	PValue	Genes	List Total	Pop Hits	Pop Total	Fold Enrichment	Bonferroni	Benjamini	FDR
GOTERM_BP_FAT	GO:0034613~cellular protein localization	38	2.69313	0.125307	NM_033044, NM_000506, NM_012460, NM_003020, NM_202470, NM_004355, NM_000030, NM_006114, AK128844, NM_002617, BC042966, NM_005834, NM_005178, AK123728, NM_006154, NM_001163, NM_024101, NM_003133, NM_032885, NM_194356, NM_030640, NM_138807, NM_004724, NM_181353, NM_002006, NM_016429, NM_002745, NM_002264, NM_001316, NM_018445, NM_015065, NM_016009, NM_022147, AK125929, NM_007259, NM_007357, NM_0028…	1001	411	13528	1.24951	1	0.87891	91.3793
GOTERM_BP_FAT	GO:0070727~cellular macromolecule localization	38	2.69313	0.13158	NM_033044, NM_000506, NM_012460, NM_003020, NM_202470, NM_004355, NM_000030, NM_006114, AK128844, NM_002617, BC042966, NM_005834, NM_005178, AK123728, NM_006154, NM_001163, NM_024101, NM_003133, NM_032885, NM_194356, NM_030640, NM_138807, NM_004724, NM_181353, NM_002006, NM_016429, NM_002745, NM_002264, NM_001316, NM_018445, NM_015065, NM_016009, NM_022147, AK125929, NM_007259, NM_007357, NM_0028…	1001	414	13528	1.24046	1	0.883165	92.4436
GOTERM_BP_FAT	GO:0046907~intracellular transport	57	4.03969	0.145372	NM_000506, NM_012460, NM_003020, NM_174936, NM_016146, NM_004355, NM_000030, NM_006114, AK123728, NM_006154, NM_001163, NM_024101, NM_138807, NM_030640, NM_000332, NM_004724, NM_002006, NM_004193, NM_005729, NM_002264, AK001758, NM_007259, NM_007357, NM_002857, NM_033044, NM_003705, NM_202470, NM_000046, AK128844, NM_004040, NM_002617, NM_000387, NM_005178, NM_005834, BC042966, NM_138578, BX64742…	1001	657	13528	1.17249	1	0.895879	94.3632
GOTERM_BP_FAT	GO:0006886~intracellular protein transport	34	2.40964	0.165781	NM_033044, NM_000506, NM_012460, NM_003020, NM_202470, NM_004355, NM_000030, NM_006114, AK128844, NM_002617, BC042966, NM_005834, NM_005178, NM_006154, NM_001163, NM_024101, NM_003133, NM_032885, NM_194356, NM_030640, NM_138807, NM_002006, NM_016429, NM_002745, NM_002264, NM_001316, NM_018445, NM_015065, NM_022147, AK125929, NM_007259, NM_007357, NM_002857, NM_006044	1001	374	13528	1.22859	1	0.907794	96.3788
GOTERM_BP_FAT	GO:0006605~protein targeting	21	1.48831	0.170306	NM_030640, NM_000506, NM_033044, NM_138807, NM_012460, NM_002006, NM_202470, NM_002745, NM_000030, NM_006114, NM_002264, NM_002617, NM_005834, NM_005178, NM_001316, NM_006154, NM_024101, NM_022147, NM_003133, NM_032885, NM_002857	1001	215	13528	1.32002	1	0.910967	96.7219
GOTERM_BP_FAT	GO:0008104~protein localization	69	4.89015	0.389391	NM_025213, NM_013432, NM_000506, NM_012460, AL049313, NM_003020, NM_004355, NM_000030, NM_006114, BX641138, AK123728, NM_006154, NM_001494, NM_001163, NM_024101, NM_020390, NM_138807, NM_030640, NM_004724, NM_002006, NM_002264, NM_003886, NM_024312, NM_014504, AK127073, NM_007259, NM_007357, NM_002857, NM_033044, Z74615, NM_202470, AK128844, NM_004040, NM_002617, NM_019053, NM_005834, NM_005178, …	1001	882	13528	1.05726	1	0.978079	99.988
GOTERM_BP_FAT	GO:0033365~protein localization in organelle	13	0.921332	0.394752	NM_138807, NM_033044, NM_000506, NM_012460, NM_002006, NM_002745, NM_006114, NM_002264, NM_005834, NM_005178, NM_001316, AK123728, NM_003133	1001	146	13528	1.20334	1	0.978633	99.9898
GOTERM_BP_FAT	GO:0015031~protein transport	59	4.18143	0.421704	NM_000506, NM_012460, NM_003020, NM_004355, NM_000030, NM_006114, BX641138, AK123728, NM_006154, NM_001494, NM_001163, NM_024101, NM_020390, NM_138807, NM_030640, NM_004724, NM_002006, NM_002264, NM_024312, NM_014504, AK127073, NM_007259, NM_007357, NM_002857, NM_033044, Z74615, NM_202470, AK128844, NM_004040, NM_002617, NM_005178, NM_005834, BC042966, NM_019053, NM_012416, NM_006178, NM_001565, …	1001	762	13528	1.0464	1	0.981862	99.9956
GOTERM_BP_FAT	GO:0045184~establishment of protein localization	59	4.18143	0.444385	NM_000506, NM_012460, NM_003020, NM_004355, NM_000030, NM_006114, BX641138, AK123728, NM_006154, NM_001494, NM_001163, NM_024101, NM_020390, NM_138807, NM_030640, NM_004724, NM_002006, NM_002264, NM_024312, NM_014504, AK127073, NM_007259, NM_007357, NM_002857, NM_033044, Z74615, NM_202470, AK128844, NM_004040, NM_002617, NM_005178, NM_005834, BC042966, NM_019053, NM_012416, NM_006178, NM_001565, …	1001	769	13528	1.03687	1	0.984435	99.9979
SP_PIR_KEYWORDS	protein transport	30	2.12615	0.820721	NM_012460, NM_006114, AK128844, NM_004040, NM_019053, NM_005834, NM_012416, AK123728, NM_001163, NM_006178, NM_020390, NM_016582, NM_032885, NM_031953, NM_020816, NM_006949, NM_138807, NM_004724, NM_018385, NM_016429, NM_002264, AK023303, NM_001316, NM_015888, NM_014504, AK127073, NM_024816, NM_007259, NM_007357, AB023136	1333	485	19235	0.892569	1	0.987248	100
Annotation Cluster 140	Enrichment Score: 0.5758925142004631
Category	Term	Count	%	PValue	Genes	List Total	Pop Hits	Pop Total	Fold Enrichment	Bonferroni	Benjamini	FDR
GOTERM_MF_FAT	GO:0004869~cysteine-type endopeptidase inhibitor activity	6	0.42523	0.135083	NM_001899, NM_014375, NM_016252, NM_000412, NM_007308, NM_138578	962	37	12983	2.18851	1	0.979996	90.4563
SMART	SM00043:CY	3	0.212615	0.366356	NM_001899, NM_014375, NM_000412	642	18	9079	2.35696	1	0.984969	99.7894
INTERPRO	IPR000010:Proteinase inhibitor I25, cystatin	3	0.212615	0.378284	NM_001899, NM_014375, NM_000412	1207	18	16659	2.30033	1	0.999956	99.969
Annotation Cluster 141	Enrichment Score: 0.5705409346647415
Category	Term	Count	%	PValue	Genes	List Total	Pop Hits	Pop Total	Fold Enrichment	Bonferroni	Benjamini	FDR
GOTERM_BP_FAT	GO:0008543~fibroblast growth factor receptor signaling pathway	5	0.354359	0.162942	AA461028, NM_002006, NM_198897, NM_002009, NM_001543	1001	29	13528	2.33008	1	0.908667	96.1464
GOTERM_BP_FAT	GO:0050679~positive regulation of epithelial cell proliferation	6	0.42523	0.183134	NM_002006, NM_001759, NM_002009, NM_003376, NM_002512, NM_005221	1001	41	13528	1.97773	1	0.920799	97.5355
PIR_SUPERFAMILY	PIRSF001783:fibroblast growth factor	3	0.212615	0.188973	AA461028, NM_002006, NM_002009	595	10	7396	3.72908	1	1	95.6448
SP_PIR_KEYWORDS	mitogen	5	0.354359	0.283461	AA461028, NM_002006, NM_002009, NM_003376, NM_001752	1333	39	19235	1.84998	1	0.834598	99.301
GOTERM_BP_FAT	GO:0051781~positive regulation of cell division	5	0.354359	0.325352	AA461028, NM_002006, NM_002009, NM_003376, NM_001752	1001	39	13528	1.73263	1	0.966459	99.9257
SP_PIR_KEYWORDS	growth factor	11	0.779589	0.422312	AA461028, NM_006010, NM_000601, NM_002006, NM_005538, NM_002009, NM_006179, NM_031479, NM_003376, NM_021032, NM_003976	1333	131	19235	1.21167	1	0.893607	99.9717
GOTERM_BP_FAT	GO:0051302~regulation of cell division	5	0.354359	0.461884	AA461028, NM_002006, NM_002009, NM_003376, NM_001752	1001	47	13528	1.43771	1	0.986108	99.9988
Annotation Cluster 142	Enrichment Score: 0.5686104944025896
Category	Term	Count	%	PValue	Genes	List Total	Pop Hits	Pop Total	Fold Enrichment	Bonferroni	Benjamini	FDR
GOTERM_BP_FAT	GO:0045927~positive regulation of growth	9	0.637845	0.237913	L29065, NM_025213, AF208541, NM_006060, NM_000596, BC071181, NM_004122, X02160, BC033116	1001	80	13528	1.52038	1	0.946195	99.3084
GOTERM_BP_FAT	GO:0040018~positive regulation of multicellular organism growth	4	0.283487	0.280466	NM_025213, NM_006060, NM_004122, BC033116	1001	25	13528	2.16232	1	0.957206	99.7584
GOTERM_BP_FAT	GO:0040014~regulation of multicellular organism growth	7	0.496102	0.295033	NM_025213, NM_006060, NM_000796, NM_004122, NM_005912, BC033116, NM_000156	1001	61	13528	1.55084	1	0.961186	99.8339
Annotation Cluster 143	Enrichment Score: 0.5598226090283489
Category	Term	Count	%	PValue	Genes	List Total	Pop Hits	Pop Total	Fold Enrichment	Bonferroni	Benjamini	FDR
GOTERM_BP_FAT	GO:0034311~diol metabolic process	5	0.354359	0.240909	NM_003166, NM_000796, NM_000787, NM_002346, NM_007308	1001	34	13528	1.98742	1	0.946529	99.3566
GOTERM_BP_FAT	GO:0009712~catechol metabolic process	5	0.354359	0.240909	NM_003166, NM_000796, NM_000787, NM_002346, NM_007308	1001	34	13528	1.98742	1	0.946529	99.3566
GOTERM_BP_FAT	GO:0006584~catecholamine metabolic process	5	0.354359	0.240909	NM_003166, NM_000796, NM_000787, NM_002346, NM_007308	1001	34	13528	1.98742	1	0.946529	99.3566
GOTERM_BP_FAT	GO:0018958~phenol metabolic process	5	0.354359	0.257449	NM_003166, NM_000796, NM_000787, NM_002346, NM_007308	1001	35	13528	1.93064	1	0.950982	99.5701
GOTERM_BP_FAT	GO:0042417~dopamine metabolic process	3	0.212615	0.4412	NM_000796, NM_000787, NM_007308	1001	20	13528	2.02717	1	0.984062	99.9976
Annotation Cluster 144	Enrichment Score: 0.5530780183217251
Category	Term	Count	%	PValue	Genes	List Total	Pop Hits	Pop Total	Fold Enrichment	Bonferroni	Benjamini	FDR
GOTERM_BP_FAT	GO:0008629~induction of apoptosis by intracellular signals	7	0.496102	0.207002	NM_033101, NM_002467, U67093, NM_014430, NM_022740, NM_000389, NM_005178	1001	54	13528	1.75188	1	0.931803	98.5679
GOTERM_BP_FAT	GO:0042770~DNA damage response, signal transduction	9	0.637845	0.237913	NM_002853, NM_014489, U67093, NM_014430, NM_022740, NM_001184, NM_182710, NM_005178, NM_016290	1001	80	13528	1.52038	1	0.946195	99.3084
GOTERM_BP_FAT	GO:0008630~DNA damage response, signal transduction resulting in induction of apoptosis	4	0.283487	0.445015	U67093, NM_014430, NM_022740, NM_005178	1001	33	13528	1.63812	1	0.984428	99.9979
Annotation Cluster 145	Enrichment Score: 0.5485039598705685
Category	Term	Count	%	PValue	Genes	List Total	Pop Hits	Pop Total	Fold Enrichment	Bonferroni	Benjamini	FDR
BIOCARTA	h_biopeptidesPathway:Bioactive Peptide Induced Signaling Pathway	6	0.42523	0.0853133	NM_000506, NM_002745, NM_002746, NM_183001, NM_002086, NM_002660	116	30	1437	2.47759	1	0.991896	67.7539
BIOCARTA	h_sppaPathway:Aspirin Blocks Signaling Pathway Involved in Platelet Activation	3	0.212615	0.457242	NM_000506, NM_002745, NM_002746	116	19	1437	1.95599	1	0.985848	99.9572
BIOCARTA	h_nfatPathway:NFAT and Hypertrophy of the heart (Transcription in the broken heart)	4	0.283487	0.579863	NM_000506, NM_002006, NM_002745, NM_002746	116	37	1437	1.33924	1	0.9945	99.9983
Annotation Cluster 146	Enrichment Score: 0.5394242037200587
Category	Term	Count	%	PValue	Genes	List Total	Pop Hits	Pop Total	Fold Enrichment	Bonferroni	Benjamini	FDR
UP_SEQ_FEATURE	domain:Cytochrome b5 heme-binding	3	0.212615	0.254507	BX647922, NM_000456, NM_013402	1332	14	19113	3.07481	1	0.999992	99.5197
INTERPRO	IPR001199:Cytochrome b5	3	0.212615	0.26922	BX647922, NM_000456, NM_013402	1207	14	16659	2.95757	1	0.999897	99.5163
INTERPRO	IPR018506:Cytochrome b5, heme-binding site	3	0.212615	0.351497	BX647922, NM_000456, NM_013402	1207	17	16659	2.43565	1	0.999952	99.9365
Annotation Cluster 147	Enrichment Score: 0.5356162130515243
Category	Term	Count	%	PValue	Genes	List Total	Pop Hits	Pop Total	Fold Enrichment	Bonferroni	Benjamini	FDR
GOTERM_BP_FAT	GO:0016073~snRNA metabolic process	3	0.212615	0.220931	NM_012141, AK027767, NM_023015	1001	12	13528	3.37862	1	0.939044	98.9647
GOTERM_BP_FAT	GO:0016180~snRNA processing	3	0.212615	0.220931	NM_012141, AK027767, NM_023015	1001	12	13528	3.37862	1	0.939044	98.9647
GOTERM_CC_FAT	GO:0032039~integrator complex	3	0.212615	0.255771	NM_012141, AK027767, NM_023015	963	13	12782	3.06302	1	0.879937	98.6294
GOTERM_CC_FAT	GO:0016591~DNA-directed RNA polymerase II, holoenzyme	7	0.496102	0.576991	Y09321, NM_012141, NM_001516, NM_000123, AK027767, NM_023015, NM_006284	963	81	12782	1.14706	1	0.963503	99.9996
Annotation Cluster 148	Enrichment Score: 0.5299737631721085
Category	Term	Count	%	PValue	Genes	List Total	Pop Hits	Pop Total	Fold Enrichment	Bonferroni	Benjamini	FDR
GOTERM_BP_FAT	GO:0007267~cell-cell signaling	53	3.7562	0.130268	NM_000166, NM_000601, AK127475, NM_002190, NM_033131, NM_002587, AA461028, NM_002060, AF061055, NM_001163, NM_000787, NM_005912, NM_000332, NM_002006, NM_000916, AL162054, NM_201524, NM_007308, NM_004624, NM_013402, NM_003810, NM_001124, NM_000796, NM_004122, NM_000348, AK022877, NM_004887, NM_202470, NM_021032, NM_005936, NM_002001, NM_004518, NM_015136, NM_001565, NM_198903, NM_005631, AB011131…	1001	600	13528	1.19378	1	0.883775	92.2319
GOTERM_BP_FAT	GO:0019226~transmission of nerve impulse	28	1.98441	0.440733	NM_025213, AK127475, NM_000520, NM_202470, NM_001163, NM_000787, NM_004518, NM_198903, AB011131, NM_000332, NM_000533, NM_014191, NM_002006, NM_003038, NM_000916, AL162054, AF545864, NM_002745, NM_007308, NM_000675, NM_004624, NM_000796, NM_004272, NM_004122, NM_181538	1001	350	13528	1.08116	1	0.984237	99.9976
GOTERM_BP_FAT	GO:0007268~synaptic transmission	24	1.70092	0.447779	NM_000332, NM_000533, NM_002006, NM_000916, NM_003038, AK127475, AL162054, AF545864, NM_202470, NM_002745, NM_004624, NM_000675, NM_007308, NM_001163, NM_000796, NM_000787, NM_004518, NM_004272, NM_004122, NM_198903, AB011131	1001	298	13528	1.08841	1	0.984582	99.9981
Annotation Cluster 149	Enrichment Score: 0.5283420574321709
Category	Term	Count	%	PValue	Genes	List Total	Pop Hits	Pop Total	Fold Enrichment	Bonferroni	Benjamini	FDR
GOTERM_CC_FAT	GO:0005681~spliceosome	15	1.06308	0.121023	NM_014003, BX647784, NM_014691, AF400501, NM_006445, NM_002669, NM_004477, NM_032472, NM_003913, NM_003089, BC071577, NM_003096, NM_015891, NM_004941, NM_005105, NM_006469	963	132	12782	1.50831	1	0.804242	84.6384
GOTERM_BP_FAT	GO:0008380~RNA splicing	27	1.91354	0.151766	NM_014003, NM_014691, BX647784, AF400501, NM_012207, NM_007363, NM_007056, NM_006445, NM_004477, NM_032472, NM_006109, NM_003096, BC071577, AB011157, NM_004941, NM_032881, BC069011, NM_005105, NM_198700, NM_002669, AK001758, NM_003913, NM_003089, NM_032102, AB033004, NM_015891, NM_023010, NM_006469	1001	284	13528	1.28483	1	0.89919	95.0873
SP_PIR_KEYWORDS	mrna processing	23	1.63005	0.192286	NM_014003, NM_014691, BX647784, NM_021938, NM_012207, NM_007363, NM_007056, NM_198700, NM_006445, NM_002669, NM_004477, AK001758, NM_032472, NM_003913, NM_003089, NM_032102, BC071577, NM_003096, NM_015891, AB011157, NM_004941, NM_032881, BC069011, NM_005105	1333	260	19235	1.27649	1	0.768386	95.8404
SP_PIR_KEYWORDS	mrna splicing	19	1.34656	0.199841	NM_014003, NM_014691, BX647784, NM_007363, NM_007056, NM_006445, NM_002669, NM_004477, AK001758, NM_032472, NM_003913, NM_032102, BC071577, NM_003096, NM_015891, AB011157, NM_004941, NM_032881, BC069011, NM_005105	1333	209	19235	1.31181	1	0.768709	96.3836
SP_PIR_KEYWORDS	Spliceosome	12	0.850461	0.208821	NM_014003, BX647784, NM_014691, NM_002669, NM_004477, NM_006445, NM_032472, NM_003913, BC071577, NM_003096, NM_015891, NM_004941, NM_005105	1333	120	19235	1.44299	1	0.778454	96.943
GOTERM_BP_FAT	GO:0016071~mRNA metabolic process	31	2.19702	0.32676	NM_014003, NM_014691, BX647784, NM_003407, NM_012207, NM_014026, NM_007363, NM_007056, NM_003376, NM_006445, NM_004477, NM_032472, NM_006109, NM_003096, BC071577, NM_018403, AB011157, NM_004941, NM_032881, BC069011, NM_005105, NM_021938, NM_198700, NM_012199, NM_002669, AK001758, NM_003913, NM_003089, NM_032102, AB033004, NM_023010, NM_015891	1001	370	13528	1.13229	1	0.966499	99.9285
KEGG_PATHWAY	hsa03040:Spliceosome	13	0.921332	0.336991	NM_014003, NM_014691, NM_002669, NM_006445, AK001758, NM_003089, NM_032102, BC071577, NM_003096, NM_015891, NM_004941, BC069011, NM_005105, NM_006706	418	126	5085	1.25513	1	0.801633	99.3813
GOTERM_BP_FAT	GO:0006397~mRNA processing	27	1.91354	0.34425	NM_014003, NM_014691, BX647784, NM_012207, NM_003407, NM_007363, NM_007056, NM_006445, NM_004477, NM_032472, NM_006109, NM_003096, BC071577, AB011157, NM_004941, NM_032881, BC069011, NM_005105, NM_021938, NM_198700, NM_002669, AK001758, NM_003913, NM_003089, NM_032102, AB033004, NM_015891, NM_023010	1001	321	13528	1.13673	1	0.969086	99.9558
GOTERM_BP_FAT	GO:0000377~RNA splicing, via transesterification reactions with bulged adenosine as nucleophile	13	0.921332	0.459222	NM_014003, BX647784, NM_012207, NM_198700, NM_006445, NM_006109, NM_003089, AB033004, BC071577, NM_003096, NM_015891, NM_023010, BC069011, NM_005105	1001	153	13528	1.14829	1	0.985986	99.9987
GOTERM_BP_FAT	GO:0000398~nuclear mRNA splicing, via spliceosome	13	0.921332	0.459222	NM_014003, BX647784, NM_012207, NM_198700, NM_006445, NM_006109, NM_003089, AB033004, BC071577, NM_003096, NM_015891, NM_023010, BC069011, NM_005105	1001	153	13528	1.14829	1	0.985986	99.9987
GOTERM_BP_FAT	GO:0000375~RNA splicing, via transesterification reactions	13	0.921332	0.459222	NM_014003, BX647784, NM_012207, NM_198700, NM_006445, NM_006109, NM_003089, AB033004, BC071577, NM_003096, NM_015891, NM_023010, BC069011, NM_005105	1001	153	13528	1.14829	1	0.985986	99.9987
GOTERM_BP_FAT	GO:0006396~RNA processing	42	2.97661	0.488295	NM_014003, NM_014691, BX647784, AF400501, NM_003407, NM_012207, NM_007363, NM_007056, NM_006445, NM_004477, NM_023015, NM_032472, NM_006109, NM_018428, NM_022720, NM_003096, BC071577, AB011157, NM_004941, NM_032881, AK027767, BC069011, NM_005105, NM_012280, NM_139281, NM_000332, NM_012141, NM_021938, NM_198700, NM_004178, NM_002669, AK001758, NM_003913, NM_003089, NM_032102, AB033004, NM_023010, …	1001	547	13528	1.03768	1	0.987791	99.9995
GOTERM_CC_FAT	GO:0030529~ribonucleoprotein complex	40	2.83487	0.512428	NM_014003, NM_014691, BX647784, AF400501, NM_021203, NM_012207, NM_004632, NM_006445, NM_004477, NM_032472, NM_000988, NM_003096, BC071577, NM_000967, NM_018403, NM_004941, NM_176792, NM_032881, NM_003133, NM_005105, NM_139281, NM_014230, NM_016034, NM_014050, AF545864, NM_198700, NM_012199, NM_004178, NM_002669, NM_007110, NM_003913, NM_003089, NM_015414, NM_015891, NM_003141, NM_014494, AW97230…	963	515	12782	1.03092	1	0.959452	99.9971
Annotation Cluster 150	Enrichment Score: 0.5264839812433585
Category	Term	Count	%	PValue	Genes	List Total	Pop Hits	Pop Total	Fold Enrichment	Bonferroni	Benjamini	FDR
GOTERM_BP_FAT	GO:0046700~heterocycle catabolic process	9	0.637845	0.207598	NM_198038, NM_001171, NM_144639, NM_003679, NM_013341, NM_000499, NM_000787, BX648442, NM_002108	1001	77	13528	1.57962	1	0.931789	98.5875
GOTERM_BP_FAT	GO:0042402~biogenic amine catabolic process	3	0.212615	0.305599	NM_003679, NM_000787, BX648442	1001	15	13528	2.7029	1	0.964107	99.874
GOTERM_BP_FAT	GO:0042219~cellular amino acid derivative catabolic process	3	0.212615	0.415119	NM_003679, NM_000787, BX648442	1001	19	13528	2.13387	1	0.981099	99.9946
Annotation Cluster 151	Enrichment Score: 0.5252231660224046
Category	Term	Count	%	PValue	Genes	List Total	Pop Hits	Pop Total	Fold Enrichment	Bonferroni	Benjamini	FDR
GOTERM_MF_FAT	GO:0004896~cytokine receptor activity	8	0.566974	0.10965	NM_004512, NM_003999, NM_018725, BX648964, NM_000878, NM_002189, NM_002182, NM_000640	962	55	12983	1.96303	1	0.982139	84.743
UP_SEQ_FEATURE	short sequence motif:WSXWS motif	4	0.283487	0.328673	NM_004512, NM_003999, NM_000878, NM_000640	1332	29	19113	1.97919	1	0.999998	99.9285
KEGG_PATHWAY	hsa04630:Jak-STAT signaling pathway	12	0.850461	0.737153	NM_172140, NM_004512, NM_003999, NM_001759, NM_002467, NM_002648, NM_000878, NM_002189, NM_006084, NM_002086, NM_000640, NM_138578	418	155	5085	0.941812	1	0.949118	100
Annotation Cluster 152	Enrichment Score: 0.5247360082071008
Category	Term	Count	%	PValue	Genes	List Total	Pop Hits	Pop Total	Fold Enrichment	Bonferroni	Benjamini	FDR
INTERPRO	IPR008343:MAP kinase phosphatase	4	0.283487	0.0309013	NM_030640, NM_057158, NM_007207, NM_004419	1207	10	16659	5.5208	1	0.982911	41.3485
GOTERM_MF_FAT	GO:0017017~MAP kinase tyrosine/serine/threonine phosphatase activity	4	0.283487	0.0661299	NM_030640, NM_057158, NM_007207, NM_004419	962	13	12983	4.15257	1	0.958909	66.9641
GOTERM_MF_FAT	GO:0033549~MAP kinase phosphatase activity	4	0.283487	0.0661299	NM_030640, NM_057158, NM_007207, NM_004419	962	13	12983	4.15257	1	0.958909	66.9641
SMART	SM00450:RHOD	5	0.354359	0.0848336	NM_030640, NM_144688, NM_057158, NM_007207, NM_004419	642	24	9079	2.9462	1	0.991413	69.8022
INTERPRO	IPR001763:Rhodanese-like	5	0.354359	0.0912619	NM_030640, NM_144688, NM_057158, NM_007207, NM_004419	1207	24	16659	2.87541	1	0.998392	80.3425
INTERPRO	IPR000340:Protein-tyrosine phosphatase, dual specificity	6	0.42523	0.126206	NM_030640, NM_144688, NM_057158, NM_017823, NM_007207, NM_004419	1207	37	16659	2.23816	1	0.999255	89.9063
INTERPRO	IPR000340:Dual specificity phosphatase, catalytic domain	6	0.42523	0.148603	NM_030640, NM_144688, NM_057158, NM_017823, NM_007207, NM_004419	1207	39	16659	2.12338	1	0.99944	93.5083
UP_SEQ_FEATURE	domain:Rhodanese	4	0.283487	0.176658	NM_030640, NM_057158, NM_007207, NM_004419	1332	21	19113	2.73316	1	0.999985	97.0785
GOTERM_MF_FAT	GO:0008138~protein tyrosine/serine/threonine phosphatase activity	6	0.42523	0.223971	NM_030640, NM_144688, NM_057158, NM_017823, NM_007207, NM_004419	962	44	12983	1.84034	1	0.982526	98.3507
SMART	SM00195:DSPc	4	0.283487	0.336521	NM_030640, NM_057158, NM_007207, NM_004419	642	29	9079	1.95059	1	0.985897	99.6079
UP_SEQ_FEATURE	active site:Phosphocysteine intermediate	7	0.496102	0.523319	NM_030640, NM_057158, AK127475, NM_017677, NM_017823, NM_007207, NM_004419	1332	83	19113	1.21016	1	1	99.9999
INTERPRO	IPR016130:Protein-tyrosine phosphatase, active site	7	0.496102	0.6312	NM_030640, NM_057158, AK127475, NM_017677, NM_017823, NM_007207, NM_004419	1207	89	16659	1.08555	1	0.999999	100
UP_SEQ_FEATURE	domain:Tyrosine-protein phosphatase	5	0.354359	0.634901	NM_030640, NM_057158, NM_017823, NM_007207, NM_004419	1332	62	19113	1.15719	1	1	100
GOTERM_MF_FAT	GO:0004725~protein tyrosine phosphatase activity	8	0.566974	0.657865	NM_030640, NM_144688, NM_057158, AK127475, NM_017677, NM_017823, NM_007207, NM_004419	962	104	12983	1.03814	1	0.99915	100
GOTERM_MF_FAT	GO:0016791~phosphatase activity	18	1.27569	0.671971	NM_000290, NM_002194, NM_030640, NM_001632, NM_144688, NM_057158, NM_000507, NM_000940, AK127475, NM_003713, NM_017823, BC058932, NM_004419, NM_004027, NM_031313, NM_017677, NM_022737, NM_007207	962	249	12983	0.975603	1	0.999276	100
INTERPRO	IPR000387:Protein-tyrosine phosphatase	6	0.42523	0.706743	NM_030640, NM_057158, AK127475, NM_017823, NM_007207, NM_004419	1207	81	16659	1.02237	1	1	100
INTERPRO	IPR000387:Dual-specific/protein-tyrosine phosphatase, conserved region	6	0.42523	0.716913	NM_030640, NM_057158, AK127475, NM_017823, NM_007207, NM_004419	1207	82	16659	1.0099	1	1	100
GOTERM_MF_FAT	GO:0004721~phosphoprotein phosphatase activity	9	0.637845	0.92845	NM_030640, NM_144688, NM_057158, AK127475, NM_017677, NM_017823, NM_003713, NM_007207, NM_004419	962	165	12983	0.736137	1	0.999995	100
GOTERM_BP_FAT	GO:0006470~protein amino acid dephosphorylation	7	0.496102	0.934585	NM_030640, NM_144688, NM_057158, AK127475, NM_017823, NM_007207, NM_004419	1001	133	13528	0.711289	1	0.999995	100
GOTERM_BP_FAT	GO:0016311~dephosphorylation	8	0.566974	0.943705	NM_030640, NM_144688, NM_057158, AK127475, NM_017677, NM_017823, NM_007207, NM_004419	1001	154	13528	0.702051	1	0.999997	100
SP_PIR_KEYWORDS	protein phosphatase	6	0.42523	0.95148	NM_030640, NM_057158, AK127475, NM_017823, NM_007207, NM_004419	1333	130	19235	0.665993	1	0.998976	100
Annotation Cluster 153	Enrichment Score: 0.5223233105148944
Category	Term	Count	%	PValue	Genes	List Total	Pop Hits	Pop Total	Fold Enrichment	Bonferroni	Benjamini	FDR
GOTERM_BP_FAT	GO:0009119~ribonucleoside metabolic process	7	0.496102	0.121235	NM_001123, NM_000373, NM_002512, NM_003364, NM_007169, NM_025233, NM_001361	1001	46	13528	2.05655	1	0.876911	90.6142
GOTERM_BP_FAT	GO:0046131~pyrimidine ribonucleoside metabolic process	4	0.283487	0.126224	NM_000373, NM_002512, NM_003364, NM_001361	1001	17	13528	3.17988	1	0.87975	91.5434
GOTERM_BP_FAT	GO:0009116~nucleoside metabolic process	8	0.566974	0.192307	NM_001123, NM_000373, NM_002512, NM_003364, NM_007169, NM_025233, NM_002766, NM_001361	1001	64	13528	1.68931	1	0.924557	97.9958
GOTERM_BP_FAT	GO:0006213~pyrimidine nucleoside metabolic process	4	0.283487	0.280466	NM_000373, NM_002512, NM_003364, NM_001361	1001	25	13528	2.16232	1	0.957206	99.7584
GOTERM_BP_FAT	GO:0009220~pyrimidine ribonucleotide biosynthetic process	3	0.212615	0.305599	NM_000373, NM_002512, NM_001361	1001	15	13528	2.7029	1	0.964107	99.874
GOTERM_BP_FAT	GO:0009218~pyrimidine ribonucleotide metabolic process	3	0.212615	0.333586	NM_000373, NM_002512, NM_001361	1001	16	13528	2.53397	1	0.967438	99.9407
GOTERM_BP_FAT	GO:0006221~pyrimidine nucleotide biosynthetic process	3	0.212615	0.491348	NM_000373, NM_002512, NM_001361	1001	22	13528	1.84288	1	0.988065	99.9996
GOTERM_BP_FAT	GO:0006220~pyrimidine nucleotide metabolic process	4	0.283487	0.503294	NM_000373, NM_002512, NM_003364, NM_001361	1001	36	13528	1.50161	1	0.989519	99.9997
GOTERM_BP_FAT	GO:0009260~ribonucleotide biosynthetic process	6	0.42523	0.956917	NM_173694, NM_001123, BC033334, NM_000373, NM_002512, NM_001361	1001	124	13528	0.653927	1	0.999999	100
Annotation Cluster 154	Enrichment Score: 0.521386297770101
Category	Term	Count	%	PValue	Genes	List Total	Pop Hits	Pop Total	Fold Enrichment	Bonferroni	Benjamini	FDR
GOTERM_BP_FAT	GO:0016578~histone deubiquitination	3	0.212615	0.249116	NM_020189, NM_016290, NM_006284	1001	13	13528	3.11873	1	0.949232	99.4727
GOTERM_BP_FAT	GO:0016579~protein deubiquitination	4	0.283487	0.3012	NM_020189, BX641079, NM_016290, NM_006284	1001	26	13528	2.07915	1	0.96295	99.8586
GOTERM_BP_FAT	GO:0070646~protein modification by small protein removal	4	0.283487	0.363567	NM_020189, BX641079, NM_016290, NM_006284	1001	29	13528	1.86407	1	0.973445	99.9745
Annotation Cluster 155	Enrichment Score: 0.5204552387446688
Category	Term	Count	%	PValue	Genes	List Total	Pop Hits	Pop Total	Fold Enrichment	Bonferroni	Benjamini	FDR
GOTERM_BP_FAT	GO:0016042~lipid catabolic process	19	1.34656	0.0886108	NM_025225, NM_000348, NM_001441, NM_012320, NM_000520, NM_000780, NM_000236, NM_002666, NM_000936, NM_005989, NM_133373, NM_016527, NM_004092, NM_004003, NM_000182, NM_012268, NM_138790, NM_002660, NM_001966	1001	173	13528	1.48425	1	0.827502	81.7067
GOTERM_MF_FAT	GO:0016298~lipase activity	11	0.779589	0.204697	NM_025225, NM_015600, NM_012320, NM_015184, NM_012268, NM_000936, NM_000236, NM_133373, NM_138790, NM_020676, NM_002660	962	100	12983	1.48454	1	0.981104	97.5465
GOTERM_MF_FAT	GO:0004620~phospholipase activity	8	0.566974	0.41762	NM_025225, NM_012320, NM_015184, NM_012268, NM_000236, NM_133373, NM_138790, NM_002660	962	83	12983	1.3008	1	0.995957	99.9842
SP_PIR_KEYWORDS	lipid degradation	7	0.496102	0.55303	NM_025225, NM_012268, NM_000936, NM_000236, NM_133373, NM_138790, NM_002660	1333	86	19235	1.17452	1	0.931821	99.9994
GOTERM_MF_FAT	GO:0008081~phosphoric diester hydrolase activity	7	0.496102	0.59648	NM_002601, NM_016953, NM_015184, NM_012268, NM_133373, NM_138790, NM_002660	962	84	12983	1.12465	1	0.998682	100
Annotation Cluster 156	Enrichment Score: 0.5136535053573641
Category	Term	Count	%	PValue	Genes	List Total	Pop Hits	Pop Total	Fold Enrichment	Bonferroni	Benjamini	FDR
GOTERM_CC_FAT	GO:0070161~anchoring junction	19	1.34656	0.0964945	NM_022748, NM_001903, NM_194293, NM_000916, NM_031426, NM_005255, NM_006403, AL832380, NM_003370, NM_017980, NM_005936, NM_015385, NM_001102, NM_001943, NM_145728, NM_000299, NM_004215, NM_022121, NM_020859	963	172	12782	1.46622	1	0.766897	77.0903
GOTERM_CC_FAT	GO:0005912~adherens junction	16	1.13395	0.189415	NM_022748, NM_001903, NM_194293, NM_000916, NM_031426, NM_006403, NM_005255, AL832380, NM_003370, NM_017980, NM_005936, NM_015385, NM_001102, NM_145728, NM_004215, NM_020859	963	155	12782	1.37013	1	0.844093	95.2624
GOTERM_CC_FAT	GO:0016323~basolateral plasma membrane	19	1.34656	0.267779	NM_022748, NM_000245, NM_001063, NM_033044, NM_031426, BC071181, NM_005255, NM_006403, NM_003370, NM_017980, BC020788, NM_015385, NM_173596, NM_001102, NM_015627, NM_004215, NM_000316, BX647110, NM_194356	963	203	12782	1.24231	1	0.886688	98.9178
GOTERM_CC_FAT	GO:0030055~cell-substrate junction	10	0.708717	0.469681	NM_017980, NM_022748, NM_033044, NM_015385, NM_001102, NM_031426, NM_004215, NM_005255, NM_006403, NM_003370	963	112	12782	1.1851	1	0.949235	99.99
GOTERM_CC_FAT	GO:0005924~cell-substrate adherens junction	9	0.637845	0.549861	NM_017980, NM_022748, NM_015385, NM_001102, NM_031426, NM_004215, NM_005255, NM_006403, NM_003370	963	106	12782	1.12696	1	0.956699	99.9991
GOTERM_CC_FAT	GO:0005925~focal adhesion	8	0.566974	0.655132	NM_017980, NM_022748, NM_001102, NM_031426, NM_004215, NM_005255, NM_006403, NM_003370	963	102	12782	1.04103	1	0.973933	100
Annotation Cluster 157	Enrichment Score: 0.5104576506949509
Category	Term	Count	%	PValue	Genes	List Total	Pop Hits	Pop Total	Fold Enrichment	Bonferroni	Benjamini	FDR
INTERPRO	IPR006195:Aminoacyl-tRNA synthetase, class II, conserved region	4	0.283487	0.120488	NM_001349, NM_005548, NM_006567, NM_025150	1207	17	16659	3.24753	1	0.999312	88.7228
SP_PIR_KEYWORDS	Aminoacyl-tRNA synthetase	6	0.42523	0.129891	NM_001349, NM_005548, NM_006295, NM_006567, NM_025150, NM_004990, AK122956	1333	39	19235	2.21998	1	0.688446	87.4037
KEGG_PATHWAY	hsa00970:Aminoacyl-tRNA biosynthesis	6	0.42523	0.242998	NM_001349, NM_005548, NM_006295, NM_006567, NM_025150, NM_004990, AK122956	418	41	5085	1.78025	1	0.724054	96.8087
GOTERM_BP_FAT	GO:0043039~tRNA aminoacylation	6	0.42523	0.251199	NM_001349, NM_005548, NM_006295, NM_006567, NM_025150, NM_004990, AK122956	1001	46	13528	1.76276	1	0.949343	99.4988
GOTERM_BP_FAT	GO:0043038~amino acid activation	6	0.42523	0.251199	NM_001349, NM_005548, NM_006295, NM_006567, NM_025150, NM_004990, AK122956	1001	46	13528	1.76276	1	0.949343	99.4988
GOTERM_BP_FAT	GO:0006418~tRNA aminoacylation for protein translation	6	0.42523	0.251199	NM_001349, NM_005548, NM_006295, NM_006567, NM_025150, NM_004990, AK122956	1001	46	13528	1.76276	1	0.949343	99.4988
GOTERM_MF_FAT	GO:0016876~ligase activity, forming aminoacyl-tRNA and related compounds	6	0.42523	0.266424	NM_001349, NM_005548, NM_006295, NM_006567, NM_025150, NM_004990, AK122956	962	47	12983	1.72287	1	0.987982	99.3366
GOTERM_MF_FAT	GO:0016875~ligase activity, forming carbon-oxygen bonds	6	0.42523	0.266424	NM_001349, NM_005548, NM_006295, NM_006567, NM_025150, NM_004990, AK122956	962	47	12983	1.72287	1	0.987982	99.3366
GOTERM_MF_FAT	GO:0004812~aminoacyl-tRNA ligase activity	6	0.42523	0.266424	NM_001349, NM_005548, NM_006295, NM_006567, NM_025150, NM_004990, AK122956	962	47	12983	1.72287	1	0.987982	99.3366
SP_PIR_KEYWORDS	ligase	18	1.27569	0.854465	NM_001349, AK024424, NM_181806, NM_005548, NM_006295, NM_198580, NM_004990, NM_017912, NM_006154, NM_004564, NM_006768, NM_016252, NM_006357, NM_006567, NM_025150, NM_003335, AK127304, AK122956, NM_017888	1333	305	19235	0.851598	1	0.99158	100
GOTERM_BP_FAT	GO:0034660~ncRNA metabolic process	14	0.992204	0.876706	NM_012280, NM_001349, NM_139281, NM_012141, NM_005548, NM_006295, NM_004477, NM_023015, NM_004990, NM_018428, AK027767, BC011620, NM_006567, NM_025150, AK122956	1001	230	13528	0.822621	1	0.999947	100
GOTERM_BP_FAT	GO:0006399~tRNA metabolic process	7	0.496102	0.877119	NM_001349, NM_005548, BC011620, NM_006295, NM_006567, NM_025150, NM_004990, AK122956	1001	118	13528	0.801707	1	0.999947	100
Annotation Cluster 158	Enrichment Score: 0.5053610877629298
Category	Term	Count	%	PValue	Genes	List Total	Pop Hits	Pop Total	Fold Enrichment	Bonferroni	Benjamini	FDR
GOTERM_MF_FAT	GO:0016564~transcription repressor activity	30	2.12615	0.130836	NM_013432, NM_004433, NM_000461, NM_022740, NM_004024, NM_005230, NM_002893, NM_006006, NM_002166, NM_014517, NM_014583, NM_017521, NM_000332, NM_181353, NM_006494, NM_015846, NM_173354, NM_005635, U00930, NM_181552, NM_002669, NM_003883, L29065, NM_006060, NM_001538, NM_144608, NM_182710, NM_004235, NM_014574, NM_006044, AK124042	962	316	12983	1.28125	1	0.979052	89.6687
GOTERM_MF_FAT	GO:0003714~transcription corepressor activity	15	1.06308	0.185629	NM_013432, NM_006494, NM_015846, NM_005635, NM_000461, NM_022740, NM_004024, NM_002669, NM_003883, NM_005230, L29065, NM_001538, NM_014517, AK124042, NM_014583, NM_017521	962	145	12983	1.39612	1	0.978333	96.3996
GOTERM_MF_FAT	GO:0008134~transcription factor binding	39	2.764	0.523429	NM_013432, NM_004433, NM_000325, NM_000461, NM_022740, NM_004024, NM_002585, NM_005178, NM_178812, NM_006284, NM_005230, BC039881, AK131390, AF061055, NM_000966, NM_003074, NM_003072, NM_014517, NM_014583, NM_014234, NM_017521, NM_006494, NM_020189, NM_015846, NM_005635, NM_002648, NM_007111, NM_006295, NM_002669, NM_000376, NM_003883, NM_024312, NM_007114, L29065, Y09321, NM_001538, NM_182710, N…	962	513	12983	1.026	1	0.997971	99.9994
GOTERM_MF_FAT	GO:0003712~transcription cofactor activity	25	1.77179	0.748725	NM_013432, NM_004433, NM_000461, NM_022740, NM_004024, NM_005230, NM_006284, AF061055, NM_003074, NM_014517, NM_014234, NM_014583, NM_017521, NM_006494, NM_015846, NM_020189, NM_005635, NM_007111, NM_002669, NM_003883, NM_007114, L29065, NM_001538, NM_182710, AK124042, NM_006706	962	363	12983	0.929466	1	0.999644	100
Annotation Cluster 159	Enrichment Score: 0.49911846280001615
Category	Term	Count	%	PValue	Genes	List Total	Pop Hits	Pop Total	Fold Enrichment	Bonferroni	Benjamini	FDR
GOTERM_CC_FAT	GO:0016585~chromatin remodeling complex	9	0.637845	0.16325	NM_003601, NM_002893, AK131390, NM_003074, NM_003072, BX648236, NM_003883, NM_006044, NM_000125	963	71	12782	1.68251	1	0.837975	92.4852
GOTERM_BP_FAT	GO:0006476~protein amino acid deacetylation	4	0.283487	0.219389	AK131390, NM_016538, NM_003883, NM_006044	1001	22	13528	2.45718	1	0.93934	98.9266
GOTERM_MF_FAT	GO:0004407~histone deacetylase activity	3	0.212615	0.306166	AK131390, NM_003883, NM_006044	962	15	12983	2.69917	1	0.991499	99.7307
GOTERM_MF_FAT	GO:0033558~protein deacetylase activity	3	0.212615	0.306166	AK131390, NM_003883, NM_006044	962	15	12983	2.69917	1	0.991499	99.7307
GOTERM_BP_FAT	GO:0016575~histone deacetylation	3	0.212615	0.361234	AK131390, NM_003883, NM_006044	1001	17	13528	2.38491	1	0.973105	99.9727
GOTERM_MF_FAT	GO:0019213~deacetylase activity	3	0.212615	0.3891	AK131390, NM_003883, NM_006044	962	18	12983	2.24931	1	0.995192	99.9657
GOTERM_MF_FAT	GO:0042826~histone deacetylase binding	3	0.212615	0.679731	AK131390, NM_003883, NM_006044	962	31	12983	1.30605	1	0.99933	100
Annotation Cluster 160	Enrichment Score: 0.4976555425739442
Category	Term	Count	%	PValue	Genes	List Total	Pop Hits	Pop Total	Fold Enrichment	Bonferroni	Benjamini	FDR
GOTERM_BP_FAT	GO:0006351~transcription, DNA-dependent	26	1.84266	0.251905	NM_004433, NM_003597, NM_001240, NM_002467, NM_000461, NM_005760, AK091476, NM_016538, NM_004350, NM_006284, NM_001516, NM_017521, NM_000125, NM_015846, NM_002383, NM_018489, NM_003195, NM_021953, NM_007114, NM_003601, Y09321, NM_006084, NM_000307, NM_012086, AK124042, NM_006706, NM_006469	1001	292	13528	1.20334	1	0.949389	99.5074
GOTERM_BP_FAT	GO:0032774~RNA biosynthetic process	26	1.84266	0.273869	NM_004433, NM_003597, NM_001240, NM_002467, NM_000461, NM_005760, AK091476, NM_016538, NM_004350, NM_006284, NM_001516, NM_017521, NM_000125, NM_015846, NM_002383, NM_018489, NM_003195, NM_021953, NM_007114, NM_003601, Y09321, NM_006084, NM_000307, NM_012086, AK124042, NM_006706, NM_006469	1001	296	13528	1.18708	1	0.955249	99.7145
GOTERM_BP_FAT	GO:0006366~transcription from RNA polymerase II promoter	19	1.34656	0.465858	NM_004433, NM_015846, NM_003597, NM_001240, NM_002383, NM_018489, NM_002467, NM_021953, NM_005760, AK091476, NM_004350, NM_007114, NM_006284, Y09321, NM_001516, NM_006084, NM_000307, NM_006706, NM_017521	1001	234	13528	1.09733	1	0.986228	99.999
Annotation Cluster 161	Enrichment Score: 0.49566101608444874
Category	Term	Count	%	PValue	Genes	List Total	Pop Hits	Pop Total	Fold Enrichment	Bonferroni	Benjamini	FDR
SP_PIR_KEYWORDS	sushi	7	0.496102	0.18957	NM_019601, NM_000574, NM_030787, NM_000450, NM_002189, NM_153214, NM_003005	1333	56	19235	1.80373	1	0.76668	95.6272
SMART	SM00032:CCP	7	0.496102	0.201047	NM_019601, NM_000574, NM_030787, NM_000450, NM_002189, NM_153214, NM_003005	642	56	9079	1.76772	1	0.985756	95.1768
INTERPRO	IPR000436:Sushi/SCR/CCP	7	0.496102	0.217281	NM_019601, NM_000574, NM_030787, NM_000450, NM_002189, NM_153214, NM_003005	1207	56	16659	1.72525	1	0.999692	98.4459
UP_SEQ_FEATURE	domain:Sushi 6	3	0.212615	0.227985	NM_030787, NM_000450, NM_003005	1332	13	19113	3.31133	1	0.999993	99.0932
UP_SEQ_FEATURE	domain:Sushi	3	0.212615	0.254507	NM_019601, NM_002189, NM_153214	1332	14	19113	3.07481	1	0.999992	99.5197
UP_SEQ_FEATURE	domain:Sushi 4	4	0.283487	0.289598	NM_000574, NM_030787, NM_000450, NM_003005	1332	27	19113	2.12579	1	0.999995	99.8
UP_SEQ_FEATURE	domain:Sushi 3	4	0.283487	0.387075	NM_000574, NM_030787, NM_000450, NM_003005	1332	32	19113	1.79364	1	0.999999	99.9863
INTERPRO	IPR016060:Complement control module	6	0.42523	0.396718	NM_019601, NM_000574, NM_030787, NM_000450, NM_153214, NM_003005	1207	57	16659	1.45284	1	0.999963	99.9814
UP_SEQ_FEATURE	domain:Sushi 5	3	0.212615	0.45928	NM_030787, NM_000450, NM_003005	1332	22	19113	1.9567	1	1	99.9986
UP_SEQ_FEATURE	domain:Sushi 1	4	0.283487	0.59971	NM_000574, NM_030787, NM_000450, NM_003005	1332	44	19113	1.30446	1	1	100
UP_SEQ_FEATURE	domain:Sushi 2	4	0.283487	0.59971	NM_000574, NM_030787, NM_000450, NM_003005	1332	44	19113	1.30446	1	1	100
Annotation Cluster 162	Enrichment Score: 0.4841553182867968
Category	Term	Count	%	PValue	Genes	List Total	Pop Hits	Pop Total	Fold Enrichment	Bonferroni	Benjamini	FDR
GOTERM_MF_FAT	GO:0015035~protein disulfide oxidoreductase activity	3	0.212615	0.277925	NM_015136, NM_031286, NM_182314	962	14	12983	2.89197	1	0.989876	99.4863
GOTERM_MF_FAT	GO:0016667~oxidoreductase activity, acting on sulfur group of donors	5	0.354359	0.326247	NM_015136, NM_031286, NM_019891, NM_000456, NM_182314	962	39	12983	1.73024	1	0.992832	99.8326
GOTERM_MF_FAT	GO:0015036~disulfide oxidoreductase activity	3	0.212615	0.3891	NM_015136, NM_031286, NM_182314	962	18	12983	2.24931	1	0.995192	99.9657
Annotation Cluster 163	Enrichment Score: 0.4828432940518638
Category	Term	Count	%	PValue	Genes	List Total	Pop Hits	Pop Total	Fold Enrichment	Bonferroni	Benjamini	FDR
GOTERM_BP_FAT	GO:0007320~insemination	3	0.212615	0.193036	AF208541, NM_000916, NM_004032	1001	11	13528	3.68577	1	0.923354	98.0287
GOTERM_BP_FAT	GO:0007620~copulation	3	0.212615	0.305599	AF208541, NM_000916, NM_004032	1001	15	13528	2.7029	1	0.964107	99.874
GOTERM_BP_FAT	GO:0007618~mating	3	0.212615	0.603504	AF208541, NM_000916, NM_004032	1001	27	13528	1.50161	1	0.995804	100
Annotation Cluster 164	Enrichment Score: 0.48279109442007573
Category	Term	Count	%	PValue	Genes	List Total	Pop Hits	Pop Total	Fold Enrichment	Bonferroni	Benjamini	FDR
SMART	SM00298:CHROMO	5	0.354359	0.186485	NM_004825, U00930, NM_003074, NM_182710, BC033116	642	32	9079	2.20965	1	0.988092	93.8441
INTERPRO	IPR000953:Chromo domain	5	0.354359	0.198421	NM_004825, U00930, NM_003074, NM_182710, BC033116	1207	32	16659	2.15656	1	0.999618	97.6706
GOTERM_MF_FAT	GO:0003682~chromatin binding	13	0.921332	0.433468	U00930, NM_181552, NM_002586, BC033116, NM_003286, NM_003601, NM_016937, NM_004825, AK095266, NM_003074, NM_003072, NM_182710, NM_006261	962	150	12983	1.16964	1	0.996642	99.9899
GOTERM_BP_FAT	GO:0006333~chromatin assembly or disassembly	9	0.637845	0.730544	NM_003601, NM_003516, NM_004825, NM_021065, U00930, NM_033512, NM_003074, NM_003530, NM_182710, BC033116	1001	127	13528	0.957719	1	0.999037	100
Annotation Cluster 165	Enrichment Score: 0.47638614109597177
Category	Term	Count	%	PValue	Genes	List Total	Pop Hits	Pop Total	Fold Enrichment	Bonferroni	Benjamini	FDR
GOTERM_BP_FAT	GO:0010225~response to UV-C	3	0.212615	0.0670607	NM_000123, NM_173475, NM_005178	1001	6	13528	6.75724	1	0.792133	71.9392
GOTERM_BP_FAT	GO:0009411~response to UV	6	0.42523	0.444145	NM_006154, NM_000123, NM_000389, NM_001752, NM_173475, NM_005178	1001	59	13528	1.37435	1	0.984519	99.9979
GOTERM_BP_FAT	GO:0009314~response to radiation	16	1.13395	0.515791	NM_000332, NM_004629, NM_002467, U67093, NM_000636, NM_000389, NM_023015, NM_001752, NM_005178, NM_138578, NM_006154, NM_000796, NM_000787, NM_000123, NM_173475, NM_016290	1001	200	13528	1.08116	1	0.990885	99.9998
GOTERM_BP_FAT	GO:0009416~response to light stimulus	9	0.637845	0.809075	NM_000332, NM_006154, NM_000796, NM_000787, NM_000123, NM_000389, NM_001752, NM_173475, NM_005178	1001	138	13528	0.881379	1	0.999725	100
Annotation Cluster 166	Enrichment Score: 0.47567496434048795
Category	Term	Count	%	PValue	Genes	List Total	Pop Hits	Pop Total	Fold Enrichment	Bonferroni	Benjamini	FDR
GOTERM_MF_FAT	GO:0017137~Rab GTPase binding	5	0.354359	0.178348	NM_004039, NM_015065, NM_024101, NM_182775, BC042966	962	30	12983	2.24931	1	0.979884	95.8415
UP_SEQ_FEATURE	domain:RabBD	3	0.212615	0.201674	NM_015065, NM_024101, BC042966	1332	12	19113	3.58727	1	0.999988	98.3326
INTERPRO	IPR010911:Rab-binding domain	3	0.212615	0.214035	NM_015065, NM_024101, BC042966	1207	12	16659	3.4505	1	0.999695	98.3326
GOTERM_MF_FAT	GO:0017016~Ras GTPase binding	8	0.566974	0.514969	NM_004039, AK055401, NM_015065, NM_024101, NM_182775, BC042966, NM_022489, NM_024832	962	91	12983	1.18645	1	0.99802	99.9992
GOTERM_MF_FAT	GO:0051020~GTPase binding	9	0.637845	0.56283	NM_004039, AK123728, AK055401, NM_015065, NM_024101, NM_182775, BC042966, NM_022489, NM_024832	962	109	12983	1.11434	1	0.998394	99.9998
GOTERM_MF_FAT	GO:0031267~small GTPase binding	8	0.566974	0.627175	NM_004039, AK055401, NM_015065, NM_024101, NM_182775, BC042966, NM_022489, NM_024832	962	101	12983	1.06898	1	0.998886	100
Annotation Cluster 167	Enrichment Score: 0.4724161119379196
Category	Term	Count	%	PValue	Genes	List Total	Pop Hits	Pop Total	Fold Enrichment	Bonferroni	Benjamini	FDR
GOTERM_MF_FAT	GO:0005504~fatty acid binding	5	0.354359	0.309061	NM_016009, NM_006117, NM_000182, NM_000191, NM_007308	962	38	12983	1.77577	1	0.99109	99.7484
GOTERM_MF_FAT	GO:0000062~acyl-CoA binding	3	0.212615	0.334187	NM_006117, NM_000182, NM_000191	962	16	12983	2.53047	1	0.993151	99.8618
GOTERM_MF_FAT	GO:0033293~monocarboxylic acid binding	6	0.42523	0.37044	NM_016009, NM_006117, NM_000182, AF071510, NM_000191, NM_007308	962	54	12983	1.49954	1	0.994468	99.9442
Annotation Cluster 168	Enrichment Score: 0.4713874658232722
Category	Term	Count	%	PValue	Genes	List Total	Pop Hits	Pop Total	Fold Enrichment	Bonferroni	Benjamini	FDR
GOTERM_BP_FAT	GO:0010324~membrane invagination	20	1.41743	0.272629	NM_015193, NM_003383, NM_000675, NM_007308, NM_003246, NM_014504, NM_005928, NM_006154, NM_024816, NM_000567, NM_000796, AB011157, AK125929, NM_015627, NM_007229, NM_002512, NM_015136, NM_004945, NM_000410, NM_024832	1001	220	13528	1.22859	1	0.954893	99.7055
GOTERM_BP_FAT	GO:0006897~endocytosis	20	1.41743	0.272629	NM_015193, NM_003383, NM_000675, NM_007308, NM_003246, NM_014504, NM_005928, NM_006154, NM_024816, NM_000567, NM_000796, AB011157, AK125929, NM_015627, NM_007229, NM_002512, NM_015136, NM_004945, NM_000410, NM_024832	1001	220	13528	1.22859	1	0.954893	99.7055
GOTERM_BP_FAT	GO:0016044~membrane organization	32	2.2679	0.316176	NM_012460, AK128844, NM_138578, NM_003246, NM_006154, AB011157, BX647422, NM_015136, NM_004945, NM_000410, NM_194356, NM_015193, NM_004193, NM_003383, NM_005729, AK023303, NM_000675, NM_007308, NM_005928, NM_014504, NM_024816, NM_000567, NM_000796, NM_016009, AK125929, NM_015627, NM_007229, NM_002512, NM_002154, NM_024832, NM_017839, NM_004853	1001	381	13528	1.13507	1	0.965026	99.9049
GOTERM_BP_FAT	GO:0016192~vesicle-mediated transport	46	3.2601	0.373778	NM_025213, NM_016146, NM_004040, AK128844, NM_019053, NM_003246, AK123728, NM_006154, AK002042, NM_003274, AB011157, BX647422, NM_015136, NM_000410, NM_004945, NM_194356, AB011131, NM_006949, NM_020816, NM_004724, NM_015193, NM_004193, NM_181552, NM_007023, NM_016429, NM_003383, AK023303, NM_000675, NM_007308, NM_015888, NM_005928, NM_014504, NM_006420, NM_024816, NM_032041, NM_000567, NM_000796,…	1001	576	13528	1.07928	1	0.975865	99.981
SP_PIR_KEYWORDS	Endocytosis	8	0.566974	0.500468	NM_014504, NM_024816, NM_015193, NM_015627, NM_007229, NM_002512, NM_003383, NM_004945	1333	96	19235	1.20249	1	0.918903	99.9968
Annotation Cluster 169	Enrichment Score: 0.4675786883075481
Category	Term	Count	%	PValue	Genes	List Total	Pop Hits	Pop Total	Fold Enrichment	Bonferroni	Benjamini	FDR
UP_SEQ_FEATURE	repeat:LRR 14	9	0.637845	0.0553366	NM_004488, NM_019594, BC036122, NM_002018, NM_021636, NM_153703, BC036806, NM_032539, BC068590	1332	60	19113	2.15236	1	0.999785	64.4663
UP_SEQ_FEATURE	repeat:LRR 8	15	1.06308	0.155862	NM_002018, NM_153703, NM_032539, NM_017680, AK126536, BC068590, NM_144598, AL834409, NM_004488, NM_145032, NM_019594, BC036122, NM_003263, NM_021636, BC036806	1332	149	19113	1.44454	1	0.99999	95.4027
UP_SEQ_FEATURE	repeat:LRR 13	9	0.637845	0.157953	NM_004488, NM_019594, BC036122, NM_002018, NM_021636, NM_153703, BC036806, NM_032539, BC068590	1332	76	19113	1.69924	1	0.999989	95.6053
SMART	SM00013:LRRNT	11	0.779589	0.159728	AL834409, NM_004488, NM_021636, NM_153703, NM_005097, NM_032539, AB007918, NM_017680, BC068590, AK126536, AK023401	642	99	9079	1.5713	1	0.986574	90.4693
UP_SEQ_FEATURE	repeat:LRR 11	11	0.779589	0.172286	NM_004488, NM_019594, BC036122, NM_002018, NM_021636, NM_153703, BC036806, NM_032539, NM_017680, BC068590, NM_144598	1332	102	19113	1.54745	1	0.999987	96.7833
INTERPRO	IPR000372:Leucine-rich repeat, cysteine-rich flanking region, N-terminal	11	0.779589	0.178766	AL834409, NM_004488, NM_021636, NM_153703, NM_005097, NM_032539, AB007918, NM_017680, BC068590, AK126536, AK023401	1207	99	16659	1.53355	1	0.999502	96.4837
UP_SEQ_FEATURE	repeat:LRR 12	10	0.708717	0.181978	NM_004488, NM_019594, BC036122, NM_002018, NM_021636, NM_153703, BC036806, NM_032539, NM_017680, BC068590	1332	91	19113	1.57682	1	0.999988	97.4032
UP_SEQ_FEATURE	repeat:LRR 7	16	1.13395	0.251574	NM_013432, NM_002018, NM_153703, NM_032539, NM_017680, AK126536, BC068590, NM_144598, AL834409, NM_004488, NM_145032, BC036122, NM_019594, NM_003263, NM_021636, BC036806	1332	177	19113	1.29709	1	0.999993	99.4841
UP_SEQ_FEATURE	repeat:LRR 10	11	0.779589	0.297485	NM_004488, NM_019594, BC036122, NM_002018, NM_021636, NM_153703, BC036806, NM_032539, NM_017680, BC068590, NM_144598	1332	117	19113	1.34906	1	0.999996	99.8368
SMART	SM00369:LRR_TYP	12	0.850461	0.319693	AL834409, NM_004488, NM_019594, BC036122, NM_002018, NM_021636, NM_153703, NM_005097, NM_032539, BC068590, AK126536, NM_144598	642	131	9079	1.29543	1	0.986118	99.4501
UP_SEQ_FEATURE	repeat:LRR 9	12	0.850461	0.339443	NM_004488, NM_019594, BC036122, NM_002018, NM_021636, NM_153703, BC036806, NM_032539, NM_017680, BC068590, AK126536, NM_144598	1332	135	19113	1.27548	1	0.999998	99.9467
INTERPRO	IPR003591:Leucine-rich repeat, typical subtype	12	0.850461	0.349838	AL834409, NM_004488, NM_019594, BC036122, NM_002018, NM_021636, NM_153703, NM_005097, NM_032539, BC068590, AK126536, NM_144598	1207	131	16659	1.2643	1	0.999955	99.9337
INTERPRO	IPR001611:Leucine-rich repeat	18	1.27569	0.374016	NM_002018, NM_153703, NM_005097, NM_032539, NM_017680, AK126536, BC068590, NM_144598, AL834409, NM_004488, BC036122, NM_019594, NM_030920, NM_003263, NM_021636, BC036806, NM_198075, AK023401	1207	213	16659	1.16637	1	0.99996	99.9652
UP_SEQ_FEATURE	repeat:LRR 6	17	1.20482	0.391748	NM_013432, NM_002018, NM_153703, NM_032539, NM_017680, AK126536, BC068590, NM_144598, AL834409, NM_004488, NM_145032, BC036122, NM_019594, NM_003263, NM_021636, BC036806, AK023401	1332	210	19113	1.16159	1	0.999999	99.9881
UP_SEQ_FEATURE	repeat:LRR 15	5	0.354359	0.478846	NM_019594, NM_002018, NM_021636, NM_153703, BC068590	1332	51	19113	1.40677	1	1	99.9993
UP_SEQ_FEATURE	repeat:LRR 5	17	1.20482	0.546338	NM_013432, NM_002018, NM_153703, NM_032539, NM_017680, AK126536, BC068590, NM_144598, AL834409, NM_004488, NM_145032, BC036122, NM_019594, NM_003263, NM_021636, BC036806, AK023401	1332	231	19113	1.05599	1	1	99.9999
UP_SEQ_FEATURE	repeat:LRR 4	18	1.27569	0.590279	NM_013432, NM_002018, NM_153703, NM_032539, NM_017680, AK126536, BC068590, NM_144598, AL834409, NM_004488, NM_145032, BC036122, NM_019594, NM_030920, NM_003263, NM_021636, BC036806, AK023401	1332	252	19113	1.02494	1	1	100
SMART	SM00082:LRRCT	7	0.496102	0.595688	AL834409, NM_004488, NM_003263, NM_005097, NM_032539, BC068590, AK023401	642	88	9079	1.12491	1	0.994522	99.9995
UP_SEQ_FEATURE	repeat:LRR 3	21	1.48831	0.607676	NM_013432, NM_002018, NM_153703, NM_005097, NM_032539, NM_023013, NM_017680, AK126536, BC068590, NM_144598, AL834409, NM_004488, NM_145032, BC036122, NM_019594, NM_030920, NM_003263, NM_021636, BC036806, NM_198075, AK023401	1332	299	19113	1.0078	1	1	100
UP_SEQ_FEATURE	repeat:LRR 16	4	0.283487	0.615138	NM_019594, NM_021636, NM_153703, BC068590	1332	45	19113	1.27548	1	1	100
INTERPRO	IPR000483:Cysteine-rich flanking region, C-terminal	7	0.496102	0.620148	AL834409, NM_004488, NM_003263, NM_005097, NM_032539, BC068590, AK023401	1207	88	16659	1.09789	1	0.999999	100
UP_SEQ_FEATURE	repeat:LRR 1	22	1.55918	0.632411	NM_013432, NM_002018, NM_153703, NM_005097, NM_032539, NM_001725, NM_023013, BC068590, NM_017680, AK126536, NM_144598, AL834409, NM_004488, NM_145032, BC036122, NM_019594, NM_030920, NM_003263, NM_021636, BC036806, NM_198075, AK023401	1332	318	19113	0.992705	1	1	100
UP_SEQ_FEATURE	repeat:LRR 2	22	1.55918	0.638148	NM_013432, NM_002018, NM_153703, NM_005097, NM_032539, NM_001725, NM_023013, BC068590, NM_017680, AK126536, NM_144598, AL834409, NM_004488, NM_145032, BC036122, NM_019594, NM_030920, NM_003263, NM_021636, BC036806, NM_198075, AK023401	1332	319	19113	0.989593	1	1	100
SP_PIR_KEYWORDS	leucine-rich repeat	22	1.55918	0.644926	NM_013432, NM_002018, NM_153703, NM_005097, NM_032539, NM_001725, NM_023013, BC068590, NM_017680, AK126536, NM_144598, AL834409, NM_004488, NM_145032, BC036122, NM_019594, NM_030920, NM_003263, NM_021636, BC036806, NM_198075, AK023401	1333	322	19235	0.985891	1	0.954137	100
UP_SEQ_FEATURE	repeat:LRR 17	3	0.212615	0.725473	NM_019594, NM_153703, BC068590	1332	36	19113	1.19576	1	1	100
Annotation Cluster 170	Enrichment Score: 0.4658570853430981
Category	Term	Count	%	PValue	Genes	List Total	Pop Hits	Pop Total	Fold Enrichment	Bonferroni	Benjamini	FDR
GOTERM_BP_FAT	GO:0007155~cell adhesion	57	4.03969	0.284585	NM_015719, NM_006016, NM_001306, AK127475, NM_002587, NM_003246, NM_016946, NM_000888, NM_001163, NM_014461, NM_032119, NM_006475, NM_201524, U78551, NM_032961, NM_001850, NM_006500, NM_005928, NM_004932, U06711, NM_002512, NM_004148, NM_153214, NM_018917, NM_022121, NM_138621, NM_001903, NM_004598, AK022877, NM_004040, NM_006403, NM_014343, NM_001142, NM_006324, NM_005936, NM_004488, NM_015385, …	1001	700	13528	1.10047	1	0.958419	99.7825
GOTERM_BP_FAT	GO:0022610~biological adhesion	57	4.03969	0.299383	NM_015719, NM_006016, NM_001306, AK127475, NM_002587, NM_003246, NM_016946, NM_000888, NM_001163, NM_014461, NM_032119, NM_006475, NM_201524, U78551, NM_032961, NM_001850, NM_006500, NM_005928, NM_004932, U06711, NM_002512, NM_004148, NM_153214, NM_018917, NM_022121, NM_138621, NM_001903, NM_004598, AK022877, NM_004040, NM_006403, NM_014343, NM_001142, NM_006324, NM_005936, NM_004488, NM_015385, …	1001	701	13528	1.0989	1	0.962382	99.8517
SP_PIR_KEYWORDS	cell adhesion	31	2.19702	0.469882	NM_001903, AK127475, NM_006016, NM_004040, NM_006403, NM_003246, NM_002587, NM_005936, NM_004488, NM_000888, NM_001943, NM_014461, NM_002996, NM_006475, NM_000450, NM_032961, NM_032470, NM_001850, NM_005928, NM_006500, AK095496, NM_000299, NM_004932, NM_004148, NM_153214, NM_001554, NM_003005, BX647110, NM_018917, NM_022121, NM_001937	1333	422	19235	1.06001	1	0.907273	99.9921
Annotation Cluster 171	Enrichment Score: 0.4638957748413337
Category	Term	Count	%	PValue	Genes	List Total	Pop Hits	Pop Total	Fold Enrichment	Bonferroni	Benjamini	FDR
GOTERM_BP_FAT	GO:0048562~embryonic organ morphogenesis	14	0.992204	0.183961	NM_002146, AL049313, NM_002467, NM_030661, NM_003673, BC071181, NM_005221, NM_033131, NM_006492, BC033116, NM_006981, NM_000966, NM_023067, NM_001543	1001	133	13528	1.42258	1	0.919642	97.5808
GOTERM_BP_FAT	GO:0048706~embryonic skeletal system development	9	0.637845	0.207598	AK094779, NM_002146, Z74615, NM_030661, AK095266, BC071181, NM_001543, NM_002585, NM_006492	1001	77	13528	1.57962	1	0.931789	98.5875
GOTERM_BP_FAT	GO:0048705~skeletal system morphogenesis	9	0.637845	0.592608	NM_002146, Z74615, NM_002467, NM_030661, BC071181, NM_006007, NM_033027, NM_001543, NM_006492	1001	112	13528	1.08599	1	0.995421	100
GOTERM_BP_FAT	GO:0048704~embryonic skeletal system morphogenesis	5	0.354359	0.61617	NM_002146, NM_030661, BC071181, NM_001543, NM_006492	1001	57	13528	1.18548	1	0.996229	100
Annotation Cluster 172	Enrichment Score: 0.4621954969427363
Category	Term	Count	%	PValue	Genes	List Total	Pop Hits	Pop Total	Fold Enrichment	Bonferroni	Benjamini	FDR
GOTERM_BP_FAT	GO:0043086~negative regulation of catalytic activity	24	1.70092	0.312457	NM_030640, NM_015675, NM_000524, NM_012177, NM_001924, NM_001256, NM_174936, AF545864, NM_032527, NM_002744, NM_004178, NM_000389, NM_006402, NM_000675, NM_007308, NM_001480, NM_000796, NM_016263, NM_144608, NM_005734, NM_006044	1001	277	13528	1.17093	1	0.964833	99.8949
GOTERM_BP_FAT	GO:0006469~negative regulation of protein kinase activity	9	0.637845	0.313568	NM_030640, NM_015675, NM_001924, NM_032527, NM_004178, NM_000389, NM_144608, NM_005734, NM_000675	1001	87	13528	1.39805	1	0.964437	99.898
GOTERM_BP_FAT	GO:0033673~negative regulation of kinase activity	9	0.637845	0.347415	NM_030640, NM_015675, NM_001924, NM_032527, NM_004178, NM_000389, NM_144608, NM_005734, NM_000675	1001	90	13528	1.35145	1	0.969799	99.9596
GOTERM_BP_FAT	GO:0051348~negative regulation of transferase activity	9	0.637845	0.416147	NM_030640, NM_015675, NM_001924, NM_032527, NM_004178, NM_000389, NM_144608, NM_005734, NM_000675	1001	96	13528	1.26698	1	0.980867	99.9947
Annotation Cluster 173	Enrichment Score: 0.4596599304116773
Category	Term	Count	%	PValue	Genes	List Total	Pop Hits	Pop Total	Fold Enrichment	Bonferroni	Benjamini	FDR
GOTERM_BP_FAT	GO:0045725~positive regulation of glycogen biosynthetic process	3	0.212615	0.165655	NM_015385, X02160, NM_033507	1001	10	13528	4.05435	1	0.908441	96.3687
GOTERM_BP_FAT	GO:0043467~regulation of generation of precursor metabolites and energy	5	0.354359	0.17776	NM_015385, NM_000625, NM_002733, X02160, NM_033507	1001	30	13528	2.25241	1	0.917792	97.2211
GOTERM_BP_FAT	GO:0005979~regulation of glycogen biosynthetic process	3	0.212615	0.277394	NM_015385, X02160, NM_033507	1001	14	13528	2.89596	1	0.956562	99.7389
GOTERM_BP_FAT	GO:0032885~regulation of polysaccharide biosynthetic process	3	0.212615	0.277394	NM_015385, X02160, NM_033507	1001	14	13528	2.89596	1	0.956562	99.7389
GOTERM_BP_FAT	GO:0010962~regulation of glucan biosynthetic process	3	0.212615	0.277394	NM_015385, X02160, NM_033507	1001	14	13528	2.89596	1	0.956562	99.7389
GOTERM_BP_FAT	GO:0032881~regulation of polysaccharide metabolic process	3	0.212615	0.305599	NM_015385, X02160, NM_033507	1001	15	13528	2.7029	1	0.964107	99.874
GOTERM_BP_FAT	GO:0010907~positive regulation of glucose metabolic process	3	0.212615	0.415119	NM_015385, X02160, NM_033507	1001	19	13528	2.13387	1	0.981099	99.9946
GOTERM_BP_FAT	GO:0010676~positive regulation of cellular carbohydrate metabolic process	3	0.212615	0.4412	NM_015385, X02160, NM_033507	1001	20	13528	2.02717	1	0.984062	99.9976
GOTERM_BP_FAT	GO:0045913~positive regulation of carbohydrate metabolic process	3	0.212615	0.4412	NM_015385, X02160, NM_033507	1001	20	13528	2.02717	1	0.984062	99.9976
GOTERM_BP_FAT	GO:0043255~regulation of carbohydrate biosynthetic process	3	0.212615	0.466624	NM_015385, X02160, NM_033507	1001	21	13528	1.93064	1	0.986248	99.999
GOTERM_BP_FAT	GO:0010906~regulation of glucose metabolic process	4	0.283487	0.484203	NM_015385, NM_002733, X02160, NM_033507	1001	35	13528	1.54451	1	0.987554	99.9995
GOTERM_BP_FAT	GO:0010675~regulation of cellular carbohydrate metabolic process	4	0.283487	0.540341	NM_015385, NM_002733, X02160, NM_033507	1001	38	13528	1.42258	1	0.992738	99.9999
GOTERM_BP_FAT	GO:0006109~regulation of carbohydrate metabolic process	4	0.283487	0.558257	NM_015385, NM_002733, X02160, NM_033507	1001	39	13528	1.3861	1	0.993752	100
Annotation Cluster 174	Enrichment Score: 0.45921878622948914
Category	Term	Count	%	PValue	Genes	List Total	Pop Hits	Pop Total	Fold Enrichment	Bonferroni	Benjamini	FDR
INTERPRO	IPR017983:GPCR, family 2, secretin-like, conserved site	7	0.496102	0.131139	AK160368, NM_001883, NM_032787, NM_000316, NM_201524, NM_004624, NM_032119	1207	48	16659	2.01279	1	0.999317	90.8324
INTERPRO	IPR017981:GPCR, family 2-like	8	0.566974	0.132638	AK160368, NM_001883, NM_032787, NM_000316, NM_201524, NM_005631, NM_004624, NM_032119	1207	59	16659	1.87146	1	0.999234	91.0975
INTERPRO	IPR000832:GPCR, family 2, secretin-like	6	0.42523	0.237916	AK160368, NM_001883, NM_032787, NM_000316, NM_201524, NM_004624	1207	46	16659	1.80026	1	0.999766	99.0132
PIR_SUPERFAMILY	PIRSF800007:secretin receptor-like G protein-coupled receptors	6	0.42523	0.245383	AK160368, NM_001883, NM_032787, NM_000316, NM_201524, NM_004624	595	42	7396	1.77575	1	1	98.519
PIR_SUPERFAMILY	PIRSF005503:G protein-coupled receptor, peptide hormone receptor type	3	0.212615	0.250085	NM_001883, NM_000316, NM_004624	595	12	7396	3.10756	1	1	98.6512
UP_SEQ_FEATURE	domain:GPS	4	0.283487	0.462757	AK160368, NM_032787, NM_201524, NM_032119	1332	36	19113	1.59434	1	1	99.9988
SMART	SM00303:GPS	4	0.283487	0.508659	AK160368, NM_032787, NM_201524, NM_032119	642	38	9079	1.4886	1	0.99381	99.9932
INTERPRO	IPR000203:GPS	4	0.283487	0.525794	AK160368, NM_032787, NM_201524, NM_032119	1207	38	16659	1.45284	1	0.999996	99.9997
SMART	SM00008:HormR	3	0.212615	0.577801	NM_001883, NM_000316, NM_004624	642	27	9079	1.5713	1	0.994152	99.9991
INTERPRO	IPR001879:GPCR, family 2, extracellular region	3	0.212615	0.591709	NM_001883, NM_000316, NM_004624	1207	27	16659	1.53355	1	0.999999	100
GOTERM_BP_FAT	GO:0007218~neuropeptide signaling pathway	6	0.42523	0.826714	NM_001480, AK160368, NM_003020, NM_032787, NM_201524, NM_032119	1001	93	13528	0.871902	1	0.999812	100
Annotation Cluster 175	Enrichment Score: 0.4571673953921463
Category	Term	Count	%	PValue	Genes	List Total	Pop Hits	Pop Total	Fold Enrichment	Bonferroni	Benjamini	FDR
KEGG_PATHWAY	hsa04115:p53 signaling pathway	9	0.637845	0.190857	NM_015675, NM_001924, NM_001759, U67093, NM_001184, NM_000389, NM_022121, NM_004879, NM_003246	418	68	5085	1.61008	1	0.653161	92.7235
BIOCARTA	h_atmPathway:ATM Signaling Pathway	4	0.283487	0.211303	NM_001924, U67093, NM_000389, NM_005732	116	20	1437	2.47759	1	0.967228	95.0841
BIOCARTA	h_g2Pathway:Cell Cycle: G2/M Checkpoint	4	0.283487	0.277743	NM_001924, U67093, NM_001184, NM_000389	116	23	1437	2.15442	1	0.970224	98.391
BIOCARTA	h_p53Pathway:p53 Signaling Pathway	3	0.212615	0.400246	NM_001924, U67093, NM_000389	116	17	1437	2.18611	1	0.980626	99.8479
BIOCARTA	h_g1Pathway:Cell Cycle: G1/S Check Point	4	0.283487	0.413622	U67093, NM_007111, NM_001184, NM_000389	116	29	1437	1.70868	1	0.981236	99.8858
KEGG_PATHWAY	hsa04110:Cell cycle	11	0.779589	0.581429	NM_004153, NM_015675, NM_001924, NM_001759, NM_002467, U67093, NM_001256, NM_007111, NM_001184, NM_000389, NM_016263	418	125	5085	1.07053	1	0.889981	99.9979
BIOCARTA	h_p53hypoxiaPathway:Hypoxia and p53 in the Cardiovascular system	3	0.212615	0.584986	NM_001924, U67093, NM_000389	116	24	1437	1.54849	1	0.994107	99.9986
Annotation Cluster 176	Enrichment Score: 0.45322061575613937
Category	Term	Count	%	PValue	Genes	List Total	Pop Hits	Pop Total	Fold Enrichment	Bonferroni	Benjamini	FDR
GOTERM_BP_FAT	GO:0006625~protein targeting to peroxisome	3	0.212615	0.277394	NM_000030, NM_002617, NM_002857	1001	14	13528	2.89596	1	0.956562	99.7389
GOTERM_BP_FAT	GO:0043574~peroxisomal transport	3	0.212615	0.305599	NM_000030, NM_002617, NM_002857	1001	15	13528	2.7029	1	0.964107	99.874
GOTERM_BP_FAT	GO:0007031~peroxisome organization	3	0.212615	0.515335	NM_000030, NM_002617, NM_002857	1001	23	13528	1.76276	1	0.990909	99.9998
Annotation Cluster 177	Enrichment Score: 0.44945544667248993
Category	Term	Count	%	PValue	Genes	List Total	Pop Hits	Pop Total	Fold Enrichment	Bonferroni	Benjamini	FDR
GOTERM_BP_FAT	GO:0051247~positive regulation of protein metabolic process	25	1.77179	0.0891879	NM_000506, AK055401, NM_002006, NM_012177, NM_001759, NM_001256, BC071181, AF545864, NM_002745, NM_005178, NM_003246, NM_172140, NM_198586, NM_006154, BX647422, NM_002001, NM_017900, NM_020390, X02160, NM_007169, NM_016263, NM_000892	1001	243	13528	1.39038	1	0.827922	81.9176
GOTERM_BP_FAT	GO:0032270~positive regulation of cellular protein metabolic process	24	1.70092	0.0949282	NM_000506, AK055401, NM_012177, NM_002006, NM_001759, NM_001256, AF545864, BC071181, NM_002745, NM_005178, NM_003246, NM_198586, NM_172140, NM_002001, BX647422, NM_017900, X02160, NM_020390, NM_016263, NM_007169, NM_000892	1001	233	13528	1.39205	1	0.83487	83.894
GOTERM_BP_FAT	GO:0032268~regulation of cellular protein metabolic process	39	2.764	0.323765	NM_000506, AK055401, NM_001759, NM_001256, NM_174936, BC071181, NM_202470, NM_005178, NM_003246, NM_017846, NM_198586, BC071577, BX647422, NM_002001, NM_003133, NM_017900, NM_020390, NM_016263, NM_007169, NM_005105, NM_005734, NM_001414, NM_002006, NM_012177, NM_005556, AF545864, NM_007023, NM_012199, NM_002744, NM_002745, NM_004178, NM_007308, NM_172140, X02160, NM_014494, NM_006044, NM_000892	1001	474	13528	1.11195	1	0.966342	99.9225
GOTERM_BP_FAT	GO:0031401~positive regulation of protein modification process	16	1.13395	0.40985	NM_000506, AK055401, NM_012177, NM_002006, NM_001759, NM_001256, AF545864, BC071181, NM_172140, NM_198586, NM_002001, X02160, NM_016263	1001	187	13528	1.15632	1	0.980793	99.9936
GOTERM_BP_FAT	GO:0042327~positive regulation of phosphorylation	9	0.637845	0.427619	NM_172140, NM_000506, AK055401, NM_002006, NM_001759, NM_002001, BC071181, X02160, NM_003246	1001	97	13528	1.25392	1	0.982447	99.9963
GOTERM_BP_FAT	GO:0045937~positive regulation of phosphate metabolic process	9	0.637845	0.461873	NM_172140, NM_000506, AK055401, NM_002006, NM_001759, NM_002001, BC071181, X02160, NM_003246	1001	100	13528	1.2163	1	0.986223	99.9988
GOTERM_BP_FAT	GO:0010562~positive regulation of phosphorus metabolic process	9	0.637845	0.461873	NM_172140, NM_000506, AK055401, NM_002006, NM_001759, NM_002001, BC071181, X02160, NM_003246	1001	100	13528	1.2163	1	0.986223	99.9988
GOTERM_BP_FAT	GO:0001934~positive regulation of protein amino acid phosphorylation	8	0.566974	0.489611	NM_172140, NM_000506, AK055401, NM_002006, NM_001759, NM_002001, BC071181, X02160	1001	89	13528	1.21479	1	0.987896	99.9996
GOTERM_BP_FAT	GO:0031399~regulation of protein modification process	20	1.41743	0.767394	NM_000506, AK055401, NM_012177, NM_002006, NM_001759, NM_001256, AF545864, NM_007023, BC071181, NM_002744, NM_007308, NM_198586, NM_172140, NM_002001, X02160, NM_016263, NM_005734	1001	295	13528	0.916236	1	0.99942	100
GOTERM_BP_FAT	GO:0001932~regulation of protein amino acid phosphorylation	11	0.779589	0.831606	NM_172140, NM_000506, AK055401, NM_002006, NM_001759, NM_002001, NM_007023, BC071181, NM_002744, X02160, NM_005734	1001	173	13528	0.859303	1	0.999826	100
Annotation Cluster 178	Enrichment Score: 0.44662910811869516
Category	Term	Count	%	PValue	Genes	List Total	Pop Hits	Pop Total	Fold Enrichment	Bonferroni	Benjamini	FDR
UP_SEQ_FEATURE	repeat:Spectrin 4	4	0.283487	0.176658	NM_025213, NM_033044, NM_001102, NM_007118	1332	21	19113	2.73316	1	0.999985	97.0785
INTERPRO	IPR002017:Spectrin repeat	4	0.283487	0.191371	NM_025213, NM_033044, NM_001102, NM_007118	1207	21	16659	2.62895	1	0.999617	97.2967
UP_SEQ_FEATURE	repeat:Spectrin 3	4	0.283487	0.194657	NM_025213, NM_033044, NM_001102, NM_007118	1332	22	19113	2.60893	1	0.999987	98.0451
INTERPRO	IPR001589:Actinin-type, actin-binding, conserved site	4	0.283487	0.229991	NM_002670, NM_025213, NM_033044, NM_001102	1207	23	16659	2.40035	1	0.999719	98.8234
UP_SEQ_FEATURE	repeat:Spectrin 1	4	0.283487	0.270175	NM_025213, NM_033044, NM_001102, NM_007118	1332	26	19113	2.20755	1	0.999992	99.6735
UP_SEQ_FEATURE	repeat:Spectrin 2	4	0.283487	0.270175	NM_025213, NM_033044, NM_001102, NM_007118	1332	26	19113	2.20755	1	0.999992	99.6735
UP_SEQ_FEATURE	domain:CH 1	4	0.283487	0.289598	NM_002670, NM_025213, NM_033044, NM_001102	1332	27	19113	2.12579	1	0.999995	99.8
UP_SEQ_FEATURE	domain:CH 2	4	0.283487	0.289598	NM_002670, NM_025213, NM_033044, NM_001102	1332	27	19113	2.12579	1	0.999995	99.8
SMART	SM00150:SPEC	4	0.283487	0.376082	NM_025213, NM_033044, NM_001102, NM_007118	642	31	9079	1.82474	1	0.983516	99.8291
INTERPRO	IPR018159:Spectrin/alpha-actinin	4	0.283487	0.391537	NM_025213, NM_033044, NM_001102, NM_007118	1207	31	16659	1.7809	1	0.999965	99.9785
UP_SEQ_FEATURE	domain:Actin-binding	3	0.212615	0.410598	NM_025213, NM_033044, NM_001102	1332	20	19113	2.15236	1	1	99.9933
SMART	SM00033:CH	5	0.354359	0.738018	NM_002670, NM_025213, NM_033044, AL832425, NM_001102	642	70	9079	1.01012	1	0.997058	100
INTERPRO	IPR001715:Calponin-like actin-binding	5	0.354359	0.755487	NM_002670, NM_025213, NM_033044, AL832425, NM_001102	1207	70	16659	0.985856	1	1	100
GOTERM_MF_FAT	GO:0051015~actin filament binding	4	0.283487	0.762183	NM_002670, NM_033044, NM_001102, NM_031426	962	53	12983	1.01855	1	0.999686	100
INTERPRO	IPR018248:EF hand	8	0.566974	0.839205	NM_002670, NM_033044, NM_002477, NM_024103, NM_032041, NM_001102, NM_003385, NM_017839	1207	130	16659	0.849353	1	1	100
Annotation Cluster 179	Enrichment Score: 0.43669212984584427
Category	Term	Count	%	PValue	Genes	List Total	Pop Hits	Pop Total	Fold Enrichment	Bonferroni	Benjamini	FDR
UP_SEQ_FEATURE	metal ion-binding site:Iron; catalytic	4	0.283487	0.250905	AB011157, NM_012205, NM_018039, NM_001801	1332	25	19113	2.29586	1	0.999993	99.4757
SP_PIR_KEYWORDS	dioxygenase	7	0.496102	0.30621	AB011157, NM_012205, NM_006214, NM_018039, NM_001801, NM_000935, NM_003986	1333	66	19235	1.53044	1	0.844798	99.5676
GOTERM_MF_FAT	GO:0016702~oxidoreductase activity, acting on single donors with incorporation of molecular oxygen, incorporation of two atoms of oxygen	7	0.496102	0.36296	AB011157, NM_012205, NM_006214, NM_018039, NM_001801, NM_000935, NM_003986	962	66	12983	1.43138	1	0.994534	99.9324
GOTERM_MF_FAT	GO:0016701~oxidoreductase activity, acting on single donors with incorporation of molecular oxygen	7	0.496102	0.376482	AB011157, NM_012205, NM_006214, NM_018039, NM_001801, NM_000935, NM_003986	962	67	12983	1.41001	1	0.994788	99.9523
GOTERM_MF_FAT	GO:0016706~oxidoreductase activity, acting on paired donors, with incorporation or reduction of molecular oxygen, 2-oxoglutarate as one donor, and incorporation of one atom each of oxygen into both donors	3	0.212615	0.624321	AB011157, NM_000935, NM_003986	962	28	12983	1.44598	1	0.998956	100
Annotation Cluster 180	Enrichment Score: 0.4356920643669801
Category	Term	Count	%	PValue	Genes	List Total	Pop Hits	Pop Total	Fold Enrichment	Bonferroni	Benjamini	FDR
SP_PIR_KEYWORDS	P-loop	12	0.850461	0.179575	NM_004311, NM_020988, NM_006178, NM_002872, NM_006301, NM_005164, BX641138, NM_013410, NM_006929, NM_004945, NM_000476, NM_018849	1333	116	19235	1.49274	1	0.75363	94.7516
SP_PIR_KEYWORDS	nucleotide binding	10	0.708717	0.322396	NM_004311, NM_020988, NM_006178, NM_002872, NM_006301, NM_005164, BX641138, NM_006929, NM_004945, NM_018849	1333	107	19235	1.34858	1	0.849303	99.6958
SP_PIR_KEYWORDS	GTP binding	4	0.283487	0.851704	NM_020988, NM_002872, BX641138, NM_004945	1333	67	19235	0.861484	1	0.991499	100
Annotation Cluster 181	Enrichment Score: 0.43307527120445793
Category	Term	Count	%	PValue	Genes	List Total	Pop Hits	Pop Total	Fold Enrichment	Bonferroni	Benjamini	FDR
GOTERM_BP_FAT	GO:0045785~positive regulation of cell adhesion	9	0.637845	0.0730756	NM_001850, J03474, NM_002744, NM_002996, BC036806, NM_001554, S81734, NM_003246	1001	60	13528	2.02717	1	0.804545	75.0728
GOTERM_BP_FAT	GO:0050900~leukocyte migration	6	0.42523	0.414385	J03474, NM_000450, NM_000787, NM_002996, NM_003005	1001	57	13528	1.42258	1	0.981082	99.9944
GOTERM_BP_FAT	GO:0030595~leukocyte chemotaxis	3	0.212615	0.769763	J03474, NM_002996	1001	37	13528	1.09577	1	0.999431	100
GOTERM_BP_FAT	GO:0060326~cell chemotaxis	3	0.212615	0.794631	J03474, NM_002996	1001	39	13528	1.03958	1	0.999635	100
Annotation Cluster 182	Enrichment Score: 0.4271197088182888
Category	Term	Count	%	PValue	Genes	List Total	Pop Hits	Pop Total	Fold Enrichment	Bonferroni	Benjamini	FDR
GOTERM_BP_FAT	GO:0001976~neurological system process involved in regulation of systemic arterial blood pressure	3	0.212615	0.139048	NM_021804, NM_000636, NM_001741	1001	9	13528	4.50483	1	0.892445	93.5487
GOTERM_BP_FAT	GO:0003073~regulation of systemic arterial blood pressure	5	0.354359	0.257449	AF208541, NM_000796, NM_021804, NM_000636, NM_001741	1001	35	13528	1.93064	1	0.950982	99.5701
GOTERM_BP_FAT	GO:0003044~regulation of systemic arterial blood pressure mediated by a chemical signal	4	0.283487	0.322004	AF208541, NM_000796, NM_021804, NM_000636	1001	27	13528	2.00215	1	0.966435	99.9187
GOTERM_BP_FAT	GO:0001990~regulation of systemic arterial blood pressure by hormone	3	0.212615	0.4412	AF208541, NM_000796, NM_021804	1001	20	13528	2.02717	1	0.984062	99.9976
GOTERM_BP_FAT	GO:0050886~endocrine process	3	0.212615	0.515335	AF208541, NM_000796, NM_021804	1001	23	13528	1.76276	1	0.990909	99.9998
GOTERM_BP_FAT	GO:0045776~negative regulation of blood pressure	3	0.212615	0.515335	NM_000796, NM_000636, NM_001741	1001	23	13528	1.76276	1	0.990909	99.9998
GOTERM_BP_FAT	GO:0008217~regulation of blood pressure	7	0.496102	0.757933	AF208541, NM_000916, NM_000796, NM_021804, NM_000625, NM_000636, NM_001741	1001	100	13528	0.946014	1	0.999326	100
Annotation Cluster 183	Enrichment Score: 0.4262321354113913
Category	Term	Count	%	PValue	Genes	List Total	Pop Hits	Pop Total	Fold Enrichment	Bonferroni	Benjamini	FDR
GOTERM_BP_FAT	GO:0032504~multicellular organism reproduction	43	3.04748	0.168335	NM_000245, NM_016733, NM_000290, NM_001759, NM_003376, BC071181, NM_003713, NM_018430, NM_001001419, NM_001801, NM_138578, NM_000499, NM_004825, NM_000787, NM_006006, NM_020390, NM_173484, NM_014923, NM_145263, NM_004629, NM_012177, NM_000916, NM_002009, NM_002540, U67093, NM_198700, NM_004032, NM_019003, NM_000379, NM_033328, NM_015888, L29065, AF208541, NM_003420, NM_006371, NM_023067, NM_00273…	1001	487	13528	1.19327	1	0.909002	96.5764
GOTERM_BP_FAT	GO:0048609~reproductive process in a multicellular organism	43	3.04748	0.168335	NM_000245, NM_016733, NM_000290, NM_001759, NM_003376, BC071181, NM_003713, NM_018430, NM_001001419, NM_001801, NM_138578, NM_000499, NM_004825, NM_000787, NM_006006, NM_020390, NM_173484, NM_014923, NM_145263, NM_004629, NM_012177, NM_000916, NM_002009, NM_002540, U67093, NM_198700, NM_004032, NM_019003, NM_000379, NM_033328, NM_015888, L29065, AF208541, NM_003420, NM_006371, NM_023067, NM_00273…	1001	487	13528	1.19327	1	0.909002	96.5764
GOTERM_BP_FAT	GO:0019953~sexual reproduction	36	2.55138	0.446474	NM_016733, NM_000290, NM_025213, NM_001759, NM_000520, NM_003713, BC071181, NM_018430, NM_001001419, NM_138578, NM_004825, NM_006006, NM_020390, NM_173484, NM_194356, NM_014923, NM_145263, NM_004629, NM_012177, NM_002540, U67093, NM_198700, NM_019003, NM_033328, NM_003886, NM_015888, NM_005928, L29065, NM_003420, NM_006371, NM_002733, NM_152657, NM_005900, BX647110, NM_000156, NM_138621	1001	458	13528	1.06227	1	0.984455	99.998
GOTERM_BP_FAT	GO:0007276~gamete generation	31	2.19702	0.469215	NM_016733, NM_000290, NM_001759, NM_003713, BC071181, NM_018430, NM_001001419, NM_138578, NM_004825, NM_006006, NM_020390, NM_173484, NM_145263, NM_014923, NM_004629, NM_012177, U67093, NM_002540, NM_198700, NM_019003, NM_033328, NM_015888, L29065, NM_003420, NM_006371, NM_152657, NM_002733, NM_005900, BX647110, NM_000156, NM_138621	1001	395	13528	1.06063	1	0.986471	99.9991
GOTERM_BP_FAT	GO:0007283~spermatogenesis	22	1.55918	0.683196	NM_000290, NM_016733, NM_145263, NM_014923, NM_004629, NM_001759, NM_002540, NM_018430, NM_033328, NM_138578, NM_015888, L29065, NM_003420, NM_004825, NM_006371, NM_152657, NM_006006, NM_002733, NM_020390, BX647110, NM_000156, NM_138621	1001	308	13528	0.96532	1	0.998233	100
GOTERM_BP_FAT	GO:0048232~male gamete generation	22	1.55918	0.683196	NM_000290, NM_016733, NM_145263, NM_014923, NM_004629, NM_001759, NM_002540, NM_018430, NM_033328, NM_138578, NM_015888, L29065, NM_003420, NM_004825, NM_006371, NM_152657, NM_006006, NM_002733, NM_020390, BX647110, NM_000156, NM_138621	1001	308	13528	0.96532	1	0.998233	100
Annotation Cluster 184	Enrichment Score: 0.42140940489786644
Category	Term	Count	%	PValue	Genes	List Total	Pop Hits	Pop Total	Fold Enrichment	Bonferroni	Benjamini	FDR
INTERPRO	IPR002464:DNA/RNA helicase, ATP-dependent, DEAH-box type, conserved site	6	0.42523	0.148603	NM_003601, NM_014003, BC042989, U00930, NM_004941, BC033116	1207	39	16659	2.12338	1	0.99944	93.5083
UP_SEQ_FEATURE	short sequence motif:DEAH box	6	0.42523	0.165526	NM_003601, NM_014003, BC042989, U00930, NM_004941, BC033116	1332	42	19113	2.04987	1	0.999991	96.2709
GOTERM_MF_FAT	GO:0004004~ATP-dependent RNA helicase activity	4	0.283487	0.200203	NM_014003, AK091592, NM_004941, NM_006929	962	21	12983	2.57064	1	0.981408	97.3121
GOTERM_MF_FAT	GO:0008186~RNA-dependent ATPase activity	4	0.283487	0.219967	NM_014003, AK091592, NM_004941, NM_006929	962	22	12983	2.45379	1	0.982958	98.2074
UP_SEQ_FEATURE	domain:Helicase C-terminal	10	0.708717	0.308629	NM_003601, NM_014003, NM_017895, BC042989, U00930, NM_017631, NM_004941, NM_003072, NM_006929, BC033116	1332	105	19113	1.36658	1	0.999996	99.8779
SP_PIR_KEYWORDS	helicase	12	0.850461	0.323993	NM_003601, NM_014003, NM_017895, BC042989, AK091592, U00930, NM_017631, NM_004941, NM_003072, NM_021141, NM_006929, BC033116	1333	134	19235	1.29223	1	0.848858	99.7063
SMART	SM00490:HELICc	10	0.708717	0.332622	NM_003601, NM_014003, NM_017895, BC042989, U00930, NM_017631, NM_004941, NM_003072, NM_006929, BC033116	642	106	9079	1.33413	1	0.986971	99.5756
UP_SEQ_FEATURE	domain:Helicase ATP-binding	10	0.708717	0.358179	NM_003601, NM_014003, NM_017895, BC042989, U00930, NM_017631, NM_004941, NM_003072, NM_006929, BC033116	1332	110	19113	1.30446	1	0.999999	99.9684
SMART	SM00487:DEXDc	10	0.708717	0.363089	NM_003601, NM_014003, NM_017895, BC042989, U00930, NM_017631, NM_004941, NM_003072, NM_006929, BC033116	642	109	9079	1.29741	1	0.986052	99.7742
GOTERM_MF_FAT	GO:0003724~RNA helicase activity	4	0.283487	0.364375	NM_014003, AK091592, NM_004941, NM_006929	962	29	12983	1.8615	1	0.994403	99.9348
INTERPRO	IPR001650:DNA/RNA helicase, C-terminal	10	0.708717	0.370486	NM_003601, NM_014003, NM_017895, BC042989, U00930, NM_017631, NM_004941, NM_003072, NM_006929, BC033116	1207	107	16659	1.28991	1	0.999969	99.9617
INTERPRO	IPR014021:Helicase, superfamily 1 and 2, ATP-binding	10	0.708717	0.370486	NM_003601, NM_014003, NM_017895, BC042989, U00930, NM_017631, NM_004941, NM_003072, NM_006929, BC033116	1207	107	16659	1.28991	1	0.999969	99.9617
INTERPRO	IPR014001:DEAD-like helicase, N-terminal	10	0.708717	0.391487	NM_003601, NM_014003, NM_017895, BC042989, U00930, NM_017631, NM_004941, NM_003072, NM_006929, BC033116	1207	109	16659	1.26624	1	0.999968	99.9785
INTERPRO	IPR000330:SNF2-related	4	0.283487	0.411514	NM_003601, U00930, NM_003072, BC033116	1207	32	16659	1.72525	1	0.999971	99.9878
GOTERM_MF_FAT	GO:0004386~helicase activity	12	0.850461	0.46416	NM_003601, NM_014003, NM_017895, BC042989, AK091592, U00930, NM_017631, NM_004941, NM_003072, NM_021141, NM_006929, BC033116	962	140	12983	1.15679	1	0.996903	99.9959
GOTERM_MF_FAT	GO:0003678~DNA helicase activity	4	0.283487	0.576695	BC042989, AK091592, U00930, NM_021141	962	40	12983	1.34958	1	0.998582	99.9999
GOTERM_MF_FAT	GO:0070035~purine NTP-dependent helicase activity	8	0.566974	0.595007	NM_014003, NM_017895, BC042989, AK091592, NM_017631, NM_004941, NM_021141, NM_006929	962	98	12983	1.1017	1	0.998751	100
GOTERM_MF_FAT	GO:0008026~ATP-dependent helicase activity	8	0.566974	0.595007	NM_014003, NM_017895, BC042989, AK091592, NM_017631, NM_004941, NM_021141, NM_006929	962	98	12983	1.1017	1	0.998751	100
GOTERM_MF_FAT	GO:0042623~ATPase activity, coupled	20	1.41743	0.638531	NM_173694, NM_014003, NM_017895, BC033334, AK091592, U00930, NM_002914, NM_021141, NM_018849, NM_033226, NM_001171, BC042989, BC039881, NM_006178, NM_001516, NM_017631, NM_004941, NM_003072, NM_004827, NM_006929	962	272	12983	0.992341	1	0.998988	100
GOTERM_MF_FAT	GO:0016887~ATPase activity	23	1.63005	0.747598	NM_173694, NM_014003, NM_017895, BC033334, AK091592, U00930, NM_005164, NM_002914, NM_021141, NM_018849, NM_033226, NM_003601, NM_001171, BC039881, BC042989, NM_006178, NM_001516, NM_017631, NM_004941, NM_003072, NM_004827, NM_006929, NM_018358	962	334	12983	0.929354	1	0.999648	100
INTERPRO	IPR011545:DNA/RNA helicase, DEAD/DEAH box type, N-terminal	4	0.283487	0.827825	NM_017895, BC042989, NM_017631, NM_006929	1207	61	16659	0.905048	1	1	100
Annotation Cluster 185	Enrichment Score: 0.42002262831799586
Category	Term	Count	%	PValue	Genes	List Total	Pop Hits	Pop Total	Fold Enrichment	Bonferroni	Benjamini	FDR
GOTERM_BP_FAT	GO:0048200~Golgi transport vesicle coating	3	0.212615	0.165655	NM_004193, AK128844, AK023303	1001	10	13528	4.05435	1	0.908441	96.3687
GOTERM_BP_FAT	GO:0048205~COPI coating of Golgi vesicle	3	0.212615	0.165655	NM_004193, AK128844, AK023303	1001	10	13528	4.05435	1	0.908441	96.3687
GOTERM_BP_FAT	GO:0048194~Golgi vesicle budding	3	0.212615	0.165655	NM_004193, AK128844, AK023303	1001	10	13528	4.05435	1	0.908441	96.3687
GOTERM_BP_FAT	GO:0048199~vesicle targeting, to, from or within Golgi	3	0.212615	0.220931	NM_004193, AK128844, AK023303	1001	12	13528	3.37862	1	0.939044	98.9647
GOTERM_BP_FAT	GO:0006901~vesicle coating	3	0.212615	0.305599	NM_004193, AK128844, AK023303	1001	15	13528	2.7029	1	0.964107	99.874
GOTERM_BP_FAT	GO:0006900~membrane budding	3	0.212615	0.333586	NM_004193, AK128844, AK023303	1001	16	13528	2.53397	1	0.967438	99.9407
GOTERM_BP_FAT	GO:0006890~retrograde vesicle-mediated transport, Golgi to ER	3	0.212615	0.466624	NM_004193, AK128844, AK023303	1001	21	13528	1.93064	1	0.986248	99.999
GOTERM_BP_FAT	GO:0006903~vesicle targeting	3	0.212615	0.491348	NM_004193, AK128844, AK023303	1001	22	13528	1.84288	1	0.988065	99.9996
GOTERM_BP_FAT	GO:0051648~vesicle localization	4	0.283487	0.522014	NM_004193, NM_024101, AK128844, AK023303	1001	37	13528	1.46103	1	0.991317	99.9999
GOTERM_BP_FAT	GO:0016050~vesicle organization	5	0.354359	0.542347	NM_012177, NM_004193, AK128844, AK023303, NM_006928	1001	52	13528	1.29947	1	0.992808	99.9999
GOTERM_BP_FAT	GO:0051650~establishment of vesicle localization	3	0.212615	0.712104	NM_004193, AK128844, AK023303	1001	33	13528	1.22859	1	0.998815	100
GOTERM_BP_FAT	GO:0051640~organelle localization	6	0.42523	0.819546	NM_004724, NM_004193, NM_024101, AK128844, AK023303, NM_006044	1001	92	13528	0.881379	1	0.999781	100
GOTERM_BP_FAT	GO:0051656~establishment of organelle localization	4	0.283487	0.893391	NM_004724, NM_004193, AK128844, AK023303	1001	69	13528	0.783448	1	0.999967	100
Annotation Cluster 186	Enrichment Score: 0.4193448215049637
Category	Term	Count	%	PValue	Genes	List Total	Pop Hits	Pop Total	Fold Enrichment	Bonferroni	Benjamini	FDR
SMART	SM00256:FBOX	7	0.496102	0.360459	NM_018378, NM_032145, NM_145032, NM_012177, NM_012175, BC020583, AL832826, NM_022039	642	69	9079	1.43467	1	0.987243	99.7613
UP_SEQ_FEATURE	domain:F-box	7	0.496102	0.386485	NM_018378, NM_032145, NM_145032, NM_012177, NM_012175, BC020583, AL832826, NM_022039	1332	72	19113	1.39505	1	0.999999	99.9861
INTERPRO	IPR001810:Cyclin-like F-box	7	0.496102	0.396257	NM_018378, NM_032145, NM_145032, NM_012177, NM_012175, BC020583, AL832826, NM_022039	1207	70	16659	1.3802	1	0.999966	99.9812
Annotation Cluster 187	Enrichment Score: 0.41625946417436593
Category	Term	Count	%	PValue	Genes	List Total	Pop Hits	Pop Total	Fold Enrichment	Bonferroni	Benjamini	FDR
GOTERM_BP_FAT	GO:0070201~regulation of establishment of protein localization	13	0.921332	0.182998	NM_013432, J03474, NM_015385, NM_019010, NM_000796, BC071181, NM_002744, BX647110, NM_005631, NM_005178, NM_000675, U59227	1001	121	13528	1.45197	1	0.921357	97.528
GOTERM_BP_FAT	GO:0051223~regulation of protein transport	12	0.850461	0.221113	NM_013432, J03474, NM_019010, NM_000796, BC071181, NM_002744, BX647110, NM_005631, NM_005178, NM_000675, U59227	1001	114	13528	1.42258	1	0.938654	98.9691
GOTERM_BP_FAT	GO:0032880~regulation of protein localization	13	0.921332	0.322089	NM_013432, J03474, NM_015385, NM_019010, NM_000796, BC071181, NM_002744, BX647110, NM_005631, NM_005178, NM_000675, U59227	1001	138	13528	1.2731	1	0.966186	99.9189
GOTERM_BP_FAT	GO:0032388~positive regulation of intracellular transport	4	0.283487	0.384212	NM_006154, BC071181, NM_005631, U59227	1001	30	13528	1.80193	1	0.977755	99.986
GOTERM_BP_FAT	GO:0042306~regulation of protein import into nucleus	5	0.354359	0.411307	NM_013432, BC071181, NM_005631, NM_005178, U59227	1001	44	13528	1.53574	1	0.98066	99.9939
GOTERM_BP_FAT	GO:0032386~regulation of intracellular transport	7	0.496102	0.42923	NM_000394, NM_013432, NM_006154, BC071181, NM_005631, NM_005178, U59227	1001	71	13528	1.33241	1	0.982363	99.9965
GOTERM_BP_FAT	GO:0046822~regulation of nucleocytoplasmic transport	6	0.42523	0.429305	NM_013432, NM_006154, BC071181, NM_005631, NM_005178, U59227	1001	58	13528	1.39805	1	0.982232	99.9965
GOTERM_BP_FAT	GO:0046824~positive regulation of nucleocytoplasmic transport	3	0.212615	0.491348	NM_006154, NM_005631, U59227	1001	22	13528	1.84288	1	0.988065	99.9996
GOTERM_BP_FAT	GO:0033157~regulation of intracellular protein transport	5	0.354359	0.557696	NM_013432, BC071181, NM_005631, NM_005178, U59227	1001	53	13528	1.27495	1	0.993759	100
GOTERM_BP_FAT	GO:0042990~regulation of transcription factor import into nucleus	3	0.212615	0.661287	NM_013432, NM_005178, U59227	1001	30	13528	1.35145	1	0.997679	100
Annotation Cluster 188	Enrichment Score: 0.41477354031110675
Category	Term	Count	%	PValue	Genes	List Total	Pop Hits	Pop Total	Fold Enrichment	Bonferroni	Benjamini	FDR
BIOCARTA	h_erk5Pathway:Role of Erk5 in Neuronal Survival	5	0.354359	0.0157948	NM_002745, NM_002746, NM_183001, NM_002086, NM_002660	116	13	1437	4.76459	0.967901	0.967901	18.2958
BIOCARTA	h_her2Pathway:Role of ERBB2 in Signal Transduction and Oncology	5	0.354359	0.0805519	NM_002745, NM_002746, NM_183001, NM_002086, NM_000125	116	21	1437	2.94951	1	0.997634	65.5575
BIOCARTA	h_biopeptidesPathway:Bioactive Peptide Induced Signaling Pathway	6	0.42523	0.0853133	NM_000506, NM_002745, NM_002746, NM_183001, NM_002086, NM_002660	116	30	1437	2.47759	1	0.991896	67.7539
BIOCARTA	h_fcer1Pathway:Fc Epsilon Receptor I Signaling in Mast Cells	6	0.42523	0.0853133	NM_002001, NM_002745, NM_002746, NM_183001, NM_002086, NM_002660	116	30	1437	2.47759	1	0.991896	67.7539
BIOCARTA	h_ghPathway:Growth Hormone Signaling Pathway	5	0.354359	0.0926175	X02160, NM_002746, NM_183001, NM_002086, NM_002660	116	22	1437	2.81544	1	0.984984	70.8738
BIOCARTA	h_spryPathway:Sprouty regulation of tyrosine kinase signals	4	0.283487	0.112062	NM_002745, NM_002746, NM_183001, NM_002086	116	15	1437	3.30345	1	0.959605	77.8751
BIOCARTA	h_pyk2Pathway:Links between Pyk2 and Map Kinases	5	0.354359	0.148547	NM_002745, NM_002746, NM_183001, NM_002086, NM_002660	116	26	1437	2.38229	1	0.968992	87.0099
BIOCARTA	h_ngfPathway:Nerve growth factor pathway (NGF)	4	0.283487	0.149353	NM_002746, NM_183001, NM_002086, NM_002660	116	17	1437	2.91481	1	0.958262	87.1652
BBID	54.T-cell_anergy	3	0.212615	0.163732	NM_002745, NM_002746, NM_002660	23	12	358	3.8913	0.99968	0.99968	81.3915
BIOCARTA	h_epoPathway:EPO Signaling Pathway	4	0.283487	0.169319	NM_002746, NM_183001, NM_002086, NM_002660	116	18	1437	2.75287	1	0.964533	90.5054
BIOCARTA	h_igf1rPathway:Multiple antiapoptotic pathways from IGF-1R signaling lead to BAD phosphorylation	4	0.283487	0.169319	NM_002745, NM_002746, NM_183001, NM_002086	116	18	1437	2.75287	1	0.964533	90.5054
BIOCARTA	h_insulinPathway:Insulin Signaling Pathway	4	0.283487	0.190007	X02160, NM_002746, NM_183001, NM_002086	116	19	1437	2.60799	1	0.969844	93.1061
BIOCARTA	h_erkPathway:Erk1/Erk2 Mapk Signaling pathway	5	0.354359	0.197209	AF087989, NM_002745, NM_002746, NM_183001, NM_002086	116	29	1437	2.13585	1	0.966259	93.8449
KEGG_PATHWAY	hsa05216:Thyroid cancer	5	0.354359	0.210497	BX641075, NM_002467, NM_002745, NM_002746, NM_005436	418	29	5085	2.09743	1	0.683572	94.6312
BIOCARTA	h_TPOPathway:TPO Signaling Pathway	4	0.283487	0.211303	NM_002746, NM_183001, NM_002086, NM_002660	116	20	1437	2.47759	1	0.967228	95.0841
BIOCARTA	h_trkaPathway:Trka Receptor Signaling Pathway	3	0.212615	0.217924	NM_183001, NM_002086, NM_002660	116	11	1437	3.37853	1	0.963787	95.5829
BIOCARTA	h_il2Pathway:IL 2 signaling pathway	4	0.283487	0.233095	NM_000878, NM_002746, NM_183001, NM_002086	116	21	1437	2.35961	1	0.96568	96.5552
BIOCARTA	h_ptenPathway:PTEN dependent cell cycle arrest and apoptosis	4	0.283487	0.255275	NM_002745, NM_002746, NM_183001, NM_002086	116	22	1437	2.25235	1	0.970896	97.6265
BIOCARTA	h_tffPathway:Trefoil Factors Initiate Mucosal Healing	4	0.283487	0.255275	NM_002745, NM_002746, NM_183001, NM_002086	116	22	1437	2.25235	1	0.970896	97.6265
KEGG_PATHWAY	hsa05219:Bladder cancer	6	0.42523	0.258881	NM_002467, NM_003376, NM_002745, NM_000389, NM_002746, NM_003246	418	42	5085	1.73787	1	0.732769	97.5452
BIOCARTA	h_il2rbPathway:IL-2 Receptor Beta Chain in T cell Activation	5	0.354359	0.268266	NM_000878, NM_002746, NM_183001, NM_002086, NM_138578	116	33	1437	1.87696	1	0.971298	98.1016
KEGG_PATHWAY	hsa05220:Chronic myeloid leukemia	9	0.637845	0.270647	NM_002467, BC071181, NM_002745, NM_000389, NM_002746, NM_183001, NM_002086, NM_138578, NM_004302	418	75	5085	1.45981	1	0.742774	97.9862
BIOCARTA	h_integrinPathway:Integrin Signaling Pathway	5	0.354359	0.286763	NM_005186, NM_002745, NM_002746, NM_183001, NM_002086	116	34	1437	1.82175	1	0.969068	98.6282
BIOCARTA	h_metPathway:Signaling of Hepatocyte Growth Factor Receptor	5	0.354359	0.286763	NM_000245, NM_000601, NM_002745, NM_002746, NM_002086	116	34	1437	1.82175	1	0.969068	98.6282
BIOCARTA	h_RacCycDPathway:Influence of Ras and Rho proteins on G1 to S Transition	4	0.283487	0.300401	NM_007111, NM_002745, NM_000389, NM_002746	116	24	1437	2.06466	1	0.970029	98.9264
BIOCARTA	h_il3Pathway:IL 3 signaling pathway	3	0.212615	0.310186	NM_002746, NM_183001, NM_002086	116	14	1437	2.65456	1	0.969417	99.1021
BIOCARTA	h_pdgfPathway:PDGF Signaling Pathway	4	0.283487	0.32316	NM_002746, NM_183001, NM_002086, NM_002660	116	25	1437	1.98207	1	0.970189	99.2944
KEGG_PATHWAY	hsa04320:Dorso-ventral axis formation	4	0.283487	0.337304	NM_005239, NM_002745, NM_002746, NM_002086	418	25	5085	1.94641	1	0.795206	99.3849
BIOCARTA	h_bcrPathway:BCR Signaling Pathway	4	0.283487	0.345935	NM_002746, NM_183001, NM_002086, NM_002660	116	26	1437	1.90584	1	0.970608	99.543
BIOCARTA	h_egfPathway:EGF Signaling Pathway	4	0.283487	0.345935	NM_002746, NM_183001, NM_002086, NM_002660	116	26	1437	1.90584	1	0.970608	99.543
BIOCARTA	h_At1rPathway:Angiotensin II mediated activation of JNK Pathway via Pyk2 dependent signaling	4	0.283487	0.36865	NM_002745, NM_002746, NM_183001, NM_002086	116	27	1437	1.83525	1	0.974756	99.7082
KEGG_PATHWAY	hsa05214:Glioma	7	0.496102	0.414469	NM_015981, NM_002745, NM_000389, NM_002746, NM_183001, NM_002086, NM_002660	418	63	5085	1.35167	1	0.851059	99.867
KEGG_PATHWAY	hsa04012:ErbB signaling pathway	9	0.637845	0.422174	NM_177990, NM_002467, NM_015981, NM_002745, NM_000389, NM_002746, NM_183001, NM_002086, NM_002660	418	87	5085	1.25846	1	0.847266	99.8871
BIOCARTA	h_crebPathway:Transcription factor CREB and its extracellular signals	3	0.212615	0.429112	NM_002745, NM_002746, NM_002086	116	18	1437	2.06466	1	0.982333	99.9187
SP_PIR_KEYWORDS	signal transduction	4	0.283487	0.440487	NM_020988, NM_002872, NM_002745, NM_002746	1333	35	19235	1.64913	1	0.898055	99.9824
BIOCARTA	h_igf1Pathway:IGF-1 Signaling Pathway	3	0.212615	0.457242	NM_002746, NM_183001, NM_002086	116	19	1437	1.95599	1	0.985848	99.9572
BIOCARTA	h_il6Pathway:IL 6 signaling pathway	3	0.212615	0.457242	NM_002746, NM_183001, NM_002086	116	19	1437	1.95599	1	0.985848	99.9572
KEGG_PATHWAY	hsa05211:Renal cell carcinoma	7	0.496102	0.517872	NM_000245, NM_000601, NM_177990, NM_003376, NM_002745, NM_002746, NM_002086	418	70	5085	1.21651	1	0.878622	99.988
BIOCARTA	h_tcrPathway:T Cell Receptor Signaling Pathway	4	0.283487	0.520782	NM_002746, NM_183001, NM_002086, NM_002660	116	34	1437	1.4574	1	0.991891	99.9912
KEGG_PATHWAY	hsa05221:Acute myeloid leukemia	6	0.42523	0.522452	NM_002467, NM_006006, NM_002648, NM_002745, NM_002746, NM_002086	418	58	5085	1.25846	1	0.877979	99.9893
KEGG_PATHWAY	hsa04666:Fc gamma R-mediated phagocytosis	9	0.637845	0.52329	NM_016733, NM_002872, NM_003713, NM_002745, NM_002746, NM_017707, NM_004945, NM_002660, NM_003370	418	95	5085	1.15248	1	0.874646	99.9896
BIOCARTA	h_ecmPathway:Erk and PI-3 Kinase Are Necessary for Collagen Binding in Corneal Epithelia	3	0.212615	0.536616	NM_002745, NM_002746, NM_183001	116	22	1437	1.68926	1	0.992454	99.9942
KEGG_PATHWAY	hsa05210:Colorectal cancer	8	0.566974	0.540383	NM_000245, NM_002467, NM_002872, BC071181, NM_002745, NM_002746, NM_002086, NM_004302	418	84	5085	1.15858	1	0.879352	99.9934
BIOCARTA	h_cxcr4Pathway:CXCR4 Signaling Pathway	3	0.212615	0.561271	NM_002745, NM_002746, NM_002660	116	23	1437	1.61582	1	0.993808	99.9971
KEGG_PATHWAY	hsa05213:Endometrial cancer	5	0.354359	0.627406	NM_001903, NM_002467, NM_002745, NM_002746, NM_002086	418	52	5085	1.16972	1	0.91526	99.9995
BIOCARTA	h_mapkPathway:MAPKinase Signaling Pathway	7	0.496102	0.631192	NM_006301, BC071181, NM_002745, NM_002746, NM_183001, NM_004635, NM_002086	116	80	1437	1.08394	1	0.996012	99.9997
GOTERM_BP_FAT	GO:0007265~Ras protein signal transduction	8	0.566974	0.666322	NM_002006, AK091592, NM_002745, NM_002746, NM_004040, NM_183001, NM_004635, NM_002086	1001	105	13528	1.02968	1	0.997802	100
KEGG_PATHWAY	hsa04370:VEGF signaling pathway	6	0.42523	0.748256	NM_002872, NM_003376, NM_002745, NM_002746, NM_004635, NM_002660	418	75	5085	0.973206	1	0.950317	100
BIOCARTA	h_p38mapkPathway:p38 MAPK Signaling Pathway	3	0.212615	0.756689	BC071181, NM_183001, NM_002086	116	33	1437	1.12618	1	0.99903	100
KEGG_PATHWAY	hsa04664:Fc epsilon RI signaling pathway	6	0.42523	0.778509	NM_002872, NM_002001, NM_002745, NM_002746, NM_002086, NM_002660	418	78	5085	0.935775	1	0.959455	100
SP_PIR_KEYWORDS	SH2 domain	7	0.496102	0.788982	NM_022748, NM_003215, NM_139355, NM_183001, NM_002086, NM_002660, NM_024832	1333	111	19235	0.909991	1	0.983349	100
SMART	SM00252:SH2	7	0.496102	0.805078	NM_022748, NM_003215, NM_139355, NM_183001, NM_002086, NM_002660, NM_024832	642	111	9079	0.891822	1	0.998725	100
UP_SEQ_FEATURE	domain:SH2	6	0.42523	0.807016	NM_022748, NM_003215, NM_139355, NM_183001, NM_002086, NM_024832	1332	96	19113	0.896819	1	1	100
KEGG_PATHWAY	hsa04722:Neurotrophin signaling pathway	9	0.637845	0.809426	NM_003604, NM_006179, NM_015981, NM_002745, NM_002746, NM_183001, NM_002086, NM_002660, NM_001569	418	124	5085	0.882949	1	0.96433	100
INTERPRO	IPR000980:SH2 motif	7	0.496102	0.823136	NM_022748, NM_003215, NM_139355, NM_183001, NM_002086, NM_002660, NM_024832	1207	111	16659	0.870396	1	1	100
KEGG_PATHWAY	hsa05223:Non-small cell lung cancer	4	0.283487	0.831659	NM_002745, NM_002746, NM_002086, NM_002660	418	54	5085	0.901116	1	0.96773	100
KEGG_PATHWAY	hsa04660:T cell receptor signaling pathway	7	0.496102	0.888354	NM_003215, NM_177990, NM_002745, NM_002746, NM_002086, NM_005018, NM_002660	418	108	5085	0.788477	1	0.981248	100
KEGG_PATHWAY	hsa04650:Natural killer cell mediated cytotoxicity	8	0.566974	0.928812	NM_003810, NM_002872, NM_002745, NM_002746, NM_002127, NM_183001, NM_002086, NM_002660	418	133	5085	0.731734	1	0.988722	100
KEGG_PATHWAY	hsa05215:Prostate cancer	5	0.354359	0.941833	NM_000348, NM_002745, NM_000389, NM_002746, NM_002086	418	89	5085	0.683431	1	0.990107	100
KEGG_PATHWAY	hsa04662:B cell receptor signaling pathway	4	0.283487	0.952412	NM_002872, NM_002745, NM_002746, NM_002086	418	75	5085	0.648804	1	0.991893	100
KEGG_PATHWAY	hsa04114:Oocyte meiosis	6	0.42523	0.954265	BC050630, NM_012177, NM_001256, NM_015981, NM_002745, NM_002746	418	110	5085	0.663549	1	0.992065	100
KEGG_PATHWAY	hsa04270:Vascular smooth muscle contraction	6	0.42523	0.958998	AF208541, NM_000720, NM_002745, NM_002746, NM_000675, NM_000778	418	112	5085	0.6517	1	0.993027	100
KEGG_PATHWAY	hsa04912:GnRH signaling pathway	5	0.354359	0.96562	NM_000720, NM_015981, NM_002745, NM_002746, NM_002086	418	98	5085	0.620667	1	0.994461	100
KEGG_PATHWAY	hsa04916:Melanogenesis	5	0.354359	0.967614	NM_020988, NM_015981, NM_002745, NM_002746, NM_033131	418	99	5085	0.614398	1	0.994722	100
KEGG_PATHWAY	hsa04720:Long-term potentiation	3	0.212615	0.979551	NM_015981, NM_002745, NM_002746	418	68	5085	0.536694	1	0.996839	100
KEGG_PATHWAY	hsa04540:Gap junction	4	0.283487	0.98093	NM_000867, NM_002745, NM_002746, NM_002086	418	89	5085	0.546745	1	0.997014	100
KEGG_PATHWAY	hsa04730:Long-term depression	3	0.212615	0.98101	NM_020988, NM_002745, NM_002746	418	69	5085	0.528916	1	0.996893	100
KEGG_PATHWAY	hsa05010:Alzheimer's disease	6	0.42523	0.99811	NM_005186, NM_000720, NM_002745, NM_002746, BC034579, NM_007308	418	163	5085	0.447794	1	0.999867	100
Annotation Cluster 189	Enrichment Score: 0.41392094151666103
Category	Term	Count	%	PValue	Genes	List Total	Pop Hits	Pop Total	Fold Enrichment	Bonferroni	Benjamini	FDR
GOTERM_BP_FAT	GO:0032652~regulation of interleukin-1 production	4	0.283487	0.239485	J03474, NM_004122, NM_001741	1001	23	13528	2.35035	1	0.946898	99.3341
GOTERM_BP_FAT	GO:0032732~positive regulation of interleukin-1 production	3	0.212615	0.361234	J03474, NM_001741	1001	17	13528	2.38491	1	0.973105	99.9727
GOTERM_BP_FAT	GO:0001819~positive regulation of cytokine production	7	0.496102	0.662476	NM_002468, NM_020746, J03474, NM_001741, NM_005178, NM_003246	1001	90	13528	1.05113	1	0.997702	100
Annotation Cluster 190	Enrichment Score: 0.4112025913998589
Category	Term	Count	%	PValue	Genes	List Total	Pop Hits	Pop Total	Fold Enrichment	Bonferroni	Benjamini	FDR
GOTERM_BP_FAT	GO:0033554~cellular response to stress	52	3.68533	0.0811884	NM_001924, NM_174936, BC034641, NM_023015, NM_001752, NM_003246, BC042989, NM_006154, NM_001516, NM_000123, NM_000410, NM_004629, NM_014489, NM_006301, NM_002914, NM_000617, NM_007308, NM_013402, NM_002853, NM_001124, NM_002412, NM_014494, NM_182710, NM_007207, NM_019010, NM_007363, NM_022740, NM_000389, NM_021141, NM_016538, NM_004497, NM_005178, NM_181509, NM_002001, NM_001184, NM_005631, NM_00…	1001	566	13528	1.24161	1	0.813	78.7783
SP_PIR_KEYWORDS	DNA damage	17	1.20482	0.346683	NM_004629, NM_001924, NM_007363, U67093, NM_032630, NM_021141, NM_006297, NM_023015, NM_002853, NM_002412, NM_001516, NM_000123, NM_001184, NM_006852, NM_020193, NM_016290, NM_005732	1333	205	19235	1.19662	1	0.865829	99.8233
SP_PIR_KEYWORDS	dna repair	15	1.06308	0.452792	NM_004629, NM_007363, U67093, NM_032630, NM_021141, NM_006297, NM_023015, NM_002853, NM_002412, NM_001516, NM_000123, NM_001184, NM_020193, NM_016290, NM_005732	1333	191	19235	1.13323	1	0.905223	99.9874
GOTERM_BP_FAT	GO:0006974~response to DNA damage stimulus	28	1.98441	0.575035	NM_001924, NM_007363, NM_022740, BC034641, NM_000389, NM_021141, NM_023015, NM_005178, BC042989, NM_001516, NM_001184, NM_000123, NM_005732, NM_014489, NM_004629, U67093, NM_014430, NM_000636, NM_002914, NM_002745, NM_006297, NM_002853, NM_016937, NM_002412, NM_006852, NM_020193, NM_182710, NM_016290	1001	373	13528	1.01449	1	0.994559	100
GOTERM_BP_FAT	GO:0006281~DNA repair	21	1.48831	0.62333	NM_004629, NM_001924, NM_007363, U67093, BC034641, NM_000636, NM_002914, NM_006297, NM_021141, NM_023015, NM_002853, NM_016937, NM_002412, BC042989, NM_001516, NM_001184, NM_000123, NM_020193, NM_182710, NM_016290, NM_005732	1001	284	13528	0.999311	1	0.996524	100
GOTERM_BP_FAT	GO:0006259~DNA metabolic process	35	2.48051	0.746528	NM_001924, NM_002467, NM_007363, NM_052963, BC034641, NM_018845, NM_021141, NM_002201, NM_023015, NM_003286, NM_002893, BC042989, NM_001516, NM_001184, NM_000123, NM_005732, NM_005596, NM_004153, NM_004629, NM_005556, U67093, NM_032630, NM_002914, NM_000636, NM_013347, NM_006297, NM_007110, NM_002853, NM_002412, NM_016937, NM_023067, NM_016095, NM_020193, NM_182710, NM_016290	1001	506	13528	0.934796	1	0.999207	100
Annotation Cluster 191	Enrichment Score: 0.41055723267799943
Category	Term	Count	%	PValue	Genes	List Total	Pop Hits	Pop Total	Fold Enrichment	Bonferroni	Benjamini	FDR
BIOCARTA	h_atrbrcaPathway:Role of BRCA1, BRCA2 and ATR in Cancer Susceptibility	5	0.354359	0.105492	NM_002853, NM_004629, U67093, NM_001184, NM_005732	116	23	1437	2.69303	1	0.967935	75.7051
GOTERM_BP_FAT	GO:0042770~DNA damage response, signal transduction	9	0.637845	0.237913	NM_002853, NM_014489, U67093, NM_014430, NM_022740, NM_001184, NM_182710, NM_005178, NM_016290	1001	80	13528	1.52038	1	0.946195	99.3084
GOTERM_BP_FAT	GO:0000075~cell cycle checkpoint	7	0.496102	0.672991	NM_002853, NM_004629, NM_004724, U67093, NM_001184, NM_023015, NM_016290	1001	91	13528	1.03958	1	0.997956	100
GOTERM_BP_FAT	GO:0000077~DNA damage checkpoint	4	0.283487	0.699218	NM_002853, U67093, NM_001184, NM_016290	1001	48	13528	1.12621	1	0.998558	100
GOTERM_BP_FAT	GO:0031570~DNA integrity checkpoint	4	0.283487	0.749815	NM_002853, U67093, NM_001184, NM_016290	1001	52	13528	1.03958	1	0.999234	100
Annotation Cluster 192	Enrichment Score: 0.4105384467913495
Category	Term	Count	%	PValue	Genes	List Total	Pop Hits	Pop Total	Fold Enrichment	Bonferroni	Benjamini	FDR
GOTERM_BP_FAT	GO:0032103~positive regulation of response to external stimulus	7	0.496102	0.334871	NM_003999, NM_002001, NM_003376, NM_004122, NM_002996, S81734, NM_003246	1001	64	13528	1.47815	1	0.967428	99.9427
GOTERM_BP_FAT	GO:0050729~positive regulation of inflammatory response	4	0.283487	0.384212	NM_003999, NM_002001, NM_002996, S81734	1001	30	13528	1.80193	1	0.977755	99.986
GOTERM_BP_FAT	GO:0031349~positive regulation of defense response	7	0.496102	0.45597	NM_002468, NM_003999, NM_002001, NM_002996, S81734, BX647110, NM_001569	1001	73	13528	1.29591	1	0.985757	99.9986
Annotation Cluster 193	Enrichment Score: 0.4095756228728185
Category	Term	Count	%	PValue	Genes	List Total	Pop Hits	Pop Total	Fold Enrichment	Bonferroni	Benjamini	FDR
UP_SEQ_FEATURE	metal ion-binding site:Calcium 2; via carbonyl oxygen	5	0.354359	0.286922	NM_000940, NM_015411, NM_182760, NM_133373, NM_002423	1332	39	19113	1.83963	1	0.999995	99.7859
UP_SEQ_FEATURE	metal ion-binding site:Calcium 2	6	0.42523	0.336641	NM_000567, NM_000940, NM_015411, NM_182760, NM_133373, NM_002423	1332	55	19113	1.56536	1	0.999998	99.9424
UP_SEQ_FEATURE	metal ion-binding site:Calcium 1; via carbonyl oxygen	4	0.283487	0.387075	NM_000567, NM_015411, NM_182760, NM_002423	1332	32	19113	1.79364	1	0.999999	99.9863
UP_SEQ_FEATURE	metal ion-binding site:Calcium 1	4	0.283487	0.615138	NM_000567, NM_015411, NM_182760, NM_002423	1332	45	19113	1.27548	1	1	100
Annotation Cluster 194	Enrichment Score: 0.4089027841001555
Category	Term	Count	%	PValue	Genes	List Total	Pop Hits	Pop Total	Fold Enrichment	Bonferroni	Benjamini	FDR
GOTERM_BP_FAT	GO:0035176~social behavior	4	0.283487	0.161671	AF208541, NM_005314, NM_000916, NM_000796	1001	19	13528	2.84515	1	0.908489	96.0379
GOTERM_BP_FAT	GO:0051705~behavioral interaction between organisms	4	0.283487	0.484203	AF208541, NM_005314, NM_000916, NM_000796	1001	35	13528	1.54451	1	0.987554	99.9995
GOTERM_BP_FAT	GO:0008217~regulation of blood pressure	7	0.496102	0.757933	AF208541, NM_000916, NM_000796, NM_021804, NM_000625, NM_000636, NM_001741	1001	100	13528	0.946014	1	0.999326	100
Annotation Cluster 195	Enrichment Score: 0.4071998517901794
Category	Term	Count	%	PValue	Genes	List Total	Pop Hits	Pop Total	Fold Enrichment	Bonferroni	Benjamini	FDR
GOTERM_BP_FAT	GO:0001649~osteoblast differentiation	6	0.42523	0.19618	NM_001142, Z74615, NM_005900, NM_001001419, NM_000316, NM_005631	1001	42	13528	1.93064	1	0.925537	98.1646
GOTERM_BP_FAT	GO:0042476~odontogenesis	7	0.496102	0.207002	NM_001142, Z74615, AK095266, NM_020127, NM_005631, U59227, NM_138621	1001	54	13528	1.75188	1	0.931803	98.5679
GOTERM_BP_FAT	GO:0031214~biomineral formation	4	0.283487	0.522014	NM_001142, Z74615, NM_020127, NM_000316	1001	37	13528	1.46103	1	0.991317	99.9999
GOTERM_BP_FAT	GO:0001503~ossification	9	0.637845	0.622837	NM_001142, Z74615, NM_015424, NM_005900, NM_001001419, NM_020127, NM_000316, NM_005631, NM_000127	1001	115	13528	1.05766	1	0.99653	100
GOTERM_BP_FAT	GO:0060348~bone development	9	0.637845	0.697133	NM_001142, Z74615, NM_015424, NM_005900, NM_001001419, NM_020127, NM_000316, NM_005631, NM_000127	1001	123	13528	0.988865	1	0.998518	100
Annotation Cluster 196	Enrichment Score: 0.4058922809350369
Category	Term	Count	%	PValue	Genes	List Total	Pop Hits	Pop Total	Fold Enrichment	Bonferroni	Benjamini	FDR
SMART	SM00207:TNF	3	0.212615	0.340067	NM_003810, NM_003809, U59227	642	17	9079	2.4956	1	0.984734	99.6353
INTERPRO	IPR006052:Tumor Necrosis Factor	3	0.212615	0.351497	NM_003810, NM_003809, U59227	1207	17	16659	2.43565	1	0.999952	99.9365
GOTERM_MF_FAT	GO:0032813~tumor necrosis factor receptor superfamily binding	4	0.283487	0.405552	NM_003810, NM_002468, NM_003809, U59227	962	31	12983	1.7414	1	0.99624	99.978
INTERPRO	IPR008983:Tumour necrosis factor-like	5	0.354359	0.412447	NM_001850, NM_003810, NM_014324, NM_003809, U59227	1207	45	16659	1.53355	1	0.999969	99.9881
GOTERM_MF_FAT	GO:0005164~tumor necrosis factor receptor binding	3	0.212615	0.467345	NM_003810, NM_003809, U59227	962	21	12983	1.92798	1	0.9968	99.9963
Annotation Cluster 197	Enrichment Score: 0.4052888208553217
Category	Term	Count	%	PValue	Genes	List Total	Pop Hits	Pop Total	Fold Enrichment	Bonferroni	Benjamini	FDR
GOTERM_BP_FAT	GO:0006904~vesicle docking during exocytosis	4	0.283487	0.25987	NM_006949, NM_007259, NM_019053, AB023136	1001	24	13528	2.25241	1	0.951311	99.5951
GOTERM_BP_FAT	GO:0048278~vesicle docking	4	0.283487	0.3012	NM_006949, NM_007259, NM_019053, AB023136	1001	26	13528	2.07915	1	0.96295	99.8586
GOTERM_BP_FAT	GO:0022406~membrane docking	4	0.283487	0.404698	NM_006949, NM_007259, NM_019053, AB023136	1001	31	13528	1.7438	1	0.980012	99.9925
GOTERM_BP_FAT	GO:0006887~exocytosis	8	0.566974	0.755269	NM_006949, NM_006420, NM_007023, NM_007259, NM_019053, AB011131, NM_194356, AB023136	1001	115	13528	0.940138	1	0.999302	100
Annotation Cluster 198	Enrichment Score: 0.40276292646577455
Category	Term	Count	%	PValue	Genes	List Total	Pop Hits	Pop Total	Fold Enrichment	Bonferroni	Benjamini	FDR
KEGG_PATHWAY	hsa05218:Melanoma	9	0.637845	0.223811	NM_000245, AA461028, NM_000601, NM_002006, NM_002009, NM_021032, NM_002745, NM_000389, NM_002746	418	71	5085	1.54205	1	0.699358	95.6502
INTERPRO	IPR002209:Heparin-binding growth factor/Fibroblast growth factor	3	0.212615	0.404594	AA461028, NM_002009, NM_021032	1207	19	16659	2.17926	1	0.999968	99.9851
SMART	SM00442:FGF	3	0.212615	0.513216	AA461028, NM_002009, NM_021032	642	24	9079	1.76772	1	0.993523	99.994
INTERPRO	IPR002348:Interleukin 1/heparin-binding growth factor	3	0.212615	0.526921	AA461028, NM_002009, NM_021032	1207	24	16659	1.72525	1	0.999996	99.9997
Annotation Cluster 199	Enrichment Score: 0.40242669908257833
Category	Term	Count	%	PValue	Genes	List Total	Pop Hits	Pop Total	Fold Enrichment	Bonferroni	Benjamini	FDR
GOTERM_BP_FAT	GO:0007178~transmembrane receptor protein serine/threonine kinase signaling pathway	11	0.779589	0.229707	NM_181353, NM_000860, NM_022740, BC071181, NM_005900, NM_001001419, NM_022469, AK127304, NM_001569, NM_003886, NM_004302	1001	103	13528	1.44329	1	0.942225	99.1586
GOTERM_BP_FAT	GO:0030509~BMP signaling pathway	5	0.354359	0.411307	NM_181353, NM_005900, NM_001001419, NM_022469, AK127304	1001	44	13528	1.53574	1	0.98066	99.9939
GOTERM_BP_FAT	GO:0007179~transforming growth factor beta receptor signaling pathway	5	0.354359	0.656718	NM_181353, NM_000860, BC071181, NM_005900, NM_001001419	1001	60	13528	1.12621	1	0.99757	100
Annotation Cluster 200	Enrichment Score: 0.39922856276335805
Category	Term	Count	%	PValue	Genes	List Total	Pop Hits	Pop Total	Fold Enrichment	Bonferroni	Benjamini	FDR
KEGG_PATHWAY	hsa05220:Chronic myeloid leukemia	9	0.637845	0.270647	NM_002467, BC071181, NM_002745, NM_000389, NM_002746, NM_183001, NM_002086, NM_138578, NM_004302	418	75	5085	1.45981	1	0.742774	97.9862
BIOCARTA	h_badPathway:Regulation of BAD phosphorylation	3	0.212615	0.429112	NM_002745, NM_002746, NM_138578	116	18	1437	2.06466	1	0.982333	99.9187
KEGG_PATHWAY	hsa05212:Pancreatic cancer	7	0.496102	0.546186	NM_002872, NM_003376, BC071181, NM_002745, NM_002746, NM_138578, NM_004302	418	72	5085	1.18272	1	0.879764	99.9943
Annotation Cluster 201	Enrichment Score: 0.3977690437519909
Category	Term	Count	%	PValue	Genes	List Total	Pop Hits	Pop Total	Fold Enrichment	Bonferroni	Benjamini	FDR
GOTERM_CC_FAT	GO:0030660~Golgi-associated vesicle membrane	6	0.42523	0.0627759	NM_032041, AK125929, NM_015627, NM_016429, AK128844, AK023303	963	29	12782	2.74616	1	0.682584	60.9963
GOTERM_CC_FAT	GO:0030120~vesicle coat	6	0.42523	0.154161	NM_032041, AK125929, NM_015627, NM_016429, AK128844, AK023303	963	38	12782	2.09575	1	0.831036	91.2086
GOTERM_CC_FAT	GO:0030126~COPI vesicle coat	3	0.212615	0.198514	NM_016429, AK128844, AK023303	963	11	12782	3.61994	1	0.845125	95.9787
GOTERM_CC_FAT	GO:0030663~COPI coated vesicle membrane	3	0.212615	0.227015	NM_016429, AK128844, AK023303	963	12	12782	3.31828	1	0.858193	97.6232
GOTERM_CC_FAT	GO:0012506~vesicle membrane	15	1.06308	0.246058	NM_014923, NM_006539, NM_016429, NM_202470, NM_015981, AK128844, NM_002086, AK023303, NM_004488, NM_032041, NM_015627, AK125929, NM_003005, NM_152338, NM_021095	963	151	12782	1.31852	1	0.875443	98.3454
GOTERM_CC_FAT	GO:0030130~clathrin coat of trans-Golgi network vesicle	3	0.212615	0.255771	NM_032041, AK125929, NM_015627	963	13	12782	3.06302	1	0.879937	98.6294
GOTERM_CC_FAT	GO:0012510~trans-Golgi network transport vesicle membrane	3	0.212615	0.28458	NM_032041, AK125929, NM_015627	963	14	12782	2.84424	1	0.891695	99.2275
GOTERM_CC_FAT	GO:0030137~COPI-coated vesicle	3	0.212615	0.313273	NM_016429, AK128844, AK023303	963	15	12782	2.65462	1	0.909674	99.5737
GOTERM_CC_FAT	GO:0005798~Golgi-associated vesicle	6	0.42523	0.338165	NM_032041, AK125929, NM_015627, NM_016429, AK128844, AK023303	963	51	12782	1.56154	1	0.917132	99.7506
GOTERM_CC_FAT	GO:0030125~clathrin vesicle coat	3	0.212615	0.42429	NM_032041, AK125929, NM_015627	963	19	12782	2.09575	1	0.941955	99.9671
SP_PIR_KEYWORDS	er-golgi transport	7	0.496102	0.51772	NM_004724, AK002042, NM_016146, NM_003274, NM_016429, AK128844, AK023303	1333	83	19235	1.21698	1	0.924277	99.9981
GOTERM_CC_FAT	GO:0048475~coated membrane	6	0.42523	0.518698	NM_032041, AK125929, NM_015627, NM_016429, AK128844, AK023303	963	63	12782	1.26411	1	0.955238	99.9976
GOTERM_CC_FAT	GO:0030117~membrane coat	6	0.42523	0.518698	NM_032041, AK125929, NM_015627, NM_016429, AK128844, AK023303	963	63	12782	1.26411	1	0.955238	99.9976
GOTERM_CC_FAT	GO:0030140~trans-Golgi network transport vesicle	3	0.212615	0.548611	NM_032041, AK125929, NM_015627	963	24	12782	1.65914	1	0.958236	99.999
GOTERM_CC_FAT	GO:0030658~transport vesicle membrane	3	0.212615	0.592791	NM_032041, AK125929, NM_015627	963	26	12782	1.53151	1	0.96607	99.9998
GOTERM_CC_FAT	GO:0030659~cytoplasmic vesicle membrane	11	0.779589	0.606061	NM_006539, NM_004488, NM_032041, AK125929, NM_015627, NM_016429, NM_015981, AK128844, NM_152338, NM_003005, AK023303	963	139	12782	1.05039	1	0.966226	99.9999
GOTERM_CC_FAT	GO:0030662~coated vesicle membrane	6	0.42523	0.651377	NM_032041, AK125929, NM_015627, NM_016429, AK128844, AK023303	963	73	12782	1.09094	1	0.974808	100
GOTERM_CC_FAT	GO:0030135~coated vesicle	12	0.850461	0.658722	NM_006423, NM_032041, NM_001163, NM_016146, AK125929, NM_202470, NM_015627, NM_016429, AK128844, BX647110, AK023303, AB011131	963	159	12782	1.00174	1	0.97425	100
GOTERM_CC_FAT	GO:0030133~transport vesicle	5	0.354359	0.741985	NM_024958, NM_032041, AK125929, NM_015627, NM_194356	963	66	12782	1.00554	1	0.984738	100
GOTERM_CC_FAT	GO:0030136~clathrin-coated vesicle	9	0.637845	0.785731	NM_006423, NM_032041, NM_001163, NM_016146, AK125929, NM_202470, NM_015627, BX647110, AB011131	963	132	12782	0.904984	1	0.990163	100
GOTERM_CC_FAT	GO:0030118~clathrin coat	3	0.212615	0.803074	NM_032041, AK125929, NM_015627	963	39	12782	1.02101	1	0.991269	100
GOTERM_CC_FAT	GO:0030665~clathrin coated vesicle membrane	3	0.212615	0.916419	NM_032041, AK125929, NM_015627	963	53	12782	0.751308	1	0.998386	100
Annotation Cluster 202	Enrichment Score: 0.3968486495182728
Category	Term	Count	%	PValue	Genes	List Total	Pop Hits	Pop Total	Fold Enrichment	Bonferroni	Benjamini	FDR
GOTERM_BP_FAT	GO:0044259~multicellular organismal macromolecule metabolic process	5	0.354359	0.193009	NM_032470, Z74615, NM_021804, NM_002425, NM_002423	1001	31	13528	2.17976	1	0.923999	98.0274
GOTERM_BP_FAT	GO:0044236~multicellular organismal metabolic process	5	0.354359	0.291133	NM_032470, Z74615, NM_021804, NM_002425, NM_002423	1001	37	13528	1.82628	1	0.960872	99.8162
GOTERM_BP_FAT	GO:0032963~collagen metabolic process	4	0.283487	0.342813	NM_032470, Z74615, NM_002425, NM_002423	1001	28	13528	1.93064	1	0.969546	99.954
GOTERM_BP_FAT	GO:0044243~multicellular organismal catabolic process	3	0.212615	0.582652	NM_021804, NM_002425, NM_002423	1001	26	13528	1.55936	1	0.994989	100
INTERPRO	IPR006025:Peptidase M, neutral zinc metallopeptidases, zinc-binding site	5	0.354359	0.923896	NM_021804, NM_020216, NM_002425, NM_002423, NM_005925	1207	96	16659	0.718854	1	1	100
Annotation Cluster 203	Enrichment Score: 0.39433217968450335
Category	Term	Count	%	PValue	Genes	List Total	Pop Hits	Pop Total	Fold Enrichment	Bonferroni	Benjamini	FDR
GOTERM_BP_FAT	GO:0051223~regulation of protein transport	12	0.850461	0.221113	NM_013432, J03474, NM_019010, NM_000796, BC071181, NM_002744, BX647110, NM_005631, NM_005178, NM_000675, U59227	1001	114	13528	1.42258	1	0.938654	98.9691
GOTERM_BP_FAT	GO:0051222~positive regulation of protein transport	8	0.566974	0.224515	J03474, BC071181, NM_002744, BX647110, NM_005631, NM_000675, U59227	1001	67	13528	1.61367	1	0.93998	99.0485
GOTERM_BP_FAT	GO:0050708~regulation of protein secretion	6	0.42523	0.429305	J03474, NM_019010, NM_000796, BX647110, NM_000675	1001	58	13528	1.39805	1	0.982232	99.9965
GOTERM_BP_FAT	GO:0050715~positive regulation of cytokine secretion	3	0.212615	0.515335	J03474, BX647110	1001	23	13528	1.76276	1	0.990909	99.9998
GOTERM_BP_FAT	GO:0050714~positive regulation of protein secretion	4	0.283487	0.592793	J03474, BX647110, NM_000675	1001	41	13528	1.31849	1	0.995391	100
GOTERM_BP_FAT	GO:0050707~regulation of cytokine secretion	3	0.212615	0.661287	J03474, BX647110	1001	30	13528	1.35145	1	0.997679	100
Annotation Cluster 204	Enrichment Score: 0.3933583195439786
Category	Term	Count	%	PValue	Genes	List Total	Pop Hits	Pop Total	Fold Enrichment	Bonferroni	Benjamini	FDR
[truncated: 1,614 more rows]
