# Supplementary material for: Systematic Analysis of the Gene Expression in the Livers of Nonalcoholic Steatohepatitis: Implications on Potential Biomarkers and Molecular Pathological Mechanism
Source: PLoS One. 2012 Dec 26;7(12):e51131. doi: 10.1371/journal.pone.0051131 (PMC3530598; doi:10.1371/journal.pone.0051131)
Supplement: Table S26 — DAVID functional annotation clustering result of DEGs identified by WAD in microarray one. (XLS) [file pone.0051131.s028.xls]

## Sheet: WAD1原始DAVID默认参数下cluster结果
Annotation Cluster 1	Enrichment Score: 5.486329536782305
Category	Term	Count	%	PValue	Genes	List Total	Pop Hits	Pop Total	Fold Enrichment	Bonferroni	Benjamini	FDR
SP_PIR_KEYWORDS	Secreted	55	21.4008	4.00517e-10	NM_001063, NM_000482, NM_000508, NM_001308, NM_002302, NM_172369, NM_133504, NM_004970, NM_015991, NM_000607, NM_003730, NM_000602, NM_020405, NM_003278, NM_015424, NM_000412, NM_207393, NM_000040, NM_002215, NM_000799, NM_000567, NM_033439, AF318382, NM_152338, NM_014495, NM_024324, NM_001633, NM_031213, NM_145202, NM_032649, NM_004887, NM_000624, NM_006406, NM_032333, NM_052890, NM_000597, NM_0…	251	1689	19235	2.49547	1.55401e-07	7.77003e-08	5.56167e-07
SP_PIR_KEYWORDS	signal	82	31.9066	1.23815e-09	NM_001063, NM_000482, NM_001308, NM_000169, NM_000508, NM_002302, NM_172369, NM_133504, NM_000607, NM_015991, NM_004970, NM_014762, NM_003730, NM_000602, NM_002121, NM_020405, NM_003278, NM_015424, NM_000412, NM_201563, NM_006730, NM_207393, NM_001266, NM_000040, NM_002215, NM_006120, NM_005211, NM_000567, NM_173596, NM_000799, NM_152635, AF318382, NM_152338, NM_014495, NM_000185, NM_024324, NM_0…	251	3250	19235	1.93352	4.804e-07	1.60133e-07	1.71932e-06
UP_SEQ_FEATURE	signal peptide	82	31.9066	1.67923e-09	NM_001063, NM_000482, NM_001308, NM_000169, NM_000508, NM_002302, NM_172369, NM_133504, NM_000607, NM_015991, NM_004970, NM_014762, NM_003730, NM_000602, NM_002121, NM_020405, NM_003278, NM_015424, NM_000412, NM_201563, NM_006730, NM_207393, NM_001266, NM_000040, NM_002215, NM_006120, NM_005211, NM_000567, NM_173596, NM_000799, NM_152635, AF318382, NM_152338, NM_014495, NM_000185, NM_024324, NM_0…	251	3250	19113	1.92126	1.1721e-06	1.1721e-06	2.53142e-06
GOTERM_CC_FAT	GO:0005576~extracellular region	62	24.1245	7.71576e-07	NM_001063, NM_000482, NM_000169, NM_000508, NM_001308, NM_002302, NM_172369, NM_133504, NM_000607, NM_004970, NM_015991, NM_003730, NM_000602, NM_020405, NM_003278, NM_015424, NM_000412, NM_207393, NM_000040, NM_002215, NM_003810, NM_014349, NM_033439, NM_000799, NM_000567, AF318382, NM_152338, NM_000185, NM_014495, NM_024324, NM_001633, NM_031213, NM_145200, NM_145202, NM_032649, NM_004887, NM_0…	212	2010	12782	1.85977	0.000190561	0.000190561	0.00100044
GOTERM_CC_FAT	GO:0005615~extracellular space	29	11.284	8.18206e-06	NM_001063, NM_000482, NM_001308, NM_000508, NM_002302, NM_004887, NM_004970, NM_015991, NM_000607, NM_006406, NM_001882, NM_000597, NM_000090, NM_000596, NM_001565, NM_000163, NM_001646, NM_006512, NM_000040, NM_000638, NM_001741, NM_000055, NM_003810, NM_000567, NM_033439, NM_000799, AF318382, NM_003665, NM_014495	212	685	12782	2.55253	0.00201894	0.000673433	0.0106086
SP_PIR_KEYWORDS	disulfide bond	64	24.9027	2.39868e-05	NM_001063, NM_000169, NM_000508, NM_001308, NM_172369, NM_133504, NM_000607, NM_015991, NM_004355, NM_003730, NM_002121, NM_003278, NM_000412, NM_201563, NM_006730, NM_016509, NM_001266, NM_002215, NM_006120, NM_005211, NM_000567, NM_000799, NM_152635, NM_183236, AF318382, NM_198492, NM_014495, NM_024324, NM_003332, NM_001633, NM_001086, NM_004887, NM_006406, NM_182847, NM_000394, NM_021126, NM_0…	251	2924	19235	1.67734	0.0092638	0.00132868	0.0333034
UP_SEQ_FEATURE	disulfide bond	61	23.7354	6.88612e-05	NM_001063, NM_000169, NM_000508, NM_001308, NM_172369, NM_133504, NM_000607, NM_015991, NM_004355, NM_003730, NM_002121, NM_003278, NM_000412, NM_201563, NM_006730, NM_016509, NM_001266, NM_002215, NM_006120, NM_005211, NM_000799, NM_152635, NM_000567, NM_183236, AF318382, NM_198492, NM_014495, NM_024324, NM_001633, NM_001086, NM_004887, NM_006406, NM_182847, NM_000394, NM_052890, NM_001882, NM_0…	251	2819	19113	1.64774	0.0469299	0.0095673	0.103757
SP_PIR_KEYWORDS	glycoprotein	80	31.1284	0.00049432	NM_001063, NM_001308, NM_000169, NM_000508, NM_172369, NM_133504, NM_000607, NM_004970, NM_015991, NM_004355, NM_003730, NM_000602, NM_002121, NM_020405, NM_003278, NM_004925, NM_015424, NM_018043, NM_000412, NM_201563, NM_032564, NM_006841, NM_006672, NM_021098, NM_000125, NM_006730, NM_007348, NM_001332, NM_016509, NM_001266, NM_000518, NM_000040, NM_002668, NM_002215, NM_006120, NM_005211, NM_…	251	4318	19235	1.4198	0.174564	0.0136097	0.684242
GOTERM_CC_FAT	GO:0044421~extracellular region part	30	11.6732	0.00110634	NM_001063, NM_000482, NM_001308, NM_000508, NM_002302, NM_133504, NM_004887, NM_004970, NM_015991, NM_000607, NM_006406, NM_001882, NM_000597, NM_000090, NM_000596, NM_001565, NM_000163, NM_001646, NM_006512, NM_000040, NM_000638, NM_001741, NM_000055, NM_003810, NM_000567, NM_033439, NM_000799, AF318382, NM_003665, NM_014495	212	960	12782	1.88414	0.239226	0.029923	1.42506
UP_SEQ_FEATURE	glycosylation site:N-linked (GlcNAc...)	68	26.4591	0.0288479	NM_001063, NM_000169, NM_000508, NM_133504, NM_000607, NM_004970, NM_015991, NM_004355, NM_003730, NM_000602, NM_002121, NM_020405, NM_004925, NM_015424, NM_018043, NM_000412, NM_201563, NM_032564, NM_006841, NM_006672, NM_021098, NM_006730, NM_007348, NM_016509, NM_001266, NM_002668, NM_002215, NM_006120, NM_005211, NM_173596, NM_000799, NM_152635, NM_198492, NM_000185, NM_014495, NM_000340, NM_…	251	4129	19113	1.25406	1	0.588665	35.6783
Annotation Cluster 2	Enrichment Score: 5.33393611353153
Category	Term	Count	%	PValue	Genes	List Total	Pop Hits	Pop Total	Fold Enrichment	Bonferroni	Benjamini	FDR
GOTERM_BP_FAT	GO:0008202~steroid metabolic process	16	6.22568	4.33943e-07	NM_000348, NM_000482, NM_000040, NM_014762, NM_005989, NM_005518, NM_003725, NM_000500, NM_001752, NM_021213, NM_000781, NM_000784, NM_001818, NM_016246, NM_020944, NM_014495	206	202	13528	5.20158	0.0007409	0.000370518	0.000732331
GOTERM_BP_FAT	GO:0008203~cholesterol metabolic process	10	3.89105	1.03614e-05	NM_000781, NM_000482, NM_000784, NM_014762, NM_000040, NM_005989, NM_005518, NM_001752, NM_014495, NM_021213	206	92	13528	7.13803	0.0175416	0.00353321	0.0174847
GOTERM_BP_FAT	GO:0016125~sterol metabolic process	10	3.89105	2.21484e-05	NM_000781, NM_000482, NM_000784, NM_014762, NM_000040, NM_005989, NM_005518, NM_001752, NM_014495, NM_021213	206	101	13528	6.50197	0.0371232	0.00471757	0.0373716
Annotation Cluster 3	Enrichment Score: 4.135018116119454
Category	Term	Count	%	PValue	Genes	List Total	Pop Hits	Pop Total	Fold Enrichment	Bonferroni	Benjamini	FDR
UP_SEQ_FEATURE	short sequence motif:Microbody targeting signal	8	3.11284	9.26647e-07	NM_006821, NM_153756, NM_001917, NM_006117, NM_016518, NM_018441, NM_001398, NM_001966	251	41	19113	14.858	0.00064659	0.000323347	0.0013969
SP_PIR_KEYWORDS	peroxisome	10	3.89105	2.5895e-06	NM_006821, NM_153756, NM_001917, NM_006117, NM_016518, NM_018441, NM_001398, NM_006214, NM_001752, NM_001966	251	90	19235	8.51483	0.00100422	0.00016744	0.00359577
GOTERM_CC_FAT	GO:0042579~microbody	11	4.28016	7.5271e-06	NM_001443, NM_153756, NM_001917, NM_006117, NM_016518, NM_018441, NM_001398, NM_006214, NM_001752, NM_001966, NM_145792	212	103	12782	6.439	0.00185747	0.000929169	0.00975941
GOTERM_CC_FAT	GO:0005777~peroxisome	11	4.28016	7.5271e-06	NM_001443, NM_153756, NM_001917, NM_006117, NM_016518, NM_018441, NM_001398, NM_006214, NM_001752, NM_001966, NM_145792	212	103	12782	6.439	0.00185747	0.000929169	0.00975941
GOTERM_CC_FAT	GO:0044438~microbody part	4	1.55642	0.0337484	NM_001443, NM_006117, NM_001752, NM_145792	212	43	12782	5.6086	0.999792	0.36001	35.9269
GOTERM_CC_FAT	GO:0044439~peroxisomal part	4	1.55642	0.0337484	NM_001443, NM_006117, NM_001752, NM_145792	212	43	12782	5.6086	0.999792	0.36001	35.9269
Annotation Cluster 4	Enrichment Score: 3.6611750016415945
Category	Term	Count	%	PValue	Genes	List Total	Pop Hits	Pop Total	Fold Enrichment	Bonferroni	Benjamini	FDR
GOTERM_BP_FAT	GO:0006631~fatty acid metabolic process	15	5.83658	1.90617e-06	NM_006821, NM_000163, NM_005622, NM_004355, NM_018441, NM_005063, NM_017770, NM_032385, NM_000860, NM_002413, NM_006117, NM_001398, NM_001966, NM_014495, NM_017888	206	198	13528	4.97499	0.00325044	0.00108466	0.00321685
GOTERM_BP_FAT	GO:0008610~lipid biosynthetic process	17	6.61479	3.33417e-05	NM_000348, NM_005622, NM_014762, NM_004355, NM_005989, NM_005518, NM_003725, NM_018441, NM_000500, NM_005063, NM_017770, NM_000781, NM_032385, NM_002413, NM_002591, NM_138288, NM_032564	206	323	13528	3.45631	0.0553574	0.00630765	0.0562535
GOTERM_BP_FAT	GO:0006633~fatty acid biosynthetic process	7	2.72374	0.00124812	NM_032385, NM_005622, NM_002413, NM_004355, NM_018441, NM_005063, NM_017770	206	79	13528	5.81885	0.881533	0.0817861	2.08562
GOTERM_BP_FAT	GO:0046394~carboxylic acid biosynthetic process	9	3.50195	0.00249666	NM_032385, NM_005622, NM_002413, NM_000531, NM_004355, NM_005989, NM_018441, NM_005063, NM_017770	206	155	13528	3.81309	0.986013	0.108986	4.13096
GOTERM_BP_FAT	GO:0016053~organic acid biosynthetic process	9	3.50195	0.00249666	NM_032385, NM_005622, NM_002413, NM_000531, NM_004355, NM_005989, NM_018441, NM_005063, NM_017770	206	155	13528	3.81309	0.986013	0.108986	4.13096
Annotation Cluster 5	Enrichment Score: 3.6026756161072666
Category	Term	Count	%	PValue	Genes	List Total	Pop Hits	Pop Total	Fold Enrichment	Bonferroni	Benjamini	FDR
UP_SEQ_FEATURE	binding site:Substrate	16	6.22568	9.20521e-06	NM_001385, NM_144683, NM_003689, NM_001917, NM_012067, NM_005989, NM_003725, NM_014298, NM_021126, NM_000860, NM_001818, NM_002591, NM_016246, NM_138452, NM_178135, NM_001976	251	297	19113	4.10222	0.00640467	0.00213946	0.0138758
UP_SEQ_FEATURE	nucleotide phosphate-binding region:NAD	8	3.11284	6.10807e-05	NM_000669, NM_000860, NM_000670, NM_016246, NM_000672, NM_003725, NM_000689, NM_178135, BC039065, NM_000667	251	76	19113	8.01552	0.0417395	0.0106023	0.0920386
INTERPRO	IPR002347:Glucose/ribitol dehydrogenase	7	2.72374	9.52443e-05	NM_144683, NM_000860, NM_016246, NM_018441, NM_003725, NM_138452, NM_178135	235	53	16659	9.36275	0.0452359	0.0228797	0.136521
INTERPRO	IPR002198:Short-chain dehydrogenase/reductase SDR	7	2.72374	0.000174278	NM_144683, NM_000860, NM_016246, NM_018441, NM_003725, NM_138452, NM_178135	235	59	16659	8.4106	0.0812182	0.0278407	0.249675
SP_PIR_KEYWORDS	nad	11	4.28016	0.000188777	NM_144683, NM_000669, NM_012067, NM_003725, NM_000672, NM_000689, NM_000667, NM_000860, NM_000670, NM_016246, NM_178135, NM_001966, BC039065	251	189	19235	4.46015	0.0706339	0.00729849	0.261822
INTERPRO	IPR016040:NAD(P)-binding domain	9	3.50195	0.00127963	NM_144683, NM_001917, NM_000860, NM_016246, NM_018441, NM_003725, NM_138452, NM_178135, NM_001966	235	150	16659	4.25336	0.46329	0.0985188	1.81977
UP_SEQ_FEATURE	active site:Proton acceptor	16	6.22568	0.0268051	NM_144683, BC052239, NM_173354, NM_032649, NM_004448, NM_003725, NM_018441, NM_000689, NM_080663, NM_005211, NM_000860, NM_178170, NM_016246, NM_138452, NM_178135, NM_001976	251	658	19113	1.85161	1	0.594693	33.6082
Annotation Cluster 6	Enrichment Score: 3.149710458449514
Category	Term	Count	%	PValue	Genes	List Total	Pop Hits	Pop Total	Fold Enrichment	Bonferroni	Benjamini	FDR
GOTERM_BP_FAT	GO:0009719~response to endogenous stimulus	18	7.00389	0.000146899	NM_000348, NM_000163, NM_006003, NM_002625, NM_001308, NM_004448, NM_000055, NM_005518, NM_005252, NM_000389, NM_145792, NM_000781, AF318382, NM_000597, NM_002591, NM_000596, NM_004125, NM_000125	206	405	13528	2.91866	0.221918	0.0247801	0.247623
GOTERM_BP_FAT	GO:0009725~response to hormone stimulus	17	6.61479	0.00014979	NM_000348, NM_000163, NM_006003, NM_002625, NM_001308, NM_004448, NM_000055, NM_005518, NM_005252, NM_000389, NM_000781, AF318382, NM_000597, NM_002591, NM_000596, NM_004125, NM_000125	206	367	13528	3.04193	0.225749	0.0229915	0.252489
GOTERM_BP_FAT	GO:0010033~response to organic substance	24	9.33852	0.000592291	NM_000348, NM_001063, NM_001308, NM_005252, NM_000389, NM_000781, NM_000597, NM_000596, NM_000090, NM_002591, NM_001540, NM_000125, NM_000163, NM_006003, NM_007348, NM_002625, NM_004448, NM_005518, NM_000120, NM_000055, NM_000672, NM_145792, AF318382, NM_004125, BC039065	206	721	13528	2.18596	0.636484	0.0652369	0.99488
GOTERM_BP_FAT	GO:0048545~response to steroid hormone stimulus	11	4.28016	0.000694531	NM_000781, NM_000348, NM_000163, NM_002625, NM_001308, NM_000597, NM_004448, NM_000055, NM_000389, NM_005252, NM_000125	206	192	13528	3.76234	0.694765	0.0674236	1.16567
GOTERM_BP_FAT	GO:0051384~response to glucocorticoid stimulus	7	2.72374	0.00116782	NM_000163, NM_002625, NM_001308, NM_000597, NM_000055, NM_000389, NM_005252	206	78	13528	5.89345	0.864095	0.0797944	1.95267
GOTERM_BP_FAT	GO:0042493~response to drug	11	4.28016	0.00169484	NM_000348, NM_006003, NM_000597, NM_004448, NM_000636, NM_000055, NM_005518, NM_000389, NM_005252, NM_001976, NM_145792	206	216	13528	3.3443	0.944825	0.0950766	2.8221
GOTERM_BP_FAT	GO:0031960~response to corticosteroid stimulus	7	2.72374	0.00182222	NM_000163, NM_002625, NM_001308, NM_000597, NM_000055, NM_000389, NM_005252	206	85	13528	5.40811	0.95563	0.0986304	3.03115
GOTERM_BP_FAT	GO:0009991~response to extracellular stimulus	11	4.28016	0.00194304	NM_000781, NM_000163, NM_002625, NM_004925, NM_000597, NM_000636, NM_000055, NM_005518, NM_000389, NM_005252, NM_014494	206	220	13528	3.2835	0.963917	0.0957641	3.22904
Annotation Cluster 7	Enrichment Score: 2.935107712826693
Category	Term	Count	%	PValue	Genes	List Total	Pop Hits	Pop Total	Fold Enrichment	Bonferroni	Benjamini	FDR
GOTERM_MF_FAT	GO:0050997~quaternary ammonium group binding	4	1.55642	0.000242866	NM_000482, NM_000567, NM_000055, NM_021213	191	9	12983	30.2106	0.121006	0.0317301	0.352116
GOTERM_MF_FAT	GO:0043176~amine binding	8	3.11284	0.00115156	NM_001385, NM_006894, NM_000482, NM_000567, NM_000531, NM_000055, NM_006657, NM_021213	191	110	12983	4.94355	0.457644	0.0657221	1.65936
GOTERM_MF_FAT	GO:0043178~alcohol binding	4	1.55642	0.00559787	NM_000482, NM_000567, NM_000055, NM_021213	191	25	12983	10.8758	0.949249	0.138466	7.82872
Annotation Cluster 8	Enrichment Score: 2.8239902105337067
Category	Term	Count	%	PValue	Genes	List Total	Pop Hits	Pop Total	Fold Enrichment	Bonferroni	Benjamini	FDR
SP_PIR_KEYWORDS	microsome	8	3.11284	0.000470729	NM_006894, NM_000348, NM_001086, NM_002413, NM_000120, NM_003725, NM_000500, NM_145792	251	106	19235	5.78366	0.16697	0.0139545	0.651686
GOTERM_CC_FAT	GO:0005792~microsome	13	5.05837	0.000573946	NM_000348, NM_001633, NM_001086, NM_004970, NM_000120, NM_003725, NM_000500, NM_017770, NM_145792, NM_006894, NM_002413, NM_020944, NM_032564	212	237	12782	3.30718	0.13221	0.0233571	0.741645
GOTERM_CC_FAT	GO:0042598~vesicular fraction	13	5.05837	0.000741474	NM_000348, NM_001633, NM_001086, NM_004970, NM_000120, NM_003725, NM_000500, NM_017770, NM_145792, NM_006894, NM_002413, NM_020944, NM_032564	212	244	12782	3.2123	0.167408	0.0258336	0.957162
SP_PIR_KEYWORDS	endoplasmic reticulum	21	8.17121	0.00107712	NM_024324, NM_000348, NM_006730, NM_001084, NM_007348, NM_001086, NM_001266, NM_014762, NM_004355, NM_000120, NM_014445, NM_003725, NM_000500, NM_005063, NM_017770, NM_145792, NM_006894, NM_007008, NM_002413, NM_138288, NM_032564	251	713	19235	2.25709	0.341735	0.0242969	1.48537
GOTERM_CC_FAT	GO:0000267~cell fraction	32	12.4514	0.0017567	NM_000348, NM_001633, NM_001086, NM_003049, NM_004970, NM_005252, NM_001803, NM_000500, NM_000602, NM_017770, NM_016084, NM_001882, NM_002591, NM_006672, NM_032564, NM_001540, NM_001385, NM_000055, NM_000120, NM_000636, NM_003725, NM_002668, NM_145792, NM_006894, NM_003810, NM_002885, NM_002413, NM_006908, NM_020944, NM_001976, NM_000340, NM_021095	212	1083	12782	1.78149	0.352274	0.0424992	2.254
GOTERM_CC_FAT	GO:0005626~insoluble fraction	25	9.72763	0.00594593	NM_000348, NM_001633, NM_003049, NM_001086, NM_004970, NM_005252, NM_001803, NM_000500, NM_017770, NM_006672, NM_032564, NM_001540, NM_000120, NM_000055, NM_003725, NM_002668, NM_145792, NM_006894, NM_002885, NM_002413, NM_006908, NM_020944, NM_001976, NM_000340, NM_021095	212	839	12782	1.79656	0.77077	0.115517	7.44126
GOTERM_CC_FAT	GO:0005624~membrane fraction	24	9.33852	0.00757093	NM_000348, NM_001633, NM_003049, NM_001086, NM_004970, NM_000055, NM_000120, NM_002668, NM_003725, NM_005252, NM_001803, NM_000500, NM_017770, NM_145792, NM_006894, NM_002885, NM_002413, NM_006908, NM_020944, NM_001976, NM_032564, NM_006672, NM_021095, NM_000340	212	809	12782	1.78865	0.846972	0.134454	9.38409
Annotation Cluster 9	Enrichment Score: 2.7678345449704933
Category	Term	Count	%	PValue	Genes	List Total	Pop Hits	Pop Total	Fold Enrichment	Bonferroni	Benjamini	FDR
GOTERM_BP_FAT	GO:0009611~response to wounding	23	8.94942	1.79957e-05	NM_001063, NM_006512, NM_000508, NM_172369, NM_004448, NM_015991, NM_000607, NM_000636, NM_005252, NM_001300, NM_000602, NM_014349, NM_000799, NM_000567, NM_183236, AF318382, NM_000090, NM_000596, NM_006908, NM_001565, NM_003665, NM_000185, NM_001976	206	530	13528	2.84983	0.0302694	0.00438136	0.0303657
GOTERM_BP_FAT	GO:0002526~acute inflammatory response	8	3.11284	0.000714928	NM_001063, NM_006512, NM_000567, NM_172369, AF318382, NM_000607, NM_015991, NM_003665	206	98	13528	5.36081	0.705222	0.0656115	1.19971
GOTERM_BP_FAT	GO:0006952~defense response	21	8.17121	0.00107785	NM_003332, NM_001063, NM_000482, NM_006512, NM_016509, NM_172369, NM_015991, NM_000607, NM_004355, NM_005252, NM_014349, NM_005218, NM_052890, NM_000567, NM_183236, AF318382, NM_019111, NM_001565, NM_006908, NM_003665, NM_004843	206	615	13528	2.24239	0.841495	0.083976	1.80353
GOTERM_BP_FAT	GO:0006953~acute-phase response	5	1.94553	0.00305409	NM_001063, NM_006512, NM_000567, AF318382, NM_000607	206	40	13528	8.20874	0.994616	0.125373	5.03109
GOTERM_BP_FAT	GO:0006954~inflammatory response	12	4.66926	0.010751	NM_014349, NM_001063, NM_006512, NM_000567, NM_172369, AF318382, NM_000607, NM_015991, NM_001565, NM_006908, NM_003665, NM_005252	206	325	13528	2.42473	1	0.244011	16.6748
SP_PIR_KEYWORDS	acute phase	3	1.16732	0.0542839	NM_006512, NM_000567, NM_000607	251	29	19235	7.9276	1	0.410323	53.931
Annotation Cluster 10	Enrichment Score: 2.6772978025156133
Category	Term	Count	%	PValue	Genes	List Total	Pop Hits	Pop Total	Fold Enrichment	Bonferroni	Benjamini	FDR
GOTERM_MF_FAT	GO:0004033~aldo-keto reductase activity	5	1.94553	5.34662e-05	NM_003689, NM_012067, NM_001818, NM_000670, NM_005989	191	15	12983	22.6579	0.0279921	0.0279921	0.0776165
SP_PIR_KEYWORDS	nadp	9	3.50195	0.00101098	NM_006894, NM_144683, NM_003689, NM_000784, NM_012067, NM_001818, NM_005989, NM_018441, NM_001752	251	156	19235	4.42116	0.324607	0.0242304	1.39477
INTERPRO	IPR001395:Aldo/keto reductase	4	1.55642	0.00160842	NM_003689, NM_012067, NM_001818, NM_005989	235	17	16659	16.6798	0.542657	0.105741	2.28235
UP_SEQ_FEATURE	nucleotide phosphate-binding region:NADP	6	2.33463	0.00252347	NM_006894, NM_003689, NM_012067, NM_001818, NM_005989, NM_018441	251	72	19113	6.34562	0.828575	0.177952	3.73728
UP_SEQ_FEATURE	binding site:NADP	4	1.55642	0.00568915	NM_003689, NM_012067, NM_001818, NM_005989	251	28	19113	10.8782	0.981358	0.303741	8.2413
UP_SEQ_FEATURE	site:Lowers pKa of active site Tyr	3	1.16732	0.0103156	NM_003689, NM_012067, NM_001818	251	12	19113	19.0369	0.999281	0.403679	14.4709
UP_SEQ_FEATURE	active site:Proton donor	8	3.11284	0.0140978	NM_003689, NM_002625, NM_012067, NM_015841, NM_000169, NM_001818, NM_005989, NM_001976	251	194	19113	3.1401	0.99995	0.441756	19.268
Annotation Cluster 11	Enrichment Score: 2.4789213131114187
Category	Term	Count	%	PValue	Genes	List Total	Pop Hits	Pop Total	Fold Enrichment	Bonferroni	Benjamini	FDR
GOTERM_BP_FAT	GO:0002504~antigen processing and presentation of peptide or polysaccharide antigen via MHC class II	7	2.72374	8.86045e-06	NM_002121, NM_033554, NM_019111, V00522, NM_004355, NM_006120	206	33	13528	13.93	0.0150198	0.00377628	0.0149521
INTERPRO	IPR014745:MHC class II, alpha/beta chain, N-terminal	6	2.33463	1.13511e-05	NM_002121, NM_033554, NM_019111, V00522, NM_006120	235	22	16659	19.3335	0.00550149	0.00550149	0.0162796
SP_PIR_KEYWORDS	mhc ii	6	2.33463	4.59293e-05	NM_002121, NM_033554, NM_019111, V00522, NM_006120	251	31	19235	14.8323	0.0176631	0.00222514	0.0637596
GOTERM_CC_FAT	GO:0042613~MHC class II protein complex	6	2.33463	0.000100515	NM_002121, NM_033554, NM_019111, V00522, NM_006120	212	29	12782	12.4743	0.0245227	0.00618788	0.130252
PIR_SUPERFAMILY	PIRSF001991:class II histocompatibility antigen	6	2.33463	0.000136072	NM_002121, NM_033554, NM_019111, V00522, NM_006120	148	26	7396	11.5322	0.0236658	0.0236658	0.166849
GOTERM_MF_FAT	GO:0032395~MHC class II receptor activity	5	1.94553	0.000145013	NM_002121, NM_033554, NM_019111, V00522, NM_006120	191	19	12983	17.8878	0.0741171	0.0377719	0.210384
UP_SEQ_FEATURE	domain:Ig-like C1-type	6	2.33463	0.000166536	NM_002121, NM_033554, NM_019111, V00522, NM_006120	251	40	19113	11.4221	0.109749	0.0191888	0.250757
SMART	SM00407:IGc1	6	2.33463	0.000666065	NM_002121, NM_033554, NM_019111, V00522, NM_006120	95	68	9079	8.43251	0.0575756	0.0575756	0.720666
SP_PIR_KEYWORDS	immune response	11	4.28016	0.000724754	NM_002121, NM_052890, NM_033554, NM_172369, NM_019111, V00522, NM_015991, NM_004355, NM_003665, NM_006120	251	224	19235	3.76325	0.245203	0.018579	1.00172
KEGG_PATHWAY	hsa04940:Type I diabetes mellitus	6	2.33463	0.00132888	NM_002121, NM_033554, NM_019111, AF318382, V00522, NM_006120	102	42	5085	7.12185	0.158752	0.0422966	1.53664
GOTERM_BP_FAT	GO:0019882~antigen processing and presentation	7	2.72374	0.00161233	NM_002121, NM_033554, NM_019111, V00522, NM_004355, NM_006120	206	83	13528	5.53843	0.936459	0.0937421	2.68646
SP_PIR_KEYWORDS	heterodimer	7	2.72374	0.00227108	NM_002121, NM_033554, NM_019111, V00522, NM_015991, NM_005252	251	103	19235	5.2081	0.586121	0.0453692	3.10794
KEGG_PATHWAY	hsa05310:Asthma	5	1.94553	0.00237756	NM_002121, NM_033554, NM_019111, V00522, NM_006120	102	29	5085	8.59533	0.26615	0.0600138	2.73401
GOTERM_CC_FAT	GO:0042611~MHC protein complex	6	2.33463	0.00243866	NM_002121, NM_033554, NM_019111, V00522, NM_006120	212	57	12782	6.34657	0.452878	0.05335	3.1163
INTERPRO	IPR003597:Immunoglobulin C1-set	6	2.33463	0.00266106	NM_002121, NM_033554, NM_019111, V00522, NM_006120	235	68	16659	6.25494	0.726102	0.149453	3.74972
KEGG_PATHWAY	hsa05322:Systemic lupus erythematosus	8	3.11284	0.00330789	NM_002121, NM_033554, NM_172369, NM_019111, V00522, NM_015991, NM_201563, NM_006120	102	99	5085	4.02852	0.349971	0.0692734	3.78508
KEGG_PATHWAY	hsa05330:Allograft rejection	5	1.94553	0.00530272	NM_002121, NM_033554, NM_019111, V00522, NM_006120	102	36	5085	6.92402	0.49902	0.0940229	6.00392
KEGG_PATHWAY	hsa05332:Graft-versus-host disease	5	1.94553	0.00707599	NM_002121, NM_033554, NM_019111, V00522, NM_006120	102	39	5085	6.3914	0.602734	0.108985	7.93692
INTERPRO	IPR003006:Immunoglobulin/major histocompatibility complex, conserved site	6	2.33463	0.00761511	NM_002121, NM_033554, NM_019111, V00522, NM_006120	235	87	16659	4.88892	0.975647	0.310308	10.3844
UP_SEQ_FEATURE	region of interest:Beta-1	3	1.16732	0.0103156	NM_002121, V00522	251	12	19113	19.0369	0.999281	0.403679	14.4709
UP_SEQ_FEATURE	region of interest:Beta-2	3	1.16732	0.0103156	NM_002121, V00522	251	12	19113	19.0369	0.999281	0.403679	14.4709
INTERPRO	IPR001003:MHC class II, alpha chain, N-terminal	3	1.16732	0.0118178	NM_033554, NM_019111, NM_006120	235	12	16659	17.7223	0.996904	0.408588	15.6766
KEGG_PATHWAY	hsa05416:Viral myocarditis	6	2.33463	0.0129387	NM_002121, NM_033554, NM_019111, V00522, NM_006908, NM_006120	102	71	5085	4.21292	0.816034	0.122108	14.072
UP_SEQ_FEATURE	region of interest:Connecting peptide	4	1.55642	0.0133146	NM_002121, NM_033554, NM_019111, NM_006120	251	38	19113	8.01552	0.999914	0.442756	18.2957
KEGG_PATHWAY	hsa04672:Intestinal immune network for IgA production	5	1.94553	0.0156788	NM_002121, NM_033554, NM_019111, V00522, NM_006120	102	49	5085	5.08703	0.871829	0.136483	16.8092
KEGG_PATHWAY	hsa05320:Autoimmune thyroid disease	5	1.94553	0.0179458	NM_002121, NM_033554, NM_019111, V00522, NM_006120	102	51	5085	4.88754	0.905025	0.136821	19.0133
SP_PIR_KEYWORDS	transmembrane protein	16	6.22568	0.0211096	NM_000163, NM_004448, NM_004355, NM_000120, NM_000500, NM_006120, NM_145792, NM_000781, NM_005532, NM_002121, NM_005211, NM_000784, NM_019111, V00522, NM_201563	251	642	19235	1.90987	0.999746	0.21063	25.6414
INTERPRO	IPR000353:MHC class II, beta chain, N-terminal	3	1.16732	0.023257	NM_002121, V00522	235	17	16659	12.5099	0.999989	0.558195	28.6457
KEGG_PATHWAY	hsa04612:Antigen processing and presentation	6	2.33463	0.0239665	NM_002121, NM_033554, NM_019111, V00522, NM_004355, NM_006120	102	83	5085	3.60383	0.957301	0.16071	24.6104
UP_SEQ_FEATURE	region of interest:Alpha-2	3	1.16732	0.0277301	NM_033554, NM_019111, NM_006120	251	20	19113	11.4221	1	0.590258	34.5531
UP_SEQ_FEATURE	region of interest:Alpha-1	3	1.16732	0.0277301	NM_033554, NM_019111, NM_006120	251	20	19113	11.4221	1	0.590258	34.5531
INTERPRO	IPR013783:Immunoglobulin-like fold	11	4.28016	0.253215	NM_002121, NM_005849, NM_005211, NM_033554, NM_019111, V00522, AL833276, S81734, NM_201563, NM_006120	235	553	16659	1.4101	1	0.989719	98.4821
KEGG_PATHWAY	hsa04514:Cell adhesion molecules (CAMs)	5	1.94553	0.266742	NM_002121, NM_033554, NM_019111, V00522, NM_006120	102	132	5085	1.88837	1	0.739317	97.3032
INTERPRO	IPR007110:Immunoglobulin-like	10	3.89105	0.267492	NM_002121, NM_005849, NM_005211, NM_033554, NM_019111, V00522, AL833276, NM_201563, NM_006120	235	501	16659	1.41496	1	0.991152	98.8492
Annotation Cluster 12	Enrichment Score: 2.422916000650186
Category	Term	Count	%	PValue	Genes	List Total	Pop Hits	Pop Total	Fold Enrichment	Bonferroni	Benjamini	FDR
INTERPRO	IPR000566:Lipocalin-related protein and Bos/Can/Equ allergen	5	1.94553	0.00100171	NM_001443, NM_001633, NM_000607, NM_005564, NM_031491	235	32	16659	11.0765	0.38558	0.114647	1.42718
INTERPRO	IPR012674:Calycin	5	1.94553	0.00112744	NM_001443, NM_001633, NM_000607, NM_005564, NM_031491	235	33	16659	10.7408	0.422037	0.103851	1.60497
INTERPRO	IPR002345:Lipocalin	3	1.16732	0.0476887	NM_001633, NM_000607, NM_005564	235	25	16659	8.50672	1	0.73268	50.3833
Annotation Cluster 13	Enrichment Score: 2.2646386738799507
Category	Term	Count	%	PValue	Genes	List Total	Pop Hits	Pop Total	Fold Enrichment	Bonferroni	Benjamini	FDR
UP_SEQ_FEATURE	nucleotide phosphate-binding region:NAD	8	3.11284	6.10807e-05	NM_000669, NM_000860, NM_000670, NM_016246, NM_000672, NM_003725, NM_000689, NM_178135, BC039065, NM_000667	251	76	19113	8.01552	0.0417395	0.0106023	0.0920386
UP_SEQ_FEATURE	binding site:NAD	6	2.33463	0.000482194	NM_000669, NM_000670, NM_016246, NM_000672, NM_000689, NM_178135, BC039065, NM_000667	251	50	19113	9.13769	0.285843	0.0412084	0.724438
GOTERM_MF_FAT	GO:0004024~alcohol dehydrogenase activity, zinc-dependent	3	1.16732	0.0012538	NM_000669, NM_000670, NM_000672, BC039065, NM_000667	191	4	12983	50.9804	0.486335	0.0644479	1.80543
GOTERM_BP_FAT	GO:0034308~monohydric alcohol metabolic process	3	1.16732	0.0022175	NM_000669, NM_000670, NM_000672, BC039065, NM_000667	206	5	13528	39.4019	0.977443	0.102672	3.67716
GOTERM_BP_FAT	GO:0006067~ethanol metabolic process	3	1.16732	0.0022175	NM_000669, NM_000670, NM_000672, BC039065, NM_000667	206	5	13528	39.4019	0.977443	0.102672	3.67716
GOTERM_BP_FAT	GO:0006069~ethanol oxidation	3	1.16732	0.0022175	NM_000669, NM_000670, NM_000672, BC039065, NM_000667	206	5	13528	39.4019	0.977443	0.102672	3.67716
SP_PIR_KEYWORDS	alcohol metabolism	3	1.16732	0.00338446	NM_000669, NM_000670, NM_000672, BC039065, NM_000667	251	7	19235	32.8429	0.731632	0.0607165	4.59861
INTERPRO	IPR002328:Alcohol dehydrogenase, zinc-containing, conserved site	3	1.16732	0.00393829	NM_000669, NM_000670, NM_000672, BC039065, NM_000667	235	7	16659	30.3812	0.853069	0.191915	5.50262
GOTERM_MF_FAT	GO:0004022~alcohol dehydrogenase (NAD) activity	3	1.16732	0.00426285	NM_000669, NM_000670, NM_000672, BC039065, NM_000667	191	7	12983	29.1316	0.896523	0.124916	6.01529
KEGG_PATHWAY	hsa00071:Fatty acid metabolism	5	1.94553	0.00774435	NM_000669, NM_000670, NM_006117, NM_000672, NM_001966, BC039065, NM_000667	102	40	5085	6.23162	0.63603	0.106222	8.65602
UP_SEQ_FEATURE	metal ion-binding site:Zinc 1; catalytic	3	1.16732	0.00867061	NM_000669, NM_000670, NM_000672, BC039065, NM_000667	251	11	19113	20.7675	0.997708	0.37348	12.3026
PIR_SUPERFAMILY	PIRSF000091:alcohol dehydrogenase	3	1.16732	0.012889	NM_000669, NM_000670, NM_000672, BC039065, NM_000667	148	9	7396	16.6577	0.898044	0.680694	14.7168
UP_SEQ_FEATURE	metal ion-binding site:Zinc 2	5	1.94553	0.0146884	NM_001385, NM_000669, NM_000670, NM_032649, NM_000672, BC039065, NM_000667	251	72	19113	5.28801	0.999967	0.436624	19.9939
INTERPRO	IPR013154:Alcohol dehydrogenase GroES-like	3	1.16732	0.0159967	NM_000669, NM_000670, NM_000672, BC039065, NM_000667	235	14	16659	15.1906	0.999605	0.479571	20.6493
KEGG_PATHWAY	hsa00830:Retinol metabolism	5	1.94553	0.0217123	NM_000669, NM_000670, NM_000672, NM_000689, NM_032564, BC039065, NM_000667	102	54	5085	4.61601	0.942369	0.154532	22.5576
INTERPRO	IPR002085:Alcohol dehydrogenase superfamily, zinc-containing	3	1.16732	0.023257	NM_000669, NM_000670, NM_000672, BC039065, NM_000667	235	17	16659	12.5099	0.999989	0.558195	28.6457
INTERPRO	IPR013149:Alcohol dehydrogenase, zinc-binding	3	1.16732	0.023257	NM_000669, NM_000670, NM_000672, BC039065, NM_000667	235	17	16659	12.5099	0.999989	0.558195	28.6457
KEGG_PATHWAY	hsa00010:Glycolysis / Gluconeogenesis	5	1.94553	0.0306084	NM_000669, NM_000670, NM_002591, NM_000672, NM_001976, BC039065, NM_000667	102	60	5085	4.15441	0.982425	0.182957	30.3731
KEGG_PATHWAY	hsa00350:Tyrosine metabolism	4	1.55642	0.0560419	NM_000669, NM_000670, NM_001513, NM_000672, BC039065, NM_000667	102	44	5085	4.53209	0.999446	0.288797	48.9128
Annotation Cluster 14	Enrichment Score: 2.229188279214271
Category	Term	Count	%	PValue	Genes	List Total	Pop Hits	Pop Total	Fold Enrichment	Bonferroni	Benjamini	FDR
KEGG_PATHWAY	hsa00980:Metabolism of xenobiotics by cytochrome P450	10	3.89105	2.14529e-06	NM_000669, NM_002413, NM_001818, NM_000670, NM_145740, NM_001513, NM_000120, NM_000672, NM_000847, BC039065, NM_000667, NM_145792	102	60	5085	8.30882	0.000278849	0.000278849	0.00249827
KEGG_PATHWAY	hsa00982:Drug metabolism	9	3.50195	2.55644e-05	NM_006894, NM_000669, NM_002413, NM_000670, NM_145740, NM_001513, NM_000672, NM_000847, BC039065, NM_000667, NM_145792	102	62	5085	7.23672	0.0033179	0.00166033	0.0297669
GOTERM_MF_FAT	GO:0004364~glutathione transferase activity	5	1.94553	0.000179201	NM_002413, NM_145740, NM_001513, NM_000847, NM_145792	191	20	12983	16.9935	0.0907766	0.0312236	0.259924
GOTERM_MF_FAT	GO:0016765~transferase activity, transferring alkyl or aryl (other than methyl) groups	5	1.94553	0.00563423	NM_002413, NM_145740, NM_001513, NM_000847, NM_145792	191	49	12983	6.9361	0.950225	0.133132	7.87765
KEGG_PATHWAY	hsa00480:Glutathione metabolism	5	1.94553	0.0167882	NM_002413, NM_145740, NM_001513, NM_000847, NM_145792	102	50	5085	4.98529	0.889307	0.136476	17.8946
UP_SEQ_FEATURE	domain:GST N-terminal	3	1.16732	0.030389	NM_145740, NM_001513, NM_000847	251	21	19113	10.8782	1	0.592421	37.1999
INTERPRO	IPR004046:Glutathione S-transferase, C-terminal	3	1.16732	0.0346207	NM_145740, NM_001513, NM_000847	235	21	16659	10.1271	1	0.680688	39.6712
INTERPRO	IPR004045:Glutathione S-transferase, N-terminal	3	1.16732	0.0377369	NM_145740, NM_001513, NM_000847	235	22	16659	9.66673	1	0.68915	42.4049
INTERPRO	IPR010987:Glutathione S-transferase, C-terminal-like	3	1.16732	0.0622408	NM_145740, NM_001513, NM_000847	235	29	16659	7.33338	1	0.790193	60.216
INTERPRO	IPR017933:Glutathione S-transferase/chloride channel, C-terminal	3	1.16732	0.0660867	NM_145740, NM_001513, NM_000847	235	30	16659	7.08894	1	0.794501	62.4932
UP_SEQ_FEATURE	domain:GST C-terminal	3	1.16732	0.0690315	NM_145740, NM_001513, NM_000847	251	33	19113	6.92249	1	0.83189	65.9827
INTERPRO	IPR012335:Thioredoxin fold	4	1.55642	0.169584	NM_145740, NM_001513, NM_006406, NM_000847	235	101	16659	2.8075	1	0.968993	93.0422
Annotation Cluster 15	Enrichment Score: 2.1236129784955398
Category	Term	Count	%	PValue	Genes	List Total	Pop Hits	Pop Total	Fold Enrichment	Bonferroni	Benjamini	FDR
GOTERM_BP_FAT	GO:0008209~androgen metabolic process	4	1.55642	0.000517271	NM_000348, NM_001818, NM_005989, NM_003725	206	11	13528	23.88	0.586761	0.06572	0.869386
GOTERM_MF_FAT	GO:0016229~steroid dehydrogenase activity	5	1.94553	0.00102635	NM_000348, NM_001818, NM_005989, NM_016246, NM_003725	191	31	12983	10.9635	0.420314	0.0658877	1.48018
GOTERM_BP_FAT	GO:0006694~steroid biosynthetic process	7	2.72374	0.00182222	NM_000781, NM_000348, NM_014762, NM_005989, NM_005518, NM_003725, NM_000500	206	85	13528	5.40811	0.95563	0.0986304	3.03115
GOTERM_BP_FAT	GO:0034754~cellular hormone metabolic process	6	2.33463	0.00196193	NM_000781, NM_000348, NM_001818, NM_000670, NM_005989, NM_003725	206	59	13528	6.6783	0.965065	0.0939449	3.25995
GOTERM_BP_FAT	GO:0006706~steroid catabolic process	4	1.55642	0.00372907	NM_000348, NM_005989, NM_016246, NM_003725	206	21	13528	12.5086	0.998307	0.147455	6.11039
GOTERM_BP_FAT	GO:0042445~hormone metabolic process	7	2.72374	0.00547505	NM_000781, NM_000348, NM_001882, NM_001818, NM_000670, NM_005989, NM_003725	206	106	13528	4.33669	0.999915	0.184415	8.84897
KEGG_PATHWAY	hsa00140:Steroid hormone biosynthesis	5	1.94553	0.0126326	NM_000781, NM_000348, NM_001818, NM_005989, NM_000500	102	46	5085	5.4188	0.808468	0.128662	13.7612
SP_PIR_KEYWORDS	steroid metabolism	4	1.55642	0.0244229	NM_000781, NM_005989, NM_016246, NM_003725	251	48	19235	6.38612	0.999932	0.223117	29.0611
GOTERM_BP_FAT	GO:0010817~regulation of hormone levels	7	2.72374	0.0274666	NM_000781, NM_000348, NM_001882, NM_001818, NM_000670, NM_005989, NM_003725	206	151	13528	3.0443	1	0.440165	37.5009
GOTERM_BP_FAT	GO:0042446~hormone biosynthetic process	3	1.16732	0.0797905	NM_000781, NM_000348, NM_003725	206	31	13528	6.35515	1	0.661819	75.4222
KEGG_PATHWAY	hsa00150:Androgen and estrogen metabolism	3	1.16732	0.166696	NM_000348, NM_001818, NM_005989	102	37	5085	4.04213	1	0.598192	88.0403
Annotation Cluster 16	Enrichment Score: 2.0573736531810733
Category	Term	Count	%	PValue	Genes	List Total	Pop Hits	Pop Total	Fold Enrichment	Bonferroni	Benjamini	FDR
GOTERM_BP_FAT	GO:0006071~glycerol metabolic process	4	1.55642	0.00485638	NM_002591, NM_014495, NM_032564, NM_015533	206	23	13528	11.4209	0.999755	0.172193	7.8873
GOTERM_BP_FAT	GO:0019400~alditol metabolic process	4	1.55642	0.00616854	NM_002591, NM_014495, NM_032564, NM_015533	206	25	13528	10.5072	0.999974	0.190525	9.91571
GOTERM_BP_FAT	GO:0019751~polyol metabolic process	4	1.55642	0.0224586	NM_002591, NM_014495, NM_032564, NM_015533	206	40	13528	6.56699	1	0.403866	31.8418
Annotation Cluster 17	Enrichment Score: 2.034821736109454
Category	Term	Count	%	PValue	Genes	List Total	Pop Hits	Pop Total	Fold Enrichment	Bonferroni	Benjamini	FDR
GOTERM_MF_FAT	GO:0004866~endopeptidase inhibitor activity	9	3.50195	0.00131253	NM_001633, NM_014375, NM_000624, NM_000412, NM_006944, NM_003122, NM_002215, NM_000185, NM_000602	191	145	12983	4.21906	0.502129	0.0614332	1.88926
GOTERM_MF_FAT	GO:0030414~peptidase inhibitor activity	9	3.50195	0.00184665	NM_001633, NM_014375, NM_000624, NM_000412, NM_006944, NM_003122, NM_002215, NM_000185, NM_000602	191	153	12983	3.99846	0.625242	0.0727186	2.64851
GOTERM_MF_FAT	GO:0004857~enzyme inhibitor activity	12	4.66926	0.0021116	NM_001633, NM_014375, NM_000040, NM_000624, NM_000412, NM_006944, NM_000389, NM_003122, NM_002215, NM_000185, NM_014495, NM_000602	191	270	12983	3.02106	0.674517	0.0720985	3.02311
GOTERM_MF_FAT	GO:0004867~serine-type endopeptidase inhibitor activity	7	2.72374	0.00228379	NM_001633, NM_000624, NM_000412, NM_003122, NM_002215, NM_000185, NM_000602	191	92	12983	5.17192	0.703016	0.0730725	3.26583
SP_PIR_KEYWORDS	serine proteinase inhibitor	4	1.55642	0.00278279	NM_001633, NM_000624, NM_003122, NM_000185	251	22	19235	13.9334	0.660821	0.052626	3.79571
SP_PIR_KEYWORDS	Serine protease inhibitor	6	2.33463	0.00388042	NM_001633, NM_000624, NM_003122, NM_002215, NM_000185, NM_000602	251	80	19235	5.74751	0.778765	0.0662716	5.25577
KEGG_PATHWAY	hsa04610:Complement and coagulation cascades	6	2.33463	0.0115203	NM_000508, NM_172369, NM_015991, NM_000624, NM_000185, NM_000602	102	69	5085	4.33504	0.778279	0.127977	12.623
SP_PIR_KEYWORDS	protease inhibitor	6	2.33463	0.0129606	NM_001633, NM_000624, NM_003122, NM_002215, NM_000185, NM_000602	251	107	19235	4.2972	0.993665	0.146299	16.569
UP_SEQ_FEATURE	site:Reactive bond	4	1.55642	0.0209548	NM_000624, NM_003122, NM_000185, NM_000602	251	45	19113	6.76866	1	0.522454	27.3304
SMART	SM00093:SERPIN	3	1.16732	0.0641827	NM_000624, NM_000185, NM_000602	95	40	9079	7.16763	0.997271	0.771439	51.329
INTERPRO	IPR000215:Protease inhibitor I4, serpin	3	1.16732	0.108329	NM_000624, NM_000185, NM_000602	235	40	16659	5.3167	1	0.911325	80.6896
PIR_SUPERFAMILY	PIRSF001630:serpin	3	1.16732	0.13915	NM_000624, NM_000185, NM_000602	148	33	7396	4.543	1	0.999848	84.097
Annotation Cluster 18	Enrichment Score: 1.9911080702554964
Category	Term	Count	%	PValue	Genes	List Total	Pop Hits	Pop Total	Fold Enrichment	Bonferroni	Benjamini	FDR
GOTERM_BP_FAT	GO:0006633~fatty acid biosynthetic process	7	2.72374	0.00124812	NM_032385, NM_005622, NM_002413, NM_004355, NM_018441, NM_005063, NM_017770	206	79	13528	5.81885	0.881533	0.0817861	2.08562
KEGG_PATHWAY	hsa01040:Biosynthesis of unsaturated fatty acids	4	1.55642	0.00890364	NM_006821, NM_018441, NM_005063, NM_017770	102	22	5085	9.06417	0.687346	0.109761	9.89113
SP_PIR_KEYWORDS	lipid synthesis	6	2.33463	0.00908866	NM_014762, NM_005518, NM_018441, NM_032564, NM_005063, NM_017770	251	98	19235	4.69184	0.97106	0.118842	11.9076
SP_PIR_KEYWORDS	Fatty acid biosynthesis	3	1.16732	0.107459	NM_018441, NM_005063, NM_017770	251	43	19235	5.34652	1	0.558171	79.3742
Annotation Cluster 19	Enrichment Score: 1.9341168210642192
Category	Term	Count	%	PValue	Genes	List Total	Pop Hits	Pop Total	Fold Enrichment	Bonferroni	Benjamini	FDR
GOTERM_BP_FAT	GO:0006641~triglyceride metabolic process	5	1.94553	0.00398126	NM_000482, NM_002591, NM_000040, NM_001752, NM_032564	206	43	13528	7.63604	0.998901	0.149752	6.51067
GOTERM_BP_FAT	GO:0006639~acylglycerol metabolic process	5	1.94553	0.00637081	NM_000482, NM_002591, NM_000040, NM_001752, NM_032564	206	49	13528	6.70101	0.999982	0.192686	10.2246
GOTERM_BP_FAT	GO:0006638~neutral lipid metabolic process	5	1.94553	0.00684421	NM_000482, NM_002591, NM_000040, NM_001752, NM_032564	206	50	13528	6.56699	0.999992	0.198542	10.9437
GOTERM_BP_FAT	GO:0006662~glycerol ether metabolic process	5	1.94553	0.00734032	NM_000482, NM_002591, NM_000040, NM_001752, NM_032564	206	51	13528	6.43823	0.999997	0.207868	11.6915
GOTERM_BP_FAT	GO:0018904~organic ether metabolic process	5	1.94553	0.00840239	NM_000482, NM_002591, NM_000040, NM_001752, NM_032564	206	53	13528	6.19527	0.999999	0.223408	13.2726
GOTERM_BP_FAT	GO:0046486~glycerolipid metabolic process	5	1.94553	0.232083	NM_000482, NM_002591, NM_000040, NM_001752, NM_032564	206	162	13528	2.02685	1	0.897507	98.8398
Annotation Cluster 20	Enrichment Score: 1.8408622698296584
Category	Term	Count	%	PValue	Genes	List Total	Pop Hits	Pop Total	Fold Enrichment	Bonferroni	Benjamini	FDR
GOTERM_BP_FAT	GO:0014068~positive regulation of phosphoinositide 3-kinase cascade	3	1.16732	0.0136478	AF318382, NM_004448, NM_001752	206	12	13528	16.4175	1	0.284875	20.6982
GOTERM_BP_FAT	GO:0010740~positive regulation of protein kinase cascade	8	3.11284	0.0137738	NM_014349, NM_003810, NM_000163, NM_000799, AF318382, NM_004448, S81734, NM_001752	206	167	13528	3.14586	1	0.283696	20.8691
GOTERM_BP_FAT	GO:0014066~regulation of phosphoinositide 3-kinase cascade	3	1.16732	0.0159698	AF318382, NM_004448, NM_001752	206	13	13528	15.1546	1	0.317434	23.7906
Annotation Cluster 21	Enrichment Score: 1.8278010864925962
Category	Term	Count	%	PValue	Genes	List Total	Pop Hits	Pop Total	Fold Enrichment	Bonferroni	Benjamini	FDR
GOTERM_BP_FAT	GO:0009991~response to extracellular stimulus	11	4.28016	0.00194304	NM_000781, NM_000163, NM_002625, NM_004925, NM_000597, NM_000636, NM_000055, NM_005518, NM_000389, NM_005252, NM_014494	206	220	13528	3.2835	0.963917	0.0957641	3.22904
GOTERM_BP_FAT	GO:0031667~response to nutrient levels	9	3.50195	0.0103568	NM_000781, NM_000163, NM_002625, NM_004925, NM_000597, NM_000636, NM_000055, NM_005518, NM_014494	206	197	13528	3.00015	1	0.24258	16.1126
GOTERM_BP_FAT	GO:0007584~response to nutrient	5	1.94553	0.163264	NM_000781, NM_004925, NM_000597, NM_000055, NM_005518	206	140	13528	2.34535	1	0.822681	95.0617
Annotation Cluster 22	Enrichment Score: 1.8214646228182048
Category	Term	Count	%	PValue	Genes	List Total	Pop Hits	Pop Total	Fold Enrichment	Bonferroni	Benjamini	FDR
GOTERM_BP_FAT	GO:0050777~negative regulation of immune response	4	1.55642	0.00616854	NM_001633, AF318382, NM_000090, NM_004843	206	25	13528	10.5072	0.999974	0.190525	9.91571
GOTERM_BP_FAT	GO:0002683~negative regulation of immune system process	6	2.33463	0.00850362	NM_001633, AF318382, NM_000090, NM_004448, NM_004355, NM_004843	206	83	13528	4.74722	1	0.219035	13.4219
GOTERM_BP_FAT	GO:0048585~negative regulation of response to stimulus	5	1.94553	0.0654365	NM_001633, NM_003407, AF318382, NM_000090, NM_004843	206	100	13528	3.2835	1	0.612275	68.0856
Annotation Cluster 23	Enrichment Score: 1.8119804753551105
Category	Term	Count	%	PValue	Genes	List Total	Pop Hits	Pop Total	Fold Enrichment	Bonferroni	Benjamini	FDR
UP_SEQ_FEATURE	domain:Thyroglobulin type-1	3	1.16732	0.0120868	NM_000597, NM_000596, NM_004355	251	13	19113	17.5725	0.999794	0.432131	16.7495
SMART	SM00211:TY	3	1.16732	0.0130375	NM_000597, NM_000596, NM_004355	95	17	9079	16.865	0.689002	0.442328	13.2775
INTERPRO	IPR000716:Thyroglobulin type-1	3	1.16732	0.023257	NM_000597, NM_000596, NM_004355	235	17	16659	12.5099	0.999989	0.558195	28.6457
Annotation Cluster 24	Enrichment Score: 1.8019829156829135
Category	Term	Count	%	PValue	Genes	List Total	Pop Hits	Pop Total	Fold Enrichment	Bonferroni	Benjamini	FDR
GOTERM_MF_FAT	GO:0046983~protein dimerization activity	17	6.61479	0.00603828	NM_001633, NM_000482, NM_000163, NM_007348, NM_000169, NM_032649, NM_004448, NM_080388, NM_004024, NM_005252, NM_001752, BC054519, NM_145792, NM_014298, NM_005211, NM_000860, NM_001976	191	542	12983	2.13202	0.959887	0.130492	8.41977
GOTERM_MF_FAT	GO:0042803~protein homodimerization activity	11	4.28016	0.025287	NM_014298, NM_001633, NM_000163, NM_000482, NM_005211, NM_000860, NM_000169, NM_080388, NM_001752, NM_001976, NM_145792	191	334	12983	2.23866	0.999999	0.384744	31.0608
GOTERM_MF_FAT	GO:0042802~identical protein binding	17	6.61479	0.0257182	NM_001633, NM_000482, NM_000163, NM_002625, NM_000169, NM_012256, NM_004448, NM_080388, NM_004024, NM_004355, NM_001752, NM_145792, NM_014298, NM_005211, NM_000860, NM_001976, NM_001540	191	640	12983	1.80555	0.999999	0.369454	31.5024
Annotation Cluster 25	Enrichment Score: 1.6981375133776226
Category	Term	Count	%	PValue	Genes	List Total	Pop Hits	Pop Total	Fold Enrichment	Bonferroni	Benjamini	FDR
GOTERM_BP_FAT	GO:0002449~lymphocyte mediated immunity	7	2.72374	0.000658832	NM_000567, NM_172369, NM_183236, NM_019111, NM_015991, NM_004355, NM_006120	206	70	13528	6.56699	0.67556	0.0679357	1.10607
GOTERM_BP_FAT	GO:0002526~acute inflammatory response	8	3.11284	0.000714928	NM_001063, NM_006512, NM_000567, NM_172369, AF318382, NM_000607, NM_015991, NM_003665	206	98	13528	5.36081	0.705222	0.0656115	1.19971
GOTERM_BP_FAT	GO:0002250~adaptive immune response	7	2.72374	0.00109153	NM_000567, NM_172369, NM_183236, NM_019111, NM_015991, NM_004355, NM_006120	206	77	13528	5.96999	0.845158	0.0812937	1.82622
GOTERM_BP_FAT	GO:0002460~adaptive immune response based on somatic recombination of immune receptors built from immunoglobulin superfamily domains	7	2.72374	0.00109153	NM_000567, NM_172369, NM_183236, NM_019111, NM_015991, NM_004355, NM_006120	206	77	13528	5.96999	0.845158	0.0812937	1.82622
GOTERM_BP_FAT	GO:0016064~immunoglobulin mediated immune response	6	2.33463	0.00131729	NM_000567, NM_172369, NM_019111, NM_015991, NM_004355, NM_006120	206	54	13528	7.29666	0.894749	0.0829493	2.19999
GOTERM_BP_FAT	GO:0019724~B cell mediated immunity	6	2.33463	0.00155271	NM_000567, NM_172369, NM_019111, NM_015991, NM_004355, NM_006120	206	56	13528	7.03606	0.929637	0.0936226	2.58834
GOTERM_BP_FAT	GO:0002443~leukocyte mediated immunity	7	2.72374	0.00193463	NM_000567, NM_172369, NM_183236, NM_019111, NM_015991, NM_004355, NM_006120	206	86	13528	5.34522	0.963394	0.0981986	3.21527
GOTERM_BP_FAT	GO:0002252~immune effector process	8	3.11284	0.00430097	NM_000567, NM_172369, NM_183236, NM_019111, NM_015991, NM_004355, NM_003665, NM_006120	206	134	13528	3.92059	0.999365	0.157353	7.01583
GOTERM_BP_FAT	GO:0002684~positive regulation of immune system process	10	3.89105	0.0104553	NM_000567, NM_172369, NM_004925, NM_019111, NM_015991, NM_004355, NM_003665, NM_000389, NM_004843, NM_006120	206	238	13528	2.75924	1	0.241323	16.2535
GOTERM_BP_FAT	GO:0045087~innate immune response	7	2.72374	0.0185852	NM_005218, NM_000482, NM_052890, NM_172369, NM_183236, NM_015991, NM_003665	206	138	13528	3.33108	1	0.351442	27.1378
GOTERM_BP_FAT	GO:0050778~positive regulation of immune response	7	2.72374	0.0230773	NM_000567, NM_172369, NM_019111, NM_015991, NM_003665, NM_004843, NM_006120	206	145	13528	3.17027	1	0.408273	32.5662
GOTERM_BP_FAT	GO:0006956~complement activation	4	1.55642	0.0255303	NM_000567, NM_172369, NM_015991, NM_003665	206	42	13528	6.25428	1	0.432382	35.3674
GOTERM_BP_FAT	GO:0002541~activation of plasma proteins involved in acute inflammatory response	4	1.55642	0.0271464	NM_000567, NM_172369, NM_015991, NM_003665	206	43	13528	6.10883	1	0.440289	37.1528
GOTERM_BP_FAT	GO:0048584~positive regulation of response to stimulus	9	3.50195	0.0276019	NM_000567, NM_172369, NM_019111, AF318382, NM_015991, NM_003665, S81734, NM_004843, NM_006120	206	236	13528	2.50436	1	0.43785	37.6475
GOTERM_BP_FAT	GO:0051605~protein maturation by peptide bond cleavage	5	1.94553	0.0415826	NM_000567, NM_172369, NM_015991, NM_014762, NM_003665	206	86	13528	3.81802	1	0.515879	51.1671
SP_PIR_KEYWORDS	hydroxylation	4	1.55642	0.0651264	NM_172369, NM_000090, NM_015991, NM_003665	251	71	19235	4.31738	1	0.440468	60.7474
GOTERM_BP_FAT	GO:0006958~complement activation, classical pathway	3	1.16732	0.0710326	NM_000567, NM_172369, NM_015991	206	29	13528	6.79344	1	0.631677	71.1619
GOTERM_BP_FAT	GO:0002455~humoral immune response mediated by circulating immunoglobulin	3	1.16732	0.0797905	NM_000567, NM_172369, NM_015991	206	31	13528	6.35515	1	0.661819	75.4222
UP_SEQ_FEATURE	domain:Collagen-like	3	1.16732	0.0803207	NM_172369, NM_015991, NM_003665	251	36	19113	6.34562	1	0.86672	71.6975
GOTERM_BP_FAT	GO:0016485~protein processing	5	1.94553	0.0904682	NM_000567, NM_172369, NM_015991, NM_014762, NM_003665	206	112	13528	2.93169	1	0.693397	79.8164
GOTERM_BP_FAT	GO:0051604~protein maturation	5	1.94553	0.114327	NM_000567, NM_172369, NM_015991, NM_014762, NM_003665	206	122	13528	2.69139	1	0.746722	87.1123
GOTERM_BP_FAT	GO:0006959~humoral immune response	4	1.55642	0.118038	NM_000567, NM_172369, NM_015991, NM_003665	206	79	13528	3.32506	1	0.753945	87.9941
SP_PIR_KEYWORDS	collagen	4	1.55642	0.126584	NM_172369, NM_000090, NM_015991, NM_003665	251	95	19235	3.22667	1	0.59562	84.7319
GOTERM_BP_FAT	GO:0002253~activation of immune response	4	1.55642	0.170853	NM_000567, NM_172369, NM_015991, NM_003665	206	94	13528	2.79446	1	0.829325	95.7655
SP_PIR_KEYWORDS	innate immunity	3	1.16732	0.269337	NM_172369, NM_015991, NM_003665	251	78	19235	2.94744	1	0.802775	98.719
GOTERM_BP_FAT	GO:0006508~proteolysis	10	3.89105	0.982008	NM_001308, NM_012168, NM_000567, NM_016237, NM_172369, NM_032649, NM_015991, NM_014762, NM_003665, NM_002812	206	1054	13528	0.623054	1	1	100
Annotation Cluster 26	Enrichment Score: 1.605907088242328
Category	Term	Count	%	PValue	Genes	List Total	Pop Hits	Pop Total	Fold Enrichment	Bonferroni	Benjamini	FDR
GOTERM_BP_FAT	GO:0042060~wound healing	10	3.89105	0.00254148	NM_000508, NM_183236, AF318382, NM_000596, NM_000090, NM_004448, NM_001300, NM_000185, NM_001976, NM_000602	206	191	13528	3.43821	0.987046	0.108079	4.20362
GOTERM_BP_FAT	GO:0031099~regeneration	6	2.33463	0.00389974	NM_002625, NM_000508, NM_000596, NM_000389, NM_001976, NM_000602	206	69	13528	5.71043	0.998736	0.150218	6.38147
GOTERM_BP_FAT	GO:0042246~tissue regeneration	4	1.55642	0.0123115	NM_000508, NM_000596, NM_001976, NM_000602	206	32	13528	8.20874	1	0.267401	18.8656
GOTERM_BP_FAT	GO:0048589~developmental growth	4	1.55642	0.145394	NM_000508, NM_000596, NM_001976, NM_000602	206	87	13528	3.01931	1	0.80336	92.9456
GOTERM_BP_FAT	GO:0040007~growth	4	1.55642	0.526602	NM_000508, NM_000596, NM_001976, NM_000602	206	183	13528	1.43541	1	0.989725	99.9997
Annotation Cluster 27	Enrichment Score: 1.5187604647825346
Category	Term	Count	%	PValue	Genes	List Total	Pop Hits	Pop Total	Fold Enrichment	Bonferroni	Benjamini	FDR
GOTERM_BP_FAT	GO:0050994~regulation of lipid catabolic process	5	1.94553	0.000589373	NM_001443, NM_000482, AF318382, NM_000040, NM_014495	206	26	13528	12.6288	0.634667	0.0693991	0.990003
GOTERM_BP_FAT	GO:0045834~positive regulation of lipid metabolic process	5	1.94553	0.0050823	NM_001443, NM_000482, AF318382, NM_006908, NM_014495	206	46	13528	7.13803	0.999834	0.175842	8.23956
GOTERM_BP_FAT	GO:0055088~lipid homeostasis	5	1.94553	0.00734032	NM_001646, NM_000482, AF318382, NM_000040, NM_014495	206	51	13528	6.43823	0.999997	0.207868	11.6915
GOTERM_CC_FAT	GO:0034364~high-density lipoprotein particle	4	1.55642	0.00780354	NM_001646, NM_000482, NM_006512, NM_000040	212	25	12782	9.64679	0.855581	0.12909	9.65909
SP_PIR_KEYWORDS	lipid transport	5	1.94553	0.00861971	NM_014349, NM_001646, NM_000482, NM_000040, NM_021213	251	62	19235	6.18012	0.965228	0.116978	11.3269
GOTERM_BP_FAT	GO:0060191~regulation of lipase activity	6	2.33463	0.0103119	NM_000482, NM_004573, NM_000040, NM_001741, S81734, NM_014495	206	87	13528	4.52896	1	0.244985	16.0484
GOTERM_MF_FAT	GO:0005319~lipid transporter activity	5	1.94553	0.0135299	NM_001443, NM_014349, NM_001646, NM_000482, NM_021213	191	63	12983	5.39475	0.999278	0.242861	17.9487
GOTERM_BP_FAT	GO:0050996~positive regulation of lipid catabolic process	3	1.16732	0.0159698	NM_001443, NM_000482, NM_014495	206	13	13528	15.1546	1	0.317434	23.7906
OMIM_DISEASE	Newly identified loci that influence lipid concentrations and risk of coronary artery disease	4	1.55642	0.0176756	NM_001646, NM_000482, NM_000040, NM_014495	72	29	3671	7.03257	0.913119	0.913119	18.9108
GOTERM_CC_FAT	GO:0032994~protein-lipid complex	4	1.55642	0.0196906	NM_001646, NM_000482, NM_006512, NM_000040	212	35	12782	6.89057	0.992643	0.250949	22.7298
GOTERM_CC_FAT	GO:0034358~plasma lipoprotein particle	4	1.55642	0.0196906	NM_001646, NM_000482, NM_006512, NM_000040	212	35	12782	6.89057	0.992643	0.250949	22.7298
GOTERM_BP_FAT	GO:0051004~regulation of lipoprotein lipase activity	3	1.16732	0.0267635	NM_000482, NM_000040, NM_014495	206	17	13528	11.5888	1	0.443739	36.734
OMIM_DISEASE	Six new loci associated with blood low-density lipoprotein cholesterol, high-density lipoprotein cholesterol or triglycerides in humans	4	1.55642	0.0270308	NM_001646, NM_000482, NM_000040, NM_014495	72	34	3671	5.99837	0.976581	0.846966	27.5373
GOTERM_BP_FAT	GO:0019216~regulation of lipid metabolic process	6	2.33463	0.0277367	NM_001443, NM_000482, AF318382, NM_000040, NM_006908, NM_014495	206	112	13528	3.51803	1	0.435576	37.7932
GOTERM_BP_FAT	GO:0010876~lipid localization	7	2.72374	0.0323698	NM_001443, NM_014349, NM_001646, NM_000482, NM_000040, NM_014495, NM_021213	206	157	13528	2.92796	1	0.479786	42.6111
GOTERM_BP_FAT	GO:0019217~regulation of fatty acid metabolic process	4	1.55642	0.0379596	NM_001443, NM_000482, AF318382, NM_000040	206	49	13528	5.36081	1	0.508713	47.9566
GOTERM_BP_FAT	GO:0009896~positive regulation of catabolic process	4	1.55642	0.0379596	NM_001443, NM_000482, AF318382, NM_014495	206	49	13528	5.36081	1	0.508713	47.9566
GOTERM_CC_FAT	GO:0034385~triglyceride-rich lipoprotein particle	3	1.16732	0.0424009	NM_001646, NM_000482, NM_000040	212	20	12782	9.04387	0.999977	0.414376	42.9806
GOTERM_CC_FAT	GO:0034361~very-low-density lipoprotein particle	3	1.16732	0.0424009	NM_001646, NM_000482, NM_000040	212	20	12782	9.04387	0.999977	0.414376	42.9806
GOTERM_MF_FAT	GO:0005543~phospholipid binding	7	2.72374	0.045879	NM_001443, NM_000482, NM_007193, NM_000531, NM_004573, NM_000040, NM_021213	191	177	12983	2.68823	1	0.499792	49.4411
OMIM_DISEASE	Common variants at 30 loci contribute to polygenic dyslipidemia	4	1.55642	0.0551926	NM_001646, NM_000482, NM_000040, NM_014495	72	45	3671	4.5321	0.999581	0.925181	48.6925
GOTERM_BP_FAT	GO:0010565~regulation of cellular ketone metabolic process	4	1.55642	0.0552753	NM_001443, NM_000482, AF318382, NM_000040	206	57	13528	4.60841	1	0.576613	61.6959
GOTERM_BP_FAT	GO:0009894~regulation of catabolic process	5	1.94553	0.0580196	NM_001443, NM_000482, AF318382, NM_000040, NM_014495	206	96	13528	3.42031	1	0.58841	63.5311
GOTERM_BP_FAT	GO:0031329~regulation of cellular catabolic process	4	1.55642	0.0651168	NM_001443, NM_000482, AF318382, NM_000040	206	61	13528	4.30622	1	0.613438	67.9009
GOTERM_BP_FAT	GO:0006869~lipid transport	6	2.33463	0.0696688	NM_001443, NM_014349, NM_001646, NM_000482, NM_000040, NM_021213	206	145	13528	2.71738	1	0.62721	70.439
GOTERM_BP_FAT	GO:0015914~phospholipid transport	3	1.16732	0.0888629	NM_000482, NM_000040, NM_021213	206	33	13528	5.96999	1	0.689244	79.2067
GOTERM_BP_FAT	GO:0031331~positive regulation of cellular catabolic process	3	1.16732	0.103004	NM_001443, NM_000482, AF318382	206	36	13528	5.47249	1	0.727021	84.0308
GOTERM_BP_FAT	GO:0042632~cholesterol homeostasis	3	1.16732	0.112749	NM_000482, NM_000040, NM_014495	206	38	13528	5.18447	1	0.743892	86.7194
GOTERM_BP_FAT	GO:0055092~sterol homeostasis	3	1.16732	0.112749	NM_000482, NM_000040, NM_014495	206	38	13528	5.18447	1	0.743892	86.7194
GOTERM_BP_FAT	GO:0046890~regulation of lipid biosynthetic process	3	1.16732	0.148502	NM_000482, AF318382, NM_000040	206	45	13528	4.37799	1	0.806825	93.3662
GOTERM_BP_FAT	GO:0042157~lipoprotein metabolic process	3	1.16732	0.342607	NM_014349, NM_000482, NM_000040	206	80	13528	2.46262	1	0.947576	99.9158
Annotation Cluster 28	Enrichment Score: 1.5048679891714323
Category	Term	Count	%	PValue	Genes	List Total	Pop Hits	Pop Total	Fold Enrichment	Bonferroni	Benjamini	FDR
GOTERM_MF_FAT	GO:0016209~antioxidant activity	5	1.94553	0.00485156	NM_000482, NM_001513, NM_006406, NM_000636, NM_001752	191	47	12983	7.23126	0.924411	0.127086	6.81903
GOTERM_MF_FAT	GO:0004601~peroxidase activity	3	1.16732	0.0793885	NM_001513, NM_006406, NM_001752	191	32	12983	6.37255	1	0.623208	69.9177
GOTERM_MF_FAT	GO:0016684~oxidoreductase activity, acting on peroxide as acceptor	3	1.16732	0.0793885	NM_001513, NM_006406, NM_001752	191	32	12983	6.37255	1	0.623208	69.9177
Annotation Cluster 29	Enrichment Score: 1.5008875191714857
Category	Term	Count	%	PValue	Genes	List Total	Pop Hits	Pop Total	Fold Enrichment	Bonferroni	Benjamini	FDR
GOTERM_BP_FAT	GO:0010035~response to inorganic substance	11	4.28016	0.00114637	NM_000781, NM_000482, NM_000508, NM_004925, NM_000597, NM_080388, NM_000636, NM_000389, NM_005252, NM_001752, NM_000602	206	205	13528	3.52375	0.859018	0.0816524	1.91714
GOTERM_MF_FAT	GO:0016209~antioxidant activity	5	1.94553	0.00485156	NM_000482, NM_001513, NM_006406, NM_000636, NM_001752	191	47	12983	7.23126	0.924411	0.127086	6.81903
GOTERM_BP_FAT	GO:0000302~response to reactive oxygen species	6	2.33463	0.0055686	NM_000781, NM_000482, NM_000636, NM_005252, NM_001752, NM_000602	206	75	13528	5.25359	0.999928	0.183665	8.99356
GOTERM_BP_FAT	GO:0034614~cellular response to reactive oxygen species	4	1.55642	0.0103026	NM_000482, NM_000636, NM_005252, NM_001752	206	30	13528	8.75599	1	0.248205	16.035
GOTERM_BP_FAT	GO:0034599~cellular response to oxidative stress	4	1.55642	0.0271464	NM_000482, NM_000636, NM_005252, NM_001752	206	43	13528	6.10883	1	0.440289	37.1528
GOTERM_BP_FAT	GO:0006979~response to oxidative stress	7	2.72374	0.0387791	NM_000781, NM_000482, NM_014762, NM_000636, NM_005252, NM_001752, NM_000602	206	164	13528	2.80298	1	0.51259	48.6997
GOTERM_BP_FAT	GO:0042542~response to hydrogen peroxide	4	1.55642	0.0529354	NM_000781, NM_000482, NM_000636, NM_001752	206	56	13528	4.69071	1	0.576896	60.063
GOTERM_BP_FAT	GO:0042743~hydrogen peroxide metabolic process	3	1.16732	0.0545743	NM_000482, NM_000636, NM_001752	206	25	13528	7.88039	1	0.57507	61.2134
GOTERM_BP_FAT	GO:0009314~response to radiation	6	2.33463	0.187345	NM_145200, NM_000090, NM_000636, NM_000389, NM_005252, NM_001752	206	200	13528	1.9701	1	0.851171	96.9832
GOTERM_BP_FAT	GO:0006800~oxygen and reactive oxygen species metabolic process	3	1.16732	0.269906	NM_000482, NM_000636, NM_001752	206	67	13528	2.94044	1	0.918794	99.5053
GOTERM_BP_FAT	GO:0033554~cellular response to stress	9	3.50195	0.630145	NM_000482, NM_002412, NM_007348, NM_001924, NM_000636, NM_000389, NM_005252, NM_001752, NM_014494	206	566	13528	1.04422	1	0.996259	100
Annotation Cluster 30	Enrichment Score: 1.4849299188841278
Category	Term	Count	%	PValue	Genes	List Total	Pop Hits	Pop Total	Fold Enrichment	Bonferroni	Benjamini	FDR
SP_PIR_KEYWORDS	metalloprotein	9	3.50195	0.000219131	NM_000781, NM_000669, NM_000784, NM_000670, NM_000518, NM_000636, NM_000672, NM_000500, NM_001752, BC039065, NM_000667	251	124	19235	5.56211	0.0815174	0.00770041	0.303861
SP_PIR_KEYWORDS	chromoprotein	6	2.33463	0.00126119	NM_000781, NM_001633, NM_000784, NM_000518, NM_000500, NM_001752	251	62	19235	7.41614	0.38716	0.0268362	1.73716
GOTERM_MF_FAT	GO:0005506~iron ion binding	13	5.05837	0.00194107	NM_001063, NM_001084, NM_006003, NM_001633, NM_000518, NM_000500, NM_001752, NM_005063, NM_000781, NM_032385, NM_000784, NM_006214, NM_003986	191	308	12983	2.86902	0.643604	0.0710438	2.78217
SP_PIR_KEYWORDS	iron	11	4.28016	0.00425567	NM_000781, NM_001063, NM_006003, NM_001084, NM_000784, NM_000518, NM_000500, NM_006214, NM_001752, NM_005063, NM_003986	251	285	19235	2.95778	0.808855	0.0694175	5.75019
GOTERM_MF_FAT	GO:0008395~steroid hydroxylase activity	3	1.16732	0.0197378	NM_000781, NM_000784, NM_000500	191	15	12983	13.5948	0.999975	0.324336	25.1364
GOTERM_MF_FAT	GO:0020037~heme binding	6	2.33463	0.0324744	NM_000781, NM_001633, NM_000784, NM_000518, NM_000500, NM_001752	191	121	12983	3.3706	1	0.421788	38.0861
GOTERM_MF_FAT	GO:0046906~tetrapyrrole binding	6	2.33463	0.0410214	NM_000781, NM_001633, NM_000784, NM_000518, NM_000500, NM_001752	191	129	12983	3.16157	1	0.480126	45.5715
SP_PIR_KEYWORDS	heme	5	1.94553	0.073223	NM_000781, NM_000784, NM_000518, NM_000500, NM_001752	251	121	19235	3.16667	1	0.466211	65.2135
SP_PIR_KEYWORDS	Monooxygenase	4	1.55642	0.0812666	NM_000781, NM_006894, NM_000784, NM_000500	251	78	19235	3.92992	1	0.488882	69.1794
UP_SEQ_FEATURE	metal ion-binding site:Iron (heme axial ligand)	4	1.55642	0.137213	NM_000781, NM_000784, NM_000500, NM_001752	251	98	19113	3.10806	1	0.955917	89.1917
SP_PIR_KEYWORDS	electron transfer	3	1.16732	0.137628	NM_000781, NM_000784, NM_000500	251	50	19235	4.59801	1	0.616152	87.2049
INTERPRO	IPR002401:Cytochrome P450, E-class, group I	3	1.16732	0.1508	NM_000781, NM_000784, NM_000500	235	49	16659	4.34017	1	0.958317	90.4104
INTERPRO	IPR017973:Cytochrome P450, C-terminal region	3	1.16732	0.185711	NM_000781, NM_000784, NM_000500	235	56	16659	3.79764	1	0.971727	94.7483
COG_ONTOLOGY	Secondary metabolites biosynthesis, transport, and catabolism	3	1.16732	0.201682	NM_000781, NM_000784, NM_000500	26	65	1950	3.46154	0.835029	0.451552	70.8623
INTERPRO	IPR001128:Cytochrome P450	3	1.16732	0.211284	NM_000781, NM_000784, NM_000500	235	61	16659	3.48636	1	0.98127	96.6769
INTERPRO	IPR017972:Cytochrome P450, conserved site	3	1.16732	0.216442	NM_000781, NM_000784, NM_000500	235	62	16659	3.43013	1	0.980771	96.9754
Annotation Cluster 31	Enrichment Score: 1.4531758708437106
Category	Term	Count	%	PValue	Genes	List Total	Pop Hits	Pop Total	Fold Enrichment	Bonferroni	Benjamini	FDR
GOTERM_BP_FAT	GO:0042060~wound healing	10	3.89105	0.00254148	NM_000508, NM_183236, AF318382, NM_000596, NM_000090, NM_004448, NM_001300, NM_000185, NM_001976, NM_000602	206	191	13528	3.43821	0.987046	0.108079	4.20362
KEGG_PATHWAY	hsa04610:Complement and coagulation cascades	6	2.33463	0.0115203	NM_000508, NM_172369, NM_015991, NM_000624, NM_000185, NM_000602	102	69	5085	4.33504	0.778279	0.127977	12.623
GOTERM_BP_FAT	GO:0007596~blood coagulation	5	1.94553	0.069322	NM_000508, NM_183236, NM_000090, NM_000185, NM_000602	206	102	13528	3.21911	1	0.628261	70.2525
GOTERM_BP_FAT	GO:0050817~coagulation	5	1.94553	0.069322	NM_000508, NM_183236, NM_000090, NM_000185, NM_000602	206	102	13528	3.21911	1	0.628261	70.2525
GOTERM_BP_FAT	GO:0007599~hemostasis	5	1.94553	0.0816718	NM_000508, NM_183236, NM_000090, NM_000185, NM_000602	206	108	13528	3.04027	1	0.667941	76.2566
GOTERM_BP_FAT	GO:0050878~regulation of body fluid levels	5	1.94553	0.166181	NM_000508, NM_183236, NM_000090, NM_000185, NM_000602	206	141	13528	2.32872	1	0.825158	95.3443
Annotation Cluster 32	Enrichment Score: 1.2887013713727395
Category	Term	Count	%	PValue	Genes	List Total	Pop Hits	Pop Total	Fold Enrichment	Bonferroni	Benjamini	FDR
GOTERM_BP_FAT	GO:0043066~negative regulation of apoptosis	13	5.05837	0.00780754	BC052239, NM_003897, NM_004448, NM_014762, NM_004355, NM_000636, NM_000389, S81734, NM_001752, NM_000394, AF318382, NM_001540, NM_000125	206	354	13528	2.41161	0.999998	0.212636	12.3904
GOTERM_BP_FAT	GO:0043069~negative regulation of programmed cell death	13	5.05837	0.00850096	BC052239, NM_003897, NM_004448, NM_014762, NM_004355, NM_000636, NM_000389, S81734, NM_001752, NM_000394, AF318382, NM_001540, NM_000125	206	359	13528	2.37802	1	0.222296	13.418
GOTERM_BP_FAT	GO:0060548~negative regulation of cell death	13	5.05837	0.00892781	BC052239, NM_003897, NM_004448, NM_014762, NM_004355, NM_000636, NM_000389, S81734, NM_001752, NM_000394, AF318382, NM_001540, NM_000125	206	360	13528	2.37141	1	0.225305	14.0449
GOTERM_BP_FAT	GO:0010740~positive regulation of protein kinase cascade	8	3.11284	0.0137738	NM_014349, NM_003810, NM_000163, NM_000799, AF318382, NM_004448, S81734, NM_001752	206	167	13528	3.14586	1	0.283696	20.8691
GOTERM_BP_FAT	GO:0009967~positive regulation of signal transduction	10	3.89105	0.0360605	NM_014349, NM_003810, NM_000163, NM_000799, AF318382, NM_004448, NM_006908, S81734, NM_001752, NM_000125	206	295	13528	2.2261	1	0.505805	46.1954
GOTERM_BP_FAT	GO:0042981~regulation of apoptosis	20	7.7821	0.0363034	NM_000163, BC052239, NM_003897, NM_004448, NM_014762, NM_004355, NM_000636, S81734, NM_018441, NM_000389, NM_001752, NM_000394, NM_003810, NM_002412, NM_007008, NM_183236, AF318382, NM_006908, NM_001540, NM_000125	206	804	13528	1.63358	1	0.500458	46.4237
GOTERM_BP_FAT	GO:0010627~regulation of protein kinase cascade	9	3.50195	0.0363183	NM_014349, NM_003810, NM_001633, NM_000163, NM_000799, AF318382, NM_004448, S81734, NM_001752	206	249	13528	2.37361	1	0.496819	46.4377
GOTERM_BP_FAT	GO:0043067~regulation of programmed cell death	20	7.7821	0.0395024	NM_000163, BC052239, NM_003897, NM_004448, NM_014762, NM_004355, NM_000636, S81734, NM_018441, NM_000389, NM_001752, NM_000394, NM_003810, NM_002412, NM_007008, NM_183236, AF318382, NM_006908, NM_001540, NM_000125	206	812	13528	1.61749	1	0.515491	49.3473
GOTERM_BP_FAT	GO:0010941~regulation of cell death	20	7.7821	0.0407539	NM_000163, BC052239, NM_003897, NM_004448, NM_014762, NM_004355, NM_000636, S81734, NM_018441, NM_000389, NM_001752, NM_000394, NM_003810, NM_002412, NM_007008, NM_183236, AF318382, NM_006908, NM_001540, NM_000125	206	815	13528	1.61153	1	0.512193	50.4497
GOTERM_BP_FAT	GO:0010647~positive regulation of cell communication	10	3.89105	0.0632669	NM_014349, NM_003810, NM_000163, NM_000799, AF318382, NM_004448, NM_006908, S81734, NM_001752, NM_000125	206	329	13528	1.99605	1	0.608615	66.812
GOTERM_BP_FAT	GO:0006916~anti-apoptosis	7	2.72374	0.0950848	NM_000394, NM_014762, NM_003897, NM_000636, S81734, NM_001540, NM_000125	206	206	13528	2.2315	1	0.70446	81.4774
GOTERM_BP_FAT	GO:0008219~cell death	14	5.44747	0.295608	NM_015675, NM_001924, NM_003897, NM_014762, NM_000636, NM_033027, S81734, NM_003810, NM_007008, NM_000799, AF318382, NM_006908, NM_001540, NM_004944	206	719	13528	1.27869	1	0.930883	99.7298
GOTERM_BP_FAT	GO:0016265~death	14	5.44747	0.304084	NM_015675, NM_001924, NM_003897, NM_014762, NM_000636, NM_033027, S81734, NM_003810, NM_007008, NM_000799, AF318382, NM_006908, NM_001540, NM_004944	206	724	13528	1.26986	1	0.933846	99.7797
GOTERM_BP_FAT	GO:0012501~programmed cell death	12	4.66926	0.322243	NM_003810, NM_015675, NM_007008, NM_001924, NM_000799, NM_014762, NM_003897, NM_006908, NM_000636, NM_033027, S81734, NM_004944	206	611	13528	1.28975	1	0.940812	99.859
GOTERM_BP_FAT	GO:0006915~apoptosis	11	4.28016	0.429163	NM_003810, NM_015675, NM_007008, NM_001924, NM_000799, NM_014762, NM_003897, NM_006908, NM_000636, NM_033027, NM_004944	206	602	13528	1.19995	1	0.976606	99.9922
Annotation Cluster 33	Enrichment Score: 1.2672827951188943
Category	Term	Count	%	PValue	Genes	List Total	Pop Hits	Pop Total	Fold Enrichment	Bonferroni	Benjamini	FDR
INTERPRO	IPR014716:Fibrinogen, alpha/beta/gamma chain, C-terminal globular, subdomain 1	3	1.16732	0.0409559	NM_000508, NM_003665, NM_014495	235	23	16659	9.24644	1	0.69745	45.1076
SMART	SM00186:FBG	3	1.16732	0.0430263	NM_000508, NM_003665, NM_014495	95	32	9079	8.95954	0.980043	0.728752	37.9612
UP_SEQ_FEATURE	domain:Fibrinogen C-terminal	3	1.16732	0.0653952	NM_000508, NM_003665, NM_014495	251	32	19113	7.13882	1	0.825948	63.9237
INTERPRO	IPR002181:Fibrinogen, alpha/beta/gamma chain, C-terminal globular	3	1.16732	0.074007	NM_000508, NM_003665, NM_014495	235	32	16659	6.64588	1	0.817049	66.8062
Annotation Cluster 34	Enrichment Score: 1.2582380031813136
Category	Term	Count	%	PValue	Genes	List Total	Pop Hits	Pop Total	Fold Enrichment	Bonferroni	Benjamini	FDR
GOTERM_BP_FAT	GO:0002449~lymphocyte mediated immunity	7	2.72374	0.000658832	NM_000567, NM_172369, NM_183236, NM_019111, NM_015991, NM_004355, NM_006120	206	70	13528	6.56699	0.67556	0.0679357	1.10607
GOTERM_BP_FAT	GO:0002250~adaptive immune response	7	2.72374	0.00109153	NM_000567, NM_172369, NM_183236, NM_019111, NM_015991, NM_004355, NM_006120	206	77	13528	5.96999	0.845158	0.0812937	1.82622
GOTERM_BP_FAT	GO:0002460~adaptive immune response based on somatic recombination of immune receptors built from immunoglobulin superfamily domains	7	2.72374	0.00109153	NM_000567, NM_172369, NM_183236, NM_019111, NM_015991, NM_004355, NM_006120	206	77	13528	5.96999	0.845158	0.0812937	1.82622
GOTERM_BP_FAT	GO:0016064~immunoglobulin mediated immune response	6	2.33463	0.00131729	NM_000567, NM_172369, NM_019111, NM_015991, NM_004355, NM_006120	206	54	13528	7.29666	0.894749	0.0829493	2.19999
GOTERM_BP_FAT	GO:0019724~B cell mediated immunity	6	2.33463	0.00155271	NM_000567, NM_172369, NM_019111, NM_015991, NM_004355, NM_006120	206	56	13528	7.03606	0.929637	0.0936226	2.58834
GOTERM_BP_FAT	GO:0002443~leukocyte mediated immunity	7	2.72374	0.00193463	NM_000567, NM_172369, NM_183236, NM_019111, NM_015991, NM_004355, NM_006120	206	86	13528	5.34522	0.963394	0.0981986	3.21527
GOTERM_BP_FAT	GO:0002252~immune effector process	8	3.11284	0.00430097	NM_000567, NM_172369, NM_183236, NM_019111, NM_015991, NM_004355, NM_003665, NM_006120	206	134	13528	3.92059	0.999365	0.157353	7.01583
GOTERM_BP_FAT	GO:0002495~antigen processing and presentation of peptide antigen via MHC class II	3	1.16732	0.00602537	NM_019111, NM_004355, NM_006120	206	8	13528	24.6262	0.999967	0.189953	9.69645
GOTERM_BP_FAT	GO:0019886~antigen processing and presentation of exogenous peptide antigen via MHC class II	3	1.16732	0.00602537	NM_019111, NM_004355, NM_006120	206	8	13528	24.6262	0.999967	0.189953	9.69645
GOTERM_BP_FAT	GO:0002478~antigen processing and presentation of exogenous peptide antigen	3	1.16732	0.0114868	NM_019111, NM_004355, NM_006120	206	11	13528	17.91	1	0.255113	17.7146
GOTERM_BP_FAT	GO:0019884~antigen processing and presentation of exogenous antigen	3	1.16732	0.0184475	NM_019111, NM_004355, NM_006120	206	14	13528	14.0721	1	0.353157	26.965
GOTERM_BP_FAT	GO:0050778~positive regulation of immune response	7	2.72374	0.0230773	NM_000567, NM_172369, NM_019111, NM_015991, NM_003665, NM_004843, NM_006120	206	145	13528	3.17027	1	0.408273	32.5662
GOTERM_MF_FAT	GO:0042287~MHC protein binding	3	1.16732	0.0512828	NM_019111, NM_004355, NM_006120	191	25	12983	8.15686	1	0.520801	53.444
GOTERM_CC_FAT	GO:0005770~late endosome	4	1.55642	0.0650094	NM_001063, NM_183236, NM_004355, NM_006120	212	56	12782	4.3066	1	0.471958	58.1709
GOTERM_BP_FAT	GO:0048002~antigen processing and presentation of peptide antigen	3	1.16732	0.0667804	NM_019111, NM_004355, NM_006120	206	28	13528	7.03606	1	0.617007	68.8514
GOTERM_CC_FAT	GO:0000323~lytic vacuole	6	2.33463	0.268745	NM_000169, NM_183236, NM_019111, NM_004355, NM_001752, NM_006120	212	211	12782	1.71448	1	0.883222	98.2723
GOTERM_CC_FAT	GO:0005764~lysosome	6	2.33463	0.268745	NM_000169, NM_183236, NM_019111, NM_004355, NM_001752, NM_006120	212	211	12782	1.71448	1	0.883222	98.2723
GOTERM_BP_FAT	GO:0042110~T cell activation	4	1.55642	0.298481	NM_183236, AF318382, NM_004355, NM_006120	206	126	13528	2.08476	1	0.932194	99.7478
GOTERM_BP_FAT	GO:0045321~leukocyte activation	6	2.33463	0.304951	NM_183236, AF318382, NM_004355, NM_001300, NM_002215, NM_006120	206	242	13528	1.62818	1	0.933676	99.7843
SP_PIR_KEYWORDS	lysosome	4	1.55642	0.305963	NM_000169, NM_183236, NM_004355, NM_006120	251	149	19235	2.05727	1	0.845041	99.3728
GOTERM_BP_FAT	GO:0046649~lymphocyte activation	5	1.94553	0.355995	NM_183236, AF318382, NM_004355, NM_001300, NM_006120	206	199	13528	1.65	1	0.952891	99.9405
GOTERM_CC_FAT	GO:0005773~vacuole	6	2.33463	0.402768	NM_000169, NM_183236, NM_019111, NM_004355, NM_001752, NM_006120	212	252	12782	1.43553	1	0.948224	99.8749
SP_PIR_KEYWORDS	endosome	4	1.55642	0.511425	NM_183236, NM_004355, NM_003725, NM_006120	251	209	19235	1.46667	1	0.951236	99.9952
GOTERM_CC_FAT	GO:0005768~endosome	6	2.33463	0.598038	NM_001063, NM_183236, NM_004355, NM_003725, NM_000340, NM_006120	212	315	12782	1.14843	1	0.98989	99.9993
GOTERM_BP_FAT	GO:0051094~positive regulation of developmental process	5	1.94553	0.610974	AF318382, NM_004355, NM_001741, NM_014495, NM_006120	206	278	13528	1.18111	1	0.995286	100
GOTERM_BP_FAT	GO:0045597~positive regulation of cell differentiation	4	1.55642	0.678051	AF318382, NM_004355, NM_001741, NM_006120	206	229	13528	1.14707	1	0.997814	100
GOTERM_BP_FAT	GO:0015031~protein transport	7	2.72374	0.976829	NM_020816, NM_183236, NM_004355, NM_003944, NM_001565, NM_014445, NM_006120	206	762	13528	0.603267	1	1	100
GOTERM_BP_FAT	GO:0045184~establishment of protein localization	7	2.72374	0.978388	NM_020816, NM_183236, NM_004355, NM_003944, NM_001565, NM_014445, NM_006120	206	769	13528	0.597775	1	1	100
GOTERM_BP_FAT	GO:0008104~protein localization	8	3.11284	0.98268	NM_020816, NM_183236, NM_014762, NM_004355, NM_003944, NM_001565, NM_014445, NM_006120	206	882	13528	0.595645	1	1	100
SP_PIR_KEYWORDS	protein transport	3	1.16732	0.987779	NM_020816, NM_003944, NM_014445	251	485	19235	0.474021	1	0.999999	100
Annotation Cluster 35	Enrichment Score: 1.2280371757429958
Category	Term	Count	%	PValue	Genes	List Total	Pop Hits	Pop Total	Fold Enrichment	Bonferroni	Benjamini	FDR
GOTERM_BP_FAT	GO:0006575~cellular amino acid derivative metabolic process	7	2.72374	0.040747	NM_000163, NM_000482, NM_145740, NM_000636, NM_000055, NM_145792, NM_003986	206	166	13528	2.76921	1	0.515692	50.4436
GOTERM_BP_FAT	GO:0006518~peptide metabolic process	4	1.55642	0.046213	NM_052890, NM_145740, NM_000636, NM_145792	206	53	13528	4.95622	1	0.543698	54.9996
GOTERM_BP_FAT	GO:0006749~glutathione metabolic process	3	1.16732	0.0667804	NM_145740, NM_000636, NM_145792	206	28	13528	7.03606	1	0.617007	68.8514
GOTERM_BP_FAT	GO:0006790~sulfur metabolic process	5	1.94553	0.0973516	NM_000163, NM_145740, NM_133504, NM_000636, NM_145792	206	115	13528	2.85521	1	0.710815	82.245
Annotation Cluster 36	Enrichment Score: 1.2180211206957559
Category	Term	Count	%	PValue	Genes	List Total	Pop Hits	Pop Total	Fold Enrichment	Bonferroni	Benjamini	FDR
GOTERM_CC_FAT	GO:0005739~mitochondrion	33	12.8405	0.000928452	NM_005838, NM_005622, NM_006406, NM_001752, NM_004332, NM_080661, NM_031279, NM_000781, NM_021126, NM_000784, NM_015424, NM_001513, NM_001966, NM_017888, NM_006821, NM_003689, NM_006003, NM_000163, NM_006476, NM_176866, NM_000531, NM_005518, NM_000636, NM_004545, S81734, NM_018441, NM_005984, NM_023934, NM_145792, NM_007193, NM_006117, NM_138452, NM_001398	212	1087	12782	1.83041	0.205017	0.0282719	1.19719
SP_PIR_KEYWORDS	mitochondrion	21	8.17121	0.00623781	NM_006821, NM_005838, NM_005622, NM_006003, NM_006476, NM_176866, NM_000531, NM_000636, NM_005518, NM_004545, NM_005984, NM_080661, NM_145792, NM_031279, NM_000781, NM_021126, NM_000784, NM_006117, NM_001398, NM_004574, NM_017888	251	832	19235	1.93426	0.911774	0.096212	8.32229
SP_PIR_KEYWORDS	transit peptide	14	5.44747	0.00979195	NM_006821, NM_006003, NM_005622, NM_000531, NM_176866, NM_000636, NM_005518, NM_005984, NM_000781, NM_000784, NM_006117, NM_001398, NM_006214, NM_017888	251	476	19235	2.25393	0.978028	0.123357	12.7719
UP_SEQ_FEATURE	transit peptide:Mitochondrion	13	5.05837	0.0204914	NM_006821, NM_006003, NM_005622, NM_000531, NM_176866, NM_005518, NM_000636, NM_005984, NM_000781, NM_000784, NM_006117, NM_001398, NM_017888	251	467	19113	2.11974	0.999999	0.532618	26.8102
KEGG_PATHWAY	hsa00650:Butanoate metabolism	4	1.55642	0.0291569	NM_005622, NM_005518, NM_001966, NM_017888	102	34	5085	5.86505	0.978651	0.183282	29.1493
GOTERM_CC_FAT	GO:0005743~mitochondrial inner membrane	11	4.28016	0.0307911	NM_000781, NM_006003, NM_000784, NM_006476, NM_000531, NM_000636, NM_005518, NM_004545, NM_138452, NM_005984, NM_145792	212	306	12782	2.16738	0.999558	0.348947	33.3371
GOTERM_CC_FAT	GO:0019866~organelle inner membrane	11	4.28016	0.0468963	NM_000781, NM_006003, NM_000784, NM_006476, NM_000531, NM_000636, NM_005518, NM_004545, NM_138452, NM_005984, NM_145792	212	329	12782	2.01586	0.999993	0.431607	46.3555
GOTERM_CC_FAT	GO:0031967~organelle envelope	17	6.61479	0.0513355	NM_006003, NM_007348, NM_006476, NM_000531, NM_000636, NM_000055, NM_005518, NM_004545, NM_005984, NM_001752, NM_005063, NM_145792, NM_000781, NM_000784, NM_007008, NM_152635, NM_138452	212	620	12782	1.65318	0.999998	0.446602	49.5064
GOTERM_CC_FAT	GO:0031975~envelope	17	6.61479	0.0525595	NM_006003, NM_007348, NM_006476, NM_000531, NM_000636, NM_000055, NM_005518, NM_004545, NM_005984, NM_001752, NM_005063, NM_145792, NM_000781, NM_000784, NM_007008, NM_152635, NM_138452	212	622	12782	1.64786	0.999998	0.44	50.3447
GOTERM_CC_FAT	GO:0031090~organelle membrane	26	10.1167	0.0609384	NM_001086, NM_014762, NM_001752, NM_000781, NM_000784, NM_007008, NM_080670, NM_006003, NM_007348, NM_006476, NM_000531, NM_000636, NM_005518, NM_002668, NM_004545, NM_005984, NM_005063, NM_006120, NM_145792, NM_006894, NM_183236, AF318382, NM_152338, NM_138452, NM_138288, NM_021095	212	1096	12782	1.4303	1	0.476428	55.7469
GOTERM_CC_FAT	GO:0005740~mitochondrial envelope	12	4.66926	0.0872822	NM_000781, NM_006003, NM_000784, NM_006476, NM_000531, NM_000636, NM_005518, NM_004545, NM_138452, NM_005984, NM_001752, NM_145792	212	419	12782	1.72675	1	0.566337	69.4006
GOTERM_CC_FAT	GO:0031966~mitochondrial membrane	11	4.28016	0.117635	NM_000781, NM_006003, NM_000784, NM_006476, NM_000531, NM_000636, NM_005518, NM_004545, NM_138452, NM_005984, NM_145792	212	394	12782	1.68329	1	0.668458	80.264
GOTERM_CC_FAT	GO:0044429~mitochondrial part	14	5.44747	0.185381	NM_006003, NM_005622, NM_006476, NM_000531, NM_000636, NM_005518, NM_004545, NM_005984, NM_001752, NM_145792, NM_000781, NM_000784, NM_138452, NM_017888	212	595	12782	1.41865	1	0.78447	92.9949
GOTERM_CC_FAT	GO:0005759~mitochondrial matrix	6	2.33463	0.321065	NM_005622, NM_000784, NM_000531, NM_000636, NM_005518, NM_017888	212	227	12782	1.59363	1	0.919298	99.3402
GOTERM_CC_FAT	GO:0031980~mitochondrial lumen	6	2.33463	0.321065	NM_005622, NM_000784, NM_000531, NM_000636, NM_005518, NM_017888	212	227	12782	1.59363	1	0.919298	99.3402
GOTERM_CC_FAT	GO:0044455~mitochondrial membrane part	4	1.55642	0.34069	NM_000781, NM_006003, NM_006476, NM_004545	212	125	12782	1.92936	1	0.928512	99.5489
SP_PIR_KEYWORDS	mitochondrion inner membrane	4	1.55642	0.460735	NM_006003, NM_006476, NM_004545, NM_005984	251	193	19235	1.58826	1	0.928142	99.9811
KEGG_PATHWAY	hsa00190:Oxidative phosphorylation	4	1.55642	0.480394	NM_006003, NM_006476, NM_176866, NM_004545	102	130	5085	1.53394	1	0.918178	99.9511
Annotation Cluster 37	Enrichment Score: 1.200385842214928
Category	Term	Count	%	PValue	Genes	List Total	Pop Hits	Pop Total	Fold Enrichment	Bonferroni	Benjamini	FDR
GOTERM_BP_FAT	GO:0043086~negative regulation of catalytic activity	11	4.28016	0.00969737	NM_015675, NM_001924, NM_000169, NM_016237, AF318382, NM_014762, NM_000040, NM_032527, NM_000389, NM_002812, NM_014495	206	277	13528	2.60783	1	0.238794	15.1643
GOTERM_BP_FAT	GO:0044092~negative regulation of molecular function	12	4.66926	0.0130077	NM_015675, NM_001924, NM_000169, NM_016237, AF318382, NM_014762, NM_000040, NM_032527, NM_000389, NM_002812, NM_001752, NM_014495	206	334	13528	2.3594	1	0.276823	19.8253
GOTERM_BP_FAT	GO:0006469~negative regulation of protein kinase activity	5	1.94553	0.0430896	NM_015675, NM_001924, AF318382, NM_032527, NM_000389	206	87	13528	3.77413	1	0.525194	52.4469
GOTERM_BP_FAT	GO:0033673~negative regulation of kinase activity	5	1.94553	0.0477934	NM_015675, NM_001924, AF318382, NM_032527, NM_000389	206	90	13528	3.64833	1	0.552596	56.2416
GOTERM_BP_FAT	GO:0051348~negative regulation of transferase activity	5	1.94553	0.0580196	NM_015675, NM_001924, AF318382, NM_032527, NM_000389	206	96	13528	3.42031	1	0.58841	63.5311
KEGG_PATHWAY	hsa04115:p53 signaling pathway	4	1.55642	0.152072	NM_015675, NM_001924, NM_000389, NM_000602	102	68	5085	2.93253	1	0.575901	85.3544
GOTERM_BP_FAT	GO:0051726~regulation of cell cycle	8	3.11284	0.239416	NM_015675, NM_000860, BC052239, NM_001924, NM_173354, AF318382, NM_006161, NM_000389	206	331	13528	1.58719	1	0.900001	99.0133
KEGG_PATHWAY	hsa04110:Cell cycle	4	1.55642	0.454507	NM_015675, NM_001924, NM_016237, NM_000389	102	125	5085	1.59529	1	0.908144	99.9139
Annotation Cluster 38	Enrichment Score: 1.1872301127938751
Category	Term	Count	%	PValue	Genes	List Total	Pop Hits	Pop Total	Fold Enrichment	Bonferroni	Benjamini	FDR
GOTERM_MF_FAT	GO:0030246~carbohydrate binding	13	5.05837	0.00602922	NM_002625, NM_012168, NM_016509, NM_133504, NM_000638, NM_000624, NM_052890, NM_003278, NM_000412, NM_152338, NM_003665, NM_198492, NM_000185	191	354	12983	2.49621	0.959692	0.135811	8.40765
GOTERM_MF_FAT	GO:0005539~glycosaminoglycan binding	6	2.33463	0.0548101	NM_052890, NM_133504, NM_000638, NM_000624, NM_000412, NM_000185	191	140	12983	2.91316	1	0.535824	55.8954
GOTERM_MF_FAT	GO:0030247~polysaccharide binding	6	2.33463	0.0758035	NM_052890, NM_133504, NM_000638, NM_000624, NM_000412, NM_000185	191	154	12983	2.64833	1	0.622229	68.171
GOTERM_MF_FAT	GO:0001871~pattern binding	6	2.33463	0.0758035	NM_052890, NM_133504, NM_000638, NM_000624, NM_000412, NM_000185	191	154	12983	2.64833	1	0.622229	68.171
GOTERM_MF_FAT	GO:0008201~heparin binding	4	1.55642	0.191566	NM_000638, NM_000624, NM_000412, NM_000185	191	103	12983	2.63976	1	0.876451	95.4417
SP_PIR_KEYWORDS	heparin-binding	3	1.16732	0.206919	NM_000638, NM_000412, NM_000185	251	65	19235	3.53693	1	0.728454	96.0015
Annotation Cluster 39	Enrichment Score: 1.1870987212448478
Category	Term	Count	%	PValue	Genes	List Total	Pop Hits	Pop Total	Fold Enrichment	Bonferroni	Benjamini	FDR
UP_SEQ_FEATURE	glycosylation site:O-linked (Gal...)	3	1.16732	0.00577399	NM_172369, NM_000090, NM_015991	251	9	19113	25.3825	0.982436	0.285968	8.35926
SP_PIR_KEYWORDS	hydroxylysine	3	1.16732	0.0611394	NM_172369, NM_000090, NM_015991	251	31	19235	7.41614	1	0.434057	58.3578
SP_PIR_KEYWORDS	triple helix	3	1.16732	0.0611394	NM_172369, NM_000090, NM_015991	251	31	19235	7.41614	1	0.434057	58.3578
SP_PIR_KEYWORDS	hydroxylation	4	1.55642	0.0651264	NM_172369, NM_000090, NM_015991, NM_003665	251	71	19235	4.31738	1	0.440468	60.7474
SP_PIR_KEYWORDS	hydroxyproline	3	1.16732	0.0832934	NM_172369, NM_000090, NM_015991	251	37	19235	6.21352	1	0.490778	70.1103
SP_PIR_KEYWORDS	collagen	4	1.55642	0.126584	NM_172369, NM_000090, NM_015991, NM_003665	251	95	19235	3.22667	1	0.59562	84.7319
INTERPRO	IPR008160:Collagen triple helix repeat	3	1.16732	0.330708	NM_172369, NM_000090, NM_015991	235	84	16659	2.53176	1	0.996784	99.6846
Annotation Cluster 40	Enrichment Score: 1.1581041193474513
Category	Term	Count	%	PValue	Genes	List Total	Pop Hits	Pop Total	Fold Enrichment	Bonferroni	Benjamini	FDR
GOTERM_BP_FAT	GO:0050994~regulation of lipid catabolic process	5	1.94553	0.000589373	NM_001443, NM_000482, AF318382, NM_000040, NM_014495	206	26	13528	12.6288	0.634667	0.0693991	0.990003
GOTERM_BP_FAT	GO:0060191~regulation of lipase activity	6	2.33463	0.0103119	NM_000482, NM_004573, NM_000040, NM_001741, S81734, NM_014495	206	87	13528	4.52896	1	0.244985	16.0484
GOTERM_BP_FAT	GO:0009894~regulation of catabolic process	5	1.94553	0.0580196	NM_001443, NM_000482, AF318382, NM_000040, NM_014495	206	96	13528	3.42031	1	0.58841	63.5311
GOTERM_BP_FAT	GO:0010517~regulation of phospholipase activity	4	1.55642	0.0928934	NM_004573, NM_001741, S81734, NM_014495	206	71	13528	3.69971	1	0.700811	80.7056
GOTERM_BP_FAT	GO:0060193~positive regulation of lipase activity	4	1.55642	0.105167	NM_000482, NM_004573, NM_001741, S81734	206	75	13528	3.50239	1	0.727448	84.6684
GOTERM_BP_FAT	GO:0051336~regulation of hydrolase activity	9	3.50195	0.140794	NM_001443, NM_000482, NM_002412, NM_014762, NM_004573, NM_000040, NM_001741, S81734, NM_014495	206	337	13528	1.7538	1	0.796091	92.2766
GOTERM_BP_FAT	GO:0010863~positive regulation of phospholipase C activity	3	1.16732	0.258644	NM_004573, NM_001741, S81734	206	65	13528	3.03092	1	0.910286	99.3595
GOTERM_BP_FAT	GO:0007202~activation of phospholipase C activity	3	1.16732	0.258644	NM_004573, NM_001741, S81734	206	65	13528	3.03092	1	0.910286	99.3595
GOTERM_BP_FAT	GO:0010518~positive regulation of phospholipase activity	3	1.16732	0.281164	NM_004573, NM_001741, S81734	206	69	13528	2.85521	1	0.923819	99.6194
GOTERM_BP_FAT	GO:0051345~positive regulation of hydrolase activity	5	1.94553	0.287637	NM_001443, NM_000482, NM_004573, NM_001741, S81734	206	179	13528	1.83435	1	0.927289	99.6733
Annotation Cluster 41	Enrichment Score: 1.1412947584358597
Category	Term	Count	%	PValue	Genes	List Total	Pop Hits	Pop Total	Fold Enrichment	Bonferroni	Benjamini	FDR
GOTERM_BP_FAT	GO:0042330~taxis	7	2.72374	0.035015	NM_005218, NM_002302, NM_004887, NM_001565, NM_006908, NM_002668, NM_000185	206	160	13528	2.87306	1	0.499323	45.202
GOTERM_BP_FAT	GO:0006935~chemotaxis	7	2.72374	0.035015	NM_005218, NM_002302, NM_004887, NM_001565, NM_006908, NM_002668, NM_000185	206	160	13528	2.87306	1	0.499323	45.202
GOTERM_BP_FAT	GO:0007610~behavior	13	5.05837	0.0539323	NM_001332, NM_002302, NM_004887, NM_000055, NM_000636, NM_005252, NM_002668, NM_000781, NM_005218, NM_001882, NM_006908, NM_001565, NM_000185	206	469	13528	1.82027	1	0.573906	60.7665
GOTERM_BP_FAT	GO:0007626~locomotory behavior	8	3.11284	0.123649	NM_005218, NM_002302, NM_004887, NM_001565, NM_006908, NM_000636, NM_002668, NM_000185	206	274	13528	1.91737	1	0.76428	89.22
SP_PIR_KEYWORDS	chemotaxis	3	1.16732	0.240424	NM_002302, NM_001565, NM_000185	251	72	19235	3.19306	1	0.768138	97.8042
Annotation Cluster 42	Enrichment Score: 1.0128813082080168
Category	Term	Count	%	PValue	Genes	List Total	Pop Hits	Pop Total	Fold Enrichment	Bonferroni	Benjamini	FDR
GOTERM_BP_FAT	GO:0051259~protein oligomerization	7	2.72374	0.0492696	NM_000394, NM_001385, NM_014298, NM_000531, NM_000636, S81734, NM_001752	206	174	13528	2.64189	1	0.556969	57.3724
GOTERM_BP_FAT	GO:0070271~protein complex biogenesis	13	5.05837	0.0829126	NM_001385, NM_000508, NM_000531, NM_004355, NM_006944, NM_000636, S81734, NM_001752, NM_006120, NM_000394, NM_014298, NM_024803, NM_006908	206	505	13528	1.69051	1	0.67094	76.7923
GOTERM_BP_FAT	GO:0006461~protein complex assembly	13	5.05837	0.0829126	NM_001385, NM_000508, NM_000531, NM_004355, NM_006944, NM_000636, S81734, NM_001752, NM_006120, NM_000394, NM_014298, NM_024803, NM_006908	206	505	13528	1.69051	1	0.67094	76.7923
GOTERM_BP_FAT	GO:0065003~macromolecular complex assembly	15	5.83658	0.134014	NM_001385, NM_000482, NM_000508, NM_000531, NM_000040, NM_004355, NM_000636, NM_006944, S81734, NM_001752, NM_006120, NM_000394, NM_014298, NM_024803, NM_006908	206	665	13528	1.48128	1	0.782694	91.1811
GOTERM_BP_FAT	GO:0043933~macromolecular complex subunit organization	15	5.83658	0.189943	NM_001385, NM_000482, NM_000508, NM_000531, NM_000040, NM_004355, NM_000636, NM_006944, S81734, NM_001752, NM_006120, NM_000394, NM_014298, NM_024803, NM_006908	206	710	13528	1.38739	1	0.853981	97.1419
Annotation Cluster 43	Enrichment Score: 0.9835632011810423
Category	Term	Count	%	PValue	Genes	List Total	Pop Hits	Pop Total	Fold Enrichment	Bonferroni	Benjamini	FDR
GOTERM_MF_FAT	GO:0019838~growth factor binding	7	2.72374	0.00441117	NM_000163, AF318382, NM_000597, NM_000596, NM_000090, NM_004970, NM_004448	191	105	12983	4.53159	0.904394	0.122271	6.2184
GOTERM_MF_FAT	GO:0005520~insulin-like growth factor binding	4	1.55642	0.00559787	AF318382, NM_000597, NM_000596, NM_004970	191	25	12983	10.8758	0.949249	0.138466	7.82872
GOTERM_BP_FAT	GO:0043434~response to peptide hormone stimulus	7	2.72374	0.0298552	NM_000348, NM_000163, NM_002625, AF318382, NM_002591, NM_000596, NM_005518	206	154	13528	2.985	1	0.456134	40.0416
BIOCARTA	h_ghrelinPathway:Ghrelin: Regulation of Food Intake and Energy Homeostasis	3	1.16732	0.0379984	NM_000597, NM_000596, NM_004970	36	13	1437	9.21154	0.980013	0.858623	35.0001
GOTERM_BP_FAT	GO:0032870~cellular response to hormone stimulus	6	2.33463	0.0517781	NM_000163, AF318382, NM_000597, NM_000596, NM_005252, NM_004125	206	133	13528	2.96255	1	0.57202	59.2313
GOTERM_BP_FAT	GO:0032868~response to insulin stimulus	5	1.94553	0.0654365	NM_000163, NM_002625, AF318382, NM_002591, NM_000596	206	100	13528	3.2835	1	0.612275	68.0856
GOTERM_BP_FAT	GO:0007169~transmembrane receptor protein tyrosine kinase signaling pathway	6	2.33463	0.252806	NM_000163, NM_005211, AF318382, NM_000596, NM_004448, NM_033027	206	224	13528	1.75902	1	0.907602	99.2688
GOTERM_BP_FAT	GO:0032869~cellular response to insulin stimulus	3	1.16732	0.275536	NM_000163, AF318382, NM_000596	206	68	13528	2.8972	1	0.92182	99.5659
GOTERM_BP_FAT	GO:0001558~regulation of cell growth	5	1.94553	0.339783	NM_007008, AF318382, NM_000597, NM_000596, NM_000389	206	194	13528	1.69252	1	0.94662	99.9094
GOTERM_BP_FAT	GO:0045927~positive regulation of growth	3	1.16732	0.342607	NM_000163, AF318382, NM_000596	206	80	13528	2.46262	1	0.947576	99.9158
GOTERM_BP_FAT	GO:0032535~regulation of cellular component size	5	1.94553	0.590809	NM_007008, AF318382, NM_000596, NM_006908, NM_000389	206	271	13528	1.21162	1	0.994435	100
GOTERM_BP_FAT	GO:0040008~regulation of growth	6	2.33463	0.592401	NM_000163, NM_007008, AF318382, NM_000597, NM_000596, NM_000389	206	341	13528	1.15548	1	0.994462	100
GOTERM_BP_FAT	GO:0008361~regulation of cell size	4	1.55642	0.607188	NM_007008, AF318382, NM_000596, NM_000389	206	206	13528	1.27514	1	0.995107	100
Annotation Cluster 44	Enrichment Score: 0.9806090962815509
Category	Term	Count	%	PValue	Genes	List Total	Pop Hits	Pop Total	Fold Enrichment	Bonferroni	Benjamini	FDR
UP_SEQ_FEATURE	nucleotide phosphate-binding region:FAD	4	1.55642	0.0457066	NM_006894, NM_001917, NM_014762, NM_016518	251	61	19113	4.99327	1	0.715202	50.6021
SP_PIR_KEYWORDS	FAD	5	1.94553	0.0615819	NM_006894, NM_001917, NM_014762, NM_016518, NM_015533	251	114	19235	3.36112	1	0.429065	58.6296
SP_PIR_KEYWORDS	Flavoprotein	3	1.16732	0.406201	NM_006894, NM_001917, NM_016518	251	107	19235	2.1486	1	0.907374	99.9281
Annotation Cluster 45	Enrichment Score: 0.903338685307801
Category	Term	Count	%	PValue	Genes	List Total	Pop Hits	Pop Total	Fold Enrichment	Bonferroni	Benjamini	FDR
GOTERM_BP_FAT	GO:0006469~negative regulation of protein kinase activity	5	1.94553	0.0430896	NM_015675, NM_001924, AF318382, NM_032527, NM_000389	206	87	13528	3.77413	1	0.525194	52.4469
GOTERM_BP_FAT	GO:0043549~regulation of kinase activity	11	4.28016	0.0456349	NM_000163, NM_015675, NM_002625, NM_001924, AF318382, NM_004448, NM_004355, NM_032527, NM_006908, NM_001741, NM_000389	206	357	13528	2.02344	1	0.542577	54.5371
GOTERM_BP_FAT	GO:0033673~negative regulation of kinase activity	5	1.94553	0.0477934	NM_015675, NM_001924, AF318382, NM_032527, NM_000389	206	90	13528	3.64833	1	0.552596	56.2416
GOTERM_BP_FAT	GO:0043085~positive regulation of catalytic activity	14	5.44747	0.0531813	NM_001443, NM_015675, NM_000482, NM_000163, NM_002625, NM_016237, NM_004448, NM_004355, NM_001741, S81734, AF318382, NM_004573, NM_006908, NM_002812	206	520	13528	1.76804	1	0.575275	60.2376
GOTERM_BP_FAT	GO:0051338~regulation of transferase activity	11	4.28016	0.0574738	NM_000163, NM_015675, NM_002625, NM_001924, AF318382, NM_004448, NM_004355, NM_032527, NM_006908, NM_001741, NM_000389	206	372	13528	1.94185	1	0.588043	63.1728
GOTERM_BP_FAT	GO:0051348~negative regulation of transferase activity	5	1.94553	0.0580196	NM_015675, NM_001924, AF318382, NM_032527, NM_000389	206	96	13528	3.42031	1	0.58841	63.5311
GOTERM_BP_FAT	GO:0044093~positive regulation of molecular function	15	5.83658	0.0621814	NM_001443, NM_015675, NM_000482, NM_000163, NM_002625, NM_016237, NM_004448, NM_004355, NM_001741, S81734, NM_001752, AF318382, NM_004573, NM_006908, NM_002812	206	586	13528	1.68097	1	0.608273	66.1569
GOTERM_BP_FAT	GO:0033674~positive regulation of kinase activity	8	3.11284	0.0624714	NM_000163, NM_015675, NM_002625, AF318382, NM_004448, NM_004355, NM_006908, NM_001741	206	231	13528	2.27428	1	0.606914	66.3331
GOTERM_BP_FAT	GO:0051347~positive regulation of transferase activity	8	3.11284	0.0728285	NM_000163, NM_015675, NM_002625, AF318382, NM_004448, NM_004355, NM_006908, NM_001741	206	240	13528	2.189	1	0.638306	72.0885
GOTERM_BP_FAT	GO:0042325~regulation of phosphorylation	12	4.66926	0.0975331	NM_000163, NM_015675, NM_002625, NM_001924, NM_000799, AF318382, NM_004448, NM_004355, NM_032527, NM_006908, NM_001741, NM_000389	206	466	13528	1.69107	1	0.708982	82.3052
GOTERM_BP_FAT	GO:0051174~regulation of phosphorus metabolic process	12	4.66926	0.119555	NM_000163, NM_015675, NM_002625, NM_001924, NM_000799, AF318382, NM_004448, NM_004355, NM_032527, NM_006908, NM_001741, NM_000389	206	485	13528	1.62482	1	0.75639	88.3379
GOTERM_BP_FAT	GO:0019220~regulation of phosphate metabolic process	12	4.66926	0.119555	NM_000163, NM_015675, NM_002625, NM_001924, NM_000799, AF318382, NM_004448, NM_004355, NM_032527, NM_006908, NM_001741, NM_000389	206	485	13528	1.62482	1	0.75639	88.3379
GOTERM_BP_FAT	GO:0045859~regulation of protein kinase activity	9	3.50195	0.154015	NM_000163, NM_015675, NM_001924, AF318382, NM_004448, NM_004355, NM_032527, NM_001741, NM_000389	206	345	13528	1.71313	1	0.811862	94.055
GOTERM_BP_FAT	GO:0007243~protein kinase cascade	9	3.50195	0.199483	NM_000163, NM_015675, NM_002625, NM_003407, NM_173354, AF318382, NM_004448, NM_004355, NM_006406	206	370	13528	1.59738	1	0.866107	97.6598
GOTERM_BP_FAT	GO:0032147~activation of protein kinase activity	4	1.55642	0.249174	NM_000163, NM_015675, AF318382, NM_001741	206	114	13528	2.30421	1	0.906017	99.2065
GOTERM_BP_FAT	GO:0045860~positive regulation of protein kinase activity	6	2.33463	0.249756	NM_000163, NM_015675, AF318382, NM_004448, NM_004355, NM_001741	206	223	13528	1.7669	1	0.905546	99.2168
GOTERM_BP_FAT	GO:0007242~intracellular signaling cascade	21	8.17121	0.442444	NM_003332, NM_015675, NM_000163, NM_002625, NM_003407, NM_173354, NM_000040, NM_004448, NM_014762, NM_006406, NM_004355, NM_001741, S81734, NM_016084, NM_152495, NM_183236, AF318382, NM_004573, NM_006908, NM_004125, NM_000125	206	1256	13528	1.09798	1	0.979088	99.9948
GOTERM_BP_FAT	GO:0043406~positive regulation of MAP kinase activity	3	1.16732	0.459386	NM_000163, NM_004448, NM_004355	206	102	13528	1.93147	1	0.982135	99.9969
GOTERM_BP_FAT	GO:0000165~MAPKKK cascade	4	1.55642	0.529965	NM_000163, NM_015675, AF318382, NM_004355	206	184	13528	1.42761	1	0.99	99.9997
GOTERM_BP_FAT	GO:0043405~regulation of MAP kinase activity	3	1.16732	0.633408	NM_000163, NM_004448, NM_004355	206	141	13528	1.39723	1	0.996307	100
Annotation Cluster 46	Enrichment Score: 0.8887853883261427
Category	Term	Count	%	PValue	Genes	List Total	Pop Hits	Pop Total	Fold Enrichment	Bonferroni	Benjamini	FDR
SP_PIR_KEYWORDS	serine esterase	3	1.16732	0.0509661	NM_006821, NM_001266, NM_000055	251	28	19235	8.21073	1	0.39795	51.6353
GOTERM_MF_FAT	GO:0004091~carboxylesterase activity	4	1.55642	0.166067	NM_006821, NM_001086, NM_001266, NM_000055	191	96	12983	2.83224	1	0.84905	92.8443
UP_SEQ_FEATURE	active site:Charge relay system	5	1.94553	0.254729	NM_006821, NM_031213, NM_001266, NM_000055, NM_004332	251	196	19113	1.94254	1	0.997158	98.8111
Annotation Cluster 47	Enrichment Score: 0.8737648448022519
Category	Term	Count	%	PValue	Genes	List Total	Pop Hits	Pop Total	Fold Enrichment	Bonferroni	Benjamini	FDR
GOTERM_BP_FAT	GO:0045638~negative regulation of myeloid cell differentiation	3	1.16732	0.0753705	NM_003407, NM_172369, NM_001741	206	30	13528	6.56699	1	0.642835	73.3521
GOTERM_BP_FAT	GO:0045596~negative regulation of cell differentiation	7	2.72374	0.110648	NM_003407, NM_007008, NM_000567, NM_172369, NM_004355, NM_000636, NM_001741	206	216	13528	2.12819	1	0.741605	86.1785
GOTERM_BP_FAT	GO:0045637~regulation of myeloid cell differentiation	3	1.16732	0.286789	NM_003407, NM_172369, NM_001741	206	70	13528	2.81442	1	0.927483	99.6667
Annotation Cluster 48	Enrichment Score: 0.8729904752398394
Category	Term	Count	%	PValue	Genes	List Total	Pop Hits	Pop Total	Fold Enrichment	Bonferroni	Benjamini	FDR
SP_PIR_KEYWORDS	GTP binding	5	1.94553	0.0112644	NM_001402, NM_183236, NM_002591, NM_006908, NM_004125	251	67	19235	5.71892	0.987666	0.132194	14.5559
SP_PIR_KEYWORDS	prenylated cysteine	3	1.16732	0.0355791	NM_183236, NM_006908, NM_004125	251	23	19235	9.99567	0.999999	0.302615	39.5324
SP_PIR_KEYWORDS	prenylation	4	1.55642	0.33005	NM_016084, NM_183236, NM_006908, NM_004125	251	156	19235	1.96496	1	0.860161	99.6159
UP_SEQ_FEATURE	lipid moiety-binding region:S-geranylgeranyl cysteine	3	1.16732	0.386309	NM_183236, NM_006908, NM_004125	251	102	19113	2.23963	1	0.999701	99.9364
SP_PIR_KEYWORDS	lipoprotein	7	2.72374	0.844558	NM_016084, NM_000482, NM_183236, NM_000040, NM_006908, NM_004125, NM_001803	251	642	19235	0.835567	1	0.998675	100
Annotation Cluster 49	Enrichment Score: 0.8721096900088479
Category	Term	Count	%	PValue	Genes	List Total	Pop Hits	Pop Total	Fold Enrichment	Bonferroni	Benjamini	FDR
GOTERM_BP_FAT	GO:0006766~vitamin metabolic process	5	1.94553	0.0270121	NM_000781, NM_014298, AK023341, NM_000670, NM_005746, NM_003986	206	75	13528	4.37799	1	0.442694	37.0062
GOTERM_BP_FAT	GO:0006767~water-soluble vitamin metabolic process	3	1.16732	0.122721	NM_014298, AK023341, NM_005746, NM_003986	206	40	13528	4.92524	1	0.763728	89.0258
GOTERM_BP_FAT	GO:0044271~nitrogen compound biosynthetic process	5	1.94553	0.72978	NM_014298, AK023341, NM_006476, NM_000531, NM_005746, NM_003986	206	325	13528	1.01031	1	0.998902	100
Annotation Cluster 50	Enrichment Score: 0.8516874144347454
Category	Term	Count	%	PValue	Genes	List Total	Pop Hits	Pop Total	Fold Enrichment	Bonferroni	Benjamini	FDR
GOTERM_BP_FAT	GO:0046579~positive regulation of Ras protein signal transduction	3	1.16732	0.0238494	NM_000799, NM_004448, NM_006908	206	16	13528	12.3131	1	0.414584	33.4599
GOTERM_BP_FAT	GO:0051057~positive regulation of small GTPase mediated signal transduction	3	1.16732	0.0267635	NM_000799, NM_004448, NM_006908	206	17	13528	11.5888	1	0.443739	36.734
GOTERM_BP_FAT	GO:0051056~regulation of small GTPase mediated signal transduction	4	1.55642	0.739063	NM_002885, NM_000799, NM_004448, NM_006908	206	252	13528	1.04238	1	0.999065	100
GOTERM_BP_FAT	GO:0046578~regulation of Ras protein signal transduction	3	1.16732	0.830902	NM_000799, NM_004448, NM_006908	206	210	13528	0.938141	1	0.999837	100
Annotation Cluster 51	Enrichment Score: 0.8461818326316011
Category	Term	Count	%	PValue	Genes	List Total	Pop Hits	Pop Total	Fold Enrichment	Bonferroni	Benjamini	FDR
GOTERM_BP_FAT	GO:0010740~positive regulation of protein kinase cascade	8	3.11284	0.0137738	NM_014349, NM_003810, NM_000163, NM_000799, AF318382, NM_004448, S81734, NM_001752	206	167	13528	3.14586	1	0.283696	20.8691
GOTERM_BP_FAT	GO:0043123~positive regulation of I-kappaB kinase/NF-kappaB cascade	3	1.16732	0.433824	NM_014349, NM_003810, S81734	206	97	13528	2.03103	1	0.977524	99.9932
GOTERM_BP_FAT	GO:0043122~regulation of I-kappaB kinase/NF-kappaB cascade	3	1.16732	0.484269	NM_014349, NM_003810, S81734	206	107	13528	1.84121	1	0.985303	99.9986
Annotation Cluster 52	Enrichment Score: 0.8378054857767355
Category	Term	Count	%	PValue	Genes	List Total	Pop Hits	Pop Total	Fold Enrichment	Bonferroni	Benjamini	FDR
GOTERM_BP_FAT	GO:0006094~gluconeogenesis	3	1.16732	0.0545743	NM_002625, NM_002591, NM_004024	206	25	13528	7.88039	1	0.57507	61.2134
GOTERM_BP_FAT	GO:0019319~hexose biosynthetic process	3	1.16732	0.0797905	NM_002625, NM_002591, NM_004024	206	31	13528	6.35515	1	0.661819	75.4222
GOTERM_BP_FAT	GO:0006006~glucose metabolic process	6	2.33463	0.0832688	NM_002625, AF318382, NM_002591, NM_004024, NM_014445, NM_001976	206	153	13528	2.57529	1	0.669838	76.9439
GOTERM_BP_FAT	GO:0046364~monosaccharide biosynthetic process	3	1.16732	0.107847	NM_002625, NM_002591, NM_004024	206	37	13528	5.32459	1	0.734445	85.4251
GOTERM_BP_FAT	GO:0006090~pyruvate metabolic process	3	1.16732	0.132898	NM_002625, NM_002591, NM_004024	206	42	13528	4.69071	1	0.781779	90.9874
GOTERM_BP_FAT	GO:0046165~alcohol biosynthetic process	3	1.16732	0.143259	NM_002625, NM_002591, NM_004024	206	44	13528	4.47749	1	0.800174	92.6422
GOTERM_BP_FAT	GO:0019318~hexose metabolic process	6	2.33463	0.167067	NM_002625, AF318382, NM_002591, NM_004024, NM_014445, NM_001976	206	192	13528	2.05218	1	0.82523	95.4271
GOTERM_BP_FAT	GO:0005996~monosaccharide metabolic process	6	2.33463	0.247251	NM_002625, AF318382, NM_002591, NM_004024, NM_014445, NM_001976	206	222	13528	1.77486	1	0.906182	99.1715
GOTERM_BP_FAT	GO:0034637~cellular carbohydrate biosynthetic process	3	1.16732	0.281164	NM_002625, NM_002591, NM_004024	206	69	13528	2.85521	1	0.923819	99.6194
GOTERM_BP_FAT	GO:0016051~carbohydrate biosynthetic process	3	1.16732	0.484269	NM_002625, NM_002591, NM_004024	206	107	13528	1.84121	1	0.985303	99.9986
Annotation Cluster 53	Enrichment Score: 0.8181959871937511
Category	Term	Count	%	PValue	Genes	List Total	Pop Hits	Pop Total	Fold Enrichment	Bonferroni	Benjamini	FDR
GOTERM_BP_FAT	GO:0009628~response to abiotic stimulus	11	4.28016	0.0538065	NM_000394, NM_145200, NM_000597, NM_000090, NM_006908, NM_000636, NM_001741, NM_000389, NM_005252, NM_001752, NM_001540	206	368	13528	1.96296	1	0.576324	60.6784
GOTERM_BP_FAT	GO:0009314~response to radiation	6	2.33463	0.187345	NM_145200, NM_000090, NM_000636, NM_000389, NM_005252, NM_001752	206	200	13528	1.9701	1	0.851171	96.9832
GOTERM_BP_FAT	GO:0009416~response to light stimulus	4	1.55642	0.348285	NM_145200, NM_000389, NM_005252, NM_001752	206	138	13528	1.90348	1	0.949451	99.9272
Annotation Cluster 54	Enrichment Score: 0.7837420738960857
Category	Term	Count	%	PValue	Genes	List Total	Pop Hits	Pop Total	Fold Enrichment	Bonferroni	Benjamini	FDR
GOTERM_BP_FAT	GO:0003013~circulatory system process	6	2.33463	0.151679	NM_005622, NM_000799, NM_000518, NM_001565, NM_000636, NM_001741	206	186	13528	2.11838	1	0.808469	93.7718
GOTERM_BP_FAT	GO:0008015~blood circulation	6	2.33463	0.151679	NM_005622, NM_000799, NM_000518, NM_001565, NM_000636, NM_001741	206	186	13528	2.11838	1	0.808469	93.7718
GOTERM_BP_FAT	GO:0008217~regulation of blood pressure	4	1.55642	0.193607	NM_005622, NM_000518, NM_000636, NM_001741	206	100	13528	2.6268	1	0.858432	97.3524
Annotation Cluster 55	Enrichment Score: 0.774622768259643
Category	Term	Count	%	PValue	Genes	List Total	Pop Hits	Pop Total	Fold Enrichment	Bonferroni	Benjamini	FDR
GOTERM_CC_FAT	GO:0044432~endoplasmic reticulum part	13	5.05837	0.0126198	NM_000482, NM_007348, NM_001086, NM_001266, NM_014762, NM_000055, NM_002668, NM_006120, NM_006894, NM_007008, NM_019111, AF318382, NM_138288	212	347	12782	2.2588	0.956584	0.178035	15.1829
GOTERM_CC_FAT	GO:0005789~endoplasmic reticulum membrane	8	3.11284	0.158123	NM_006894, NM_007348, NM_001086, NM_007008, AF318382, NM_014762, NM_002668, NM_138288	212	269	12782	1.79308	1	0.735142	89.2662
GOTERM_CC_FAT	GO:0042175~nuclear envelope-endoplasmic reticulum network	8	3.11284	0.192834	NM_006894, NM_007348, NM_001086, NM_007008, AF318382, NM_014762, NM_002668, NM_138288	212	284	12782	1.69838	1	0.789082	93.7819
GOTERM_CC_FAT	GO:0012505~endomembrane system	15	5.83658	0.41644	NM_080670, NM_007348, NM_001086, NM_014762, NM_000055, NM_002668, NM_005063, NM_006894, NM_007008, NM_152635, NM_183236, AF318382, NM_152338, NM_138288, NM_021095	212	782	12782	1.1565	1	0.951372	99.9073
UP_SEQ_FEATURE	topological domain:Lumenal	5	1.94553	0.835802	NM_007348, NM_001086, NM_007008, NM_138288, NM_006120	251	444	19113	0.857516	1	1	100
Annotation Cluster 56	Enrichment Score: 0.772822436141662
Category	Term	Count	%	PValue	Genes	List Total	Pop Hits	Pop Total	Fold Enrichment	Bonferroni	Benjamini	FDR
SP_PIR_KEYWORDS	GTP binding	5	1.94553	0.0112644	NM_001402, NM_183236, NM_002591, NM_006908, NM_004125	251	67	19235	5.71892	0.987666	0.132194	14.5559
GOTERM_MF_FAT	GO:0003924~GTPase activity	9	3.50195	0.0124747	NM_016084, NM_001402, NM_002885, NM_024803, NM_183236, NM_006908, S81734, NM_004574, NM_004125	191	211	12983	2.89936	0.998726	0.234044	16.6649
SP_PIR_KEYWORDS	methylation	9	3.50195	0.0140742	NM_016084, NM_000394, NM_001402, NM_001063, NM_183236, NM_002137, NM_006908, NM_000120, NM_004125	251	242	19235	2.85	0.995912	0.149348	17.8666
SP_PIR_KEYWORDS	gtp-binding	8	3.11284	0.138282	NM_016084, NM_001402, NM_024803, NM_183236, NM_002591, NM_006908, NM_004574, NM_017888	251	329	19235	1.86343	1	0.611956	87.339
GOTERM_MF_FAT	GO:0005525~GTP binding	9	3.50195	0.179457	NM_016084, NM_001402, NM_024803, NM_183236, NM_002591, NM_006908, S81734, NM_004574, NM_017888	191	372	12983	1.64453	1	0.867308	94.3432
UP_SEQ_FEATURE	nucleotide phosphate-binding region:GTP	7	2.72374	0.191414	NM_016084, NM_001402, NM_024803, NM_183236, NM_002591, NM_006908, NM_004574	251	295	19113	1.80689	1	0.987245	95.9357
SP_PIR_KEYWORDS	P-loop	4	1.55642	0.191875	NM_002625, NM_183236, NM_002591, NM_006908	251	116	19235	2.64253	1	0.714185	94.8093
GOTERM_MF_FAT	GO:0019001~guanyl nucleotide binding	9	3.50195	0.197766	NM_016084, NM_001402, NM_024803, NM_183236, NM_002591, NM_006908, S81734, NM_004574, NM_017888	191	382	12983	1.60148	1	0.880857	95.9239
GOTERM_MF_FAT	GO:0032561~guanyl ribonucleotide binding	9	3.50195	0.197766	NM_016084, NM_001402, NM_024803, NM_183236, NM_002591, NM_006908, S81734, NM_004574, NM_017888	191	382	12983	1.60148	1	0.880857	95.9239
SP_PIR_KEYWORDS	prenylation	4	1.55642	0.33005	NM_016084, NM_183236, NM_006908, NM_004125	251	156	19235	1.96496	1	0.860161	99.6159
GOTERM_MF_FAT	GO:0017076~purine nucleotide binding	24	9.33852	0.87619	NM_020816, NM_005622, NM_004321, NM_002625, BC052239, NM_173354, NM_004448, NM_014762, S81734, NM_006120, NM_015533, NM_006894, NM_001402, NM_016084, NM_005211, NM_024803, NM_183236, NM_019111, NM_002591, NM_178170, NM_006908, NM_004574, AL833276, NM_017888	191	1918	12983	0.850559	1	0.999995	100
SP_PIR_KEYWORDS	nucleotide-binding	18	7.00389	0.891913	NM_020816, NM_005622, NM_004321, NM_002625, BC052239, NM_173354, NM_004448, NM_015533, NM_001402, NM_016084, NM_005211, NM_024803, NM_183236, NM_002591, NM_178170, NM_006908, NM_004574, NM_017888	251	1686	19235	0.818151	1	0.999375	100
GOTERM_MF_FAT	GO:0032553~ribonucleotide binding	22	8.56031	0.912851	NM_020816, NM_005622, NM_004321, NM_002625, BC052239, NM_173354, NM_004448, S81734, NM_006120, NM_015533, NM_001402, NM_016084, NM_005211, NM_024803, NM_183236, NM_019111, NM_002591, NM_178170, NM_006908, AL833276, NM_004574, NM_017888	191	1836	12983	0.814501	1	0.999999	100
GOTERM_MF_FAT	GO:0032555~purine ribonucleotide binding	22	8.56031	0.912851	NM_020816, NM_005622, NM_004321, NM_002625, BC052239, NM_173354, NM_004448, S81734, NM_006120, NM_015533, NM_001402, NM_016084, NM_005211, NM_024803, NM_183236, NM_019111, NM_002591, NM_178170, NM_006908, AL833276, NM_004574, NM_017888	191	1836	12983	0.814501	1	0.999999	100
Annotation Cluster 57	Enrichment Score: 0.7275148234368873
Category	Term	Count	%	PValue	Genes	List Total	Pop Hits	Pop Total	Fold Enrichment	Bonferroni	Benjamini	FDR
GOTERM_BP_FAT	GO:0060191~regulation of lipase activity	6	2.33463	0.0103119	NM_000482, NM_004573, NM_000040, NM_001741, S81734, NM_014495	206	87	13528	4.52896	1	0.244985	16.0484
GOTERM_BP_FAT	GO:0006644~phospholipid metabolic process	3	1.16732	0.786521	NM_000482, NM_004573, NM_014495	206	190	13528	1.03689	1	0.999582	100
GOTERM_BP_FAT	GO:0019637~organophosphate metabolic process	3	1.16732	0.809856	NM_000482, NM_004573, NM_014495	206	200	13528	0.985049	1	0.999743	100
Annotation Cluster 58	Enrichment Score: 0.6514941205607723
Category	Term	Count	%	PValue	Genes	List Total	Pop Hits	Pop Total	Fold Enrichment	Bonferroni	Benjamini	FDR
GOTERM_BP_FAT	GO:0015718~monocarboxylic acid transport	4	1.55642	0.0399457	NM_001443, NM_003049, NM_001818, NM_021095	206	50	13528	5.25359	1	0.51218	49.7404
GOTERM_BP_FAT	GO:0046942~carboxylic acid transport	6	2.33463	0.0729447	NM_001443, NM_003049, NM_001818, NM_005984, NM_006841, NM_021095	206	147	13528	2.6804	1	0.63603	72.1474
GOTERM_BP_FAT	GO:0015849~organic acid transport	6	2.33463	0.0746138	NM_001443, NM_003049, NM_001818, NM_005984, NM_006841, NM_021095	206	148	13528	2.66229	1	0.641816	72.9817
SP_PIR_KEYWORDS	ion transport	12	4.66926	0.132626	NM_001063, NM_021614, NM_006476, NM_003049, NM_173596, AL162054, NM_018043, NM_182847, NM_006672, NM_006841, NM_021095, NM_021098	251	578	19235	1.59101	1	0.607691	86.135
GOTERM_MF_FAT	GO:0015293~symporter activity	5	1.94553	0.141459	NM_080670, NM_003049, NM_006841, NM_000340, NM_021095	191	137	12983	2.4808	1	0.814975	89.084
SP_PIR_KEYWORDS	Sodium	4	1.55642	0.191875	NM_003049, NM_182847, NM_006841, NM_021095	251	116	19235	2.64253	1	0.714185	94.8093
SP_PIR_KEYWORDS	Sodium transport	4	1.55642	0.191875	NM_003049, NM_182847, NM_006841, NM_021095	251	116	19235	2.64253	1	0.714185	94.8093
GOTERM_MF_FAT	GO:0031402~sodium ion binding	4	1.55642	0.245075	NM_003049, NM_182847, NM_006841, NM_021095	191	117	12983	2.32389	1	0.927125	98.3139
GOTERM_BP_FAT	GO:0006814~sodium ion transport	4	1.55642	0.315072	NM_003049, NM_182847, NM_006841, NM_021095	206	130	13528	2.02061	1	0.937598	99.8316
GOTERM_BP_FAT	GO:0030001~metal ion transport	9	3.50195	0.408162	NM_001063, NM_021614, NM_003049, NM_173596, AL162054, NM_182847, NM_006841, NM_021095, NM_021098	206	465	13528	1.27103	1	0.97061	99.9857
SP_PIR_KEYWORDS	Symport	3	1.16732	0.424224	NM_003049, NM_006841, NM_021095	251	111	19235	2.07117	1	0.914732	99.9531
GOTERM_BP_FAT	GO:0006812~cation transport	10	3.89105	0.461798	NM_001063, NM_021614, NM_006476, NM_003049, NM_173596, AL162054, NM_182847, NM_006841, NM_021095, NM_021098	206	553	13528	1.18752	1	0.98238	99.9971
GOTERM_MF_FAT	GO:0046873~metal ion transmembrane transporter activity	6	2.33463	0.526736	NM_001063, NM_021614, NM_173596, AL162054, NM_182847, NM_021098	191	328	12983	1.24342	1	0.995983	99.9981
GOTERM_BP_FAT	GO:0015672~monovalent inorganic cation transport	6	2.33463	0.530231	NM_021614, NM_006476, NM_003049, NM_182847, NM_006841, NM_021095	206	318	13528	1.23905	1	0.98987	99.9997
GOTERM_MF_FAT	GO:0031420~alkali metal ion binding	4	1.55642	0.652168	NM_003049, NM_182847, NM_006841, NM_021095	191	228	12983	1.19252	1	0.999375	100
Annotation Cluster 59	Enrichment Score: 0.6460899161482587
Category	Term	Count	%	PValue	Genes	List Total	Pop Hits	Pop Total	Fold Enrichment	Bonferroni	Benjamini	FDR
SP_PIR_KEYWORDS	Isomerase	4	1.55642	0.205161	NM_006117, NM_001513, NM_001398, NM_001966	251	120	19235	2.55445	1	0.730224	95.8766
GOTERM_BP_FAT	GO:0016054~organic acid catabolic process	4	1.55642	0.237038	NM_001513, NM_005989, NM_001398, NM_001966	206	111	13528	2.36648	1	0.899638	98.9599
GOTERM_BP_FAT	GO:0046395~carboxylic acid catabolic process	4	1.55642	0.237038	NM_001513, NM_005989, NM_001398, NM_001966	206	111	13528	2.36648	1	0.899638	98.9599
Annotation Cluster 60	Enrichment Score: 0.621270095302865
Category	Term	Count	%	PValue	Genes	List Total	Pop Hits	Pop Total	Fold Enrichment	Bonferroni	Benjamini	FDR
SP_PIR_KEYWORDS	dioxygenase	3	1.16732	0.211679	NM_001084, NM_006214, NM_003986	251	66	19235	3.48334	1	0.732428	96.3221
GOTERM_MF_FAT	GO:0016702~oxidoreductase activity, acting on single donors with incorporation of molecular oxygen, incorporation of two atoms of oxygen	3	1.16732	0.251544	NM_001084, NM_006214, NM_003986	191	66	12983	3.08972	1	0.929536	98.512
GOTERM_MF_FAT	GO:0016701~oxidoreductase activity, acting on single donors with incorporation of molecular oxygen	3	1.16732	0.256979	NM_001084, NM_006214, NM_003986	191	67	12983	3.0436	1	0.930975	98.6614
Annotation Cluster 61	Enrichment Score: 0.6083960224453816
Category	Term	Count	%	PValue	Genes	List Total	Pop Hits	Pop Total	Fold Enrichment	Bonferroni	Benjamini	FDR
SP_PIR_KEYWORDS	Lectin	5	1.94553	0.152887	NM_003278, NM_016509, NM_003665, NM_152338, NM_198492	251	159	19235	2.40986	1	0.640075	90.0142
GOTERM_MF_FAT	GO:0005529~sugar binding	6	2.33463	0.157655	NM_003278, NM_002625, NM_016509, NM_003665, NM_152338, NM_198492	191	195	12983	2.0915	1	0.844205	91.7215
SMART	SM00034:CLECT	3	1.16732	0.208356	NM_003278, NM_016509, NM_198492	95	82	9079	3.49641	1	0.968749	92.0839
UP_SEQ_FEATURE	domain:C-type lectin	3	1.16732	0.27659	NM_003278, NM_016509, NM_198492	251	79	19113	2.89167	1	0.998122	99.241
INTERPRO	IPR018378:C-type lectin, conserved site	3	1.16732	0.320401	NM_003278, NM_016509, NM_198492	235	82	16659	2.59351	1	0.996615	99.6073
INTERPRO	IPR001304:C-type lectin	3	1.16732	0.320401	NM_003278, NM_016509, NM_198492	235	82	16659	2.59351	1	0.996615	99.6073
INTERPRO	IPR016186:C-type lectin-like	3	1.16732	0.386473	NM_003278, NM_016509, NM_198492	235	95	16659	2.23861	1	0.998868	99.9094
Annotation Cluster 62	Enrichment Score: 0.5649535768029667
Category	Term	Count	%	PValue	Genes	List Total	Pop Hits	Pop Total	Fold Enrichment	Bonferroni	Benjamini	FDR
GOTERM_BP_FAT	GO:0010740~positive regulation of protein kinase cascade	8	3.11284	0.0137738	NM_014349, NM_003810, NM_000163, NM_000799, AF318382, NM_004448, S81734, NM_001752	206	167	13528	3.14586	1	0.283696	20.8691
GOTERM_BP_FAT	GO:0032269~negative regulation of cellular protein metabolic process	6	2.33463	0.138621	NM_000482, NM_016237, AF318382, NM_000624, NM_002812, NM_014494	206	180	13528	2.189	1	0.792632	91.9402
GOTERM_BP_FAT	GO:0051248~negative regulation of protein metabolic process	6	2.33463	0.154785	NM_000482, NM_016237, AF318382, NM_000624, NM_002812, NM_014494	206	187	13528	2.10706	1	0.811737	94.1457
GOTERM_BP_FAT	GO:0050731~positive regulation of peptidyl-tyrosine phosphorylation	3	1.16732	0.1591	NM_000163, NM_000799, AF318382	206	47	13528	4.1917	1	0.817492	94.6301
GOTERM_BP_FAT	GO:0050730~regulation of peptidyl-tyrosine phosphorylation	3	1.16732	0.275536	NM_000163, NM_000799, AF318382	206	68	13528	2.8972	1	0.92182	99.5659
GOTERM_BP_FAT	GO:0032268~regulation of cellular protein metabolic process	10	3.89105	0.292076	NM_000163, NM_000482, NM_012168, NM_000799, NM_016237, AF318382, NM_000624, NM_002812, NM_014494, NM_001540	206	474	13528	1.38544	1	0.929039	99.706
GOTERM_BP_FAT	GO:0031401~positive regulation of protein modification process	5	1.94553	0.314737	NM_000163, NM_000799, NM_016237, AF318382, NM_002812	206	187	13528	1.75588	1	0.938858	99.8302
GOTERM_BP_FAT	GO:0001934~positive regulation of protein amino acid phosphorylation	3	1.16732	0.391643	NM_000163, NM_000799, AF318382	206	89	13528	2.21359	1	0.966018	99.9772
GOTERM_BP_FAT	GO:0042327~positive regulation of phosphorylation	3	1.16732	0.433824	NM_000163, NM_000799, AF318382	206	97	13528	2.03103	1	0.977524	99.9932
GOTERM_BP_FAT	GO:0010562~positive regulation of phosphorus metabolic process	3	1.16732	0.44924	NM_000163, NM_000799, AF318382	206	100	13528	1.9701	1	0.980423	99.9957
GOTERM_BP_FAT	GO:0045937~positive regulation of phosphate metabolic process	3	1.16732	0.44924	NM_000163, NM_000799, AF318382	206	100	13528	1.9701	1	0.980423	99.9957
GOTERM_BP_FAT	GO:0031399~regulation of protein modification process	6	2.33463	0.465824	NM_000163, NM_012168, NM_000799, NM_016237, AF318382, NM_002812	206	295	13528	1.33566	1	0.982694	99.9975
GOTERM_BP_FAT	GO:0032270~positive regulation of cellular protein metabolic process	5	1.94553	0.471476	NM_000163, NM_000799, NM_016237, AF318382, NM_002812	206	233	13528	1.40923	1	0.983336	99.9979
GOTERM_BP_FAT	GO:0051247~positive regulation of protein metabolic process	5	1.94553	0.50475	NM_000163, NM_000799, NM_016237, AF318382, NM_002812	206	243	13528	1.35123	1	0.987478	99.9993
GOTERM_BP_FAT	GO:0001932~regulation of protein amino acid phosphorylation	3	1.16732	0.741091	NM_000163, NM_000799, AF318382	206	173	13528	1.13878	1	0.999083	100
Annotation Cluster 63	Enrichment Score: 0.5261199806877953
Category	Term	Count	%	PValue	Genes	List Total	Pop Hits	Pop Total	Fold Enrichment	Bonferroni	Benjamini	FDR
GOTERM_BP_FAT	GO:0030203~glycosaminoglycan metabolic process	3	1.16732	0.202675	NM_052890, NM_133504, NM_002215	206	55	13528	3.58199	1	0.869457	97.8124
GOTERM_BP_FAT	GO:0006022~aminoglycan metabolic process	3	1.16732	0.258644	NM_052890, NM_133504, NM_002215	206	65	13528	3.03092	1	0.910286	99.3595
GOTERM_BP_FAT	GO:0005976~polysaccharide metabolic process	3	1.16732	0.503661	NM_052890, NM_133504, NM_002215	206	111	13528	1.77486	1	0.987507	99.9993
Annotation Cluster 64	Enrichment Score: 0.5232351134718917
Category	Term	Count	%	PValue	Genes	List Total	Pop Hits	Pop Total	Fold Enrichment	Bonferroni	Benjamini	FDR
GOTERM_CC_FAT	GO:0043195~terminal button	3	1.16732	0.0634724	NM_145200, NM_001741, NM_000125	212	25	12782	7.23509	1	0.476854	57.2705
GOTERM_CC_FAT	GO:0043679~nerve terminal	3	1.16732	0.124177	NM_145200, NM_001741, NM_000125	212	37	12782	4.88858	1	0.676745	82.0794
GOTERM_CC_FAT	GO:0033267~axon part	3	1.16732	0.223936	NM_145200, NM_001741, NM_000125	212	54	12782	3.34958	1	0.832895	96.2643
GOTERM_CC_FAT	GO:0044463~cell projection part	6	2.33463	0.343867	NM_145200, NM_012168, NM_001741, NM_000340, NM_021095, NM_000125	212	234	12782	1.54596	1	0.921026	99.5763
GOTERM_CC_FAT	GO:0043005~neuron projection	6	2.33463	0.670092	NM_145200, NM_012168, NM_183236, NM_001741, NM_021098, NM_000125	212	342	12782	1.05776	1	0.993733	99.9999
GOTERM_CC_FAT	GO:0042995~cell projection	11	4.28016	0.72072	NM_145200, NM_007008, NM_012168, NM_183236, NM_004448, NM_006908, NM_001741, NM_000340, NM_021095, NM_021098, NM_000125	212	697	12782	0.951531	1	0.996023	100
GOTERM_CC_FAT	GO:0030424~axon	3	1.16732	0.74184	NM_145200, NM_001741, NM_000125	212	159	12782	1.13759	1	0.996871	100
Annotation Cluster 65	Enrichment Score: 0.5006710013015356
Category	Term	Count	%	PValue	Genes	List Total	Pop Hits	Pop Total	Fold Enrichment	Bonferroni	Benjamini	FDR
GOTERM_BP_FAT	GO:0045580~regulation of T cell differentiation	3	1.16732	0.180685	NM_004448, NM_004355, NM_006120	206	51	13528	3.86294	1	0.842748	96.5377
GOTERM_BP_FAT	GO:0051249~regulation of lymphocyte activation	5	1.94553	0.187101	NM_004448, NM_004355, NM_000389, NM_004843, NM_006120	206	148	13528	2.21858	1	0.852287	96.9678
GOTERM_BP_FAT	GO:0002694~regulation of leukocyte activation	5	1.94553	0.244192	NM_004448, NM_004355, NM_000389, NM_004843, NM_006120	206	166	13528	1.97801	1	0.904061	99.1128
GOTERM_BP_FAT	GO:0045619~regulation of lymphocyte differentiation	3	1.16732	0.247389	NM_004448, NM_004355, NM_006120	206	63	13528	3.12714	1	0.905242	99.174
GOTERM_BP_FAT	GO:0050865~regulation of cell activation	5	1.94553	0.274128	NM_004448, NM_004355, NM_000389, NM_004843, NM_006120	206	175	13528	1.87628	1	0.921541	99.5514
GOTERM_BP_FAT	GO:0051251~positive regulation of lymphocyte activation	3	1.16732	0.433824	NM_004355, NM_000389, NM_006120	206	97	13528	2.03103	1	0.977524	99.9932
GOTERM_BP_FAT	GO:0002696~positive regulation of leukocyte activation	3	1.16732	0.479349	NM_004355, NM_000389, NM_006120	206	106	13528	1.85858	1	0.984627	99.9984
GOTERM_BP_FAT	GO:0050867~positive regulation of cell activation	3	1.16732	0.503661	NM_004355, NM_000389, NM_006120	206	111	13528	1.77486	1	0.987507	99.9993
GOTERM_BP_FAT	GO:0050863~regulation of T cell activation	3	1.16732	0.531855	NM_004448, NM_004355, NM_006120	206	117	13528	1.68384	1	0.989917	99.9997
Annotation Cluster 66	Enrichment Score: 0.45188939712041704
Category	Term	Count	%	PValue	Genes	List Total	Pop Hits	Pop Total	Fold Enrichment	Bonferroni	Benjamini	FDR
SP_PIR_KEYWORDS	nuclease	4	1.55642	0.159735	NM_006730, NM_003730, NM_004944, NM_080663	251	106	19235	2.89183	1	0.646146	91.0786
SP_PIR_KEYWORDS	Endonuclease	3	1.16732	0.202171	NM_006730, NM_003730, NM_004944	251	64	19235	3.59219	1	0.729633	95.6559
GOTERM_MF_FAT	GO:0004518~nuclease activity	4	1.55642	0.408345	NM_006730, NM_003730, NM_004944, NM_080663	191	158	12983	1.72086	1	0.985338	99.951
GOTERM_MF_FAT	GO:0004519~endonuclease activity	3	1.16732	0.431617	NM_006730, NM_003730, NM_004944	191	100	12983	2.03921	1	0.987064	99.9727
GOTERM_BP_FAT	GO:0044265~cellular macromolecule catabolic process	7	2.72374	0.966737	NM_006730, NM_003407, NM_012168, NM_016237, NM_002812, NM_003730, NM_004944	206	725	13528	0.634054	1	1	100
Annotation Cluster 67	Enrichment Score: 0.44504253354109313
Category	Term	Count	%	PValue	Genes	List Total	Pop Hits	Pop Total	Fold Enrichment	Bonferroni	Benjamini	FDR
GOTERM_BP_FAT	GO:0030334~regulation of cell migration	5	1.94553	0.254111	NM_007008, AF318382, NM_001565, NM_006908, NM_014495	206	169	13528	1.9429	1	0.90682	99.2901
GOTERM_BP_FAT	GO:0040012~regulation of locomotion	5	1.94553	0.332069	NM_007008, AF318382, NM_001565, NM_006908, NM_014495	206	192	13528	1.71015	1	0.944095	99.8898
GOTERM_BP_FAT	GO:0051270~regulation of cell motion	5	1.94553	0.335502	NM_007008, AF318382, NM_001565, NM_006908, NM_014495	206	193	13528	1.70129	1	0.945456	99.899
GOTERM_BP_FAT	GO:0030335~positive regulation of cell migration	3	1.16732	0.391643	AF318382, NM_001565, NM_014495	206	89	13528	2.21359	1	0.966018	99.9772
GOTERM_BP_FAT	GO:0051272~positive regulation of cell motion	3	1.16732	0.438989	AF318382, NM_001565, NM_014495	206	98	13528	2.0103	1	0.978537	99.9942
GOTERM_BP_FAT	GO:0040017~positive regulation of locomotion	3	1.16732	0.438989	AF318382, NM_001565, NM_014495	206	98	13528	2.0103	1	0.978537	99.9942
Annotation Cluster 68	Enrichment Score: 0.36799070872774364
Category	Term	Count	%	PValue	Genes	List Total	Pop Hits	Pop Total	Fold Enrichment	Bonferroni	Benjamini	FDR
GOTERM_BP_FAT	GO:0001775~cell activation	8	3.11284	0.147942	NM_000508, NM_183236, AF318382, NM_000090, NM_004355, NM_001300, NM_002215, NM_006120	206	287	13528	1.83052	1	0.807432	93.2923
GOTERM_BP_FAT	GO:0042110~T cell activation	4	1.55642	0.298481	NM_183236, AF318382, NM_004355, NM_006120	206	126	13528	2.08476	1	0.932194	99.7478
GOTERM_BP_FAT	GO:0045321~leukocyte activation	6	2.33463	0.304951	NM_183236, AF318382, NM_004355, NM_001300, NM_002215, NM_006120	206	242	13528	1.62818	1	0.933676	99.7843
GOTERM_BP_FAT	GO:0046649~lymphocyte activation	5	1.94553	0.355995	NM_183236, AF318382, NM_004355, NM_001300, NM_006120	206	199	13528	1.65	1	0.952891	99.9405
GOTERM_BP_FAT	GO:0030098~lymphocyte differentiation	3	1.16732	0.464418	NM_004355, NM_001300, NM_006120	206	103	13528	1.91272	1	0.982665	99.9973
GOTERM_BP_FAT	GO:0030097~hemopoiesis	5	1.94553	0.484764	NM_000799, NM_004355, NM_000636, NM_001300, NM_006120	206	236	13528	1.39131	1	0.985161	99.9986
GOTERM_BP_FAT	GO:0048534~hemopoietic or lymphoid organ development	5	1.94553	0.557782	NM_000799, NM_004355, NM_000636, NM_001300, NM_006120	206	260	13528	1.26288	1	0.992085	99.9999
GOTERM_BP_FAT	GO:0002521~leukocyte differentiation	3	1.16732	0.593305	NM_004355, NM_001300, NM_006120	206	131	13528	1.50389	1	0.994436	100
GOTERM_BP_FAT	GO:0002520~immune system development	5	1.94553	0.605274	NM_000799, NM_004355, NM_000636, NM_001300, NM_006120	206	276	13528	1.18967	1	0.995145	100
GOTERM_BP_FAT	GO:0051094~positive regulation of developmental process	5	1.94553	0.610974	AF318382, NM_004355, NM_001741, NM_014495, NM_006120	206	278	13528	1.18111	1	0.995286	100
GOTERM_BP_FAT	GO:0045597~positive regulation of cell differentiation	4	1.55642	0.678051	AF318382, NM_004355, NM_001741, NM_006120	206	229	13528	1.14707	1	0.997814	100
Annotation Cluster 69	Enrichment Score: 0.36542293950891186
Category	Term	Count	%	PValue	Genes	List Total	Pop Hits	Pop Total	Fold Enrichment	Bonferroni	Benjamini	FDR
GOTERM_MF_FAT	GO:0005125~cytokine activity	5	1.94553	0.318638	NM_003810, AK023341, NM_033439, NM_004887, NM_005746, NM_001565	191	195	12983	1.74292	1	0.966473	99.6196
SP_PIR_KEYWORDS	cytokine	4	1.55642	0.417751	NM_003810, NM_033439, NM_004887, NM_001565	251	181	19235	1.69356	1	0.912852	99.9453
KEGG_PATHWAY	hsa04060:Cytokine-cytokine receptor interaction	6	2.33463	0.601888	NM_003810, NM_000163, NM_005211, NM_000799, NM_004887, NM_001565	102	262	5085	1.14167	1	0.957185	99.9978
Annotation Cluster 70	Enrichment Score: 0.35766050172584773
Category	Term	Count	%	PValue	Genes	List Total	Pop Hits	Pop Total	Fold Enrichment	Bonferroni	Benjamini	FDR
GOTERM_BP_FAT	GO:0051146~striated muscle cell differentiation	3	1.16732	0.38627	AL162054, NM_004448, NM_021098	206	88	13528	2.23875	1	0.964399	99.9736
GOTERM_BP_FAT	GO:0007517~muscle organ development	5	1.94553	0.397864	AL162054, NM_004448, NM_001565, NM_014445, NM_021098	206	211	13528	1.55616	1	0.967877	99.9809
GOTERM_BP_FAT	GO:0042692~muscle cell differentiation	3	1.16732	0.550039	AL162054, NM_004448, NM_021098	206	121	13528	1.62818	1	0.991513	99.9999
Annotation Cluster 71	Enrichment Score: 0.34457472415290497
Category	Term	Count	%	PValue	Genes	List Total	Pop Hits	Pop Total	Fold Enrichment	Bonferroni	Benjamini	FDR
SP_PIR_KEYWORDS	gtp-binding	8	3.11284	0.138282	NM_016084, NM_001402, NM_024803, NM_183236, NM_002591, NM_006908, NM_004574, NM_017888	251	329	19235	1.86343	1	0.611956	87.339
UP_SEQ_FEATURE	nucleotide phosphate-binding region:GTP	7	2.72374	0.191414	NM_016084, NM_001402, NM_024803, NM_183236, NM_002591, NM_006908, NM_004574	251	295	19113	1.80689	1	0.987245	95.9357
SP_PIR_KEYWORDS	prenylation	4	1.55642	0.33005	NM_016084, NM_183236, NM_006908, NM_004125	251	156	19235	1.96496	1	0.860161	99.6159
UP_SEQ_FEATURE	short sequence motif:Effector region	3	1.16732	0.353492	NM_016084, NM_183236, NM_006908	251	95	19113	2.40466	1	0.999404	99.8605
INTERPRO	IPR013753:Ras	3	1.16732	0.526361	NM_016084, NM_183236, NM_006908	235	125	16659	1.70134	1	0.999945	99.9978
INTERPRO	IPR001806:Ras GTPase	3	1.16732	0.568025	NM_016084, NM_183236, NM_006908	235	135	16659	1.57532	1	0.999978	99.9994
UP_SEQ_FEATURE	propeptide:Removed in mature form	4	1.55642	0.578574	NM_016084, NM_006908, NM_004125, NM_001803	251	229	19113	1.33009	1	0.999997	99.9998
GOTERM_BP_FAT	GO:0007264~small GTPase mediated signal transduction	5	1.94553	0.682838	NM_016084, NM_183236, NM_014762, NM_000040, NM_006908	206	305	13528	1.07656	1	0.997904	100
INTERPRO	IPR005225:Small GTP-binding protein	3	1.16732	0.683214	NM_016084, NM_183236, NM_006908	235	167	16659	1.27346	1	0.999999	100
GOTERM_CC_FAT	GO:0009898~internal side of plasma membrane	5	1.94553	0.769956	NM_016084, AL162054, NM_006908, NM_014445, NM_004125	212	316	12782	0.953995	1	0.997395	100
SP_PIR_KEYWORDS	lipoprotein	7	2.72374	0.844558	NM_016084, NM_000482, NM_183236, NM_000040, NM_006908, NM_004125, NM_001803	251	642	19235	0.835567	1	0.998675	100
Annotation Cluster 72	Enrichment Score: 0.32711091279897125
Category	Term	Count	%	PValue	Genes	List Total	Pop Hits	Pop Total	Fold Enrichment	Bonferroni	Benjamini	FDR
SMART	SM00338:BRLZ	3	1.16732	0.104146	NM_007348, NM_004024, NM_005252	95	53	9079	5.40953	0.999944	0.858805	69.6947
INTERPRO	IPR004827:Basic-leucine zipper (bZIP) transcription factor	3	1.16732	0.170596	NM_007348, NM_004024, NM_005252	235	53	16659	4.01261	1	0.965502	93.1629
UP_SEQ_FEATURE	DNA-binding region:Basic motif	4	1.55642	0.352163	NM_007348, NM_004024, NM_006161, NM_005252	251	161	19113	1.89186	1	0.999487	99.8562
UP_SEQ_FEATURE	domain:Leucine-zipper	3	1.16732	0.422898	NM_007348, NM_004024, NM_005252	251	110	19113	2.07675	1	0.999867	99.9748
SP_PIR_KEYWORDS	DNA binding	6	2.33463	0.459649	NM_007348, NM_003407, NM_003908, NM_004024, NM_005252, NM_000125	251	340	19235	1.35236	1	0.929606	99.9806
GOTERM_MF_FAT	GO:0043565~sequence-specific DNA binding	6	2.33463	0.946313	NM_007348, NM_032527, NM_004024, NM_002137, NM_005252, NM_000125	191	607	12983	0.671899	1	1	100
GOTERM_MF_FAT	GO:0003700~transcription factor activity	8	3.11284	0.990548	NM_007348, NM_032527, NM_004024, NM_033027, NM_006161, NM_005252, NM_001300, NM_000125	191	975	12983	0.557734	1	1	100
SP_PIR_KEYWORDS	dna-binding	13	5.05837	0.998636	NM_015841, NM_007348, NM_003407, NM_012256, NM_003195, NM_004024, NM_032527, NM_033027, NM_005252, NM_001300, NM_002412, NM_006161, NM_000125	251	1868	19235	0.533316	1	1	100
GOTERM_MF_FAT	GO:0030528~transcription regulator activity	11	4.28016	0.999227	NM_000669, NM_007348, NM_173354, NM_003195, NM_032527, NM_004024, NM_033027, NM_006161, NM_005252, NM_001300, NM_000667, NM_000125	191	1512	12983	0.494519	1	1	100
Annotation Cluster 73	Enrichment Score: 0.3262622452617976
Category	Term	Count	%	PValue	Genes	List Total	Pop Hits	Pop Total	Fold Enrichment	Bonferroni	Benjamini	FDR
GOTERM_BP_FAT	GO:0001944~vasculature development	6	2.33463	0.331869	NM_020405, NM_007008, NM_000090, NM_001741, S81734, NM_014495	206	251	13528	1.5698	1	0.944649	99.8893
GOTERM_BP_FAT	GO:0001568~blood vessel development	5	1.94553	0.507528	NM_020405, NM_007008, NM_000090, S81734, NM_014495	206	245	13528	1.3402	1	0.987714	99.9994
GOTERM_BP_FAT	GO:0048514~blood vessel morphogenesis	4	1.55642	0.623428	NM_020405, NM_007008, S81734, NM_014495	206	211	13528	1.24493	1	0.995935	100
Annotation Cluster 74	Enrichment Score: 0.3152238658496556
Category	Term	Count	%	PValue	Genes	List Total	Pop Hits	Pop Total	Fold Enrichment	Bonferroni	Benjamini	FDR
SP_PIR_KEYWORDS	transport	29	11.284	0.0981352	NM_001443, NM_001063, NM_000482, NM_003049, NM_182847, NM_021614, NM_004925, NM_018043, NM_003944, NM_006672, NM_006841, NM_021098, NM_020816, NM_080670, NM_001646, NM_006003, NM_006476, AL162054, NM_000518, NM_000040, NM_014445, NM_004545, NM_005984, NM_031491, NM_021213, NM_014349, NM_173596, NM_000340, NM_021095	251	1670	19235	1.33076	1	0.537314	76.1722
SP_PIR_KEYWORDS	ion transport	12	4.66926	0.132626	NM_001063, NM_021614, NM_006476, NM_003049, NM_173596, AL162054, NM_018043, NM_182847, NM_006672, NM_006841, NM_021095, NM_021098	251	578	19235	1.59101	1	0.607691	86.135
GOTERM_BP_FAT	GO:0006811~ion transport	15	5.83658	0.275633	NM_001063, NM_006476, NM_003049, AL162054, NM_002668, NM_005984, NM_182847, NM_021126, NM_021614, NM_173596, NM_018043, NM_006841, NM_006672, NM_021095, NM_021098	206	768	13528	1.28262	1	0.92098	99.5669
GOTERM_BP_FAT	GO:0030001~metal ion transport	9	3.50195	0.408162	NM_001063, NM_021614, NM_003049, NM_173596, AL162054, NM_182847, NM_006841, NM_021095, NM_021098	206	465	13528	1.27103	1	0.97061	99.9857
GOTERM_BP_FAT	GO:0006812~cation transport	10	3.89105	0.461798	NM_001063, NM_021614, NM_006476, NM_003049, NM_173596, AL162054, NM_182847, NM_006841, NM_021095, NM_021098	206	553	13528	1.18752	1	0.98238	99.9971
GOTERM_MF_FAT	GO:0046873~metal ion transmembrane transporter activity	6	2.33463	0.526736	NM_001063, NM_021614, NM_173596, AL162054, NM_182847, NM_021098	191	328	12983	1.24342	1	0.995983	99.9981
GOTERM_BP_FAT	GO:0015672~monovalent inorganic cation transport	6	2.33463	0.530231	NM_021614, NM_006476, NM_003049, NM_182847, NM_006841, NM_021095	206	318	13528	1.23905	1	0.98987	99.9997
SP_PIR_KEYWORDS	ionic channel	5	1.94553	0.595263	NM_021614, AL162054, NM_018043, NM_182847, NM_021098	251	318	19235	1.20493	1	0.974158	99.9996
GOTERM_MF_FAT	GO:0022838~substrate specific channel activity	6	2.33463	0.696693	NM_021614, NM_004925, AL162054, NM_018043, NM_182847, NM_021098	191	398	12983	1.02473	1	0.999703	100
GOTERM_MF_FAT	GO:0015267~channel activity	6	2.33463	0.725171	NM_021614, NM_004925, AL162054, NM_018043, NM_182847, NM_021098	191	412	12983	0.98991	1	0.999811	100
GOTERM_MF_FAT	GO:0022803~passive transmembrane transporter activity	6	2.33463	0.727131	NM_021614, NM_004925, AL162054, NM_018043, NM_182847, NM_021098	191	413	12983	0.987513	1	0.999777	100
GOTERM_MF_FAT	GO:0005261~cation channel activity	4	1.55642	0.77074	NM_021614, AL162054, NM_182847, NM_021098	191	275	12983	0.98871	1	0.999919	100
GOTERM_MF_FAT	GO:0005216~ion channel activity	5	1.94553	0.82087	NM_021614, AL162054, NM_018043, NM_182847, NM_021098	191	386	12983	0.88049	1	0.999976	100
GOTERM_MF_FAT	GO:0022836~gated channel activity	4	1.55642	0.83591	NM_021614, AL162054, NM_018043, NM_021098	191	310	12983	0.877082	1	0.999982	100
GOTERM_CC_FAT	GO:0034702~ion channel complex	3	1.16732	0.855793	AL162054, NM_018043, NM_021098	212	205	12782	0.882329	1	0.999024	100
Annotation Cluster 75	Enrichment Score: 0.31177308078113375
Category	Term	Count	%	PValue	Genes	List Total	Pop Hits	Pop Total	Fold Enrichment	Bonferroni	Benjamini	FDR
GOTERM_BP_FAT	GO:0046546~development of primary male sexual characteristics	3	1.16732	0.258644	NM_000348, NM_014762, NM_145792	206	65	13528	3.03092	1	0.910286	99.3595
GOTERM_BP_FAT	GO:0046661~male sex differentiation	3	1.16732	0.303631	NM_000348, NM_014762, NM_145792	206	73	13528	2.69876	1	0.934312	99.7773
GOTERM_BP_FAT	GO:0045137~development of primary sexual characteristics	3	1.16732	0.576378	NM_000348, NM_014762, NM_145792	206	127	13528	1.55126	1	0.993422	99.9999
GOTERM_BP_FAT	GO:0007548~sex differentiation	3	1.16732	0.67037	NM_000348, NM_014762, NM_145792	206	151	13528	1.3047	1	0.997701	100
GOTERM_BP_FAT	GO:0003006~reproductive developmental process	3	1.16732	0.91005	NM_000348, NM_014762, NM_145792	206	262	13528	0.751945	1	0.999983	100
Annotation Cluster 76	Enrichment Score: 0.3102289339523181
Category	Term	Count	%	PValue	Genes	List Total	Pop Hits	Pop Total	Fold Enrichment	Bonferroni	Benjamini	FDR
GOTERM_BP_FAT	GO:0048878~chemical homeostasis	14	5.44747	0.0481088	NM_001063, NM_000482, NM_001646, NM_000531, NM_000040, NM_004448, NM_000636, NM_001741, S81734, NM_001803, NM_000602, AF318382, NM_002591, NM_014495	206	512	13528	1.79566	1	0.551578	56.4856
GOTERM_BP_FAT	GO:0042592~homeostatic process	18	7.00389	0.0639793	NM_001063, NM_000482, NM_001646, NM_000531, NM_000040, NM_004448, NM_006406, NM_000636, NM_001741, S81734, NM_001803, NM_000602, NM_000799, AF318382, NM_002591, NM_006908, NM_014495, NM_003009	206	751	13528	1.57398	1	0.609792	67.2354
GOTERM_BP_FAT	GO:0048015~phosphoinositide-mediated signaling	3	1.16732	0.38627	NM_004448, NM_001741, S81734	206	88	13528	2.23875	1	0.964399	99.9736
GOTERM_BP_FAT	GO:0055066~di-, tri-valent inorganic cation homeostasis	5	1.94553	0.487184	NM_001063, NM_000636, NM_001741, S81734, NM_001803	206	239	13528	1.37385	1	0.98537	99.9987
GOTERM_BP_FAT	GO:0007204~elevation of cytosolic calcium ion concentration	3	1.16732	0.498857	NM_001741, S81734, NM_001803	206	110	13528	1.791	1	0.98694	99.9991
GOTERM_BP_FAT	GO:0051480~cytosolic calcium ion homeostasis	3	1.16732	0.536447	NM_001741, S81734, NM_001803	206	118	13528	1.66957	1	0.990024	99.9998
GOTERM_BP_FAT	GO:0019725~cellular homeostasis	8	3.11284	0.563367	NM_001063, NM_004448, NM_006406, NM_000636, NM_001741, S81734, NM_001803, NM_003009	206	466	13528	1.12738	1	0.992279	99.9999
GOTERM_BP_FAT	GO:0050801~ion homeostasis	7	2.72374	0.589819	NM_001063, NM_000531, NM_004448, NM_000636, NM_001741, S81734, NM_001803	206	409	13528	1.12393	1	0.994455	100
GOTERM_BP_FAT	GO:0055080~cation homeostasis	5	1.94553	0.633263	NM_001063, NM_000636, NM_001741, S81734, NM_001803	206	286	13528	1.14808	1	0.996366	100
GOTERM_BP_FAT	GO:0030005~cellular di-, tri-valent inorganic cation homeostasis	4	1.55642	0.672281	NM_001063, NM_001741, S81734, NM_001803	206	227	13528	1.15718	1	0.997729	100
GOTERM_BP_FAT	GO:0006873~cellular ion homeostasis	6	2.33463	0.673339	NM_001063, NM_004448, NM_000636, NM_001741, S81734, NM_001803	206	374	13528	1.05353	1	0.997725	100
GOTERM_BP_FAT	GO:0055082~cellular chemical homeostasis	6	2.33463	0.686865	NM_001063, NM_004448, NM_000636, NM_001741, S81734, NM_001803	206	380	13528	1.03689	1	0.997965	100
GOTERM_BP_FAT	GO:0030003~cellular cation homeostasis	4	1.55642	0.743912	NM_001063, NM_001741, S81734, NM_001803	206	254	13528	1.03417	1	0.999114	100
GOTERM_BP_FAT	GO:0006874~cellular calcium ion homeostasis	3	1.16732	0.768727	NM_001741, S81734, NM_001803	206	183	13528	1.07656	1	0.999427	100
GOTERM_BP_FAT	GO:0055074~calcium ion homeostasis	3	1.16732	0.781563	NM_001741, S81734, NM_001803	206	188	13528	1.04792	1	0.999541	100
GOTERM_BP_FAT	GO:0006875~cellular metal ion homeostasis	3	1.16732	0.800807	NM_001741, S81734, NM_001803	206	196	13528	1.00515	1	0.999691	100
GOTERM_BP_FAT	GO:0055065~metal ion homeostasis	3	1.16732	0.820654	NM_001741, S81734, NM_001803	206	205	13528	0.961023	1	0.999798	100
GOTERM_BP_FAT	GO:0019932~second-messenger-mediated signaling	3	1.16732	0.874646	NM_004448, NM_001741, S81734	206	235	13528	0.838339	1	0.999949	100
Annotation Cluster 77	Enrichment Score: 0.2807404240817517
Category	Term	Count	%	PValue	Genes	List Total	Pop Hits	Pop Total	Fold Enrichment	Bonferroni	Benjamini	FDR
GOTERM_BP_FAT	GO:0000086~G2/M transition of mitotic cell cycle	3	1.16732	0.0397293	NM_001924, NM_016237, NM_000389	206	21	13528	9.38141	1	0.513868	49.5488
KEGG_PATHWAY	hsa04110:Cell cycle	4	1.55642	0.454507	NM_015675, NM_001924, NM_016237, NM_000389	102	125	5085	1.59529	1	0.908144	99.9139
GOTERM_BP_FAT	GO:0051329~interphase of mitotic cell cycle	3	1.16732	0.464418	NM_001924, NM_016237, NM_000389	206	103	13528	1.91272	1	0.982665	99.9973
GOTERM_BP_FAT	GO:0051325~interphase	3	1.16732	0.479349	NM_001924, NM_016237, NM_000389	206	106	13528	1.85858	1	0.984627	99.9984
SP_PIR_KEYWORDS	cell cycle	6	2.33463	0.718813	BC052239, NM_001924, NM_173354, NM_016237, NM_000389, NM_004574	251	461	19235	0.997399	1	0.991598	100
GOTERM_BP_FAT	GO:0000278~mitotic cell cycle	5	1.94553	0.816136	NM_001924, NM_016237, NM_000389, NM_002812, NM_015169	206	370	13528	0.887431	1	0.999777	100
GOTERM_BP_FAT	GO:0022402~cell cycle process	7	2.72374	0.862488	NM_000394, NM_001924, NM_016237, NM_014762, NM_000389, NM_002812, NM_015169	206	565	13528	0.813609	1	0.999927	100
GOTERM_BP_FAT	GO:0022403~cell cycle phase	5	1.94553	0.877421	NM_000394, NM_001924, NM_016237, NM_000389, NM_015169	206	414	13528	0.793115	1	0.999953	100
GOTERM_BP_FAT	GO:0007049~cell cycle	9	3.50195	0.9078	NM_000394, NM_001924, NM_173354, NM_016237, NM_014762, NM_000389, NM_002812, NM_004574, NM_015169	206	776	13528	0.761635	1	0.999982	100
GOTERM_BP_FAT	GO:0000279~M phase	3	1.16732	0.961734	NM_000394, NM_016237, NM_015169	206	329	13528	0.598814	1	0.999999	100
Annotation Cluster 78	Enrichment Score: 0.279139029643933
Category	Term	Count	%	PValue	Genes	List Total	Pop Hits	Pop Total	Fold Enrichment	Bonferroni	Benjamini	FDR
GOTERM_BP_FAT	GO:0044057~regulation of system process	7	2.72374	0.32724	NM_001063, NM_000482, NM_001332, AF318382, NM_001741, NM_000055, NM_021098	206	309	13528	1.48767	1	0.942532	99.8756
GOTERM_BP_FAT	GO:0051969~regulation of transmission of nerve impulse	3	1.16732	0.655958	NM_001063, NM_001332, NM_000055	206	147	13528	1.3402	1	0.997148	100
GOTERM_BP_FAT	GO:0031644~regulation of neurological system process	3	1.16732	0.677392	NM_001063, NM_001332, NM_000055	206	153	13528	1.28765	1	0.997833	100
Annotation Cluster 79	Enrichment Score: 0.2589898720159479
Category	Term	Count	%	PValue	Genes	List Total	Pop Hits	Pop Total	Fold Enrichment	Bonferroni	Benjamini	FDR
GOTERM_BP_FAT	GO:0043062~extracellular structure organization	5	1.94553	0.234436	NM_133504, AL162054, NM_000090, NM_004448, NM_000638	206	163	13528	2.01441	1	0.899023	98.8984
GOTERM_BP_FAT	GO:0030198~extracellular matrix organization	3	1.16732	0.469423	NM_133504, NM_000090, NM_000638	206	104	13528	1.89432	1	0.983176	99.9977
GOTERM_CC_FAT	GO:0005578~proteinaceous extracellular matrix	4	1.55642	0.902032	NM_001063, NM_133504, NM_000090, NM_000638	212	320	12782	0.753656	1	0.999691	100
GOTERM_CC_FAT	GO:0031012~extracellular matrix	4	1.55642	0.927322	NM_001063, NM_133504, NM_000090, NM_000638	212	345	12782	0.699043	1	0.99986	100
Annotation Cluster 80	Enrichment Score: 0.2507476539313108
Category	Term	Count	%	PValue	Genes	List Total	Pop Hits	Pop Total	Fold Enrichment	Bonferroni	Benjamini	FDR
SP_PIR_KEYWORDS	protein biosynthesis	4	1.55642	0.441656	NM_001402, NM_003908, NM_001003, NM_012423	251	188	19235	1.6305	1	0.921186	99.9694
GOTERM_BP_FAT	GO:0006414~translational elongation	3	1.16732	0.454326	NM_001402, NM_001003, NM_012423	206	101	13528	1.95059	1	0.9813	99.9964
GOTERM_BP_FAT	GO:0006412~translation	4	1.55642	0.881667	NM_001402, NM_003908, NM_001003, NM_012423	206	331	13528	0.793594	1	0.999959	100
Annotation Cluster 81	Enrichment Score: 0.23787884844297305
Category	Term	Count	%	PValue	Genes	List Total	Pop Hits	Pop Total	Fold Enrichment	Bonferroni	Benjamini	FDR
GOTERM_BP_FAT	GO:0051258~protein polymerization	3	1.16732	0.169834	NM_000508, NM_024803, NM_006908	206	49	13528	4.02061	1	0.829012	95.6768
GOTERM_BP_FAT	GO:0043623~cellular protein complex assembly	3	1.16732	0.7075	NM_000508, NM_024803, NM_006908	206	162	13528	1.21611	1	0.998527	100
GOTERM_BP_FAT	GO:0034622~cellular macromolecular complex assembly	3	1.16732	0.955853	NM_000508, NM_024803, NM_006908	206	318	13528	0.619527	1	0.999999	100
GOTERM_BP_FAT	GO:0034621~cellular macromolecular complex subunit organization	3	1.16732	0.973515	NM_000508, NM_024803, NM_006908	206	357	13528	0.551848	1	1	100
Annotation Cluster 82	Enrichment Score: 0.22489969982164273
Category	Term	Count	%	PValue	Genes	List Total	Pop Hits	Pop Total	Fold Enrichment	Bonferroni	Benjamini	FDR
GOTERM_MF_FAT	GO:0043167~ion binding	66	25.6809	0.349452	NM_001063, NM_000482, NM_000169, NM_003407, NM_001308, NM_080388, NM_032527, NM_001752, NM_000500, NM_001300, NM_080663, NM_000781, NM_000784, NM_002591, NM_018043, NM_006841, NM_021098, NM_000125, NM_017888, NM_001385, NM_173354, NM_012256, NM_003195, NM_000518, AL162054, S81734, NM_002215, NM_003810, NM_002412, NM_007193, NM_000567, NM_173596, NM_152635, NM_004573, NM_178170, NM_024324, NM_0006…	191	4241	12983	1.05783	1	0.973318	99.8057
GOTERM_MF_FAT	GO:0043169~cation binding	64	24.9027	0.413511	NM_001063, NM_000482, NM_000169, NM_003407, NM_001308, NM_080388, NM_032527, NM_001752, NM_000500, NM_001300, NM_080663, NM_000781, NM_000784, NM_002591, NM_018043, NM_006841, NM_021098, NM_000125, NM_017888, NM_001385, NM_173354, NM_012256, NM_003195, NM_000518, AL162054, S81734, NM_002215, NM_003810, NM_002412, NM_007193, NM_000567, NM_173596, NM_152635, NM_004573, NM_178170, NM_024324, NM_0006…	191	4179	12983	1.041	1	0.985433	99.9569
SP_PIR_KEYWORDS	metal-binding	41	15.9533	0.431355	NM_001063, NM_000669, NM_005622, NM_001084, NM_003407, NM_001308, NM_032649, NM_032527, NM_000389, NM_001752, NM_000500, NM_001300, NM_080663, NM_000667, NM_015533, NM_000781, NM_000784, NM_052890, NM_000670, NM_002591, NM_003908, NM_000125, NM_017888, NM_001385, NM_006003, NM_015841, NM_173354, NM_012256, NM_176866, NM_003195, NM_000518, NM_000636, NM_000672, S81734, NM_003810, NM_002412, NM_000…	251	2972	19235	1.05719	1	0.917001	99.9606
GOTERM_MF_FAT	GO:0046872~metal ion binding	61	23.7354	0.564117	NM_001063, NM_000482, NM_003407, NM_001308, NM_080388, NM_032527, NM_001752, NM_000500, NM_001300, NM_080663, NM_000781, NM_000784, NM_002591, NM_018043, NM_006841, NM_021098, NM_000125, NM_017888, NM_001385, NM_173354, NM_012256, NM_003195, NM_000518, AL162054, S81734, NM_002215, NM_003810, NM_002412, NM_007193, NM_000567, NM_173596, NM_152635, NM_004573, NM_178170, NM_024324, NM_000669, NM_0016…	191	4140	12983	1.00155	1	0.997619	99.9994
GOTERM_MF_FAT	GO:0046914~transition metal ion binding	38	14.786	0.773629	NM_000669, NM_001063, NM_000482, NM_001633, NM_001084, NM_003407, NM_001308, NM_032649, NM_032527, NM_000389, NM_001752, NM_001300, NM_000500, NM_080663, NM_000667, NM_015533, NM_000781, NM_032385, NM_000784, NM_052890, NM_000670, NM_002591, NM_003908, NM_003986, NM_000125, NM_001385, NM_006003, NM_015841, NM_012256, NM_003195, NM_000518, NM_000636, NM_000672, NM_005063, NM_003810, NM_002412, NM_…	191	2785	12983	0.92747	1	0.999917	100
SP_PIR_KEYWORDS	zinc	20	7.7821	0.981522	NM_001385, NM_000669, NM_015841, NM_001308, NM_003407, NM_012256, NM_003195, NM_032649, NM_032527, NM_000672, NM_000389, NM_001300, NM_000667, NM_003810, NM_002412, NM_052890, NM_173596, NM_000670, NM_003908, NM_005949, BC039065, NM_000125	251	2189	19235	0.700169	1	0.999997	100
GOTERM_MF_FAT	GO:0008270~zinc ion binding	21	8.17121	0.998141	NM_001385, NM_000669, NM_015841, NM_001308, NM_003407, NM_012256, NM_003195, NM_032649, NM_032527, NM_000672, NM_000389, NM_001300, NM_000667, NM_080663, NM_003810, NM_002412, NM_052890, NM_173596, NM_000670, NM_003908, NM_005949, BC039065, NM_000125	191	2311	12983	0.617676	1	1	100
Annotation Cluster 83	Enrichment Score: 0.22455382332285326
Category	Term	Count	%	PValue	Genes	List Total	Pop Hits	Pop Total	Fold Enrichment	Bonferroni	Benjamini	FDR
INTERPRO	IPR008957:Fibronectin, type III-like fold	4	1.55642	0.480008	NM_153756, NM_000163, S81734, NM_004843	235	184	16659	1.54107	1	0.999853	99.9916
SMART	SM00060:FN3	3	1.16732	0.58922	NM_153756, NM_000163, NM_004843	95	190	9079	1.50898	1	0.999988	99.9936
INTERPRO	IPR003961:Fibronectin, type III	3	1.16732	0.74957	NM_153756, NM_000163, NM_004843	235	190	16659	1.11931	1	1	100
Annotation Cluster 84	Enrichment Score: 0.22418092401515702
Category	Term	Count	%	PValue	Genes	List Total	Pop Hits	Pop Total	Fold Enrichment	Bonferroni	Benjamini	FDR
UP_SEQ_FEATURE	repeat:TPR 3	3	1.16732	0.541097	NM_016237, NM_001548, NM_003932	251	138	19113	1.65538	1	0.999993	99.9992
UP_SEQ_FEATURE	repeat:TPR 1	3	1.16732	0.590023	NM_016237, NM_001548, NM_003932	251	151	19113	1.51286	1	0.999997	99.9999
UP_SEQ_FEATURE	repeat:TPR 2	3	1.16732	0.590023	NM_016237, NM_001548, NM_003932	251	151	19113	1.51286	1	0.999997	99.9999
SP_PIR_KEYWORDS	tpr repeat	3	1.16732	0.618096	NM_016237, NM_001548, NM_003932	251	160	19235	1.43688	1	0.977007	99.9998
INTERPRO	IPR011990:Tetratricopeptide-like helical	3	1.16732	0.650169	NM_016237, NM_001548, NM_003932	235	157	16659	1.35457	1	0.999998	100
Annotation Cluster 85	Enrichment Score: 0.18245210037090484
Category	Term	Count	%	PValue	Genes	List Total	Pop Hits	Pop Total	Fold Enrichment	Bonferroni	Benjamini	FDR
SP_PIR_KEYWORDS	Proto-oncogene	5	1.94553	0.350002	NM_005211, NM_004448, NM_006908, NM_005252, NM_201563	251	230	19235	1.66594	1	0.872993	99.7476
KEGG_PATHWAY	hsa05200:Pathways in cancer	5	1.94553	0.899329	NM_005211, NM_004448, NM_006908, NM_000389, NM_005252	102	328	5085	0.759953	1	0.999033	100
GOTERM_BP_FAT	GO:0008283~cell proliferation	5	1.94553	0.900855	NM_005211, NM_004448, NM_004355, NM_006908, NM_001741	206	436	13528	0.753095	1	0.999977	100
Annotation Cluster 86	Enrichment Score: 0.13852723064213696
Category	Term	Count	%	PValue	Genes	List Total	Pop Hits	Pop Total	Fold Enrichment	Bonferroni	Benjamini	FDR
GOTERM_CC_FAT	GO:0044459~plasma membrane part	36	14.0078	0.62763	NM_001063, NM_003332, NM_000508, NM_003049, NM_004355, NM_001803, NM_182847, NM_016084, NM_002121, NM_000597, NM_004925, NM_004843, NM_006672, NM_006841, NM_021098, NM_000125, NM_000163, NM_005849, NM_001332, NM_016509, AL162054, NM_004448, NM_014445, NM_006120, NM_003810, NM_033554, NM_005211, NM_173596, NM_019111, NM_183236, V00522, NM_006908, NM_004125, NM_000340, NM_021095	212	2203	12782	0.98526	1	0.991641	99.9997
GOTERM_CC_FAT	GO:0005887~integral to plasma membrane	18	7.00389	0.76721	NM_003332, NM_000163, NM_005849, NM_003049, NM_016509, AL162054, NM_182847, NM_001803, NM_003810, NM_005211, NM_033554, NM_019111, V00522, NM_004843, NM_006841, NM_006672, NM_021095, NM_000340	212	1188	12782	0.913522	1	0.997523	100
GOTERM_CC_FAT	GO:0031226~intrinsic to plasma membrane	18	7.00389	0.797627	NM_003332, NM_000163, NM_005849, NM_003049, NM_016509, AL162054, NM_182847, NM_001803, NM_003810, NM_005211, NM_033554, NM_019111, V00522, NM_004843, NM_006841, NM_006672, NM_021095, NM_000340	212	1215	12782	0.893222	1	0.997691	100
Annotation Cluster 87	Enrichment Score: 0.13414956587358376
Category	Term	Count	%	PValue	Genes	List Total	Pop Hits	Pop Total	Fold Enrichment	Bonferroni	Benjamini	FDR
GOTERM_CC_FAT	GO:0030141~secretory granule	5	1.94553	0.346302	NM_001063, NM_000508, NM_183236, NM_000412, NM_152338	212	180	12782	1.67479	1	0.917919	99.5962
GOTERM_CC_FAT	GO:0044433~cytoplasmic vesicle part	4	1.55642	0.599697	NM_000508, NM_183236, NM_000412, NM_152338	212	187	12782	1.28968	1	0.989141	99.9993
GOTERM_CC_FAT	GO:0012506~vesicle membrane	3	1.16732	0.715565	NM_183236, NM_152338, NM_021095	212	151	12782	1.19786	1	0.996094	100
GOTERM_CC_FAT	GO:0031988~membrane-bounded vesicle	7	2.72374	0.912147	NM_001063, NM_000508, NM_183236, NM_006908, NM_000412, NM_152338, NM_021095	212	568	12782	0.743041	1	0.999762	100
GOTERM_CC_FAT	GO:0031982~vesicle	8	3.11284	0.93077	NM_001063, NM_000508, NM_183236, NM_000597, NM_006908, NM_000412, NM_152338, NM_021095	212	670	12782	0.71991	1	0.999865	100
GOTERM_CC_FAT	GO:0016023~cytoplasmic membrane-bounded vesicle	6	2.33463	0.952475	NM_001063, NM_000508, NM_183236, NM_006908, NM_000412, NM_152338	212	550	12782	0.657736	1	0.999943	100
GOTERM_CC_FAT	GO:0031410~cytoplasmic vesicle	7	2.72374	0.957538	NM_001063, NM_000508, NM_183236, NM_000597, NM_006908, NM_000412, NM_152338	212	642	12782	0.657394	1	0.999949	100
Annotation Cluster 88	Enrichment Score: 0.12954096410759713
Category	Term	Count	%	PValue	Genes	List Total	Pop Hits	Pop Total	Fold Enrichment	Bonferroni	Benjamini	FDR
GOTERM_BP_FAT	GO:0031396~regulation of protein ubiquitination	3	1.16732	0.44924	NM_012168, NM_016237, NM_002812	206	100	13528	1.9701	1	0.980423	99.9957
GOTERM_BP_FAT	GO:0010498~proteasomal protein catabolic process	3	1.16732	0.459386	NM_012168, NM_016237, NM_002812	206	102	13528	1.93147	1	0.982135	99.9969
GOTERM_BP_FAT	GO:0043161~proteasomal ubiquitin-dependent protein catabolic process	3	1.16732	0.459386	NM_012168, NM_016237, NM_002812	206	102	13528	1.93147	1	0.982135	99.9969
GOTERM_BP_FAT	GO:0031399~regulation of protein modification process	6	2.33463	0.465824	NM_000163, NM_012168, NM_000799, NM_016237, AF318382, NM_002812	206	295	13528	1.33566	1	0.982694	99.9975
GOTERM_BP_FAT	GO:0006511~ubiquitin-dependent protein catabolic process	3	1.16732	0.884888	NM_012168, NM_016237, NM_002812	206	242	13528	0.81409	1	0.999962	100
GOTERM_BP_FAT	GO:0044265~cellular macromolecule catabolic process	7	2.72374	0.966737	NM_006730, NM_003407, NM_012168, NM_016237, NM_002812, NM_003730, NM_004944	206	725	13528	0.634054	1	1	100
GOTERM_BP_FAT	GO:0019941~modification-dependent protein catabolic process	3	1.16732	0.998683	NM_012168, NM_016237, NM_002812	206	574	13528	0.343222	1	1	100
GOTERM_BP_FAT	GO:0043632~modification-dependent macromolecule catabolic process	3	1.16732	0.998683	NM_012168, NM_016237, NM_002812	206	574	13528	0.343222	1	1	100
GOTERM_BP_FAT	GO:0051603~proteolysis involved in cellular protein catabolic process	3	1.16732	0.999093	NM_012168, NM_016237, NM_002812	206	600	13528	0.32835	1	1	100
GOTERM_BP_FAT	GO:0044257~cellular protein catabolic process	3	1.16732	0.999131	NM_012168, NM_016237, NM_002812	206	603	13528	0.326716	1	1	100
GOTERM_BP_FAT	GO:0030163~protein catabolic process	3	1.16732	0.99934	NM_012168, NM_016237, NM_002812	206	622	13528	0.316736	1	1	100
Annotation Cluster 89	Enrichment Score: 0.1118179258473015
Category	Term	Count	%	PValue	Genes	List Total	Pop Hits	Pop Total	Fold Enrichment	Bonferroni	Benjamini	FDR
GOTERM_BP_FAT	GO:0044271~nitrogen compound biosynthetic process	5	1.94553	0.72978	NM_014298, AK023341, NM_006476, NM_000531, NM_005746, NM_003986	206	325	13528	1.01031	1	0.998902	100
GOTERM_BP_FAT	GO:0009165~nucleotide biosynthetic process	3	1.16732	0.776505	NM_014298, AK023341, NM_006476, NM_005746	206	186	13528	1.05919	1	0.999497	100
GOTERM_BP_FAT	GO:0034404~nucleobase, nucleoside and nucleotide biosynthetic process	3	1.16732	0.793772	NM_014298, AK023341, NM_006476, NM_005746	206	193	13528	1.02078	1	0.999641	100
GOTERM_BP_FAT	GO:0034654~nucleobase, nucleoside, nucleotide and nucleic acid biosynthetic process	3	1.16732	0.793772	NM_014298, AK023341, NM_006476, NM_005746	206	193	13528	1.02078	1	0.999641	100
Annotation Cluster 90	Enrichment Score: 0.10524898479566465
Category	Term	Count	%	PValue	Genes	List Total	Pop Hits	Pop Total	Fold Enrichment	Bonferroni	Benjamini	FDR
SP_PIR_KEYWORDS	magnesium	9	3.50195	0.218524	NM_005622, NM_005211, NM_173354, NM_176866, NM_178170, NM_001976, NM_015533, NM_080663, NM_017888	251	442	19235	1.56041	1	0.735189	96.7416
GOTERM_MF_FAT	GO:0000287~magnesium ion binding	9	3.50195	0.3426	NM_005622, NM_173354, NM_176866, NM_002591, NM_178170, NM_001976, NM_015533, NM_080663, NM_017888	191	452	12983	1.35346	1	0.974045	99.7738
GOTERM_BP_FAT	GO:0016310~phosphorylation	13	5.05837	0.557236	NM_015675, NM_000163, NM_002625, NM_006476, BC052239, NM_173354, NM_004448, NM_004355, NM_006406, NM_004545, NM_005211, NM_178170, AL833276	206	800	13528	1.06714	1	0.99216	99.9999
UP_SEQ_FEATURE	binding site:ATP	8	3.11284	0.566876	NM_005622, NM_005211, BC052239, NM_173354, NM_004448, NM_178170, NM_015533, NM_017888	251	542	19113	1.12395	1	0.999996	99.9997
SP_PIR_KEYWORDS	kinase	9	3.50195	0.674977	NM_002625, NM_005211, BC052239, NM_173354, NM_004448, NM_178170, NM_000389, AL833276, NM_015533	251	688	19235	1.00247	1	0.986665	100
GOTERM_BP_FAT	GO:0006468~protein amino acid phosphorylation	10	3.89105	0.686813	NM_000163, NM_015675, NM_005211, BC052239, NM_173354, NM_004448, NM_004355, NM_006406, NM_178170, AL833276	206	667	13528	0.984556	1	0.998003	100
GOTERM_BP_FAT	GO:0006796~phosphate metabolic process	14	5.44747	0.721466	NM_015675, NM_000163, NM_002625, NM_006476, BC052239, NM_173354, NM_176866, NM_004448, NM_004355, NM_006406, NM_004545, NM_005211, NM_178170, AL833276	206	973	13528	0.944891	1	0.998765	100
GOTERM_BP_FAT	GO:0006793~phosphorus metabolic process	14	5.44747	0.721466	NM_015675, NM_000163, NM_002625, NM_006476, BC052239, NM_173354, NM_176866, NM_004448, NM_004355, NM_006406, NM_004545, NM_005211, NM_178170, AL833276	206	973	13528	0.944891	1	0.998765	100
SMART	SM00220:S_TKc	3	1.16732	0.75402	BC052239, NM_173354, NM_178170	95	259	9079	1.10697	1	1	100
UP_SEQ_FEATURE	nucleotide phosphate-binding region:ATP	11	4.28016	0.81349	NM_020816, NM_005622, NM_004321, NM_002625, NM_005211, BC052239, NM_173354, NM_004448, NM_178170, NM_015533, NM_017888	251	962	19113	0.870708	1	1	100
GOTERM_MF_FAT	GO:0000166~nucleotide binding	29	11.284	0.850127	NM_005622, BC052239, NM_014762, NM_002137, NM_001752, NM_015533, NM_016084, NM_000860, NM_024803, NM_000670, NM_002591, NM_017888, NM_020816, NM_004321, NM_002625, NM_173354, NM_004448, S81734, NM_006120, NM_006894, NM_001402, NM_005211, NM_183236, NM_019111, NM_006908, NM_178170, AL833276, NM_004574, NM_014494	191	2245	12983	0.878058	1	0.999988	100
UP_SEQ_FEATURE	domain:Protein kinase	5	1.94553	0.865334	NM_005211, BC052239, NM_173354, NM_004448, NM_178170	251	469	19113	0.811806	1	1	100
SP_PIR_KEYWORDS	serine/threonine-protein kinase	4	1.55642	0.875439	BC052239, NM_173354, NM_178170, AL833276	251	381	19235	0.804551	1	0.999166	100
GOTERM_MF_FAT	GO:0017076~purine nucleotide binding	24	9.33852	0.87619	NM_020816, NM_005622, NM_004321, NM_002625, BC052239, NM_173354, NM_004448, NM_014762, S81734, NM_006120, NM_015533, NM_006894, NM_001402, NM_016084, NM_005211, NM_024803, NM_183236, NM_019111, NM_002591, NM_178170, NM_006908, NM_004574, AL833276, NM_017888	191	1918	12983	0.850559	1	0.999995	100
INTERPRO	IPR002290:Serine/threonine protein kinase	3	1.16732	0.881734	BC052239, NM_173354, NM_178170	235	259	16659	0.821112	1	1	100
INTERPRO	IPR017441:Protein kinase, ATP binding site	5	1.94553	0.885558	NM_005211, BC052239, NM_173354, NM_004448, NM_178170	235	455	16659	0.779004	1	1	100
SP_PIR_KEYWORDS	nucleotide-binding	18	7.00389	0.891913	NM_020816, NM_005622, NM_004321, NM_002625, BC052239, NM_173354, NM_004448, NM_015533, NM_001402, NM_016084, NM_005211, NM_024803, NM_183236, NM_002591, NM_178170, NM_006908, NM_004574, NM_017888	251	1686	19235	0.818151	1	0.999375	100
INTERPRO	IPR000719:Protein kinase, core	5	1.94553	0.905212	NM_005211, BC052239, NM_173354, NM_004448, NM_178170	235	476	16659	0.744636	1	1	100
GOTERM_MF_FAT	GO:0032553~ribonucleotide binding	22	8.56031	0.912851	NM_020816, NM_005622, NM_004321, NM_002625, BC052239, NM_173354, NM_004448, S81734, NM_006120, NM_015533, NM_001402, NM_016084, NM_005211, NM_024803, NM_183236, NM_019111, NM_002591, NM_178170, NM_006908, AL833276, NM_004574, NM_017888	191	1836	12983	0.814501	1	0.999999	100
GOTERM_MF_FAT	GO:0032555~purine ribonucleotide binding	22	8.56031	0.912851	NM_020816, NM_005622, NM_004321, NM_002625, BC052239, NM_173354, NM_004448, S81734, NM_006120, NM_015533, NM_001402, NM_016084, NM_005211, NM_024803, NM_183236, NM_019111, NM_002591, NM_178170, NM_006908, AL833276, NM_004574, NM_017888	191	1836	12983	0.814501	1	0.999999	100
GOTERM_MF_FAT	GO:0001883~purine nucleoside binding	18	7.00389	0.943548	NM_020816, NM_005622, NM_004321, NM_002625, BC052239, NM_173354, NM_004448, NM_014762, S81734, NM_006120, NM_015533, NM_006894, NM_005211, NM_019111, NM_002591, NM_178170, AL833276, NM_017888	191	1601	12983	0.764228	1	1	100
GOTERM_MF_FAT	GO:0004672~protein kinase activity	6	2.33463	0.945805	NM_005211, BC052239, NM_173354, NM_004448, NM_178170, AL833276	191	606	12983	0.673008	1	1	100
GOTERM_MF_FAT	GO:0001882~nucleoside binding	18	7.00389	0.947318	NM_020816, NM_005622, NM_004321, NM_002625, BC052239, NM_173354, NM_004448, NM_014762, S81734, NM_006120, NM_015533, NM_006894, NM_005211, NM_019111, NM_002591, NM_178170, AL833276, NM_017888	191	1612	12983	0.759013	1	1	100
GOTERM_MF_FAT	GO:0004674~protein serine/threonine kinase activity	4	1.55642	0.953607	BC052239, NM_173354, NM_178170, AL833276	191	430	12983	0.632315	1	1	100
GOTERM_MF_FAT	GO:0030554~adenyl nucleotide binding	17	6.61479	0.960651	NM_020816, NM_005622, NM_004321, NM_002625, BC052239, NM_173354, NM_004448, NM_014762, S81734, NM_006120, NM_015533, NM_006894, NM_005211, NM_019111, NM_178170, AL833276, NM_017888	191	1577	12983	0.732755	1	1	100
INTERPRO	IPR008271:Serine/threonine protein kinase, active site	3	1.16732	0.961023	BC052239, NM_173354, NM_178170	235	354	16659	0.600757	1	1	100
INTERPRO	IPR017442:Serine/threonine protein kinase-related	3	1.16732	0.963303	BC052239, NM_173354, NM_178170	235	359	16659	0.59239	1	1	100
GOTERM_MF_FAT	GO:0005524~ATP binding	15	5.83658	0.974844	NM_020816, NM_005622, NM_004321, NM_002625, BC052239, NM_173354, NM_004448, S81734, NM_006120, NM_015533, NM_005211, NM_019111, NM_178170, AL833276, NM_017888	191	1477	12983	0.690323	1	1	100
GOTERM_MF_FAT	GO:0032559~adenyl ribonucleotide binding	15	5.83658	0.978329	NM_020816, NM_005622, NM_004321, NM_002625, BC052239, NM_173354, NM_004448, S81734, NM_006120, NM_015533, NM_005211, NM_019111, NM_178170, AL833276, NM_017888	191	1497	12983	0.6811	1	1	100
SP_PIR_KEYWORDS	atp-binding	11	4.28016	0.980823	NM_020816, NM_005622, NM_004321, NM_002625, NM_005211, BC052239, NM_173354, NM_004448, NM_178170, NM_015533, NM_017888	251	1326	19235	0.635723	1	0.999997	100
Annotation Cluster 91	Enrichment Score: 0.09988167264918653
Category	Term	Count	%	PValue	Genes	List Total	Pop Hits	Pop Total	Fold Enrichment	Bonferroni	Benjamini	FDR
SP_PIR_KEYWORDS	transmembrane	65	25.2918	0.561119	NM_021201, NM_014762, NM_004355, NM_002121, NM_020405, NM_007008, NM_004925, NM_018043, NM_022349, NM_201563, NM_032564, NM_006841, NM_006672, NM_021098, NM_080670, NM_007348, NM_016509, NM_014445, NM_002668, NM_006120, NM_003810, NM_005211, NM_020728, NM_173596, NM_002413, NM_031298, NM_198492, NM_000340, NM_020314, NM_020199, AK128460, NM_003332, NM_153756, NM_000348, NM_003049, NM_001086, NM_0…	251	4973	19235	1.00164	1	0.9678	99.9989
GOTERM_CC_FAT	GO:0044459~plasma membrane part	36	14.0078	0.62763	NM_001063, NM_003332, NM_000508, NM_003049, NM_004355, NM_001803, NM_182847, NM_016084, NM_002121, NM_000597, NM_004925, NM_004843, NM_006672, NM_006841, NM_021098, NM_000125, NM_000163, NM_005849, NM_001332, NM_016509, AL162054, NM_004448, NM_014445, NM_006120, NM_003810, NM_033554, NM_005211, NM_173596, NM_019111, NM_183236, V00522, NM_006908, NM_004125, NM_000340, NM_021095	212	2203	12782	0.98526	1	0.991641	99.9997
SP_PIR_KEYWORDS	membrane	80	31.1284	0.646224	NM_021201, NM_014762, NM_004355, NM_000500, NM_000781, NM_016084, NM_002121, NM_020405, NM_000784, NM_007008, NM_004925, NM_018043, NM_022349, NM_201563, NM_032564, NM_006841, NM_006672, NM_021098, NM_080670, NM_007348, NM_006476, NM_016509, AL162054, NM_014445, NM_002668, NM_006120, NM_003810, NM_005211, NM_020728, NM_002413, NM_173596, NM_183236, NM_031298, NM_198492, NM_000340, NM_020314, NM_0…	251	6256	19235	0.979968	1	0.982255	99.9999
UP_SEQ_FEATURE	transmembrane region	63	24.5136	0.651306	NM_021201, NM_014762, NM_004355, NM_002121, NM_020405, NM_007008, NM_004925, NM_018043, NM_022349, NM_201563, NM_032564, NM_006841, NM_006672, NM_021098, NM_080670, NM_007348, NM_016509, NM_014445, NM_002668, NM_006120, NM_003810, NM_005211, NM_020728, NM_173596, NM_002413, NM_031298, NM_198492, NM_000340, NM_020314, NM_020199, AK128460, NM_003332, NM_153756, NM_000348, NM_003049, NM_001086, NM_0…	251	4911	19113	0.976845	1	1	100
UP_SEQ_FEATURE	topological domain:Extracellular	30	11.6732	0.903847	NM_020199, NM_003332, NM_153756, NM_003897, NM_004355, NM_182847, NM_002121, NM_020405, NM_004925, NM_018043, NM_201563, NM_022349, NM_004843, NM_021098, NM_000163, NM_148962, NM_005849, NM_016509, NM_004448, NM_014445, NM_003810, NM_033554, NM_005211, NM_173596, NM_019111, V00522, NM_020944, NM_198492, NM_000340	251	2719	19113	0.84017	1	1	100
UP_SEQ_FEATURE	topological domain:Cytoplasmic	36	14.0078	0.94952	NM_020199, NM_003332, NM_153756, NM_021201, NM_001086, NM_003897, NM_004355, NM_182847, NM_002121, NM_020405, NM_007008, NM_004925, NM_018043, NM_004843, NM_201563, NM_022349, NM_021098, NM_000163, NM_007348, NM_148962, NM_005849, NM_016509, NM_004448, NM_014445, NM_006120, NM_003810, NM_033554, NM_005211, NM_173596, NM_019111, V00522, NM_020944, NM_198492, NM_138288, NM_000340	251	3374	19113	0.81248	1	1	100
GOTERM_CC_FAT	GO:0005886~plasma membrane	48	18.677	0.993218	NM_001063, NM_003332, NM_001633, NM_003049, NM_000508, NM_004355, NM_001752, NM_001803, NM_182847, NM_000602, NM_016084, NM_002121, NM_007008, NM_000597, NM_004925, NM_018043, NM_004843, NM_201563, NM_006672, NM_006841, NM_001540, NM_021098, NM_000125, NM_000163, NM_148962, NM_005849, NM_001332, NM_016509, AL162054, NM_004448, NM_014445, S81734, NM_002668, NM_006120, NM_003810, NM_033554, NM_0052…	212	3777	12782	0.766227	1	1	100
GOTERM_CC_FAT	GO:0016021~integral to membrane	67	26.07	0.999148	NM_021201, NM_014762, NM_004355, NM_002121, NM_020405, NM_007008, NM_004925, NM_018043, NM_022349, NM_201563, NM_032564, NM_006841, NM_006672, NM_021098, NM_080670, NM_007348, NM_016509, AL162054, NM_014445, NM_002668, NM_006120, NM_003810, NM_005211, NM_020728, NM_173596, NM_002413, NM_031298, NM_198492, NM_000340, NM_020314, NM_020199, AK128460, NM_003332, NM_153756, NM_000348, NM_003049, NM_00…	212	5297	12782	0.762619	1	1	100
GOTERM_CC_FAT	GO:0031224~intrinsic to membrane	68	26.4591	0.999688	NM_021201, NM_014762, NM_004355, NM_002121, NM_020405, NM_007008, NM_004925, NM_018043, NM_022349, NM_201563, NM_032564, NM_006841, NM_006672, NM_021098, NM_080670, NM_007348, NM_016509, AL162054, NM_014445, NM_002668, NM_006120, NM_003810, NM_005211, NM_020728, NM_173596, NM_002413, NM_183236, NM_031298, NM_198492, NM_000340, NM_020314, NM_020199, AK128460, NM_003332, NM_153756, NM_000348, NM_00…	212	5485	12782	0.747473	1	1	100
Annotation Cluster 92	Enrichment Score: 0.09826303758958096
Category	Term	Count	%	PValue	Genes	List Total	Pop Hits	Pop Total	Fold Enrichment	Bonferroni	Benjamini	FDR
GOTERM_BP_FAT	GO:0007018~microtubule-based movement	3	1.16732	0.51318	NM_020816, NM_004321, NM_024803	206	113	13528	1.74345	1	0.988189	99.9995
GOTERM_BP_FAT	GO:0007017~microtubule-based process	5	1.94553	0.536167	NM_000394, NM_020816, NM_004321, NM_024803, NM_001924	206	253	13528	1.29782	1	0.990149	99.9998
SP_PIR_KEYWORDS	microtubule	3	1.16732	0.804942	NM_020816, NM_004321, NM_024803	251	231	19235	0.99524	1	0.997333	100
GOTERM_CC_FAT	GO:0005874~microtubule	3	1.16732	0.943301	NM_020816, NM_004321, NM_024803	212	274	12782	0.660136	1	0.999911	100
GOTERM_CC_FAT	GO:0015630~microtubule cytoskeleton	5	1.94553	0.982212	NM_020816, NM_004321, NM_024803, NM_002591, NM_001540	212	549	12782	0.549112	1	0.999996	100
GOTERM_CC_FAT	GO:0044430~cytoskeletal part	5	1.94553	0.999929	NM_020816, NM_004321, NM_024803, NM_002591, NM_001540	212	952	12782	0.316662	1	1	100
GOTERM_CC_FAT	GO:0005856~cytoskeleton	5	1.94553	1	NM_020816, NM_004321, NM_024803, NM_002591, NM_001540	212	1381	12782	0.218293	1	1	100
Annotation Cluster 93	Enrichment Score: 0.08545386266737721
Category	Term	Count	%	PValue	Genes	List Total	Pop Hits	Pop Total	Fold Enrichment	Bonferroni	Benjamini	FDR
GOTERM_BP_FAT	GO:0050953~sensory perception of light stimulus	4	1.55642	0.639208	NM_000394, NM_145200, AL162054, NM_006214	206	216	13528	1.21611	1	0.996364	100
GOTERM_BP_FAT	GO:0007601~visual perception	4	1.55642	0.639208	NM_000394, NM_145200, AL162054, NM_006214	206	216	13528	1.21611	1	0.996364	100
GOTERM_BP_FAT	GO:0050890~cognition	10	3.89105	0.938681	NM_000394, NM_145200, NM_001332, NM_001882, AL162054, NM_004573, NM_001741, NM_000055, NM_005252, NM_006214	206	909	13528	0.722441	1	0.999996	100
GOTERM_BP_FAT	GO:0050877~neurological system process	12	4.66926	0.97971	NM_000394, NM_145200, NM_001332, NM_001882, AL162054, NM_004573, NM_004448, NM_000636, NM_001741, NM_000055, NM_005252, NM_006214	206	1210	13528	0.651272	1	1	100
GOTERM_BP_FAT	GO:0007600~sensory perception	6	2.33463	0.995018	NM_000394, NM_145200, AL162054, NM_004573, NM_001741, NM_006214	206	810	13528	0.486444	1	1	100
Annotation Cluster 94	Enrichment Score: 0.08530538946432618
Category	Term	Count	%	PValue	Genes	List Total	Pop Hits	Pop Total	Fold Enrichment	Bonferroni	Benjamini	FDR
GOTERM_BP_FAT	GO:0006917~induction of apoptosis	5	1.94553	0.718551	NM_003810, NM_183236, NM_006908, NM_000389, S81734	206	320	13528	1.02609	1	0.998774	100
GOTERM_BP_FAT	GO:0012502~induction of programmed cell death	5	1.94553	0.720824	NM_003810, NM_183236, NM_006908, NM_000389, S81734	206	321	13528	1.0229	1	0.998776	100
GOTERM_BP_FAT	GO:0043065~positive regulation of apoptosis	5	1.94553	0.894888	NM_003810, NM_183236, NM_006908, NM_000389, S81734	206	430	13528	0.763604	1	0.999972	100
GOTERM_BP_FAT	GO:0043068~positive regulation of programmed cell death	5	1.94553	0.89791	NM_003810, NM_183236, NM_006908, NM_000389, S81734	206	433	13528	0.758313	1	0.999975	100
GOTERM_BP_FAT	GO:0010942~positive regulation of cell death	5	1.94553	0.899882	NM_003810, NM_183236, NM_006908, NM_000389, S81734	206	435	13528	0.754826	1	0.999976	100
Annotation Cluster 95	Enrichment Score: 0.07939975942811102
Category	Term	Count	%	PValue	Genes	List Total	Pop Hits	Pop Total	Fold Enrichment	Bonferroni	Benjamini	FDR
GOTERM_BP_FAT	GO:0033554~cellular response to stress	9	3.50195	0.630145	NM_000482, NM_002412, NM_007348, NM_001924, NM_000636, NM_000389, NM_005252, NM_001752, NM_014494	206	566	13528	1.04422	1	0.996259	100
GOTERM_BP_FAT	GO:0006259~DNA metabolic process	6	2.33463	0.886216	NM_006730, NM_002412, NM_001924, NM_000636, NM_005252, NM_004944	206	506	13528	0.778695	1	0.999963	100
GOTERM_BP_FAT	GO:0006974~response to DNA damage stimulus	4	1.55642	0.924952	NM_002412, NM_001924, NM_000636, NM_000389	206	373	13528	0.704235	1	0.999991	100
GOTERM_BP_FAT	GO:0006281~DNA repair	3	1.16732	0.931755	NM_002412, NM_001924, NM_000636	206	284	13528	0.693696	1	0.999994	100
Annotation Cluster 96	Enrichment Score: 0.07925047601151454
Category	Term	Count	%	PValue	Genes	List Total	Pop Hits	Pop Total	Fold Enrichment	Bonferroni	Benjamini	FDR
GOTERM_BP_FAT	GO:0007423~sensory organ development	4	1.55642	0.678051	NM_000394, NM_145200, NM_004448, NM_006161	206	229	13528	1.14707	1	0.997814	100
GOTERM_BP_FAT	GO:0000904~cell morphogenesis involved in differentiation	4	1.55642	0.718947	NM_000394, NM_145200, NM_004448, NM_006908	206	244	13528	1.07656	1	0.998758	100
GOTERM_BP_FAT	GO:0048667~cell morphogenesis involved in neuron differentiation	3	1.16732	0.828895	NM_145200, NM_004448, NM_006908	206	209	13528	0.94263	1	0.999832	100
GOTERM_BP_FAT	GO:0048666~neuron development	4	1.55642	0.89132	NM_145200, NM_004448, NM_006908, NM_000636	206	339	13528	0.774866	1	0.999969	100
GOTERM_BP_FAT	GO:0030182~neuron differentiation	5	1.94553	0.902778	NM_145200, NM_004448, NM_006908, NM_000636, NM_006161	206	438	13528	0.749656	1	0.999978	100
GOTERM_BP_FAT	GO:0000902~cell morphogenesis	4	1.55642	0.909535	NM_000394, NM_145200, NM_004448, NM_006908	206	356	13528	0.737864	1	0.999983	100
GOTERM_BP_FAT	GO:0032989~cellular component morphogenesis	4	1.55642	0.942658	NM_000394, NM_145200, NM_004448, NM_006908	206	397	13528	0.661661	1	0.999997	100
Annotation Cluster 97	Enrichment Score: 0.07826797952061391
Category	Term	Count	%	PValue	Genes	List Total	Pop Hits	Pop Total	Fold Enrichment	Bonferroni	Benjamini	FDR
GOTERM_BP_FAT	GO:0016044~membrane organization	6	2.33463	0.689083	NM_000163, NM_000567, NM_014762, NM_000624, NM_006908, NM_014445	206	381	13528	1.03417	1	0.998003	100
GOTERM_BP_FAT	GO:0006897~endocytosis	3	1.16732	0.849833	NM_000163, NM_000567, NM_006908	206	220	13528	0.895499	1	0.999896	100
GOTERM_BP_FAT	GO:0010324~membrane invagination	3	1.16732	0.849833	NM_000163, NM_000567, NM_006908	206	220	13528	0.895499	1	0.999896	100
GOTERM_BP_FAT	GO:0016192~vesicle-mediated transport	5	1.94553	0.977212	NM_020816, NM_000163, NM_000567, NM_183236, NM_006908	206	576	13528	0.570051	1	1	100
Annotation Cluster 98	Enrichment Score: 0.07767498071175684
Category	Term	Count	%	PValue	Genes	List Total	Pop Hits	Pop Total	Fold Enrichment	Bonferroni	Benjamini	FDR
GOTERM_CC_FAT	GO:0031974~membrane-enclosed lumen	30	11.6732	0.656296	NM_001443, NM_005622, NM_000482, NM_000508, NM_016237, NM_172369, NM_004024, NM_002137, NM_000389, NM_005252, NM_001752, NM_000784, NM_000860, NM_002591, NM_000412, NM_017888, NM_007348, NM_015841, NM_000531, NM_001266, NM_003195, NM_000055, NM_005518, NM_000636, BC054519, NM_002412, AF318382, NM_006117, NM_002812, NM_015169	212	1856	12782	0.974555	1	0.993106	99.9999
GOTERM_CC_FAT	GO:0043233~organelle lumen	29	11.284	0.687193	NM_001443, NM_005622, NM_000482, NM_000508, NM_016237, NM_172369, NM_004024, NM_002137, NM_000389, NM_005252, NM_000784, NM_000860, NM_002591, NM_000412, NM_017888, NM_007348, NM_015841, NM_000531, NM_001266, NM_003195, NM_000055, NM_005518, NM_000636, BC054519, NM_002412, AF318382, NM_006117, NM_002812, NM_015169	212	1820	12782	0.960704	1	0.994588	100
GOTERM_CC_FAT	GO:0070013~intracellular organelle lumen	27	10.5058	0.778227	NM_001443, NM_005622, NM_000482, NM_016237, NM_172369, NM_004024, NM_002137, NM_000389, NM_005252, NM_000784, NM_000860, NM_002591, NM_017888, NM_007348, NM_015841, NM_000531, NM_001266, NM_003195, NM_000636, NM_005518, NM_000055, BC054519, NM_002412, AF318382, NM_006117, NM_002812, NM_015169	212	1779	12782	0.915063	1	0.997274	100
GOTERM_CC_FAT	GO:0005730~nucleolus	10	3.89105	0.820846	NM_000860, NM_015841, NM_172369, NM_002591, NM_004024, NM_002137, NM_002812, NM_005252, BC054519, NM_015169	212	698	12782	0.863789	1	0.998396	100
GOTERM_CC_FAT	GO:0031981~nuclear lumen	15	5.83658	0.992497	NM_015841, NM_007348, NM_016237, NM_172369, NM_003195, NM_002137, NM_004024, NM_005252, NM_000389, BC054519, NM_002412, NM_000860, NM_002591, NM_002812, NM_015169	212	1450	12782	0.623715	1	1	100
GOTERM_CC_FAT	GO:0043228~non-membrane-bounded organelle	17	6.61479	1	NM_020816, NM_004321, NM_015841, NM_172369, NM_002137, NM_004024, NM_014445, NM_001003, NM_005252, BC054519, NM_000860, NM_024803, NM_002591, NM_002812, NM_012423, NM_001540, NM_015169	212	2596	12782	0.394827	1	1	100
GOTERM_CC_FAT	GO:0043232~intracellular non-membrane-bounded organelle	17	6.61479	1	NM_020816, NM_004321, NM_015841, NM_172369, NM_002137, NM_004024, NM_014445, NM_001003, NM_005252, BC054519, NM_000860, NM_024803, NM_002591, NM_002812, NM_012423, NM_001540, NM_015169	212	2596	12782	0.394827	1	1	100
Annotation Cluster 99	Enrichment Score: 0.05763426568207747
Category	Term	Count	%	PValue	Genes	List Total	Pop Hits	Pop Total	Fold Enrichment	Bonferroni	Benjamini	FDR
GOTERM_MF_FAT	GO:0008047~enzyme activator activity	5	1.94553	0.726689	NM_000482, NM_002885, NM_002413, NM_018957, NM_000689	191	335	12983	1.01453	1	0.999797	100
GOTERM_MF_FAT	GO:0005096~GTPase activator activity	3	1.16732	0.835855	NM_002885, NM_018957, NM_000689	191	220	12983	0.926916	1	0.999984	100
GOTERM_MF_FAT	GO:0030695~GTPase regulator activity	3	1.16732	0.983054	NM_002885, NM_018957, NM_000689	191	404	12983	0.504756	1	1	100
GOTERM_MF_FAT	GO:0060589~nucleoside-triphosphatase regulator activity	3	1.16732	0.984931	NM_002885, NM_018957, NM_000689	191	413	12983	0.493757	1	1	100
Annotation Cluster 100	Enrichment Score: 0.05317038457031529
Category	Term	Count	%	PValue	Genes	List Total	Pop Hits	Pop Total	Fold Enrichment	Bonferroni	Benjamini	FDR
GOTERM_BP_FAT	GO:0010605~negative regulation of macromolecule metabolic process	11	4.28016	0.680691	NM_016084, NM_000482, NM_015841, NM_173354, NM_016237, AF318382, NM_032527, NM_000624, NM_001741, NM_002812, NM_014494	206	734	13528	0.984154	1	0.997869	100
GOTERM_BP_FAT	GO:0031327~negative regulation of cellular biosynthetic process	8	3.11284	0.751622	NM_016084, NM_000169, NM_173354, AF318382, NM_000040, NM_032527, NM_001741, NM_014494	206	561	13528	0.936469	1	0.99921	100
GOTERM_BP_FAT	GO:0009890~negative regulation of biosynthetic process	8	3.11284	0.770715	NM_016084, NM_000169, NM_173354, AF318382, NM_000040, NM_032527, NM_001741, NM_014494	206	573	13528	0.916857	1	0.999439	100
GOTERM_BP_FAT	GO:0010629~negative regulation of gene expression	6	2.33463	0.884183	NM_016084, NM_015841, NM_173354, NM_032527, NM_001741, NM_014494	206	504	13528	0.781785	1	0.999962	100
GOTERM_BP_FAT	GO:0051172~negative regulation of nitrogen compound metabolic process	5	1.94553	0.957585	NM_016084, NM_000169, NM_173354, NM_032527, NM_001741	206	519	13528	0.632658	1	0.999999	100
GOTERM_BP_FAT	GO:0010558~negative regulation of macromolecule biosynthetic process	5	1.94553	0.968631	NM_016084, NM_173354, NM_032527, NM_001741, NM_014494	206	547	13528	0.600273	1	1	100
GOTERM_BP_FAT	GO:0016481~negative regulation of transcription	4	1.55642	0.972111	NM_016084, NM_173354, NM_032527, NM_001741	206	459	13528	0.572287	1	1	100
GOTERM_BP_FAT	GO:0045892~negative regulation of transcription, DNA-dependent	3	1.16732	0.973162	NM_016084, NM_173354, NM_032527	206	356	13528	0.553398	1	1	100
GOTERM_BP_FAT	GO:0051253~negative regulation of RNA metabolic process	3	1.16732	0.975214	NM_016084, NM_173354, NM_032527	206	362	13528	0.544226	1	1	100
GOTERM_BP_FAT	GO:0045934~negative regulation of nucleobase, nucleoside, nucleotide and nucleic acid metabolic process	4	1.55642	0.985314	NM_016084, NM_173354, NM_032527, NM_001741	206	512	13528	0.513046	1	1	100
Annotation Cluster 101	Enrichment Score: 0.043440454495502406
Category	Term	Count	%	PValue	Genes	List Total	Pop Hits	Pop Total	Fold Enrichment	Bonferroni	Benjamini	FDR
SMART	SM00409:IG	3	1.16732	0.861393	NM_005849, NM_005211, NM_201563	95	330	9079	0.868804	1	1	100
INTERPRO	IPR013106:Immunoglobulin V-set	3	1.16732	0.867688	NM_005849, NM_005211, NM_201563	235	249	16659	0.854089	1	1	100
SP_PIR_KEYWORDS	Immunoglobulin domain	4	1.55642	0.945875	NM_005849, NM_005211, AL833276, NM_201563	251	470	19235	0.6522	1	0.999932	100
INTERPRO	IPR003599:Immunoglobulin subtype	3	1.16732	0.948068	NM_005849, NM_005211, NM_201563	235	330	16659	0.644449	1	1	100
Annotation Cluster 102	Enrichment Score: 0.03718536094282803
Category	Term	Count	%	PValue	Genes	List Total	Pop Hits	Pop Total	Fold Enrichment	Bonferroni	Benjamini	FDR
SP_PIR_KEYWORDS	mrna processing	3	1.16732	0.854421	NM_016199, NM_015841, NM_002137	251	260	19235	0.884232	1	0.998739	100
GOTERM_BP_FAT	GO:0006397~mRNA processing	4	1.55642	0.86854	NM_016199, NM_015841, NM_003407, NM_002137	206	321	13528	0.818317	1	0.999938	100
GOTERM_MF_FAT	GO:0003723~RNA binding	8	3.11284	0.90684	NM_016199, NM_015841, NM_003407, NM_003908, NM_002137, NM_001003, NM_003730, NM_014494	191	718	12983	0.757368	1	0.999999	100
GOTERM_BP_FAT	GO:0016071~mRNA metabolic process	4	1.55642	0.922418	NM_016199, NM_015841, NM_003407, NM_002137	206	370	13528	0.709945	1	0.999991	100
SP_PIR_KEYWORDS	rna-binding	4	1.55642	0.973011	NM_016199, NM_015841, NM_002137, NM_014494	251	540	19235	0.567655	1	0.999992	100
GOTERM_BP_FAT	GO:0006396~RNA processing	4	1.55642	0.99049	NM_016199, NM_015841, NM_003407, NM_002137	206	547	13528	0.480219	1	1	100
Annotation Cluster 103	Enrichment Score: 0.029190037617765712
Category	Term	Count	%	PValue	Genes	List Total	Pop Hits	Pop Total	Fold Enrichment	Bonferroni	Benjamini	FDR
GOTERM_BP_FAT	GO:0032583~regulation of gene-specific transcription	3	1.16732	0.605669	NM_007348, NM_000799, AF318382	206	134	13528	1.47022	1	0.995086	100
GOTERM_BP_FAT	GO:0031328~positive regulation of cellular biosynthetic process	9	3.50195	0.821136	NM_000482, NM_007348, NM_000799, AF318382, NM_000518, NM_000636, NM_033027, NM_005252, NM_001300	206	685	13528	0.862816	1	0.999796	100
GOTERM_BP_FAT	GO:0009891~positive regulation of biosynthetic process	9	3.50195	0.832994	NM_000482, NM_007348, NM_000799, AF318382, NM_000518, NM_000636, NM_033027, NM_005252, NM_001300	206	695	13528	0.850402	1	0.999839	100
GOTERM_BP_FAT	GO:0051173~positive regulation of nitrogen compound metabolic process	8	3.11284	0.862171	NM_007348, NM_000799, AF318382, NM_000518, NM_000636, NM_033027, NM_005252, NM_001300	206	644	13528	0.815775	1	0.999928	100
GOTERM_BP_FAT	GO:0006357~regulation of transcription from RNA polymerase II promoter	9	3.50195	0.86687	NM_007348, NM_173354, NM_000799, NM_003195, NM_000636, NM_033027, NM_006161, NM_005252, NM_001300	206	727	13528	0.81297	1	0.999935	100
GOTERM_BP_FAT	GO:0010604~positive regulation of macromolecule metabolic process	10	3.89105	0.908684	NM_000163, NM_007348, NM_000799, NM_016237, AF318382, NM_033027, NM_002812, NM_005252, NM_001300, NM_000125	206	857	13528	0.766277	1	0.999983	100
GOTERM_BP_FAT	GO:0045944~positive regulation of transcription from RNA polymerase II promoter	4	1.55642	0.923271	NM_007348, NM_033027, NM_005252, NM_001300	206	371	13528	0.708031	1	0.999991	100
GOTERM_BP_FAT	GO:0045893~positive regulation of transcription, DNA-dependent	5	1.94553	0.93423	NM_007348, NM_000799, NM_033027, NM_005252, NM_001300	206	477	13528	0.688364	1	0.999995	100
GOTERM_BP_FAT	GO:0051254~positive regulation of RNA metabolic process	5	1.94553	0.936873	NM_007348, NM_000799, NM_033027, NM_005252, NM_001300	206	481	13528	0.682639	1	0.999996	100
GOTERM_BP_FAT	GO:0010628~positive regulation of gene expression	6	2.33463	0.94327	NM_007348, NM_000799, NM_033027, NM_005252, NM_001300, NM_000125	206	581	13528	0.678175	1	0.999997	100
GOTERM_BP_FAT	GO:0045935~positive regulation of nucleobase, nucleoside, nucleotide and nucleic acid metabolic process	6	2.33463	0.962893	NM_007348, NM_000799, AF318382, NM_033027, NM_005252, NM_001300	206	624	13528	0.631441	1	0.999999	100
SP_PIR_KEYWORDS	activator	4	1.55642	0.966971	NM_007348, NM_033027, NM_006161, NM_001300	251	520	19235	0.589488	1	0.999985	100
GOTERM_BP_FAT	GO:0010557~positive regulation of macromolecule biosynthetic process	6	2.33463	0.972674	NM_007348, NM_000799, AF318382, NM_033027, NM_005252, NM_001300	206	654	13528	0.602476	1	1	100
GOTERM_BP_FAT	GO:0045941~positive regulation of transcription	5	1.94553	0.973969	NM_007348, NM_000799, NM_033027, NM_005252, NM_001300	206	564	13528	0.58218	1	1	100
GOTERM_MF_FAT	GO:0003700~transcription factor activity	8	3.11284	0.990548	NM_007348, NM_032527, NM_004024, NM_033027, NM_006161, NM_005252, NM_001300, NM_000125	191	975	12983	0.557734	1	1	100
GOTERM_BP_FAT	GO:0051252~regulation of RNA metabolic process	16	6.22568	0.998002	NM_007348, NM_003407, NM_012256, NM_173354, NM_003195, NM_004024, NM_032527, NM_000636, NM_033027, NM_005252, NM_001300, NM_016084, NM_000799, AF318382, NM_006161, NM_000125	206	1813	13528	0.579547	1	1	100
SP_PIR_KEYWORDS	dna-binding	13	5.05837	0.998636	NM_015841, NM_007348, NM_003407, NM_012256, NM_003195, NM_004024, NM_032527, NM_033027, NM_005252, NM_001300, NM_002412, NM_006161, NM_000125	251	1868	19235	0.533316	1	1	100
GOTERM_BP_FAT	GO:0006355~regulation of transcription, DNA-dependent	15	5.83658	0.998704	NM_007348, NM_012256, NM_173354, NM_003195, NM_004024, NM_032527, NM_000636, NM_033027, NM_005252, NM_001300, NM_016084, NM_000799, AF318382, NM_006161, NM_000125	206	1773	13528	0.555583	1	1	100
GOTERM_MF_FAT	GO:0030528~transcription regulator activity	11	4.28016	0.999227	NM_000669, NM_007348, NM_173354, NM_003195, NM_032527, NM_004024, NM_033027, NM_006161, NM_005252, NM_001300, NM_000667, NM_000125	191	1512	12983	0.494519	1	1	100
SP_PIR_KEYWORDS	transcription regulation	12	4.66926	0.999871	NM_153333, NM_007348, NM_001332, NM_012256, NM_003195, NM_032527, NM_004024, NM_033027, NM_006161, NM_005252, NM_001300, NM_000125	251	2026	19235	0.4539	1	1	100
SP_PIR_KEYWORDS	Transcription	12	4.66926	0.999916	NM_153333, NM_007348, NM_001332, NM_012256, NM_003195, NM_032527, NM_004024, NM_033027, NM_006161, NM_001300, BC054519, NM_000125	251	2071	19235	0.444037	1	1	100
GOTERM_MF_FAT	GO:0003677~DNA binding	17	6.61479	0.999944	NM_006730, NM_015841, NM_007348, NM_003407, NM_012256, NM_003195, NM_032527, NM_002137, NM_004024, NM_033027, NM_005252, NM_001300, BC054519, NM_002412, NM_006161, NM_004944, NM_000125	191	2331	12983	0.495734	1	1	100
GOTERM_BP_FAT	GO:0045449~regulation of transcription	19	7.393	0.99999	NM_007348, NM_001332, NM_012256, NM_173354, NM_003195, NM_032527, NM_004024, NM_000636, NM_001741, NM_033027, NM_005252, NM_001300, NM_001752, NM_016084, NM_153333, NM_000799, AF318382, NM_006161, NM_000125	206	2601	13528	0.479711	1	1	100
SP_PIR_KEYWORDS	nucleus	29	11.284	0.999998	NM_003407, NM_032527, NM_004024, NM_002137, NM_033027, NM_000389, NM_005252, NM_001300, NM_016084, NM_003251, NM_003944, NM_001540, NM_004944, NM_000125, NM_007348, NM_015841, NM_001332, NM_173354, NM_012256, NM_003195, BC054519, NM_153333, NM_016199, NM_002412, NM_152635, NM_006161, AL833276, NM_004574, NM_015169	251	4283	19235	0.518882	1	1	100
GOTERM_BP_FAT	GO:0006350~transcription	11	4.28016	1	NM_153333, NM_007348, NM_001332, NM_012256, NM_003195, NM_004024, NM_033027, NM_006161, NM_001300, BC054519, NM_000125	206	2101	13528	0.343821	1	1	100
