# Supplementary material for: Systematic Analysis of the Gene Expression in the Livers of Nonalcoholic Steatohepatitis: Implications on Potential Biomarkers and Molecular Pathological Mechanism
Source: PLoS One. 2012 Dec 26;7(12):e51131. doi: 10.1371/journal.pone.0051131 (PMC3530598; doi:10.1371/journal.pone.0051131)
Supplement: Table S27 — DAVID functional annotation clustering result of DEGs identified by Wilcoxon rank sum test in microarray one. (XLS) [file pone.0051131.s029.xls]

## Sheet: Wilcoxon1_0.01原始DAVID默认参数下clust
Annotation Cluster 1	Enrichment Score: 5.084910935866521
Category	Term	Count	%	PValue	Genes	List Total	Pop Hits	Pop Total	Fold Enrichment	Bonferroni	Benjamini	FDR
GOTERM_BP_FAT	GO:0006631~fatty acid metabolic process	38	2.47396	1.34706e-06	NM_005622, NM_001441, NM_012320, NM_004104, NM_145867, NM_004355, NM_017770, NM_014485, NM_000860, NM_007260, NM_002001, NM_182722, NM_001966, NM_017888, NM_006821, NM_025149, NM_001607, NM_001608, NM_000163, NM_024090, NM_000533, NM_012254, NM_000236, NM_018441, NM_198580, NM_016527, NM_007308, NM_004092, NM_004003, NM_000775, NM_006117, NM_002733, NM_000182, AB020644, NM_003956, NM_001398, NM_0…	1101	198	13528	2.35811	0.0046701	0.00233778	0.00246529
SP_PIR_KEYWORDS	lipid metabolism	29	1.88802	8.85051e-06	NM_005622, NM_012320, NM_174936, NM_000781, NM_000860, NM_007260, NM_001966, NM_032564, NM_025098, NM_152621, NM_017888, NM_025149, NM_001607, NM_001608, NM_012254, NM_000780, NM_005989, NM_002666, NM_000236, NM_003383, NM_003725, NM_198580, NM_004092, NM_004003, NM_000182, NM_015627, AB020644, NM_001398, NM_178176	1463	151	19235	2.52504	0.00578034	0.00144823	0.0132276
SP_PIR_KEYWORDS	fatty acid metabolism	16	1.04167	4.66564e-05	NM_001607, NM_025149, NM_001608, NM_005622, NM_012320, NM_012254, NM_198580, NM_004092, NM_000860, NM_004003, NM_007260, NM_000182, AB020644, NM_001398, NM_001966, NM_017888	1463	62	19235	3.39294	0.0300984	0.00609349	0.0697121
Annotation Cluster 2	Enrichment Score: 4.814050547516408
Category	Term	Count	%	PValue	Genes	List Total	Pop Hits	Pop Total	Fold Enrichment	Bonferroni	Benjamini	FDR
SP_PIR_KEYWORDS	peroxisome	23	1.4974	7.14507e-07	NM_001607, NM_006821, NM_153756, NM_001917, NM_016518, NM_004032, NM_000030, NM_018441, NM_002617, NM_001752, NM_000379, NM_016527, NM_014324, NM_004003, NM_006117, NM_018663, BX647730, NM_000431, AB020644, NM_001398, NM_003659, NM_001966, NM_002859	1463	90	19235	3.35995	0.000467893	0.000233974	0.00106793
GOTERM_CC_FAT	GO:0042579~microbody	23	1.4974	2.04408e-05	NM_001607, NM_153756, NM_001917, NM_153703, NM_000625, NM_016518, NM_004032, NM_000030, NM_018441, NM_002617, NM_001752, NM_000379, NM_016527, NM_014324, NM_004003, NM_006117, NM_018663, BX647730, NM_000431, AB020644, NM_001398, NM_003659, NM_001966	1036	103	12782	2.75505	0.0104922	0.0104922	0.0295619
GOTERM_CC_FAT	GO:0005777~peroxisome	23	1.4974	2.04408e-05	NM_001607, NM_153756, NM_001917, NM_153703, NM_000625, NM_016518, NM_004032, NM_000030, NM_018441, NM_002617, NM_001752, NM_000379, NM_016527, NM_014324, NM_004003, NM_006117, NM_018663, BX647730, NM_000431, AB020644, NM_001398, NM_003659, NM_001966	1036	103	12782	2.75505	0.0104922	0.0104922	0.0295619
UP_SEQ_FEATURE	short sequence motif:Microbody targeting signal	12	0.78125	0.000185692	NM_006821, NM_153756, NM_001917, NM_014324, NM_004003, NM_006117, NM_004032, NM_016518, NM_018441, NM_001398, NM_001966, NM_016527	1462	41	19113	3.8263	0.484018	0.197931	0.340226
Annotation Cluster 3	Enrichment Score: 4.696233779575429
Category	Term	Count	%	PValue	Genes	List Total	Pop Hits	Pop Total	Fold Enrichment	Bonferroni	Benjamini	FDR
GOTERM_BP_FAT	GO:0016054~organic acid catabolic process	27	1.75781	6.34779e-07	NM_003679, NM_000481, NM_001441, NM_012320, NM_005763, NM_000625, NM_000049, NM_005881, NM_144639, NM_000709, NM_000787, NM_001513, NM_001966, NM_183050, NM_001607, NM_005989, NM_004032, NM_013391, NM_016527, NM_004092, NM_004003, NM_025080, NM_000182, NM_006066, NM_001398, NM_012137, NM_000137	1101	111	13528	2.98873	0.00220343	0.00220343	0.00116173
GOTERM_BP_FAT	GO:0046395~carboxylic acid catabolic process	27	1.75781	6.34779e-07	NM_003679, NM_000481, NM_001441, NM_012320, NM_005763, NM_000625, NM_000049, NM_005881, NM_144639, NM_000709, NM_000787, NM_001513, NM_001966, NM_183050, NM_001607, NM_005989, NM_004032, NM_013391, NM_016527, NM_004092, NM_004003, NM_025080, NM_000182, NM_006066, NM_001398, NM_012137, NM_000137	1101	111	13528	2.98873	0.00220343	0.00220343	0.00116173
GOTERM_BP_FAT	GO:0009063~cellular amino acid catabolic process	16	1.04167	0.000298321	NM_000481, NM_003679, NM_005763, NM_000625, NM_004032, NM_000049, NM_013391, NM_005881, NM_144639, NM_000709, NM_025080, NM_000787, NM_001513, NM_012137, NM_000137, NM_183050	1101	68	13528	2.89106	0.645419	0.0766578	0.544563
GOTERM_BP_FAT	GO:0009310~amine catabolic process	16	1.04167	0.00136501	NM_000481, NM_003679, NM_005763, NM_000625, NM_004032, NM_000049, NM_013391, NM_005881, NM_144639, NM_000709, NM_025080, NM_000787, NM_001513, NM_012137, NM_000137, NM_183050	1101	78	13528	2.52041	0.991319	0.155933	2.46889
Annotation Cluster 4	Enrichment Score: 4.6247153506116545
Category	Term	Count	%	PValue	Genes	List Total	Pop Hits	Pop Total	Fold Enrichment	Bonferroni	Benjamini	FDR
SP_PIR_KEYWORDS	oxidoreductase	78	5.07812	3.02334e-07	NM_003679, NM_213593, NM_005763, NM_004104, NM_012203, NM_016518, NM_012205, NM_001752, NM_000500, NM_002905, NM_182314, NM_000781, NM_000709, NM_000787, AB011157, NM_006636, NM_019891, NM_182760, NM_001966, NM_003689, NM_016229, NM_001917, NM_178033, NM_017781, NM_001628, NM_000379, NM_013391, NM_022568, NM_012449, NM_000182, NM_002454, NM_002153, BX647730, NM_006066, NM_003956, AL833218, NM_005…	1463	562	19235	1.82476	0.000198009	0.000198009	0.000451882
GOTERM_BP_FAT	GO:0055114~oxidation reduction	83	5.40365	2.04364e-05	NM_003679, NM_213593, NM_005763, NM_004104, NM_172160, NM_012203, NM_016518, NM_012205, NM_001752, NM_000500, NM_002905, NM_182314, NM_000781, NM_000709, NM_000787, AB011157, NM_006636, NM_019891, NM_182760, NM_001966, NM_003689, NM_016229, NM_001917, BX647922, NM_178033, NM_017781, NM_001628, NM_000379, NM_013391, NM_007308, NM_022568, NM_013387, NM_012449, NM_000182, NM_002454, NM_002153, BX647…	1101	639	13528	1.59597	0.0685543	0.0233945	0.037395
GOTERM_MF_FAT	GO:0009055~electron carrier activity	32	2.08333	0.00216252	NM_003679, NM_003708, NM_005763, NM_003002, NM_000625, NM_012205, NM_000500, NM_000781, NM_000761, NM_019891, NM_000456, NM_003986, NM_001608, NM_003689, NM_016229, NM_178033, NM_000780, NM_017781, NM_031286, NM_001628, NM_000672, NM_003725, NM_024514, NM_000379, NM_013391, NM_016527, NM_000398, NM_000775, NM_012449, NM_002454, NM_006066, NM_000778	1064	221	12983	1.76682	0.936447	0.423728	3.46416
Annotation Cluster 5	Enrichment Score: 3.6400257200311246
Category	Term	Count	%	PValue	Genes	List Total	Pop Hits	Pop Total	Fold Enrichment	Bonferroni	Benjamini	FDR
GOTERM_BP_FAT	GO:0010033~response to organic substance	91	5.92448	2.3562e-05	NM_006010, NM_001063, NM_203377, NM_016041, NM_001308, NM_001759, NM_001611, NM_174936, NM_004103, AK091476, BC071181, NM_021960, NM_000030, NM_005252, NM_018849, NM_000781, NM_022720, NM_000709, NM_000577, NM_015908, AF061055, NM_148170, NM_000787, NM_021197, NM_002500, NM_000125, NM_002625, NM_057158, NM_000916, NM_000952, NM_005147, NM_003383, NM_000043, NM_003745, NM_002662, NM_007308, NM_005…	1101	721	13528	1.55079	0.0786164	0.0202616	0.043113
GOTERM_BP_FAT	GO:0048545~response to steroid hormone stimulus	33	2.14844	7.35289e-05	NM_000348, NM_001308, NM_001759, Z74615, BC071181, NM_005235, NM_000046, NM_000030, NM_000389, NM_005252, NM_018849, NM_000781, NM_000709, AF061055, NM_000577, NM_002567, NM_000597, NM_021197, NM_183050, NM_000125, NM_000163, NM_002625, NM_000916, NM_004448, NM_002745, NM_000043, NM_003745, NM_005928, NM_001124, NM_002737, AF208541, NM_002985, AK024204, NM_014574	1101	192	13528	2.11183	0.225488	0.0498206	0.134483
GOTERM_BP_FAT	GO:0009719~response to endogenous stimulus	54	3.51562	0.000361774	NM_203377, NM_001308, NM_001759, NM_174936, NM_004103, BC071181, NM_000030, NM_005252, NM_018849, NM_000781, NM_000709, AF061055, NM_000577, NM_000787, NM_021197, NM_000125, NM_002625, NM_000916, NM_003383, NM_000043, NM_002662, NM_003745, NM_005928, NM_001124, NM_001482, NM_212472, AK024204, NM_000348, Z74615, NM_005235, NM_000046, NM_000389, NM_183001, NM_138578, NM_015385, NM_002567, NM_000597…	1101	405	13528	1.63827	0.715605	0.0858985	0.66003
GOTERM_BP_FAT	GO:0031960~response to corticosteroid stimulus	18	1.17188	0.000418589	NM_000163, NM_002625, NM_001308, Z74615, NM_000030, NM_005252, NM_000389, NM_000043, NM_018849, NM_001124, NM_000709, NM_002737, AF208541, NM_000577, NM_002567, NM_000597, NM_002985, NM_183050	1101	85	13528	2.60196	0.766577	0.0869196	0.76331
GOTERM_BP_FAT	GO:0051384~response to glucocorticoid stimulus	17	1.10677	0.000455491	NM_000163, NM_002625, NM_001308, NM_000030, NM_005252, NM_000389, NM_000043, NM_018849, NM_001124, NM_000709, NM_002737, AF208541, NM_000577, NM_002567, NM_000597, NM_002985, NM_183050	1101	78	13528	2.67794	0.794681	0.0841979	0.830337
GOTERM_BP_FAT	GO:0009725~response to hormone stimulus	48	3.125	0.00120913	NM_203377, NM_001308, NM_001759, NM_004103, NM_174936, BC071181, NM_005252, NM_000030, NM_018849, NM_000781, NM_000709, AF061055, NM_000577, NM_021197, NM_000125, NM_002625, NM_000916, NM_003383, NM_000043, NM_002662, NM_003745, NM_005928, NM_001124, NM_001482, NM_212472, AK024204, NM_000348, Z74615, NM_000046, NM_005235, NM_000389, NM_183001, NM_138578, NM_015385, NM_000597, NM_002567, NM_000596…	1101	367	13528	1.60702	0.985068	0.149305	2.18988
Annotation Cluster 6	Enrichment Score: 3.266870495953406
Category	Term	Count	%	PValue	Genes	List Total	Pop Hits	Pop Total	Fold Enrichment	Bonferroni	Benjamini	FDR
GOTERM_CC_FAT	GO:0005615~extracellular space	86	5.59896	4.10224e-05	NM_001063, NM_001308, NM_002302, NM_018399, NM_002630, NM_174936, NM_001756, NM_002775, NM_005097, NM_000066, NM_033131, NM_002190, NM_000640, NM_182314, AA461028, NM_000577, NM_012098, NM_021197, NM_000477, NM_130444, NM_002189, NM_005013, AK127044, NM_009588, NM_007244, BC062668, NM_138460, NM_005409, NM_032964, J03474, NM_002009, NM_013349, NM_000236, NM_001628, NM_003383, NM_001784, NM_002864…	1036	685	12782	1.54898	0.0209455	0.0105282	0.0593192
SP_PIR_KEYWORDS	signal	296	19.2708	0.000360172	BC067086, NM_000601, NM_018399, NM_002099, BX647476, NM_007053, NM_005097, NM_003247, NM_002190, NM_002587, NM_022823, NM_003254, NM_016946, NM_000888, NM_148170, NM_000889, NM_002189, NM_130444, AK127044, NM_032824, NM_153345, AK093330, NM_032119, NM_006475, NM_007047, NM_001911, NM_031284, NM_001725, NM_002864, NM_175873, NM_000799, NM_173596, NM_021268, NM_021071, NM_182519, AK024204, AK021670…	1463	3250	19235	1.19745	0.210184	0.0331461	0.53698
UP_SEQ_FEATURE	signal peptide	296	19.2708	0.000514762	BC067086, NM_000601, NM_018399, NM_002099, BX647476, NM_007053, NM_005097, NM_003247, NM_002190, NM_002587, NM_022823, NM_003254, NM_016946, NM_000888, NM_148170, NM_000889, NM_002189, NM_130444, AK127044, NM_032824, NM_153345, AK093330, NM_032119, NM_006475, NM_007047, NM_001911, NM_031284, NM_001725, NM_002864, NM_175873, NM_000799, NM_173596, NM_021268, NM_021071, NM_182519, AK024204, AK021670…	1462	3250	19113	1.19067	0.840318	0.367859	0.940461
GOTERM_CC_FAT	GO:0044421~extracellular region part	107	6.96615	0.000517235	NM_001063, NM_018399, NM_002302, NM_174936, NM_005097, NM_000066, NM_002190, NM_033131, NM_182314, NM_003254, NM_000577, NM_000477, NM_130444, NM_002189, AK127044, NM_007244, NM_009588, NM_005013, BC062668, NM_138460, NM_005409, NM_005014, NM_006475, NM_002009, NM_001850, NM_002864, NM_005928, NM_000567, NM_000799, U06711, NM_021268, BC058855, NM_005925, NM_014495, NM_006682, NM_000892, NM_004598…	1036	960	12782	1.37515	0.234298	0.0645622	0.745539
SP_PIR_KEYWORDS	Secreted	165	10.7422	0.000537594	NM_006010, NM_001063, NM_002302, NM_005548, NM_174936, NM_005097, NM_000066, NM_033131, NM_002190, NM_182314, NM_003254, NM_004481, NM_025262, NM_000577, NM_015424, NM_058172, NM_000477, NM_177477, NM_002189, NM_058173, NM_000412, NM_130444, NM_005013, NM_007244, BC062668, NM_005014, AK093330, NM_005409, NM_006475, NM_174941, NM_207393, NM_002009, NM_031284, NM_000379, NM_001725, NM_002216, NM_00…	1463	1689	19235	1.28441	0.296874	0.0383795	0.800507
GOTERM_CC_FAT	GO:0005576~extracellular region	190	12.3698	0.011844	NM_006010, NM_001063, NM_000601, NM_000169, NM_002302, NM_018399, NM_174936, NM_005097, NM_000066, NM_003247, NM_033131, NM_002190, NM_182314, NM_003254, NM_004481, NM_025262, NM_000577, NM_000787, NM_015424, NM_058172, NM_000477, NM_177477, NM_002189, AI161103, NM_130444, NM_058173, NM_000412, NM_005013, NM_009588, NM_007244, AK127044, BC062668, NM_138460, NM_005014, AK093330, NM_005409, NM_0064…	1036	2010	12782	1.16626	0.997862	0.319037	15.8303
Annotation Cluster 7	Enrichment Score: 2.724655780854259
Category	Term	Count	%	PValue	Genes	List Total	Pop Hits	Pop Total	Fold Enrichment	Bonferroni	Benjamini	FDR
GOTERM_BP_FAT	GO:0006952~defense response	75	4.88281	0.000389375	NM_001063, NM_004433, NM_004355, NM_014726, NM_007053, NM_005252, NM_000066, NM_002190, NM_000574, NM_016946, NM_000577, AF061055, NM_000888, NM_006053, NM_001543, NM_005409, NM_001911, J03474, NM_000952, NM_003190, NM_005147, NM_000377, NM_001784, NM_001725, NM_002662, NM_007308, NM_014349, NM_003596, NM_000567, NM_183236, NM_021268, NM_006929, NM_054112, NM_000892, NM_002468, NM_145659, NM_0055…	1101	615	13528	1.49842	0.741625	0.0862725	0.710217
GOTERM_BP_FAT	GO:0006954~inflammatory response	42	2.73438	0.00317096	NM_002468, NM_001063, NM_004433, NM_145659, NM_005233, NM_014440, NM_005252, NM_000066, NM_002190, NM_000574, NM_016946, NM_000577, NM_000888, NM_030787, NM_001565, NM_015136, NM_002182, NM_001543, NM_005409, NM_002990, J03474, NM_000450, NM_001250, BC033651, NM_000952, NM_001784, NM_001090, NM_000675, NM_000934, NM_018445, NM_014349, NM_001838, NM_021805, NM_003596, NM_003263, NM_000567, NM_0029…	1101	325	13528	1.58786	0.999984	0.291704	5.64683
GOTERM_BP_FAT	GO:0009611~response to wounding	61	3.97135	0.00542592	NM_001063, NM_003494, NM_004433, NM_005252, NM_000066, NM_001300, NM_002190, NM_000574, NM_016946, NM_000577, NM_000888, NM_001543, NM_005409, NM_001769, J03474, NM_000952, NM_002009, NM_000377, NM_001784, NM_014349, NM_001124, AK094779, NM_003596, NM_032876, NM_000799, NM_001482, NM_000567, NM_183236, NM_004148, NM_000185, NM_000892, NM_002468, NM_145659, NM_005233, NM_014440, NM_005230, NM_0307…	1101	530	13528	1.41417	1	0.369431	9.47757
Annotation Cluster 8	Enrichment Score: 2.595832592671158
Category	Term	Count	%	PValue	Genes	List Total	Pop Hits	Pop Total	Fold Enrichment	Bonferroni	Benjamini	FDR
GOTERM_BP_FAT	GO:0009991~response to extracellular stimulus	34	2.21354	0.000436344	NM_014741, Z74615, NM_174936, NM_000046, NM_000389, NM_005252, NM_004497, NM_000781, NM_181509, NM_000709, NM_000597, NM_004925, NM_000477, NM_007169, NM_000410, NM_000456, NM_183050, NM_000163, NM_002625, BX647327, NM_006295, NM_005518, NM_003383, NM_000636, NM_000376, NM_001124, AF208541, NM_024085, NM_001482, NM_002153, NM_014494, NM_006929, NM_004235, NM_006044	1101	220	13528	1.8989	0.780549	0.0853496	0.795565
GOTERM_BP_FAT	GO:0031667~response to nutrient levels	31	2.01823	0.000603928	NM_014741, Z74615, NM_174936, NM_000046, NM_004497, NM_000781, NM_181509, NM_000709, NM_000597, NM_004925, NM_000477, NM_007169, NM_000456, NM_000410, NM_183050, NM_000163, NM_002625, BX647327, NM_006295, NM_005518, NM_003383, NM_000636, NM_000376, NM_001124, NM_024085, NM_001482, NM_002153, NM_014494, NM_006929, NM_004235, NM_006044	1101	197	13528	1.93349	0.877456	0.0951317	1.09952
GOTERM_BP_FAT	GO:0007584~response to nutrient	18	1.17188	0.0618996	Z74615, BX647327, NM_006295, NM_005518, NM_003383, NM_000046, NM_000376, NM_000781, NM_000709, NM_001482, NM_004925, NM_000597, NM_002153, NM_007169, NM_006929, NM_000456, NM_004235, NM_183050	1101	140	13528	1.57976	1	0.761303	68.9456
Annotation Cluster 9	Enrichment Score: 2.2551883027280133
Category	Term	Count	%	PValue	Genes	List Total	Pop Hits	Pop Total	Fold Enrichment	Bonferroni	Benjamini	FDR
GOTERM_BP_FAT	GO:0031646~positive regulation of neurological system process	12	0.78125	0.000195083	NM_001063, NM_005007, NM_000916, AF545864, NM_005235, NM_005097, NM_009588, AK024204, NM_000675, NM_007308	1101	39	13528	3.78062	0.492358	0.0812556	0.356427
GOTERM_BP_FAT	GO:0050806~positive regulation of synaptic transmission	11	0.716146	0.000260365	NM_005007, NM_000916, AF545864, NM_005235, NM_005097, NM_009588, AK024204, NM_000675, NM_007308	1101	34	13528	3.97521	0.595412	0.0726341	0.475433
GOTERM_BP_FAT	GO:0051971~positive regulation of transmission of nerve impulse	11	0.716146	0.000552673	NM_005007, NM_000916, AF545864, NM_005235, NM_005097, NM_009588, AK024204, NM_000675, NM_007308	1101	37	13528	3.6529	0.85355	0.0915846	1.00665
GOTERM_BP_FAT	GO:0048167~regulation of synaptic plasticity	12	0.78125	0.0133714	NM_015193, NM_006179, NM_202470, AF545864, NM_015981, NM_000447, NM_014284, NM_000675, NM_007308	1101	64	13528	2.30381	1	0.541434	21.8364
GOTERM_BP_FAT	GO:0051240~positive regulation of multicellular organismal process	31	2.01823	0.0148433	NM_001063, NM_002468, NM_025213, NM_005007, NM_005235, NM_005097, NM_005178, NM_000787, NM_000412, NM_009588, NM_025240, NM_000163, J03474, NM_001250, NM_000916, BC033651, AF545864, NM_001741, NM_007308, NM_000675, NM_000934, NM_001124, NM_020746, NM_006060, AF208541, NM_002985, NM_000447, AK024204	1101	244	13528	1.56105	1	0.529117	23.9432
GOTERM_BP_FAT	GO:0051969~regulation of transmission of nerve impulse	21	1.36719	0.0156137	NM_001063, NM_005007, NM_015193, NM_000916, AF545864, NM_202470, NM_015981, NM_005235, NM_005097, NM_014284, NM_000675, NM_007308, NM_002866, AF208541, NM_002567, NM_006179, NM_000447, NM_009588, AK024204	1101	147	13528	1.75529	1	0.53709	25.0245
GOTERM_BP_FAT	GO:0031644~regulation of neurological system process	21	1.36719	0.0232163	NM_001063, NM_005007, NM_015193, NM_000916, AF545864, NM_202470, NM_015981, NM_005235, NM_005097, NM_014284, NM_000675, NM_007308, NM_002866, AF208541, NM_002567, NM_006179, NM_000447, NM_009588, AK024204	1101	153	13528	1.68645	1	0.612934	34.9427
GOTERM_BP_FAT	GO:0050804~regulation of synaptic transmission	19	1.23698	0.0270264	NM_005007, NM_015193, NM_000916, AF545864, NM_202470, NM_015981, NM_005235, NM_005097, NM_014284, NM_000675, NM_007308, NM_002866, NM_002567, NM_006179, NM_000447, NM_009588, AK024204	1101	136	13528	1.71657	1	0.617761	39.4335
GOTERM_BP_FAT	GO:0044057~regulation of system process	33	2.14844	0.0925213	NM_000152, NM_001063, NM_005007, NM_003280, NM_000461, NM_202470, NM_000625, NM_005235, NM_005097, NM_014284, NM_002567, NM_000787, NM_006179, NM_009588, NM_021098, NM_015193, NM_002477, NM_000916, AF545864, NM_015981, NM_001741, NM_000675, NM_007308, NM_001124, NM_002866, NM_000775, NM_002737, AF208541, NM_000447, AK024204, AK124042, NM_000856	1101	309	13528	1.31221	1	0.83697	83.0821
Annotation Cluster 10	Enrichment Score: 2.219111956415754
Category	Term	Count	%	PValue	Genes	List Total	Pop Hits	Pop Total	Fold Enrichment	Bonferroni	Benjamini	FDR
GOTERM_BP_FAT	GO:0034097~response to cytokine stimulus	17	1.10677	0.000528861	NM_000161, NM_002468, NM_000163, NM_000450, NM_000916, NM_001611, NM_005233, NM_005147, NM_021960, NM_005252, NM_003745, NM_007308, NM_138578, NM_003999, NM_002737, NM_002985, NM_001569	1101	79	13528	2.64404	0.840909	0.0922184	0.963476
GOTERM_BP_FAT	GO:0032496~response to lipopolysaccharide	14	0.911458	0.0087472	NM_000161, NM_002468, NM_000450, NM_000952, NM_005233, NM_003383, NM_002745, NM_005252, NM_003745, NM_007308, NM_001124, NM_002985, NM_003005, NM_001569	1101	77	13528	2.234	1	0.456978	14.853
GOTERM_BP_FAT	GO:0009617~response to bacterium	26	1.69271	0.0135891	NM_002468, NM_005233, NM_000625, NM_005252, NM_005178, NM_015136, NM_001569, NM_003518, NM_000161, NM_001911, NM_052971, NM_000450, NM_000952, NM_003383, NM_002745, NM_002662, NM_002935, NM_001725, NM_003745, NM_007308, NM_005218, NM_001124, NM_020746, NM_002985, NM_003005, NM_054112	1101	193	13528	1.65525	1	0.541337	22.1514
GOTERM_BP_FAT	GO:0002237~response to molecule of bacterial origin	14	0.911458	0.0211423	NM_000161, NM_002468, NM_000450, NM_000952, NM_005233, NM_003383, NM_002745, NM_005252, NM_003745, NM_007308, NM_001124, NM_002985, NM_003005, NM_001569	1101	86	13528	2.00021	1	0.604742	32.3676
Annotation Cluster 11	Enrichment Score: 2.1041480343942105
Category	Term	Count	%	PValue	Genes	List Total	Pop Hits	Pop Total	Fold Enrichment	Bonferroni	Benjamini	FDR
GOTERM_MF_FAT	GO:0004745~retinol dehydrogenase activity	5	0.325521	0.00628093	NM_003708, NM_000670, NM_172037, NM_003725, NM_002905	1064	10	12983	6.10103	0.999671	0.551606	9.75215
INTERPRO	IPR002198:Short-chain dehydrogenase/reductase SDR	12	0.78125	0.00646268	NM_144683, NM_003708, NM_000860, NM_172037, NM_004104, NM_002153, NM_018441, NM_003725, NM_024705, NM_178135, NM_014234, NM_002905	1333	59	16659	2.54184	0.999996	0.984499	10.5059
INTERPRO	IPR016040:NAD(P)-binding domain	22	1.43229	0.008306	NM_005276, NM_144683, NM_001917, NM_003708, NM_172037, NM_004104, NM_012203, NM_004032, NM_003725, NM_018441, NM_002905, NM_000687, NM_000860, NM_000182, NM_006636, BX647730, NM_002153, NM_000403, NM_024705, NM_178135, NM_001966, NM_014234	1333	150	16659	1.83295	1	0.982051	13.3063
INTERPRO	IPR002347:Glucose/ribitol dehydrogenase	11	0.716146	0.00845952	NM_144683, NM_003708, NM_000860, NM_172037, NM_002153, NM_018441, NM_003725, NM_024705, NM_178135, NM_014234, NM_002905	1333	53	16659	2.59379	1	0.962216	13.5358
PIR_SUPERFAMILY	PIRSF006067:retinol dehydrogenase	4	0.260417	0.0105703	NM_003708, NM_002153, NM_003725, NM_002905	641	6	7396	7.69215	0.999412	0.975749	14.8073
Annotation Cluster 12	Enrichment Score: 2.0904092901815075
Category	Term	Count	%	PValue	Genes	List Total	Pop Hits	Pop Total	Fold Enrichment	Bonferroni	Benjamini	FDR
GOTERM_BP_FAT	GO:0043066~negative regulation of apoptosis	50	3.25521	0.000158811	NM_004752, NM_002468, NM_000601, BC052239, NM_002467, NM_005431, NM_022740, NM_003897, BC071181, NM_003376, NM_021960, NM_004355, NM_021141, NM_000389, NM_001752, NM_006402, NM_005178, NM_138578, NM_000394, AF061055, AK095266, NM_000477, NM_000123, NM_002500, NM_005631, NM_005734, NM_001569, NM_000125, U00930, NM_002648, NM_004448, AF545864, NM_005147, NM_000636, NM_000043, S81734, AK126861, NM_0…	1101	354	13528	1.73545	0.424153	0.0758165	0.290248
GOTERM_BP_FAT	GO:0043069~negative regulation of programmed cell death	50	3.25521	0.000222881	NM_004752, NM_002468, NM_000601, BC052239, NM_002467, NM_005431, NM_022740, NM_003897, BC071181, NM_003376, NM_021960, NM_004355, NM_021141, NM_000389, NM_001752, NM_006402, NM_005178, NM_138578, NM_000394, AF061055, AK095266, NM_000477, NM_000123, NM_002500, NM_005631, NM_005734, NM_001569, NM_000125, U00930, NM_002648, NM_004448, AF545864, NM_005147, NM_000636, NM_000043, S81734, AK126861, NM_0…	1101	359	13528	1.71128	0.53911	0.0824666	0.407118
GOTERM_BP_FAT	GO:0060548~negative regulation of cell death	50	3.25521	0.000238037	NM_004752, NM_002468, NM_000601, BC052239, NM_002467, NM_005431, NM_022740, NM_003897, BC071181, NM_003376, NM_021960, NM_004355, NM_021141, NM_000389, NM_001752, NM_006402, NM_005178, NM_138578, NM_000394, AF061055, AK095266, NM_000477, NM_000123, NM_002500, NM_005631, NM_005734, NM_001569, NM_000125, U00930, NM_002648, NM_004448, AF545864, NM_005147, NM_000636, NM_000043, S81734, AK126861, NM_0…	1101	360	13528	1.70653	0.562762	0.0793983	0.434746
GOTERM_BP_FAT	GO:0042981~regulation of apoptosis	92	5.98958	0.000689565	NM_005007, NM_000601, NM_002634, BC052239, AL050391, NM_174936, BC071181, NM_021960, NM_004355, NM_033503, NM_001752, NM_004350, AF061055, NM_000787, NM_006006, AK095266, NM_000477, NM_000123, NM_130444, NM_009588, NM_002500, NM_006939, NM_004440, NM_000125, NM_000553, NM_014550, NM_005147, NM_005729, NM_000043, NM_000617, S81734, NM_000376, NM_024310, NM_003883, NM_007308, NM_022835, L29065, NM_…	1101	804	13528	1.40598	0.909015	0.103231	1.2545
GOTERM_BP_FAT	GO:0043067~regulation of programmed cell death	92	5.98958	0.000957285	NM_005007, NM_000601, NM_002634, BC052239, AL050391, NM_174936, BC071181, NM_021960, NM_004355, NM_033503, NM_001752, NM_004350, AF061055, NM_000787, NM_006006, AK095266, NM_000477, NM_000123, NM_130444, NM_009588, NM_002500, NM_006939, NM_004440, NM_000125, NM_000553, NM_014550, NM_005147, NM_005729, NM_000043, NM_000617, S81734, NM_000376, NM_024310, NM_003883, NM_007308, NM_022835, L29065, NM_…	1101	812	13528	1.39212	0.964141	0.13472	1.73754
GOTERM_BP_FAT	GO:0010941~regulation of cell death	92	5.98958	0.00106907	NM_005007, NM_000601, NM_002634, BC052239, AL050391, NM_174936, BC071181, NM_021960, NM_004355, NM_033503, NM_001752, NM_004350, AF061055, NM_000787, NM_006006, AK095266, NM_000477, NM_000123, NM_130444, NM_009588, NM_002500, NM_006939, NM_004440, NM_000125, NM_000553, NM_014550, NM_005147, NM_005729, NM_000043, NM_000617, S81734, NM_000376, NM_024310, NM_003883, NM_007308, NM_022835, L29065, NM_…	1101	815	13528	1.387	0.975693	0.138155	1.93856
GOTERM_BP_FAT	GO:0006916~anti-apoptosis	29	1.88802	0.00491075	NM_002468, NM_000601, NM_002467, NM_003897, BC071181, NM_003376, NM_021960, NM_006402, NM_138578, NM_000394, AF061055, NM_005734, NM_001569, NM_000125, AF545864, NM_000636, NM_000043, S81734, NM_003883, AK126861, NM_007308, NM_018445, NM_001153, AK094779, NM_016252, NM_001831, BC058855	1101	206	13528	1.72972	1	0.370197	8.61558
GOTERM_BP_FAT	GO:0006917~induction of apoptosis	35	2.27865	0.064703	NM_005007, AL050391, NM_002467, NM_174936, NM_022740, BC071181, NM_000389, NM_004350, NM_005178, NM_007118, NM_009588, NM_006939, NM_003809, NM_006811, NM_000161, NM_014430, AF545864, NM_002745, NM_000043, NM_000376, S81734, NM_024310, NM_000675, NM_022835, NM_003810, NM_033101, NM_002737, NM_183236, NM_023067, U06711, NM_000447, NM_138621	1101	320	13528	1.34389	1	0.770346	70.6008
GOTERM_BP_FAT	GO:0012502~induction of programmed cell death	35	2.27865	0.0668547	NM_005007, AL050391, NM_002467, NM_174936, NM_022740, BC071181, NM_000389, NM_004350, NM_005178, NM_007118, NM_009588, NM_006939, NM_003809, NM_006811, NM_000161, NM_014430, AF545864, NM_002745, NM_000043, NM_000376, S81734, NM_024310, NM_000675, NM_022835, NM_003810, NM_033101, NM_002737, NM_183236, NM_023067, U06711, NM_000447, NM_138621	1101	321	13528	1.33971	1	0.777497	71.8143
GOTERM_BP_FAT	GO:0043065~positive regulation of apoptosis	44	2.86458	0.0902297	NM_005007, AL050391, NM_002467, NM_174936, NM_022740, BC071181, NM_000389, NM_004350, NM_005178, NM_138578, NM_007118, NM_004280, NM_006006, NM_130444, NM_009588, NM_004945, NM_006939, NM_003809, NM_006811, NM_004440, NM_000161, NM_014430, AF545864, NM_005147, NM_002745, S81734, NM_000043, NM_000376, NM_024310, NM_000675, NM_022835, NM_003810, NM_033101, NM_002737, NM_023067, NM_183236, U06711, N…	1101	430	13528	1.25728	1	0.835613	82.2829
GOTERM_BP_FAT	GO:0043068~positive regulation of programmed cell death	44	2.86458	0.0979343	NM_005007, AL050391, NM_002467, NM_174936, NM_022740, BC071181, NM_000389, NM_004350, NM_005178, NM_138578, NM_007118, NM_004280, NM_006006, NM_130444, NM_009588, NM_004945, NM_006939, NM_003809, NM_006811, NM_004440, NM_000161, NM_014430, AF545864, NM_005147, NM_002745, S81734, NM_000043, NM_000376, NM_024310, NM_000675, NM_022835, NM_003810, NM_033101, NM_002737, NM_023067, NM_183236, U06711, N…	1101	433	13528	1.24856	1	0.845169	84.8367
GOTERM_BP_FAT	GO:0010942~positive regulation of cell death	44	2.86458	0.10358	NM_005007, AL050391, NM_002467, NM_174936, NM_022740, BC071181, NM_000389, NM_004350, NM_005178, NM_138578, NM_007118, NM_004280, NM_006006, NM_130444, NM_009588, NM_004945, NM_006939, NM_003809, NM_006811, NM_004440, NM_000161, NM_014430, AF545864, NM_005147, NM_002745, S81734, NM_000043, NM_000376, NM_024310, NM_000675, NM_022835, NM_003810, NM_033101, NM_002737, NM_023067, NM_183236, U06711, N…	1101	435	13528	1.24282	1	0.850415	86.4826
GOTERM_BP_FAT	GO:0012501~programmed cell death	57	3.71094	0.189581	NM_005007, AK122739, AL050391, NM_004103, NM_021960, NM_033027, NM_033503, NM_002190, NM_003286, AB011157, NM_006006, NM_009588, NM_006939, NM_005147, NM_000714, S81734, NM_000043, NM_000617, NM_024310, NM_022835, NM_003810, NM_033101, NM_000799, NM_023067, U06711, NM_001375, NM_138621, NM_015675, NM_003597, NM_019010, NM_002467, NM_005172, NM_022740, NM_003897, NM_004040, NM_138578, NM_007118, N…	1101	611	13528	1.14625	1	0.927745	97.8657
GOTERM_BP_FAT	GO:0006915~apoptosis	55	3.58073	0.247451	NM_005007, AK122739, AL050391, NM_004103, NM_021960, NM_033027, NM_033503, NM_002190, AB011157, NM_006006, NM_009588, NM_006939, NM_005147, NM_000714, NM_000043, NM_000617, NM_024310, NM_022835, NM_003810, NM_033101, NM_000799, NM_023067, U06711, NM_001375, NM_138621, NM_015675, NM_003597, NM_019010, NM_002467, NM_005172, NM_022740, NM_003897, NM_004040, NM_138578, NM_007118, NM_033423, NM_003809…	1101	602	13528	1.12257	1	0.948984	99.4499
Annotation Cluster 13	Enrichment Score: 2.035425208541646
Category	Term	Count	%	PValue	Genes	List Total	Pop Hits	Pop Total	Fold Enrichment	Bonferroni	Benjamini	FDR
SP_PIR_KEYWORDS	microsome	20	1.30208	0.000368675	NM_001076, NM_000348, NM_021928, NM_003708, NM_018009, NM_172037, NM_000780, NM_178033, NM_003190, NM_000120, NM_003725, NM_024514, NM_000500, NM_006894, NM_000775, NM_000761, AB020644, NM_016816, AL833218, NM_000778	1463	106	19235	2.48069	0.214572	0.0297396	0.549624
GOTERM_CC_FAT	GO:0005624~membrane fraction	83	5.40365	0.0185874	NM_213593, NM_012301, NM_002099, NM_005252, NM_000500, NM_018849, NM_006154, NM_000787, NM_003829, NM_032564, NM_006672, NM_001076, NM_014396, NM_024640, NM_021928, NM_006824, BX647922, NM_178033, NM_003190, NM_005729, NM_003383, NM_002668, NM_002662, NM_007308, NM_012064, NM_002866, NM_003596, NM_198897, NM_004476, AB020644, NM_016816, NM_005925, AL833218, NM_138621, NM_000245, NM_000348, NM_003…	1036	809	12782	1.26581	0.999938	0.415998	23.7674
GOTERM_CC_FAT	GO:0005792~microsome	29	1.88802	0.0275733	NM_000348, NM_213593, NM_003708, NM_172037, NM_145867, NM_000500, NM_017770, NM_000761, AF071510, NM_032564, NM_001076, NM_021928, NM_018009, BX647922, NM_000780, NM_178033, NM_003190, NM_000120, NM_003725, NM_198580, NM_024514, NM_002662, NM_006894, NM_012064, NM_000775, AB020644, NM_016816, NM_000778, AL833218	1036	237	12782	1.50969	0.999999	0.496933	33.2641
GOTERM_CC_FAT	GO:0042598~vesicular fraction	29	1.88802	0.0381899	NM_000348, NM_213593, NM_003708, NM_172037, NM_145867, NM_000500, NM_017770, NM_000761, AF071510, NM_032564, NM_001076, NM_021928, NM_018009, BX647922, NM_000780, NM_178033, NM_003190, NM_000120, NM_003725, NM_198580, NM_024514, NM_002662, NM_006894, NM_012064, NM_000775, AB020644, NM_016816, NM_000778, AL833218	1036	244	12782	1.46638	1	0.552324	43.0622
Annotation Cluster 14	Enrichment Score: 1.9406400068643723
Category	Term	Count	%	PValue	Genes	List Total	Pop Hits	Pop Total	Fold Enrichment	Bonferroni	Benjamini	FDR
GOTERM_CC_FAT	GO:0060205~cytoplasmic membrane-bounded vesicle lumen	11	0.716146	0.00226425	NM_003254, NM_000601, NM_001102, NM_000787, NM_001103, NM_003376, NM_000477, NM_001831, NM_000412, BC058855, NM_003247, NM_000934	1036	44	12782	3.08446	0.689533	0.177121	3.2256
GOTERM_CC_FAT	GO:0031983~vesicle lumen	11	0.716146	0.00320949	NM_003254, NM_000601, NM_001102, NM_000787, NM_001103, NM_003376, NM_000477, NM_001831, NM_000412, BC058855, NM_003247, NM_000934	1036	46	12782	2.95035	0.809625	0.187261	4.54328
GOTERM_CC_FAT	GO:0031091~platelet alpha granule	12	0.78125	0.00469011	NM_000601, NM_001769, NM_003376, NM_003247, NM_000934, NM_003254, NM_001102, NM_001103, NM_000477, NM_000412, NM_001831, BC058855, NM_003005	1036	56	12782	2.64382	0.911592	0.215398	6.57378
GOTERM_CC_FAT	GO:0031093~platelet alpha granule lumen	10	0.651042	0.00474822	NM_003254, NM_000601, NM_001102, NM_001103, NM_003376, NM_000477, NM_001831, NM_000412, BC058855, NM_003247, NM_000934	1036	41	12782	3.00923	0.914215	0.200097	6.65265
GOTERM_CC_FAT	GO:0044433~cytoplasmic vesicle part	23	1.4974	0.0485555	NM_000601, NM_006539, NM_001769, NM_003376, NM_015981, AK128844, NM_003247, AK023303, NM_000934, NM_003254, NM_002866, NM_032041, NM_183236, NM_001102, NM_000787, NM_001103, NM_015627, AK125929, NM_000477, NM_001831, NM_000412, NM_003005, BC058855, NM_152338	1036	187	12782	1.51749	1	0.575189	51.3218
GOTERM_CC_FAT	GO:0030141~secretory granule	18	1.17188	0.288966	NM_001063, NM_000601, NM_001769, NM_015193, NM_003376, NM_003247, NM_000934, NM_003254, NM_183236, NM_001102, NM_000787, NM_001103, NM_000477, NM_000412, NM_001831, NM_003005, BC058855, NM_152338, NM_032411	1036	180	12782	1.23378	1	0.867701	99.2794
Annotation Cluster 15	Enrichment Score: 1.9351996621960117
Category	Term	Count	%	PValue	Genes	List Total	Pop Hits	Pop Total	Fold Enrichment	Bonferroni	Benjamini	FDR
GOTERM_CC_FAT	GO:0000267~cell fraction	112	7.29167	0.00488575	NM_001349, NM_213593, NM_004579, NM_005548, NM_002099, NM_000500, NM_018849, NM_016084, NM_000574, NM_000787, NM_006672, NM_000178, NM_001076, NM_021928, NM_178033, NM_005729, NM_002668, NM_002662, NM_012064, NM_002866, NM_004476, NM_005925, NM_005276, NM_000245, NM_021077, NM_003708, NM_030674, NM_145867, NM_202470, NM_004040, BC038359, NM_017770, NM_005981, NM_001882, NM_000761, NM_014234, NM_0…	1036	1083	12782	1.27594	0.92012	0.189904	6.83905
GOTERM_CC_FAT	GO:0005626~insoluble fraction	86	5.59896	0.0172287	NM_213593, NM_012301, NM_002099, NM_005252, NM_000500, NM_018849, NM_006154, NM_000787, NM_003829, NM_032564, NM_006672, NM_001076, NM_014396, NM_024640, NM_021928, NM_006824, BX647922, NM_178033, NM_003190, NM_005729, NM_003383, NM_002668, NM_002662, NM_007308, NM_012064, NM_002866, NM_003596, NM_198897, NM_004476, NM_005186, AB020644, NM_016816, NM_005925, AL833218, NM_138621, NM_000245, NM_000…	1036	839	12782	1.26467	0.999873	0.409921	22.2266
GOTERM_CC_FAT	GO:0005624~membrane fraction	83	5.40365	0.0185874	NM_213593, NM_012301, NM_002099, NM_005252, NM_000500, NM_018849, NM_006154, NM_000787, NM_003829, NM_032564, NM_006672, NM_001076, NM_014396, NM_024640, NM_021928, NM_006824, BX647922, NM_178033, NM_003190, NM_005729, NM_003383, NM_002668, NM_002662, NM_007308, NM_012064, NM_002866, NM_003596, NM_198897, NM_004476, AB020644, NM_016816, NM_005925, AL833218, NM_138621, NM_000245, NM_000348, NM_003…	1036	809	12782	1.26581	0.999938	0.415998	23.7674
Annotation Cluster 16	Enrichment Score: 1.8993618357229267
Category	Term	Count	%	PValue	Genes	List Total	Pop Hits	Pop Total	Fold Enrichment	Bonferroni	Benjamini	FDR
GOTERM_MF_FAT	GO:0016597~amino acid binding	12	0.78125	0.00870393	NM_001385, NM_006894, NM_133445, NM_000178, NM_006154, NM_000531, NM_004104, NM_000625, NM_000030, NM_012137, NM_006657, NM_013391	1064	60	12983	2.44041	0.999985	0.604413	13.2698
GOTERM_MF_FAT	GO:0031406~carboxylic acid binding	21	1.36719	0.0135254	NM_001385, NM_000178, NM_001084, NM_000531, NM_004104, NM_000625, NM_000030, NM_013391, NM_000935, NM_007308, NM_006894, NM_133445, NM_006154, NM_000787, NM_006117, NM_000182, NM_000477, NM_012137, NM_006657, AF071510, NM_181865	1064	144	12983	1.77947	1	0.68516	19.8901
GOTERM_MF_FAT	GO:0043176~amine binding	17	1.10677	0.0170235	NM_001385, NM_000178, NM_000524, NM_000531, NM_004104, NM_000625, NM_003568, NM_000030, NM_013391, NM_133445, NM_006894, NM_006154, AK092643, NM_000567, NM_000751, NM_012137, NM_006657	1064	110	12983	1.88577	1	0.703083	24.3931
Annotation Cluster 17	Enrichment Score: 1.852682001659669
Category	Term	Count	%	PValue	Genes	List Total	Pop Hits	Pop Total	Fold Enrichment	Bonferroni	Benjamini	FDR
SP_PIR_KEYWORDS	endoplasmic reticulum	75	4.88281	0.00369887	NM_152305, NM_213593, NM_021203, NM_016041, NM_016146, NM_004355, NM_016040, NM_000500, NM_058172, NM_019891, NM_182760, NM_002189, NM_032564, NM_001076, NM_024090, NM_021928, NM_001266, NM_012254, NM_178033, NM_017781, NM_003190, NM_002662, AF339770, AL117478, AB020644, NM_016816, NM_003956, NM_017839, AK021670, AL833218, NM_178176, NM_024324, NM_000348, NM_001084, NM_003708, NM_172037, NM_14586…	1463	713	19235	1.38299	0.911721	0.149403	5.38815
GOTERM_CC_FAT	GO:0005783~endoplasmic reticulum	96	6.25	0.0217416	NM_000166, NM_152305, NM_021203, NM_213593, NM_016041, NM_006013, NM_016146, NM_174936, BX647476, NM_004355, NM_016040, NM_001752, NM_000500, NM_002905, NM_148170, NM_058172, NM_019891, NM_002189, NM_182760, NM_005013, NM_032564, NM_001076, NM_024090, NM_021928, NM_001266, NM_012254, NM_178033, NM_017781, NM_003190, NM_002668, NM_002662, NM_006120, AF339770, AL117478, AB020644, NM_002153, NM_0168…	1036	960	12782	1.23378	0.999988	0.432843	27.2356
GOTERM_CC_FAT	GO:0044432~endoplasmic reticulum part	39	2.53906	0.0344029	NM_000166, NM_152305, NM_016041, NM_003713, BX647476, NM_002905, NM_003273, NM_020120, NM_016306, NM_000761, NM_182760, NM_019891, NM_007169, NM_024922, NM_024090, NM_021928, NM_001266, NM_012254, NM_000780, NM_017781, NM_003190, NM_018112, NM_080476, NM_002668, NM_024514, NM_006120, NM_001144, U59227, NM_000398, NM_018445, NM_006894, AF339770, NM_019111, NM_002153, NM_007175, NM_001249, NM_00077…	1036	347	12782	1.38667	1	0.544067	39.7321
Annotation Cluster 18	Enrichment Score: 1.8371013664535616
Category	Term	Count	%	PValue	Genes	List Total	Pop Hits	Pop Total	Fold Enrichment	Bonferroni	Benjamini	FDR
SP_PIR_KEYWORDS	FAD	19	1.23698	0.00234986	NM_003679, NM_001608, NM_016229, NM_001917, NM_000625, NM_016518, NM_004032, NM_000379, NM_013391, NM_015533, NM_000398, NM_006894, NM_201398, NM_012449, NM_002454, NM_019891, NM_003659, NM_001361, AL833218	1463	114	19235	2.19127	0.785827	0.120511	3.45524
SP_PIR_KEYWORDS	Flavoprotein	17	1.10677	0.00683585	NM_003679, NM_001608, NM_016229, NM_001917, NM_004032, NM_016518, NM_000379, NM_013391, NM_016527, NM_000398, NM_006894, NM_012449, NM_002454, NM_019891, NM_003659, NM_001361, AL833218	1463	107	19235	2.08888	0.988811	0.177446	9.74422
UP_SEQ_FEATURE	nucleotide phosphate-binding region:FAD	10	0.651042	0.0412071	NM_006894, NM_001917, NM_016229, NM_000625, NM_002454, NM_004032, NM_016518, NM_000379, AL833218, NM_000398	1462	61	19113	2.14315	1	0.996124	53.8022
GOTERM_MF_FAT	GO:0050660~FAD binding	11	0.716146	0.067731	NM_006894, NM_003679, NM_001608, NM_012449, NM_000625, NM_002454, NM_019891, NM_000379, NM_003659, NM_013391, AL833218	1064	72	12983	1.8642	1	0.93858	68.0872
Annotation Cluster 19	Enrichment Score: 1.813544265945329
Category	Term	Count	%	PValue	Genes	List Total	Pop Hits	Pop Total	Fold Enrichment	Bonferroni	Benjamini	FDR
GOTERM_CC_FAT	GO:0005911~cell-cell junction	31	2.01823	0.000299377	BC042066, NM_000166, NM_194293, AK128802, NM_001306, NM_152219, NM_014343, NM_018849, NM_002587, NM_005936, NM_016946, NM_015385, NM_003277, NM_001943, NM_001942, AB028952, NM_153368, NM_003829, NM_020859, NM_032510, NM_000359, NM_004742, NM_018489, NM_000916, NM_015059, NM_014428, NM_012064, NM_012449, AB028949, NM_000299, NM_001935, NM_181538	1036	190	12782	2.01302	0.143158	0.0501968	0.432152
GOTERM_CC_FAT	GO:0016327~apicolateral plasma membrane	18	1.17188	0.00324972	BC042066, NM_032510, NM_004742, AK128802, NM_001306, NM_018489, NM_014343, NM_014428, NM_016946, NM_003277, NM_015385, NM_006154, NM_001943, AB028949, NM_001942, AB028952, NM_000299, NM_003829, NM_020859	1036	102	12782	2.17727	0.813549	0.170241	4.59899
GOTERM_CC_FAT	GO:0043296~apical junction complex	17	1.10677	0.0057508	BC042066, NM_032510, NM_004742, AK128802, NM_001306, NM_018489, NM_014343, NM_014428, NM_016946, NM_003277, NM_015385, NM_001943, AB028949, NM_001942, AB028952, NM_000299, NM_003829, NM_020859	1036	99	12782	2.11862	0.949002	0.204609	8.00359
GOTERM_CC_FAT	GO:0070160~occluding junction	11	0.716146	0.0688241	NM_014428, BC042066, NM_032510, NM_016946, NM_004742, AK128802, NM_003277, NM_001306, NM_018489, AB028952, NM_003829, NM_014343	1036	73	12782	1.85913	1	0.64015	64.3492
GOTERM_CC_FAT	GO:0005923~tight junction	11	0.716146	0.0688241	NM_014428, BC042066, NM_032510, NM_016946, NM_004742, AK128802, NM_003277, NM_001306, NM_018489, AB028952, NM_003829, NM_014343	1036	73	12782	1.85913	1	0.64015	64.3492
KEGG_PATHWAY	hsa04530:Tight junction	18	1.17188	0.085051	NM_032510, NM_001903, NM_012301, NM_004742, AK128802, NM_002477, NM_018489, NM_001306, NM_014343, NM_014428, L29065, NM_005936, NM_016946, NM_002716, NM_002737, NM_003277, NM_001102, NM_001103, NM_003829	454	134	5085	1.50454	1	0.47234	66.774
SP_PIR_KEYWORDS	Tight junction	9	0.585938	0.0895855	NM_014428, NM_032510, NM_016946, NM_004742, AK128802, NM_003277, NM_001306, NM_018489, AB028952, NM_014343	1463	61	19235	1.93982	1	0.6005	75.4093
Annotation Cluster 20	Enrichment Score: 1.8033283264761315
Category	Term	Count	%	PValue	Genes	List Total	Pop Hits	Pop Total	Fold Enrichment	Bonferroni	Benjamini	FDR
GOTERM_CC_FAT	GO:0005911~cell-cell junction	31	2.01823	0.000299377	BC042066, NM_000166, NM_194293, AK128802, NM_001306, NM_152219, NM_014343, NM_018849, NM_002587, NM_005936, NM_016946, NM_015385, NM_003277, NM_001943, NM_001942, AB028952, NM_153368, NM_003829, NM_020859, NM_032510, NM_000359, NM_004742, NM_018489, NM_000916, NM_015059, NM_014428, NM_012064, NM_012449, AB028949, NM_000299, NM_001935, NM_181538	1036	190	12782	2.01302	0.143158	0.0501968	0.432152
SP_PIR_KEYWORDS	cell junction	42	2.73438	0.0293795	NM_000166, NM_001903, NM_194293, NM_012301, AK128802, NM_001306, NM_152219, NM_005097, NM_005255, NM_006403, NM_014343, NM_002587, NM_005936, NM_016946, NM_015385, NM_003277, NM_001943, NM_001942, AB028952, NM_153368, NM_004945, AB011131, NM_020859, NM_032510, NM_004742, NM_015193, NM_018489, NM_015981, NM_015059, NM_133445, NM_012064, NM_017980, NM_014428, NM_006423, NM_032876, AB028949, NM_0007…	1463	399	19235	1.38396	1	0.427679	35.9624
GOTERM_CC_FAT	GO:0070161~anchoring junction	21	1.36719	0.0638543	NM_001903, NM_194293, NM_000359, NM_000916, NM_004103, NM_005255, NM_006403, NM_015059, NM_017980, NM_005936, NM_015385, NM_032876, AB028949, NM_001102, NM_001943, NM_001103, NM_001942, NM_000299, NM_022648, NM_002859, NM_020859	1036	172	12782	1.50636	1	0.621975	61.4959
GOTERM_CC_FAT	GO:0030054~cell junction	51	3.32031	0.108952	BC042066, NM_000166, NM_012301, NM_001306, NM_152219, NM_004103, NM_005255, NM_018849, NM_002587, NM_016946, AB028952, NM_003829, NM_000916, NM_015981, NM_012064, NM_017980, NM_032876, NM_012449, NM_000751, NM_181538, NM_002859, NM_001903, NM_033044, NM_194293, AK128802, NM_014343, NM_006403, NM_005936, NM_015385, NM_003277, NM_001943, NM_001942, NM_153368, NM_004945, AB011131, NM_020859, NM_0325…	1036	518	12782	1.21473	1	0.718174	81.1477
Annotation Cluster 21	Enrichment Score: 1.7712271485793996
Category	Term	Count	%	PValue	Genes	List Total	Pop Hits	Pop Total	Fold Enrichment	Bonferroni	Benjamini	FDR
GOTERM_MF_FAT	GO:0008374~O-acyltransferase activity	10	0.651042	0.00358176	NM_025225, NM_020133, NM_020132, NM_004003, NM_012320, AF071510, NM_032564, NM_025098, NM_017839, NM_178176	1064	39	12983	3.12874	0.989619	0.479277	5.67607
SP_PIR_KEYWORDS	Acyltransferase	22	1.43229	0.00597711	NM_001607, NM_025225, AK024233, NM_005838, NM_024630, NM_000359, NM_012320, NM_003491, NM_024662, S81734, NM_080661, NM_013430, NM_003241, NM_020133, NM_004003, NM_020132, NM_004825, AF071510, NM_025098, NM_032564, NM_017839, NM_178176	1463	153	19235	1.89051	0.980292	0.170546	8.57074
GOTERM_MF_FAT	GO:0016407~acetyltransferase activity	10	0.651042	0.226846	NM_020133, NM_020132, NM_004003, NM_004825, NM_003491, NM_004104, NM_024662, NM_000182, NM_025098, NM_017839	1064	82	12983	1.48806	1	0.97045	98.4852
Annotation Cluster 22	Enrichment Score: 1.7669770798996767
Category	Term	Count	%	PValue	Genes	List Total	Pop Hits	Pop Total	Fold Enrichment	Bonferroni	Benjamini	FDR
GOTERM_BP_FAT	GO:0016053~organic acid biosynthetic process	22	1.43229	0.0140771	NM_005622, NM_024090, NM_000533, NM_000531, NM_017614, NM_004104, NM_145867, NM_005989, NM_000236, NM_004355, NM_012205, NM_000030, NM_018441, NM_002662, NM_017770, NM_014485, NM_014324, NM_002733, NM_002001, NM_002454, NM_006066, NM_003956	1101	155	13528	1.74396	1	0.525951	22.8533
GOTERM_BP_FAT	GO:0046394~carboxylic acid biosynthetic process	22	1.43229	0.0140771	NM_005622, NM_024090, NM_000533, NM_000531, NM_017614, NM_004104, NM_145867, NM_005989, NM_000236, NM_004355, NM_012205, NM_000030, NM_018441, NM_002662, NM_017770, NM_014485, NM_014324, NM_002733, NM_002001, NM_002454, NM_006066, NM_003956	1101	155	13528	1.74396	1	0.525951	22.8533
GOTERM_BP_FAT	GO:0006633~fatty acid biosynthetic process	13	0.846354	0.0252374	NM_024090, NM_005622, NM_000533, NM_004104, NM_145867, NM_004355, NM_000236, NM_018441, NM_017770, NM_014485, NM_002001, NM_002733, NM_003956	1101	79	13528	2.02191	1	0.603575	37.3627
Annotation Cluster 23	Enrichment Score: 1.7217136801013264
Category	Term	Count	%	PValue	Genes	List Total	Pop Hits	Pop Total	Fold Enrichment	Bonferroni	Benjamini	FDR
SP_PIR_KEYWORDS	fatty acid metabolism	16	1.04167	4.66564e-05	NM_001607, NM_025149, NM_001608, NM_005622, NM_012320, NM_012254, NM_198580, NM_004092, NM_000860, NM_004003, NM_007260, NM_000182, AB020644, NM_001398, NM_001966, NM_017888	1463	62	19235	3.39294	0.0300984	0.00609349	0.0697121
KEGG_PATHWAY	hsa00071:Fatty acid metabolism	12	0.78125	0.000528329	NM_001607, NM_001608, NM_000669, AK021800, NM_000672, NM_000667, NM_004092, NM_000670, NM_006117, NM_000182, AB020644, BX641105, NM_001966, NM_000778, NM_001182	454	40	5085	3.36013	0.0940976	0.0482109	0.652945
GOTERM_BP_FAT	GO:0044242~cellular lipid catabolic process	16	1.04167	0.00103444	NM_001607, NM_025225, NM_001441, NM_012320, NM_000169, NM_000520, NM_000236, NM_002662, NM_016527, NM_004092, NM_004003, NM_000182, NM_001398, NM_001966, NM_002660, NM_014495	1101	76	13528	2.58674	0.972582	0.139168	1.87633
INTERPRO	IPR001753:Crotonase, core	6	0.390625	0.00493511	NM_004092, NM_004825, NM_006117, NM_000182, NM_001398, NM_001966	1333	15	16659	4.99895	0.999928	0.991513	8.12086
KEGG_PATHWAY	hsa00903:Limonene and pinene degradation	6	0.390625	0.00557309	NM_025225, NM_004092, AK021800, NM_003491, NM_000182, NM_001966, NM_001182	454	14	5085	4.80019	0.648337	0.229928	6.69317
GOTERM_BP_FAT	GO:0009062~fatty acid catabolic process	9	0.585938	0.00722567	NM_001607, NM_001441, NM_004092, NM_004003, NM_012320, NM_000182, NM_001398, NM_001966, NM_016527	1101	36	13528	3.07175	1	0.421799	12.429
KEGG_PATHWAY	hsa00380:Tryptophan metabolism	10	0.651042	0.00730372	NM_003679, NM_004092, AK021800, NM_018245, NM_000761, NM_000182, NM_012205, NM_182662, NM_001752, NM_001966, NM_001182	454	40	5085	2.80011	0.746098	0.204248	8.68623
GOTERM_MF_FAT	GO:0004300~enoyl-CoA hydratase activity	4	0.260417	0.00906561	NM_004092, NM_000182, NM_001398, NM_001966	1064	6	12983	8.13471	0.999991	0.590075	13.7837
KEGG_PATHWAY	hsa00410:beta-Alanine metabolism	7	0.455729	0.0104844	NM_001385, NM_004092, AK021800, NM_032649, NM_000182, NM_003132, NM_001966, NM_001182	454	22	5085	3.56378	0.860674	0.218365	12.2475
GOTERM_BP_FAT	GO:0016042~lipid catabolic process	24	1.5625	0.0130542	NM_001607, NM_025225, NM_000348, NM_001441, NM_012320, NM_000169, NM_000520, NM_000780, NM_005989, NM_000236, NM_002666, NM_003725, NM_002662, NM_207409, NM_016527, NM_004092, NM_004003, NM_000182, NM_012268, NM_138790, NM_001398, NM_014495, NM_002660, NM_001966	1101	173	13528	1.70456	1	0.544918	21.3753
GOTERM_MF_FAT	GO:0016836~hydro-lyase activity	9	0.585938	0.0247148	NM_144639, NM_004092, NM_080738, NM_004104, NM_000031, NM_000182, NM_012113, NM_001398, NM_001966	1064	44	12983	2.49588	1	0.780634	33.4722
INTERPRO	IPR018376:Enoyl-CoA hydratase/isomerase, conserved site	4	0.260417	0.0517712	NM_004092, NM_000182, NM_001398, NM_001966	1333	11	16659	4.5445	1	0.996634	59.7503
UP_SEQ_FEATURE	site:Important for catalytic activity	4	0.260417	0.0582326	NM_004092, NM_000182, NM_001398, NM_001966	1462	12	19113	4.35773	1	0.998745	66.7474
GOTERM_BP_FAT	GO:0006635~fatty acid beta-oxidation	6	0.390625	0.0723555	NM_001607, NM_004092, NM_004003, NM_000182, NM_001398, NM_001966	1101	28	13528	2.63293	1	0.790462	74.7049
KEGG_PATHWAY	hsa00650:Butanoate metabolism	7	0.455729	0.0766401	NM_005622, NM_004092, AK021800, NM_000182, NM_005518, NM_001966, NM_001182, NM_017888	454	34	5085	2.30597	1	0.508371	62.783
KEGG_PATHWAY	hsa00280:Valine, leucine and isoleucine degradation	8	0.520833	0.0917527	NM_001607, NM_004092, NM_000709, AK021800, NM_000182, NM_005518, NM_001966, NM_183050, NM_001182	454	44	5085	2.03644	1	0.486519	69.668
GOTERM_BP_FAT	GO:0034440~lipid oxidation	7	0.455729	0.0930332	NM_001607, NM_004092, NM_004003, NM_000182, NM_001398, NM_001966, NM_016527	1101	39	13528	2.20536	1	0.837098	83.2559
GOTERM_BP_FAT	GO:0019395~fatty acid oxidation	7	0.455729	0.0930332	NM_001607, NM_004092, NM_004003, NM_000182, NM_001398, NM_001966, NM_016527	1101	39	13528	2.20536	1	0.837098	83.2559
UP_SEQ_FEATURE	binding site:Substrate; via amide nitrogen	4	0.260417	0.255366	NM_004092, NM_004563, NM_001398, NM_001966	1462	23	19113	2.2736	1	0.999997	99.5534
GOTERM_BP_FAT	GO:0030258~lipid modification	8	0.520833	0.328445	NM_001607, NM_005026, NM_004092, NM_004003, NM_000182, NM_001398, NM_001966, NM_016527	1101	69	13528	1.42458	1	0.968539	99.9316
KEGG_PATHWAY	hsa00640:Propanoate metabolism	4	0.260417	0.55249	NM_004092, AK021800, NM_000182, NM_001966, NM_001182	454	32	5085	1.40006	1	0.829484	99.9953
Annotation Cluster 24	Enrichment Score: 1.7149841001410477
Category	Term	Count	%	PValue	Genes	List Total	Pop Hits	Pop Total	Fold Enrichment	Bonferroni	Benjamini	FDR
GOTERM_CC_FAT	GO:0005773~vacuole	33	2.14844	0.00725096	NM_000152, NM_032357, NM_012320, NM_000169, NM_001611, NM_000520, NM_174936, NM_004355, NM_000046, NM_001752, NM_023947, NM_181509, NM_001780, NM_005854, NM_148170, NM_014435, NM_022575, NM_016582, NM_014396, NM_004079, NM_004691, NM_000617, NM_024310, NM_006120, NM_015888, AK021916, NM_024085, NM_019111, NM_183236, NM_022818, NM_001375, NM_000262, NM_004853	1036	252	12782	1.61567	0.976602	0.235263	9.99107
SP_PIR_KEYWORDS	lysosome	21	1.36719	0.00914501	NM_000152, NM_012320, NM_000169, NM_001911, NM_004079, NM_001611, NM_000520, NM_004355, NM_000046, NM_024310, NM_023947, NM_006120, AK021916, NM_001780, NM_148170, NM_183236, NM_014435, NM_022575, NM_016582, NM_000262, NM_001375	1463	149	19235	1.85302	0.997564	0.199783	12.8304
GOTERM_CC_FAT	GO:0005764~lysosome	27	1.75781	0.0205913	NM_000152, NM_032357, NM_012320, NM_000169, NM_001611, NM_000520, NM_174936, NM_004355, NM_000046, NM_023947, NM_001752, NM_001780, NM_005854, NM_148170, NM_014435, NM_022575, NM_016582, NM_004079, NM_000617, NM_024310, NM_006120, AK021916, NM_183236, NM_019111, NM_001375, NM_000262, NM_004853	1036	211	12782	1.57878	0.999978	0.431671	25.9882
GOTERM_CC_FAT	GO:0000323~lytic vacuole	27	1.75781	0.0205913	NM_000152, NM_032357, NM_012320, NM_000169, NM_001611, NM_000520, NM_174936, NM_004355, NM_000046, NM_023947, NM_001752, NM_001780, NM_005854, NM_148170, NM_014435, NM_022575, NM_016582, NM_004079, NM_000617, NM_024310, NM_006120, AK021916, NM_183236, NM_019111, NM_001375, NM_000262, NM_004853	1036	211	12782	1.57878	0.999978	0.431671	25.9882
KEGG_PATHWAY	hsa04142:Lysosome	16	1.04167	0.0946523	NM_000152, NM_012320, NM_001911, NM_000169, NM_004079, NM_001611, NM_000520, NM_004691, NM_000046, NM_000617, NM_001780, NM_148170, AK125929, NM_006053, NM_000262, NM_001375	454	117	5085	1.53168	1	0.485259	70.8468
Annotation Cluster 25	Enrichment Score: 1.5400794870143126
Category	Term	Count	%	PValue	Genes	List Total	Pop Hits	Pop Total	Fold Enrichment	Bonferroni	Benjamini	FDR
GOTERM_BP_FAT	GO:0010035~response to inorganic substance	28	1.82292	0.00859219	NM_000290, NM_203377, Z74615, NM_003280, NM_004103, NM_005235, NM_012205, NM_000389, NM_005252, NM_001752, NM_138578, NM_000781, NM_005951, NM_006154, NM_015908, NM_002567, NM_004925, NM_000597, NM_000178, NM_000636, NM_000617, NM_000379, NM_007308, NM_002737, AF208541, NM_001482, AK024204, NM_006044, NM_002859	1101	205	13528	1.67823	1	0.457722	14.6089
GOTERM_BP_FAT	GO:0006979~response to oxidative stress	22	1.43229	0.025055	NM_000178, NM_000553, NM_203377, Z74615, NM_004103, NM_000636, NM_005235, NM_000617, NM_005252, NM_001752, NM_007308, NM_004045, NM_138578, NM_000781, NM_002737, NM_001482, NM_002567, NM_002985, NM_001831, AK024204, BC034579, NM_006044, NM_002859	1101	164	13528	1.64826	1	0.60472	37.1478
GOTERM_BP_FAT	GO:0000302~response to reactive oxygen species	12	0.78125	0.0392621	NM_203377, Z74615, NM_004103, NM_005235, NM_000636, NM_005252, NM_001752, NM_138578, NM_000781, NM_002737, AK024204, NM_006044, NM_002859	1101	75	13528	1.96592	1	0.68046	51.9554
GOTERM_BP_FAT	GO:0042542~response to hydrogen peroxide	9	0.585938	0.0817919	NM_000781, NM_203377, Z74615, NM_004103, NM_000636, NM_005235, NM_001752, AK024204, NM_006044, NM_138578	1101	56	13528	1.9747	1	0.819861	79.0218
Annotation Cluster 26	Enrichment Score: 1.530941702222528
Category	Term	Count	%	PValue	Genes	List Total	Pop Hits	Pop Total	Fold Enrichment	Bonferroni	Benjamini	FDR
GOTERM_BP_FAT	GO:0042594~response to starvation	11	0.716146	0.00160857	NM_181509, NM_001124, NM_002625, NM_014741, NM_024085, NM_174936, NM_000477, NM_000410, NM_004497, NM_014494, NM_006044	1101	42	13528	3.21803	0.996281	0.170121	2.9033
GOTERM_BP_FAT	GO:0009267~cellular response to starvation	9	0.585938	0.00335524	NM_181509, NM_014741, NM_024085, NM_174936, NM_000477, NM_000410, NM_004497, NM_014494, NM_006044	1101	32	13528	3.45572	0.999992	0.298063	5.96555
GOTERM_BP_FAT	GO:0031668~cellular response to extracellular stimulus	13	0.846354	0.00494215	NM_014741, NM_174936, NM_005252, NM_000376, NM_000389, NM_004497, NM_181509, AF208541, NM_024085, NM_000477, NM_000410, NM_014494, NM_006044	1101	64	13528	2.4958	1	0.364325	8.66834
GOTERM_BP_FAT	GO:0031669~cellular response to nutrient levels	10	0.651042	0.00793881	NM_181509, NM_014741, NM_024085, NM_174936, NM_000477, NM_000376, NM_000410, NM_004497, NM_014494, NM_006044	1101	44	13528	2.7925	1	0.445289	13.5731
GOTERM_BP_FAT	GO:0006914~autophagy	8	0.520833	0.0314101	NM_181509, NM_031482, NM_014741, NM_024085, NM_130781, NM_022818, NM_000046, NM_006044	1101	38	13528	2.58674	1	0.638481	44.2376
SP_PIR_KEYWORDS	autophagy	6	0.390625	0.082274	NM_181509, NM_031482, NM_014741, NM_024085, NM_130781, NM_022818	1463	31	19235	2.5447	1	0.584672	72.2864
GOTERM_BP_FAT	GO:0016236~macroautophagy	4	0.260417	0.0994337	NM_181509, NM_014741, NM_024085, NM_006044	1101	14	13528	3.51057	1	0.845316	85.2914
GOTERM_BP_FAT	GO:0007033~vacuole organization	7	0.455729	0.102332	NM_000152, NM_181509, NM_014741, NM_024085, NM_000520, NM_000046, NM_015888	1101	40	13528	2.15023	1	0.84963	86.1339
GOTERM_BP_FAT	GO:0000045~autophagic vacuole formation	3	0.195312	0.254692	NM_181509, NM_014741, NM_024085	1101	12	13528	3.07175	1	0.949554	99.5391
GOTERM_CC_FAT	GO:0005776~autophagic vacuole	3	0.195312	0.345827	NM_181509, NM_024085, NM_022818	1036	15	12782	2.46757	1	0.890512	99.7842
Annotation Cluster 27	Enrichment Score: 1.5268592001030148
Category	Term	Count	%	PValue	Genes	List Total	Pop Hits	Pop Total	Fold Enrichment	Bonferroni	Benjamini	FDR
SP_PIR_KEYWORDS	isopeptide bond	36	2.34375	0.0180515	NM_000290, NM_000524, NM_006013, NM_152295, NM_022740, NM_021960, NM_002394, NM_005252, NM_016617, AK025584, NM_003286, NM_003516, NM_002893, NM_003518, NM_139119, NM_021065, NM_003195, NM_018489, U00930, NM_003291, AF545864, NM_002049, NM_003530, NM_001090, NM_003883, NM_000934, NM_000427, BQ004706, NM_006060, NM_001538, NM_023067, BC011620, NM_198041, NM_004235, AK021670	1463	319	19235	1.48375	0.999993	0.328154	23.8352
UP_SEQ_FEATURE	cross-link:Glycyl lysine isopeptide (Lys-Gly) (interchain with G-Cter in ubiquitin)	24	1.5625	0.0307118	NM_000290, NM_000524, NM_139119, NM_006013, NM_021065, NM_018489, NM_003195, NM_152295, NM_003291, AF545864, NM_002394, NM_021960, NM_003530, NM_005252, NM_003883, NM_001090, AK025584, NM_003516, NM_002893, NM_198041, NM_004235, NM_003518, AK021670	1462	199	19113	1.57667	1	0.993603	43.5856
SP_PIR_KEYWORDS	ubl conjugation	57	3.71094	0.0473808	NM_006013, NM_152295, NM_023019, NM_002394, NM_021960, NM_005252, NM_003286, NM_000125, NM_173685, NM_014191, NM_021065, NM_003195, NM_003291, NM_002049, NM_003883, NM_007308, NM_014504, NM_018223, NM_000084, NM_006060, NM_001538, NM_005968, NM_023067, NM_005493, AK021670, NM_000290, NM_001903, NM_000524, NM_022740, NM_005665, NM_021141, NM_000389, AK025584, NM_003516, NM_002893, NM_002660, NM_00…	1463	588	19235	1.27452	1	0.514504	51.5918
Annotation Cluster 28	Enrichment Score: 1.5249392994595017
Category	Term	Count	%	PValue	Genes	List Total	Pop Hits	Pop Total	Fold Enrichment	Bonferroni	Benjamini	FDR
GOTERM_MF_FAT	GO:0004032~aldehyde reductase activity	4	0.260417	0.0020557	NM_003689, NM_000670, NM_001628, NM_006066	1064	4	12983	12.2021	0.927168	0.480506	3.29571
GOTERM_MF_FAT	GO:0004033~aldo-keto reductase activity	6	0.390625	0.00545808	NM_017584, NM_003689, NM_000670, NM_005989, NM_001628, NM_006066	1064	15	12983	4.88083	0.999058	0.538895	8.52741
INTERPRO	IPR001395:Aldo/keto reductase	5	0.325521	0.0417681	NM_003689, NM_172160, NM_005989, NM_001628, NM_006066	1333	17	16659	3.6757	1	0.995847	51.8291
INTERPRO	IPR018170:Aldo/keto reductase, conserved site	3	0.195312	0.217896	NM_005989, NM_001628, NM_006066	1333	11	16659	3.40837	1	0.998614	98.5116
UP_SEQ_FEATURE	site:Lowers pKa of active site Tyr	3	0.195312	0.232386	NM_003689, NM_001628, NM_006066	1462	12	19113	3.2683	1	0.999993	99.2198
Annotation Cluster 29	Enrichment Score: 1.5182121689629466
Category	Term	Count	%	PValue	Genes	List Total	Pop Hits	Pop Total	Fold Enrichment	Bonferroni	Benjamini	FDR
GOTERM_MF_FAT	GO:0016411~acylglycerol O-acyltransferase activity	6	0.390625	0.00545808	NM_025225, NM_020133, NM_020132, NM_032564, NM_025098, NM_178176	1064	15	12983	4.88083	0.999058	0.538895	8.52741
GOTERM_BP_FAT	GO:0019400~alditol metabolic process	7	0.455729	0.0131714	NM_005276, NM_000154, NM_014495, NM_032564, NM_025098, NM_015533, NM_178176	1101	25	13528	3.44036	1	0.542018	21.5459
GOTERM_BP_FAT	GO:0019751~polyol metabolic process	9	0.585938	0.0137681	NM_005276, NM_017584, NM_000952, NM_000154, NM_014495, NM_032564, NM_025098, NM_015533, NM_178176	1101	40	13528	2.76458	1	0.53453	22.4096
GOTERM_BP_FAT	GO:0006071~glycerol metabolic process	6	0.390625	0.0345489	NM_005276, NM_014495, NM_032564, NM_025098, NM_015533, NM_178176	1101	23	13528	3.20531	1	0.657594	47.4537
GOTERM_MF_FAT	GO:0003846~2-acylglycerol O-acyltransferase activity	3	0.195312	0.0566863	NM_032564, NM_025098, NM_178176	1064	5	12983	7.32124	1	0.922822	61.3399
SP_PIR_KEYWORDS	glycerol metabolism	3	0.195312	0.0938496	NM_032564, NM_025098, NM_178176	1463	7	19235	5.6347	1	0.612976	77.0757
INTERPRO	IPR007130:Diacylglycerol acyltransferase	3	0.195312	0.129606	NM_032564, NM_025098, NM_178176	1333	8	16659	4.68652	1	0.997387	90.7112
Annotation Cluster 30	Enrichment Score: 1.484880014675043
Category	Term	Count	%	PValue	Genes	List Total	Pop Hits	Pop Total	Fold Enrichment	Bonferroni	Benjamini	FDR
UP_SEQ_FEATURE	domain:FAS1 4	3	0.195312	0.031572	NM_000358, NM_006475, NM_015136	1462	4	19113	9.80489	1	0.993055	44.4974
UP_SEQ_FEATURE	domain:FAS1 1	3	0.195312	0.031572	NM_000358, NM_006475, NM_015136	1462	4	19113	9.80489	1	0.993055	44.4974
UP_SEQ_FEATURE	domain:FAS1 2	3	0.195312	0.031572	NM_000358, NM_006475, NM_015136	1462	4	19113	9.80489	1	0.993055	44.4974
UP_SEQ_FEATURE	domain:FAS1 3	3	0.195312	0.031572	NM_000358, NM_006475, NM_015136	1462	4	19113	9.80489	1	0.993055	44.4974
INTERPRO	IPR000782:FAS1 domain	3	0.195312	0.0343732	NM_000358, NM_006475, NM_015136	1333	4	16659	9.37303	1	0.994414	45.0533
SMART	SM00554:FAS1	3	0.195312	0.0360819	NM_000358, NM_006475, NM_015136	746	4	9079	9.12768	0.999997	0.985029	39.4135
Annotation Cluster 31	Enrichment Score: 1.4743408889944658
Category	Term	Count	%	PValue	Genes	List Total	Pop Hits	Pop Total	Fold Enrichment	Bonferroni	Benjamini	FDR
GOTERM_BP_FAT	GO:0007160~cell-matrix adhesion	15	0.976562	0.0123232	NM_004103, U59227, NM_017672, NM_000888, NM_015385, NM_032876, NM_000889, NM_001102, NM_001103, BC036806, AK127044, NM_014495, NM_054112, NM_138621, NM_002859	1101	89	13528	2.07084	1	0.536731	20.3026
GOTERM_BP_FAT	GO:0031589~cell-substrate adhesion	15	0.976562	0.0268339	NM_004103, U59227, NM_017672, NM_000888, NM_015385, NM_032876, NM_000889, NM_001102, NM_001103, BC036806, AK127044, NM_014495, NM_054112, NM_138621, NM_002859	1101	98	13528	1.88067	1	0.622601	39.2139
GOTERM_BP_FAT	GO:0048041~focal adhesion formation	5	0.325521	0.0359007	NM_032876, NM_015385, NM_001102, NM_004103, NM_001103	1101	16	13528	3.83969	1	0.662399	48.784
GOTERM_MF_FAT	GO:0005178~integrin binding	9	0.585938	0.106691	NM_005928, NM_032470, NM_000358, NM_000888, NM_001102, NM_001103, BC036806, AK127044, NM_014495	1064	59	12983	1.86133	1	0.923058	84.0764
Annotation Cluster 32	Enrichment Score: 1.460875790119173
Category	Term	Count	%	PValue	Genes	List Total	Pop Hits	Pop Total	Fold Enrichment	Bonferroni	Benjamini	FDR
INTERPRO	IPR001478:PDZ/DHR/GLGF	20	1.30208	0.0286917	NM_016733, NM_032510, NM_004742, NM_012301, AK098244, NM_018967, AK128802, NM_202470, NM_002775, NM_014428, NM_005936, NM_014247, NM_004513, NM_001163, NM_003829, AB058720, NM_002829, AB011131, NM_020859, NM_020808, NM_020956	1333	149	16659	1.6775	1	0.996349	39.2482
SMART	SM00228:PDZ	20	1.30208	0.0354728	NM_016733, NM_032510, NM_004742, NM_012301, AK098244, NM_018967, AK128802, NM_202470, NM_002775, NM_014428, NM_005936, NM_014247, NM_004513, NM_001163, NM_003829, AB058720, NM_002829, AB011131, NM_020859, NM_020808, NM_020956	746	149	9079	1.63359	0.999996	0.997959	38.8894
UP_SEQ_FEATURE	domain:PDZ	15	0.976562	0.0407119	NM_016733, NM_032510, AK098244, NM_004742, NM_018967, AK128802, NM_202470, NM_002775, NM_005936, NM_014247, AB058720, AB011131, NM_002829, NM_020859, NM_020808, NM_020956	1462	110	19113	1.78271	1	0.99664	53.3623
Annotation Cluster 33	Enrichment Score: 1.4551623429824032
Category	Term	Count	%	PValue	Genes	List Total	Pop Hits	Pop Total	Fold Enrichment	Bonferroni	Benjamini	FDR
SP_PIR_KEYWORDS	signal	296	19.2708	0.000360172	BC067086, NM_000601, NM_018399, NM_002099, BX647476, NM_007053, NM_005097, NM_003247, NM_002190, NM_002587, NM_022823, NM_003254, NM_016946, NM_000888, NM_148170, NM_000889, NM_002189, NM_130444, AK127044, NM_032824, NM_153345, AK093330, NM_032119, NM_006475, NM_007047, NM_001911, NM_031284, NM_001725, NM_002864, NM_175873, NM_000799, NM_173596, NM_021268, NM_021071, NM_182519, AK024204, AK021670…	1463	3250	19235	1.19745	0.210184	0.0331461	0.53698
UP_SEQ_FEATURE	signal peptide	296	19.2708	0.000514762	BC067086, NM_000601, NM_018399, NM_002099, BX647476, NM_007053, NM_005097, NM_003247, NM_002190, NM_002587, NM_022823, NM_003254, NM_016946, NM_000888, NM_148170, NM_000889, NM_002189, NM_130444, AK127044, NM_032824, NM_153345, AK093330, NM_032119, NM_006475, NM_007047, NM_001911, NM_031284, NM_001725, NM_002864, NM_175873, NM_000799, NM_173596, NM_021268, NM_021071, NM_182519, AK024204, AK021670…	1462	3250	19113	1.19067	0.840318	0.367859	0.940461
SP_PIR_KEYWORDS	glycoprotein	346	22.526	0.147311	BC067086, NM_000601, NM_018399, NM_016557, NM_004355, NM_002099, NM_002394, BX647476, NM_005097, NM_007053, NM_006876, NM_003247, NM_002190, NM_002587, NM_182314, NM_022823, NM_003254, NM_080865, NM_016946, NM_000888, NM_148170, NM_000889, NM_000787, NM_002189, NM_130444, NM_009588, NM_032824, AK127044, NM_006475, NM_016548, NM_199329, NM_007047, NM_001911, NM_052995, NM_002668, NM_000617, NM_000…	1463	4318	19235	1.05352	1	0.707125	90.7622
SP_PIR_KEYWORDS	disulfide bond	229	14.9089	0.337726	BC067086, NM_000601, NM_012460, NM_016557, NM_004355, NM_002394, NM_007053, NM_003247, NM_002190, NM_003254, NM_016946, NM_000888, NM_148170, NM_000889, NM_000787, NM_002189, NM_130444, AK127044, NM_006475, NM_007047, NM_001911, NM_000379, NM_001725, NM_002864, NM_000799, NM_021268, NM_021071, AK024204, NM_000892, NM_000245, NM_024324, NM_032339, Z74615, NM_000394, NM_013937, NM_004512, NM_030787…	1463	2924	19235	1.02969	1	0.8786	99.7886
UP_SEQ_FEATURE	glycosylation site:N-linked (GlcNAc...)	321	20.8984	0.404566	BC067086, NM_018399, NM_016557, NM_004355, NM_002099, BX647476, NM_002394, NM_005097, NM_007053, NM_006876, NM_003247, NM_002190, NM_002587, NM_022823, NM_003254, NM_080865, NM_016946, NM_000888, NM_148170, NM_000889, NM_000787, NM_002189, NM_130444, NM_009588, NM_032824, AK127044, NM_006475, NM_016548, NM_199329, NM_007047, NM_001911, NM_052995, NM_002668, NM_000617, NM_000379, NM_001725, NM_002…	1462	4129	19113	1.01635	1	1	99.9926
UP_SEQ_FEATURE	disulfide bond	217	14.1276	0.497876	BC067086, NM_000601, NM_012460, NM_016557, NM_002394, NM_004355, NM_007053, NM_003247, NM_002190, NM_003254, NM_016946, NM_000888, NM_148170, NM_000889, NM_000787, NM_002189, NM_130444, AK127044, NM_006475, NM_007047, NM_001911, NM_000379, NM_001725, NM_000799, NM_021268, NM_021071, AK024204, NM_000892, NM_024324, NM_032339, Z74615, NM_000394, NM_013937, NM_004512, NM_030787, NM_002996, NM_012410…	1462	2819	19113	1.00634	1	1	99.9997
Annotation Cluster 34	Enrichment Score: 1.45326883708906
Category	Term	Count	%	PValue	Genes	List Total	Pop Hits	Pop Total	Fold Enrichment	Bonferroni	Benjamini	FDR
GOTERM_BP_FAT	GO:0031053~primary microRNA processing	4	0.260417	0.00473146	NM_022720, NM_015908, NM_005900, NM_005901	1101	5	13528	9.82961	1	0.375548	8.31377
GOTERM_BP_FAT	GO:0016458~gene silencing	12	0.78125	0.0048461	NM_022720, AK131390, NM_015908, NM_031244, NM_012236, NM_198700, NM_020750, NM_012199, NM_005900, NM_003072, NM_005901, NM_014494	1101	56	13528	2.63293	1	0.374322	8.50685
GOTERM_BP_FAT	GO:0016441~posttranscriptional gene silencing	7	0.455729	0.005336	NM_022720, NM_015908, NM_198700, NM_012199, NM_005900, NM_005901, NM_014494	1101	21	13528	4.09567	1	0.371743	9.32767
GOTERM_BP_FAT	GO:0035194~posttranscriptional gene silencing by RNA	7	0.455729	0.005336	NM_022720, NM_015908, NM_198700, NM_012199, NM_005900, NM_005901, NM_014494	1101	21	13528	4.09567	1	0.371743	9.32767
GOTERM_BP_FAT	GO:0035195~gene silencing by miRNA	6	0.390625	0.00952781	NM_022720, NM_015908, NM_012199, NM_005900, NM_005901, NM_014494	1101	17	13528	4.33659	1	0.472585	16.0718
GOTERM_BP_FAT	GO:0031047~gene silencing by RNA	8	0.520833	0.0151192	NM_022720, NM_015908, NM_198700, NM_020750, NM_012199, NM_005900, NM_005901, NM_014494	1101	33	13528	2.97867	1	0.530596	24.3321
GOTERM_BP_FAT	GO:0040029~regulation of gene expression, epigenetic	13	0.846354	0.0209992	NM_031244, NM_198700, NM_012199, NM_018845, NM_005252, NM_022720, AK131390, NM_015908, NM_005900, NM_018179, NM_005901, NM_003072, NM_014494	1101	77	13528	2.07443	1	0.611516	32.1864
GOTERM_BP_FAT	GO:0035196~gene silencing by miRNA, production of miRNAs	4	0.260417	0.0677573	NM_022720, NM_015908, NM_005900, NM_005901	1101	12	13528	4.09567	1	0.777987	72.3091
GOTERM_BP_FAT	GO:0031050~dsRNA fragmentation	4	0.260417	0.0829433	NM_022720, NM_015908, NM_005900, NM_005901	1101	13	13528	3.78062	1	0.819058	79.498
GOTERM_BP_FAT	GO:0043331~response to dsRNA	5	0.325521	0.140875	NM_022720, NM_015908, NM_005900, NM_002745, NM_005901	1101	25	13528	2.4574	1	0.886999	93.7894
GOTERM_BP_FAT	GO:0010608~posttranscriptional regulation of gene expression	21	1.36719	0.268631	NM_001414, NM_003407, NM_005556, NM_004103, NM_003376, NM_198700, NM_202470, NM_005147, NM_012199, NM_002745, NM_005178, AB032981, NM_005836, NM_017846, NM_022720, NM_002737, NM_015908, NM_183425, NM_005900, BC058855, NM_005901, NM_014494	1101	211	13528	1.22288	1	0.952409	99.6738
SP_PIR_KEYWORDS	rna-mediated gene silencing	4	0.260417	0.337876	NM_015908, NM_020750, NM_012199, NM_014494	1463	27	19235	1.9478	1	0.876741	99.7893
GOTERM_BP_FAT	GO:0034470~ncRNA processing	12	0.78125	0.902563	NM_012280, NM_022720, NM_006513, NM_012141, NM_015908, NM_007042, BC011620, AK027767, NM_006567, NM_005900, NM_005901, NM_023015	1101	187	13528	0.788471	1	0.999972	100
Annotation Cluster 35	Enrichment Score: 1.4346455261786442
Category	Term	Count	%	PValue	Genes	List Total	Pop Hits	Pop Total	Fold Enrichment	Bonferroni	Benjamini	FDR
SP_PIR_KEYWORDS	lipid synthesis	18	1.17188	0.00107696	NM_016229, NM_024090, NM_004104, NM_005518, NM_018441, NM_017770, NM_000398, NM_003273, NM_014485, NM_002733, NM_002153, NM_000431, NM_003956, NM_003659, NM_032564, NM_025098, NM_014234, NM_178176	1463	98	19235	2.41487	0.506281	0.0621476	1.59764
GOTERM_BP_FAT	GO:0008202~steroid metabolic process	29	1.88802	0.0037256	NM_000348, NM_174936, NM_001756, NM_001752, NM_000500, NM_003273, NM_000781, NM_000431, NM_014234, NM_001076, NM_016229, NM_005420, NM_205860, NM_012254, NM_000780, NM_005989, NM_000236, NM_005518, NM_000714, NM_003383, NM_003725, NM_024514, NM_000398, NM_014324, NM_001124, NM_015627, NM_002153, NM_003956, NM_014495	1101	202	13528	1.76398	0.999998	0.317156	6.60302
GOTERM_BP_FAT	GO:0006694~steroid biosynthetic process	15	0.976562	0.00829105	NM_000348, NM_016229, NM_005989, NM_005518, NM_003725, NM_000500, NM_000398, NM_003273, NM_000781, NM_001124, NM_014324, NM_002153, NM_000431, NM_003956, NM_014234	1101	85	13528	2.1683	1	0.45269	14.133
SP_PIR_KEYWORDS	Steroid biosynthesis	8	0.520833	0.0294451	NM_003273, NM_016229, NM_000431, NM_002153, NM_003956, NM_005518, NM_014234, NM_000398	1463	40	19235	2.62953	1	0.419453	36.0271
GOTERM_BP_FAT	GO:0016125~sterol metabolic process	15	0.976562	0.0337304	NM_016229, NM_174936, NM_000780, NM_005989, NM_000236, NM_003383, NM_005518, NM_001752, NM_000398, NM_003273, NM_000781, NM_015627, NM_000431, NM_003956, NM_014495	1101	101	13528	1.8248	1	0.651871	46.6324
GOTERM_BP_FAT	GO:0008203~cholesterol metabolic process	14	0.911458	0.0347322	NM_174936, NM_000780, NM_000236, NM_005989, NM_003383, NM_005518, NM_001752, NM_000398, NM_003273, NM_000781, NM_015627, NM_000431, NM_003956, NM_014495	1101	92	13528	1.86976	1	0.656365	47.636
SP_PIR_KEYWORDS	sterol biosynthesis	6	0.390625	0.0373014	NM_003273, NM_016229, NM_000431, NM_003956, NM_005518, NM_000398	1463	25	19235	3.15543	1	0.463396	43.3449
SP_PIR_KEYWORDS	steroid metabolism	8	0.520833	0.0691436	NM_000781, NM_174936, NM_000780, NM_015627, NM_002153, NM_005989, NM_003383, NM_003725	1463	48	19235	2.19127	1	0.561041	65.7306
GOTERM_BP_FAT	GO:0016126~sterol biosynthetic process	6	0.390625	0.151283	NM_003273, NM_016229, NM_000431, NM_003956, NM_005518, NM_000398	1101	35	13528	2.10634	1	0.89958	95.0311
SP_PIR_KEYWORDS	Cholesterol biosynthesis	4	0.260417	0.171506	NM_003273, NM_000431, NM_005518, NM_000398	1463	19	19235	2.76792	1	0.730453	93.9921
SP_PIR_KEYWORDS	cholesterol metabolism	5	0.325521	0.222972	NM_000781, NM_174936, NM_000780, NM_015627, NM_003383	1463	32	19235	2.05432	1	0.789632	97.6964
GOTERM_BP_FAT	GO:0006695~cholesterol biosynthetic process	4	0.260417	0.355373	NM_003273, NM_000431, NM_005518, NM_000398	1101	26	13528	1.89031	1	0.975361	99.9676
Annotation Cluster 36	Enrichment Score: 1.3936410608467797
Category	Term	Count	%	PValue	Genes	List Total	Pop Hits	Pop Total	Fold Enrichment	Bonferroni	Benjamini	FDR
GOTERM_BP_FAT	GO:0010604~positive regulation of macromolecule metabolic process	91	5.92448	0.00652409	NM_001759, AK122739, NM_004103, NM_174936, AK091476, BC071181, NM_033027, NM_018845, NM_005252, NM_004634, NM_002586, NM_001300, NM_002190, AK096708, BC039881, NM_000709, AF061055, NM_006154, NM_017900, NM_014213, NM_003072, NM_009588, NM_002500, NM_000125, NM_017521, NM_005596, NM_000332, NM_014945, NM_178548, NM_005147, U59628, NM_007308, NM_005239, NM_031482, NM_006060, NM_001538, NM_000799, N…	1101	857	13528	1.30469	1	0.396769	11.2895
GOTERM_BP_FAT	GO:0009891~positive regulation of biosynthetic process	74	4.81771	0.0137988	AK122739, NM_004103, AK091476, BC071181, NM_033027, NM_004634, NM_005252, NM_002586, NM_001300, NM_002190, AK096708, BC039881, NM_000709, AF061055, NM_014213, NM_003072, NM_009588, NM_002500, NM_017521, NM_005596, NM_000332, NM_014945, NM_178548, U59628, NM_005239, NM_006060, NM_001538, NM_000799, NM_023067, NM_004316, BC037418, NM_004575, NM_018179, BC058855, NM_000856, AK124042, NM_145659, NM_0…	1101	695	13528	1.30826	1	0.52973	22.4538
GOTERM_BP_FAT	GO:0031328~positive regulation of cellular biosynthetic process	73	4.7526	0.0142	AK122739, NM_004103, AK091476, BC071181, NM_033027, NM_004634, NM_005252, NM_002586, NM_001300, NM_002190, AK096708, BC039881, NM_000709, AF061055, NM_014213, NM_003072, NM_009588, NM_002500, NM_017521, NM_005596, NM_000332, NM_014945, NM_178548, U59628, NM_005239, NM_006060, NM_001538, NM_000799, NM_023067, NM_004316, BC037418, NM_004575, NM_018179, BC058855, NM_000856, AK124042, NM_145659, NM_0…	1101	685	13528	1.30942	1	0.52373	23.0291
GOTERM_BP_FAT	GO:0010557~positive regulation of macromolecule biosynthetic process	69	4.49219	0.0210178	AK122739, NM_004103, AK091476, BC071181, NM_033027, NM_004634, NM_005252, NM_002586, NM_001300, NM_002190, AK096708, NM_000709, BC039881, AF061055, NM_014213, NM_003072, NM_002500, NM_009588, NM_017521, NM_005596, NM_000332, NM_014945, NM_178548, U59628, NM_005239, NM_006060, NM_001538, NM_000799, NM_023067, NM_004316, BC037418, NM_004575, NM_018179, BC058855, AK124042, NM_145659, NM_002467, NM_0…	1101	654	13528	1.29634	1	0.607168	32.2101
GOTERM_BP_FAT	GO:0051173~positive regulation of nitrogen compound metabolic process	67	4.36198	0.0296278	AK122739, BC071181, AK091476, NM_033027, NM_004634, NM_005252, NM_002586, NM_001300, NM_002190, AK096708, NM_000709, BC039881, AF061055, NM_014213, NM_003072, NM_002500, NM_017521, NM_005596, NM_000332, NM_014945, NM_178548, U59628, NM_005239, NM_006060, NM_001538, NM_000799, NM_023067, NM_004316, BC037418, NM_004575, NM_018179, BC058855, NM_000856, AK124042, NM_002467, NM_005172, NM_000461, NM_0…	1101	644	13528	1.27831	1	0.637484	42.3296
GOTERM_BP_FAT	GO:0010628~positive regulation of gene expression	61	3.97135	0.031763	AK122739, BC071181, AK091476, NM_018845, NM_033027, NM_004634, NM_005252, NM_002586, NM_001300, NM_002190, AK096708, NM_000709, BC039881, AF061055, NM_014213, NM_003072, NM_002500, NM_000125, NM_017521, NM_005596, NM_000332, NM_014945, NM_178548, U59628, NM_005239, NM_006060, NM_001538, NM_000799, NM_023067, BC037418, NM_004316, NM_004575, BC058855, NM_018179, AK124042, NM_002467, NM_005172, NM_0…	1101	581	13528	1.29003	1	0.639299	44.6084
GOTERM_BP_FAT	GO:0045935~positive regulation of nucleobase, nucleoside, nucleotide and nucleic acid metabolic process	64	4.16667	0.0451197	AK122739, BC071181, AK091476, NM_033027, NM_004634, NM_005252, NM_002586, NM_001300, NM_002190, AK096708, NM_000709, BC039881, AF061055, NM_014213, NM_003072, NM_002500, NM_017521, NM_005596, NM_000332, NM_014945, NM_178548, U59628, NM_005239, NM_006060, NM_001538, NM_000799, NM_023067, NM_004316, BC037418, NM_004575, NM_018179, BC058855, NM_000856, AK124042, NM_002467, NM_005172, NM_000461, NM_0…	1101	624	13528	1.26021	1	0.703421	57.0427
GOTERM_BP_FAT	GO:0045941~positive regulation of transcription	58	3.77604	0.0511966	AK122739, BC071181, AK091476, NM_033027, NM_004634, NM_005252, NM_002586, NM_001300, NM_002190, AK096708, NM_000709, BC039881, AF061055, NM_014213, NM_003072, NM_002500, NM_017521, NM_005596, NM_000332, NM_014945, NM_178548, U59628, NM_005239, NM_006060, NM_001538, NM_000799, NM_023067, BC037418, NM_004316, NM_004575, BC058855, NM_018179, AK124042, NM_002467, NM_005172, NM_000461, NM_022740, NM_0…	1101	564	13528	1.26356	1	0.721152	61.7798
GOTERM_BP_FAT	GO:0006357~regulation of transcription from RNA polymerase II promoter	70	4.55729	0.0993086	AK122739, D28468, AK091476, NM_005253, NM_033027, NM_005252, NM_002586, NM_001300, NM_002190, NM_031474, NM_020248, BC039881, AF061055, NM_006154, AK095266, NM_001352, NM_014213, NM_003072, NM_014517, NM_002500, AL442094, NM_005596, NM_000332, NM_014945, NM_173354, NM_003195, NM_178548, NM_002049, NM_000376, U59628, NM_003883, L29065, NM_006060, NM_001538, NM_000799, NM_023067, NM_212472, NM_0043…	1101	727	13528	1.18307	1	0.846415	85.2539
GOTERM_BP_FAT	GO:0045944~positive regulation of transcription from RNA polymerase II promoter	38	2.47396	0.112019	AK122739, NM_002467, NM_005172, NM_000461, NM_022740, NM_003376, AK091476, NM_033027, NM_005252, NM_002586, NM_001300, NM_002190, NM_005178, NM_002729, AF061055, NM_014213, NM_003072, NM_002500, NM_005596, NM_000332, NM_003214, NM_003726, NM_205860, NM_014945, U00930, NM_178548, AF052105, U59628, NM_006060, NM_001538, NM_023067, NM_004316, NM_004575, NM_005900, BC058855, NM_005901, NM_006521, NM_…	1101	371	13528	1.25851	1	0.859975	88.6312
GOTERM_BP_FAT	GO:0045893~positive regulation of transcription, DNA-dependent	46	2.99479	0.162748	AK122739, NM_002467, NM_005172, NM_000461, NM_022740, NM_003376, AK091476, NM_033027, NM_005252, NM_002586, NM_001300, NM_002190, NM_005178, NM_000709, NM_002729, BC039881, AF061055, NM_014213, NM_003072, NM_002500, X03072, NM_005596, NM_000332, NM_003214, NM_003726, NM_205860, NM_014945, U00930, NM_178548, AF052105, U59628, NM_005239, NM_012429, NM_006060, NM_000799, NM_001538, NM_023067, BC0374…	1101	477	13528	1.18491	1	0.909447	96.1261
GOTERM_BP_FAT	GO:0051254~positive regulation of RNA metabolic process	46	2.99479	0.178668	AK122739, NM_002467, NM_005172, NM_000461, NM_022740, NM_003376, AK091476, NM_033027, NM_005252, NM_002586, NM_001300, NM_002190, NM_005178, NM_000709, NM_002729, BC039881, AF061055, NM_014213, NM_003072, NM_002500, X03072, NM_005596, NM_000332, NM_003214, NM_003726, NM_205860, NM_014945, U00930, NM_178548, AF052105, U59628, NM_005239, NM_012429, NM_006060, NM_000799, NM_001538, NM_023067, BC0374…	1101	481	13528	1.17506	1	0.921343	97.2737
Annotation Cluster 37	Enrichment Score: 1.344864008135837
Category	Term	Count	%	PValue	Genes	List Total	Pop Hits	Pop Total	Fold Enrichment	Bonferroni	Benjamini	FDR
GOTERM_BP_FAT	GO:0034754~cellular hormone metabolic process	11	0.716146	0.0196191	NM_000781, NM_022568, NM_000348, NM_001124, NM_005420, NM_000670, NM_001756, NM_005989, NM_003725, AF071510, NM_014234	1101	59	13528	2.2908	1	0.595851	30.4153
GOTERM_BP_FAT	GO:0042445~hormone metabolic process	16	1.04167	0.0242628	NM_004716, NM_000348, NM_213593, NM_005420, NM_001756, NM_005989, NM_004032, NM_003725, NM_000781, NM_022568, NM_001124, NM_001882, NM_000670, AF071510, NM_000410, NM_014234	1101	106	13528	1.85464	1	0.608569	36.2066
GOTERM_BP_FAT	GO:0042446~hormone biosynthetic process	7	0.455729	0.036174	NM_000781, NM_000348, NM_001124, NM_213593, NM_003725, NM_000410, NM_014234	1101	31	13528	2.77449	1	0.662111	49.049
GOTERM_BP_FAT	GO:0010817~regulation of hormone levels	20	1.30208	0.0372941	NM_004716, NM_000348, NM_213593, NM_005420, NM_001756, NM_007023, NM_005989, NM_004032, NM_003725, NM_022568, NM_000781, NM_001124, NM_001882, NM_000670, NM_005901, NM_002500, NM_000410, AF071510, NM_014234, AB011131	1101	151	13528	1.62742	1	0.670401	50.1219
GOTERM_BP_FAT	GO:0008209~androgen metabolic process	4	0.260417	0.0539844	NM_000348, NM_005989, NM_003725, NM_014234	1101	11	13528	4.468	1	0.725908	63.7837
GOTERM_MF_FAT	GO:0016229~steroid dehydrogenase activity	5	0.325521	0.245975	NM_000348, NM_002153, NM_005989, NM_003725, NM_014234	1064	31	12983	1.96808	1	0.975405	98.9927
Annotation Cluster 38	Enrichment Score: 1.3196052851045899
Category	Term	Count	%	PValue	Genes	List Total	Pop Hits	Pop Total	Fold Enrichment	Bonferroni	Benjamini	FDR
GOTERM_BP_FAT	GO:0050879~multicellular organismal movement	6	0.390625	0.0156308	NM_000152, NM_203377, NM_003280, NM_022740, NM_004272, NM_000751	1101	19	13528	3.88011	1	0.532502	25.0482
GOTERM_BP_FAT	GO:0050881~musculoskeletal movement	6	0.390625	0.0156308	NM_000152, NM_203377, NM_003280, NM_022740, NM_004272, NM_000751	1101	19	13528	3.88011	1	0.532502	25.0482
GOTERM_BP_FAT	GO:0003009~skeletal muscle contraction	4	0.260417	0.0677573	NM_000152, NM_203377, NM_003280, NM_004272	1101	12	13528	4.09567	1	0.777987	72.3091
GOTERM_BP_FAT	GO:0006941~striated muscle contraction	6	0.390625	0.318171	NM_000152, NM_000290, NM_203377, NM_003280, NM_004272, NM_000447	1101	46	13528	1.60265	1	0.96646	99.9096
Annotation Cluster 39	Enrichment Score: 1.2829679890902876
Category	Term	Count	%	PValue	Genes	List Total	Pop Hits	Pop Total	Fold Enrichment	Bonferroni	Benjamini	FDR
KEGG_PATHWAY	hsa00350:Tyrosine metabolism	9	0.585938	0.037933	NM_025225, NM_000669, NM_000670, NM_003491, NM_000787, NM_000694, NM_001513, BX641105, NM_000672, NM_000137, NM_000667	454	44	5085	2.291	0.999277	0.426656	38.0824
KEGG_PATHWAY	hsa00982:Drug metabolism	11	0.716146	0.0455638	NM_000669, NM_001076, NM_000694, NM_000672, NM_000667, NM_006894, NM_145740, NM_000761, NM_000670, BX641105, NM_001513, NM_000847, AL833218	454	62	5085	1.98717	0.999837	0.440872	43.9025
KEGG_PATHWAY	hsa00980:Metabolism of xenobiotics by cytochrome P450	10	0.651042	0.0819329	NM_001076, NM_000669, NM_000670, NM_000761, NM_145740, NM_000694, NM_001513, BX641105, NM_000120, NM_000672, NM_000847, NM_000667	454	60	5085	1.86674	1	0.50094	65.3428
Annotation Cluster 40	Enrichment Score: 1.260773757969806
Category	Term	Count	%	PValue	Genes	List Total	Pop Hits	Pop Total	Fold Enrichment	Bonferroni	Benjamini	FDR
GOTERM_BP_FAT	GO:0019319~hexose biosynthetic process	8	0.520833	0.0107229	NM_005276, NM_000290, NM_012140, NM_002625, NM_004563, NM_005309, NM_000303, NM_004024	1101	31	13528	3.17084	1	0.493965	17.9059
GOTERM_BP_FAT	GO:0006094~gluconeogenesis	7	0.455729	0.0131714	NM_005276, NM_000290, NM_012140, NM_002625, NM_004563, NM_005309, NM_004024	1101	25	13528	3.44036	1	0.542018	21.5459
GOTERM_BP_FAT	GO:0046165~alcohol biosynthetic process	9	0.585938	0.0238293	NM_005276, NM_000290, NM_012140, NM_002625, NM_004563, NM_005309, NM_000303, NM_000952, NM_004024	1101	44	13528	2.51325	1	0.614179	35.6859
GOTERM_BP_FAT	GO:0046364~monosaccharide biosynthetic process	8	0.520833	0.0274862	NM_005276, NM_000290, NM_012140, NM_002625, NM_004563, NM_005309, NM_000303, NM_004024	1101	37	13528	2.65665	1	0.616697	39.9552
GOTERM_BP_FAT	GO:0006090~pyruvate metabolic process	8	0.520833	0.050783	NM_005276, NM_000290, NM_012140, NM_002625, NM_004563, NM_005309, NM_004024, NM_000030	1101	42	13528	2.34038	1	0.720686	61.4738
GOTERM_BP_FAT	GO:0016051~carbohydrate biosynthetic process	15	0.976562	0.0512063	NM_005276, NM_000290, NM_012140, NM_002625, NM_005110, NM_000952, NM_018946, NM_004024, NM_006876, NM_004563, NM_005309, AY358091, NM_000303, NM_007357, NM_001543	1101	107	13528	1.72248	1	0.718738	61.787
GOTERM_BP_FAT	GO:0034637~cellular carbohydrate biosynthetic process	11	0.716146	0.0513794	NM_005276, NM_000290, NM_012140, NM_002625, NM_004563, NM_005309, NM_000303, NM_000952, NM_018946, NM_004024, NM_006876	1101	69	13528	1.9588	1	0.717505	61.9144
GOTERM_BP_FAT	GO:0044275~cellular carbohydrate catabolic process	12	0.78125	0.0827601	NM_005276, NM_000152, NM_000290, NM_017584, NM_002625, NM_018245, NM_002862, NM_080738, NM_005165, NM_000403, NM_031284, NM_020973	1101	85	13528	1.73464	1	0.820105	79.4229
GOTERM_BP_FAT	GO:0019318~hexose metabolic process	22	1.43229	0.100238	NM_005276, NM_000290, NM_000152, NM_012140, NM_002625, NM_005110, NM_002467, NM_138801, NM_004024, NM_005165, NM_031284, NM_018245, NM_004563, NM_005309, NM_032020, NM_080738, NM_002862, NM_000303, NM_182722, NM_006066, NM_000403, NM_000154	1101	192	13528	1.40789	1	0.84629	85.5299
GOTERM_BP_FAT	GO:0016052~carbohydrate catabolic process	14	0.911458	0.104326	NM_000290, NM_000152, NM_005276, NM_017584, NM_002625, NM_005165, NM_031284, NM_023947, NM_020973, NM_018245, NM_080738, NM_002862, NM_006066, NM_000403	1101	109	13528	1.57815	1	0.849742	86.687
GOTERM_BP_FAT	GO:0006006~glucose metabolic process	16	1.04167	0.261752	NM_005276, NM_000290, NM_000152, NM_012140, NM_002625, NM_002467, NM_005165, NM_004024, NM_031284, NM_018245, NM_004563, NM_005309, NM_080738, NM_002862, NM_182722, NM_006066	1101	153	13528	1.28492	1	0.95086	99.6128
GOTERM_BP_FAT	GO:0005996~monosaccharide metabolic process	22	1.43229	0.265204	NM_005276, NM_000290, NM_000152, NM_012140, NM_002625, NM_005110, NM_002467, NM_138801, NM_004024, NM_005165, NM_031284, NM_018245, NM_004563, NM_005309, NM_032020, NM_080738, NM_002862, NM_000303, NM_182722, NM_006066, NM_000403, NM_000154	1101	222	13528	1.21763	1	0.950612	99.6446
Annotation Cluster 41	Enrichment Score: 1.2184500083985725
Category	Term	Count	%	PValue	Genes	List Total	Pop Hits	Pop Total	Fold Enrichment	Bonferroni	Benjamini	FDR
GOTERM_BP_FAT	GO:0034329~cell junction assembly	11	0.716146	0.00132019	NM_001903, NM_001769, NM_032876, NM_015385, NM_152219, NM_001102, NM_001942, NM_004103, NM_001103, NM_022648, NM_015059	1101	41	13528	3.29652	0.989854	0.156357	2.38875
GOTERM_BP_FAT	GO:0034330~cell junction organization	12	0.78125	0.0055744	NM_001903, NM_001769, NM_032876, NM_000530, NM_015385, NM_152219, NM_001102, NM_001942, NM_004103, NM_001103, NM_022648, NM_015059	1101	57	13528	2.58674	1	0.370296	9.72457
GOTERM_BP_FAT	GO:0051017~actin filament bundle formation	6	0.390625	0.0238977	NM_003088, NM_031475, NM_015385, NM_001102, NM_004103, NM_006403	1101	21	13528	3.51057	1	0.611093	35.7683
GOTERM_BP_FAT	GO:0007044~cell-substrate junction assembly	6	0.390625	0.0345489	NM_032876, NM_015385, NM_001102, NM_004103, NM_001103, NM_022648	1101	23	13528	3.20531	1	0.657594	47.4537
GOTERM_BP_FAT	GO:0048041~focal adhesion formation	5	0.325521	0.0359007	NM_032876, NM_015385, NM_001102, NM_004103, NM_001103	1101	16	13528	3.83969	1	0.662399	48.784
GOTERM_BP_FAT	GO:0007043~cell-cell junction assembly	5	0.325521	0.0530697	NM_001903, NM_001769, NM_152219, NM_001942, NM_015059	1101	18	13528	3.41306	1	0.724469	63.1374
GOTERM_CC_FAT	GO:0070161~anchoring junction	21	1.36719	0.0638543	NM_001903, NM_194293, NM_000359, NM_000916, NM_004103, NM_005255, NM_006403, NM_015059, NM_017980, NM_005936, NM_015385, NM_032876, AB028949, NM_001102, NM_001943, NM_001103, NM_001942, NM_000299, NM_022648, NM_002859, NM_020859	1036	172	12782	1.50636	1	0.621975	61.4959
GOTERM_CC_FAT	GO:0016323~basolateral plasma membrane	22	1.43229	0.146405	NM_000245, NM_001063, NM_033044, NM_004103, BC071181, NM_004448, BC051190, NM_005235, NM_005255, NM_006403, NM_015059, NM_017980, NM_015385, NM_032876, NM_173596, NM_001102, NM_004925, NM_001103, NM_015627, NM_003040, NM_022648, AK024204, NM_002859	1036	203	12782	1.33711	1	0.761413	89.8699
GOTERM_BP_FAT	GO:0045216~cell-cell junction organization	6	0.390625	0.151283	NM_001903, NM_001769, NM_000530, NM_152219, NM_001942, NM_015059	1101	35	13528	2.10634	1	0.89958	95.0311
GOTERM_CC_FAT	GO:0005912~adherens junction	17	1.10677	0.188208	NM_001903, NM_000359, NM_194293, NM_000916, NM_004103, NM_005255, NM_006403, NM_015059, NM_017980, NM_005936, NM_015385, NM_032876, NM_001102, NM_001103, NM_022648, NM_020859, NM_002859	1036	155	12782	1.35318	1	0.808958	95.1001
GOTERM_CC_FAT	GO:0030055~cell-substrate junction	12	0.78125	0.296805	NM_017980, NM_033044, NM_032876, NM_015385, NM_001102, NM_004103, NM_001103, NM_022648, NM_005255, NM_006403, NM_015059, NM_002859	1036	112	12782	1.32191	1	0.86123	99.3861
GOTERM_CC_FAT	GO:0005924~cell-substrate adherens junction	11	0.716146	0.355143	NM_017980, NM_032876, NM_015385, NM_001102, NM_004103, NM_001103, NM_022648, NM_005255, NM_006403, NM_015059, NM_002859	1036	106	12782	1.28034	1	0.893692	99.8246
GOTERM_CC_FAT	GO:0005925~focal adhesion	10	0.651042	0.445171	NM_017980, NM_032876, NM_001102, NM_004103, NM_001103, NM_022648, NM_005255, NM_006403, NM_015059, NM_002859	1036	102	12782	1.20959	1	0.922261	99.9801
Annotation Cluster 42	Enrichment Score: 1.19540463006442
Category	Term	Count	%	PValue	Genes	List Total	Pop Hits	Pop Total	Fold Enrichment	Bonferroni	Benjamini	FDR
GOTERM_BP_FAT	GO:0001944~vasculature development	31	2.01823	0.0212205	AK022877, Z74615, AK122739, NM_004103, NM_153448, NM_003376, NM_003713, NM_000625, BC071181, NM_004040, NM_005230, NM_133459, NM_000787, AB011157, NM_006007, NM_130444, NM_003072, NM_014517, NM_005631, NM_003809, NM_181353, NM_018488, NM_030661, NM_001741, NM_000682, S81734, NM_003883, BC058855, NM_001554, NM_003005, NM_014495, NM_022716	1101	251	13528	1.51752	1	0.601555	32.4665
GOTERM_BP_FAT	GO:0001568~blood vessel development	29	1.88802	0.041836	AK022877, Z74615, AK122739, NM_004103, NM_153448, NM_003376, NM_003713, NM_000625, BC071181, NM_004040, NM_005230, NM_133459, NM_000787, AB011157, NM_130444, NM_003072, NM_014517, NM_003809, NM_005631, NM_181353, NM_018488, NM_030661, NM_000682, S81734, NM_003883, BC058855, NM_001554, NM_003005, NM_014495, NM_022716	1101	245	13528	1.45438	1	0.683753	54.2572
GOTERM_BP_FAT	GO:0048514~blood vessel morphogenesis	25	1.6276	0.0587577	AK122739, AK022877, NM_004103, NM_000625, BC071181, NM_003376, NM_004040, NM_005230, NM_133459, NM_000787, NM_130444, NM_003072, NM_014517, NM_003809, NM_005631, NM_181353, NM_018488, NM_030661, NM_000682, S81734, NM_003883, NM_003005, NM_001554, BC058855, NM_014495, NM_022716	1101	211	13528	1.45581	1	0.74498	66.986
GOTERM_BP_FAT	GO:0001525~angiogenesis	15	0.976562	0.316964	NM_181353, NM_018488, AK122739, AK022877, NM_004103, NM_003376, NM_004040, NM_000682, NM_003883, NM_005230, NM_133459, NM_130444, BC058855, NM_001554, NM_014517, NM_003809	1101	148	13528	1.24531	1	0.966515	99.9067
Annotation Cluster 43	Enrichment Score: 1.1684697530692345
Category	Term	Count	%	PValue	Genes	List Total	Pop Hits	Pop Total	Fold Enrichment	Bonferroni	Benjamini	FDR
GOTERM_BP_FAT	GO:0006081~cellular aldehyde metabolic process	10	0.651042	0.000251164	NM_022568, NM_001917, NM_003689, AK021800, NM_000670, NM_012203, NM_000694, NM_006066, NM_000030, NM_000689, NM_001182	1101	28	13528	4.38822	0.582263	0.0762879	0.458668
GOTERM_MF_FAT	GO:0016620~oxidoreductase activity, acting on the aldehyde or oxo group of donors, NAD or NADP as acceptor	5	0.325521	0.113924	NM_022568, AK021800, NM_000670, NM_000694, NM_000689, NM_001182	1064	23	12983	2.65262	1	0.929679	86.051
INTERPRO	IPR015590:Aldehyde dehydrogenase	4	0.260417	0.169925	NM_022568, AK021800, NM_000694, NM_000689, NM_001182	1333	18	16659	2.77719	1	0.997952	95.8759
INTERPRO	IPR016160:Aldehyde dehydrogenase, conserved site	5	0.325521	0.181593	NM_022568, NM_014324, AK021800, NM_000694, NM_000689, NM_001182	1333	28	16659	2.23167	1	0.998403	96.7636
INTERPRO	IPR016162:Aldehyde dehydrogenase, N-terminal	4	0.260417	0.190544	NM_022568, AK021800, NM_000694, NM_000689, NM_001182	1333	19	16659	2.63103	1	0.998285	97.3189
UP_SEQ_FEATURE	site:Transition state stabilizer	3	0.195312	0.579776	NM_022568, AK021800, NM_000689, NM_001182	1462	25	19113	1.56878	1	1	100
Annotation Cluster 44	Enrichment Score: 1.1643352253873147
Category	Term	Count	%	PValue	Genes	List Total	Pop Hits	Pop Total	Fold Enrichment	Bonferroni	Benjamini	FDR
GOTERM_MF_FAT	GO:0004866~endopeptidase inhibitor activity	21	1.36719	0.0145239	NM_006215, NM_175739, NM_001001851, NM_014375, NM_004568, NM_001756, NM_006944, NM_002216, NM_007308, NM_002217, NM_138578, NM_000934, NM_002864, NM_003254, NM_002567, NM_021197, NM_016252, NM_015692, NM_000412, NM_003122, NM_000185	1064	145	12983	1.7672	1	0.687775	21.2004
GOTERM_MF_FAT	GO:0004867~serine-type endopeptidase inhibitor activity	15	0.976562	0.0171362	NM_006215, NM_175739, NM_001001851, NM_004568, NM_001756, NM_002216, NM_002217, NM_000934, NM_002864, NM_002567, NM_021197, NM_015692, NM_000412, NM_003122, NM_000185	1064	92	12983	1.98947	1	0.68591	24.5341
SP_PIR_KEYWORDS	Serine protease inhibitor	13	0.846354	0.0173111	NM_006215, NM_175739, NM_001001851, NM_004568, NM_002216, NM_002217, NM_000934, NM_002864, NM_002567, NM_021197, NM_015692, NM_003122, NM_000185	1463	80	19235	2.13649	0.999989	0.325926	22.9723
GOTERM_MF_FAT	GO:0030414~peptidase inhibitor activity	21	1.36719	0.02475	NM_006215, NM_175739, NM_001001851, NM_014375, NM_004568, NM_001756, NM_006944, NM_002216, NM_007308, NM_002217, NM_138578, NM_000934, NM_002864, NM_003254, NM_002567, NM_021197, NM_016252, NM_015692, NM_000412, NM_003122, NM_000185	1064	153	12983	1.67479	1	0.765464	33.5113
INTERPRO	IPR000295:Proteinase inhibitor I4, leuserpin 2	3	0.195312	0.0343732	NM_175739, NM_001756, NM_000185	1333	4	16659	9.37303	1	0.994414	45.0533
SP_PIR_KEYWORDS	protease inhibitor	14	0.911458	0.0620949	NM_006215, NM_175739, NM_001001851, NM_004568, NM_002216, NM_002217, NM_000934, NM_002864, NM_002567, NM_021197, NM_016252, NM_015692, NM_003122, NM_000185	1463	107	19235	1.72025	1	0.533945	61.6404
SP_PIR_KEYWORDS	serine proteinase inhibitor	5	0.325521	0.0811101	NM_006215, NM_004568, NM_003122, NM_000185, NM_000934	1463	22	19235	2.9881	1	0.584992	71.7564
GOTERM_MF_FAT	GO:0004857~enzyme inhibitor activity	29	1.88802	0.115317	NM_006215, NM_175739, NM_024653, NM_001001851, NM_016147, NM_001756, NM_000389, NM_138578, NM_003254, NM_002567, NM_021197, NM_000412, NM_014375, NM_004568, NM_006944, NM_002766, NM_002216, NM_003745, NM_007308, NM_002217, NM_000934, NM_001153, NM_002864, NM_016252, NM_015692, NM_003122, NM_144608, NM_014495, NM_000185	1064	270	12983	1.31059	1	0.9289	86.4041
PIR_SUPERFAMILY	PIRSF001630:serpin	6	0.390625	0.152112	NM_006215, NM_175739, NM_004568, NM_001756, NM_000185, NM_000934	641	33	7396	2.09786	1	1	91.6958
INTERPRO	IPR000215:Protease inhibitor I4, serpin	6	0.390625	0.2127	NM_006215, NM_175739, NM_004568, NM_001756, NM_000185, NM_000934	1333	40	16659	1.87461	1	0.998747	98.3329
SMART	SM00093:SERPIN	6	0.390625	0.228036	NM_006215, NM_175739, NM_004568, NM_001756, NM_000185, NM_000934	746	40	9079	1.82554	1	0.9376	97.067
UP_SEQ_FEATURE	site:Reactive bond	4	0.260417	0.679048	NM_006215, NM_004568, NM_003122, NM_000185	1462	45	19113	1.16206	1	1	100
Annotation Cluster 45	Enrichment Score: 1.1527488829812824
Category	Term	Count	%	PValue	Genes	List Total	Pop Hits	Pop Total	Fold Enrichment	Bonferroni	Benjamini	FDR
GOTERM_BP_FAT	GO:0007626~locomotory behavior	38	2.47396	0.00152525	NM_000152, NM_025213, NM_002302, NM_016557, NM_004887, NM_000520, NM_022740, NM_005029, NM_014485, NM_004513, NM_031475, NM_001163, NM_000787, NM_001565, NM_002996, NM_014213, BC062668, NM_138460, NM_005409, NM_000332, NM_032964, NM_002990, J03474, NM_000952, NM_002745, NM_000636, NM_002668, NM_002662, NM_000675, NM_007308, NM_005218, NM_001838, NM_002737, NM_002985, NM_001554, NM_001406, NM_0001…	1101	274	13528	1.70404	0.99503	0.167154	2.75489
GOTERM_BP_FAT	GO:0006935~chemotaxis	23	1.4974	0.0103232	NM_032964, NM_002990, J03474, NM_002302, NM_016557, NM_000952, NM_004887, NM_002745, NM_002668, NM_002662, NM_005218, NM_004513, NM_001838, NM_002737, NM_002985, NM_001565, NM_002996, NM_001554, NM_000185, BC062668, NM_138460, NM_005409	1101	160	13528	1.76626	1	0.487149	17.2967
GOTERM_BP_FAT	GO:0042330~taxis	23	1.4974	0.0103232	NM_032964, NM_002990, J03474, NM_002302, NM_016557, NM_000952, NM_004887, NM_002745, NM_002668, NM_002662, NM_005218, NM_004513, NM_001838, NM_002737, NM_002985, NM_001565, NM_002996, NM_001554, NM_000185, BC062668, NM_138460, NM_005409	1101	160	13528	1.76626	1	0.487149	17.2967
SP_PIR_KEYWORDS	chemotaxis	12	0.78125	0.0195045	NM_032964, NM_002990, NM_004513, NM_002302, NM_000952, NM_002985, NM_001565, NM_001554, NM_000185, BC062668, NM_138460, NM_005409	1463	72	19235	2.19127	0.999998	0.34044	25.5024
GOTERM_BP_FAT	GO:0007610~behavior	50	3.25521	0.0407529	NM_025213, NM_002302, NM_016557, NM_005252, NM_000781, NM_031475, AF061055, NM_001163, NM_000787, NM_014213, BC062668, NM_138460, NM_005409, NM_000332, NM_032964, J03474, NM_000916, NM_000952, NM_003383, NM_002668, NM_002662, NM_007308, NM_000185, NM_000245, NM_000152, NM_000524, NM_004887, NM_000520, NM_022740, NM_005029, NM_014485, NM_004513, NM_001882, NM_002567, NM_001565, NM_002996, NM_00299…	1101	469	13528	1.30992	1	0.688387	53.3016
GOTERM_MF_FAT	GO:0005125~cytokine activity	24	1.5625	0.0481826	NM_012275, NM_145659, NM_004887, NM_003376, NM_014440, NM_022469, NM_002190, NM_004513, NM_000577, NM_001565, NM_002996, NM_009588, BC062668, NM_003809, NM_138460, NM_005409, AK023341, NM_033035, NM_032964, NM_002990, NM_172140, NM_003810, NM_002985, NM_005746, NM_021268, BC058855	1064	195	12983	1.50179	1	0.902536	55.2558
SP_PIR_KEYWORDS	cytokine	21	1.36719	0.0585096	NM_032964, NM_033035, NM_002990, NM_012275, NM_145659, NM_004887, NM_014440, NM_022469, NM_002190, NM_003810, NM_172140, NM_004513, NM_002985, NM_001565, NM_002996, NM_021268, NM_009588, NM_003809, BC062668, NM_138460, NM_005409	1463	181	19235	1.52542	1	0.518721	59.3893
KEGG_PATHWAY	hsa04060:Cytokine-cytokine receptor interaction	32	2.08333	0.0595489	NM_000245, NM_000601, NM_004887, NM_003376, BC071181, NM_002190, NM_004512, NM_018725, NM_001565, NM_002189, NM_002996, NM_002182, NM_009588, NM_003809, BC062668, NM_005409, NM_033035, NM_032964, NM_000163, NM_002990, NM_001250, NM_000043, U59227, NM_172140, NM_003810, NM_003999, NM_001838, NM_000799, NM_001243, NM_002985, NM_021268, BC058855, NM_002342	454	262	5085	1.36799	0.99999	0.453522	53.2827
GOTERM_MF_FAT	GO:0008009~chemokine activity	8	0.520833	0.0786051	NM_032964, NM_002990, NM_004887, NM_002985, NM_001565, NM_002996, BC062668, NM_005409	1064	46	12983	2.1221	1	0.935593	73.6377
BBID	109.Chemokine_families	6	0.390625	0.101531	NM_032964, NM_002990, NM_002985, NM_001565, NM_002996, NM_005409	38	25	358	2.26105	0.998823	0.998823	66.1783
GOTERM_MF_FAT	GO:0042379~chemokine receptor binding	8	0.520833	0.102498	NM_032964, NM_002990, NM_004887, NM_002985, NM_001565, NM_002996, BC062668, NM_005409	1064	49	12983	1.99217	1	0.925534	82.8147
INTERPRO	IPR001811:Small chemokine, interleukin-8-like	7	0.455729	0.105581	NM_032964, NM_002990, NM_002985, NM_001565, NM_002996, BC062668, NM_005409	1333	41	16659	2.1337	1	0.995384	85.1951
SMART	SM00199:SCY	7	0.455729	0.115641	NM_032964, NM_002990, NM_002985, NM_001565, NM_002996, BC062668, NM_005409	746	41	9079	2.07785	1	0.939803	81.2827
KEGG_PATHWAY	hsa04062:Chemokine signaling pathway	20	1.30208	0.306133	NM_032964, NM_002990, NM_004887, NM_004103, NM_002745, NM_000377, NM_002746, NM_183001, NM_002086, NM_005026, AL117471, NM_001838, NM_002985, NM_001565, NM_002996, NM_016194, NM_006939, NM_004126, BC062668, NM_002859, NM_005409	454	187	5085	1.19791	1	0.686002	98.9224
INTERPRO	IPR000827:Small chemokine, C-C group, conserved site	4	0.260417	0.322845	NM_032964, NM_002990, NM_002985, BC062668	1333	25	16659	1.99958	1	0.999691	99.8737
PIR_SUPERFAMILY	PIRSF002522:CXC chemokine	3	0.195312	0.34488	NM_004887, NM_001565, NM_005409	641	14	7396	2.47248	1	1	99.8302
INTERPRO	IPR018048:Small chemokine, C-X-C, conserved site	3	0.195312	0.399246	NM_004887, NM_001565, NM_005409	1333	17	16659	2.20542	1	0.999897	99.9837
PIR_SUPERFAMILY	PIRSF001950:small inducible chemokine, C/CC types	3	0.195312	0.603943	NM_032964, NM_002990, NM_002985	641	23	7396	1.50499	1	1	99.9999
Annotation Cluster 46	Enrichment Score: 1.1218809995301284
Category	Term	Count	%	PValue	Genes	List Total	Pop Hits	Pop Total	Fold Enrichment	Bonferroni	Benjamini	FDR
GOTERM_MF_FAT	GO:0004024~alcohol dehydrogenase activity, zinc-dependent	3	0.195312	0.0359421	NM_000669, NM_000670, BX641105, NM_000672, NM_000667	1064	4	12983	9.15155	1	0.856516	44.9051
PIR_SUPERFAMILY	PIRSF000091:alcohol dehydrogenase	4	0.260417	0.0364717	NM_000669, NM_000670, BX641105, BX647730, NM_000672, NM_000667	641	9	7396	5.1281	1	0.999828	42.896
KEGG_PATHWAY	hsa00350:Tyrosine metabolism	9	0.585938	0.037933	NM_025225, NM_000669, NM_000670, NM_003491, NM_000787, NM_000694, NM_001513, BX641105, NM_000672, NM_000137, NM_000667	454	44	5085	2.291	0.999277	0.426656	38.0824
INTERPRO	IPR013149:Alcohol dehydrogenase, zinc-binding	5	0.325521	0.0417681	NM_000669, NM_000670, NM_004104, BX641105, BX647730, NM_000672, NM_000667	1333	17	16659	3.6757	1	0.995847	51.8291
GOTERM_BP_FAT	GO:0006069~ethanol oxidation	3	0.195312	0.0559754	NM_000669, NM_000670, BX641105, NM_000672, NM_000667	1101	5	13528	7.37221	1	0.732038	65.1535
GOTERM_BP_FAT	GO:0006067~ethanol metabolic process	3	0.195312	0.0559754	NM_000669, NM_000670, BX641105, NM_000672, NM_000667	1101	5	13528	7.37221	1	0.732038	65.1535
GOTERM_BP_FAT	GO:0034308~monohydric alcohol metabolic process	3	0.195312	0.0559754	NM_000669, NM_000670, BX641105, NM_000672, NM_000667	1101	5	13528	7.37221	1	0.732038	65.1535
SP_PIR_KEYWORDS	alcohol metabolism	3	0.195312	0.0938496	NM_000669, NM_000670, BX641105, NM_000672, NM_000667	1463	7	19235	5.6347	1	0.612976	77.0757
INTERPRO	IPR013154:Alcohol dehydrogenase GroES-like	4	0.260417	0.0956336	NM_000669, NM_000670, BX641105, BX647730, NM_000672, NM_000667	1333	14	16659	3.57068	1	0.996063	82.109
INTERPRO	IPR002328:Alcohol dehydrogenase, zinc-containing, conserved site	3	0.195312	0.102464	NM_000669, NM_000670, BX641105, NM_000672, NM_000667	1333	7	16659	5.35602	1	0.995224	84.2868
GOTERM_MF_FAT	GO:0004022~alcohol dehydrogenase (NAD) activity	3	0.195312	0.106733	NM_000669, NM_000670, BX641105, NM_000672, NM_000667	1064	7	12983	5.22946	1	0.919601	84.0886
INTERPRO	IPR002085:Alcohol dehydrogenase superfamily, zinc-containing	4	0.260417	0.150006	NM_000669, NM_000670, BX641105, BX647730, NM_000672, NM_000667	1333	17	16659	2.94056	1	0.998102	93.8109
UP_SEQ_FEATURE	binding site:NAD	7	0.455729	0.180287	NM_005276, NM_000669, NM_000670, BX641105, NM_000672, NM_000689, NM_178135, NM_021071, NM_000667	1462	50	19113	1.83025	1	0.99997	97.3965
UP_SEQ_FEATURE	metal ion-binding site:Zinc 1; catalytic	3	0.195312	0.203361	NM_000669, NM_000670, BX641105, NM_000672, NM_000667	1462	11	19113	3.56541	1	0.999982	98.4583
Annotation Cluster 47	Enrichment Score: 1.1158924741793992
Category	Term	Count	%	PValue	Genes	List Total	Pop Hits	Pop Total	Fold Enrichment	Bonferroni	Benjamini	FDR
INTERPRO	IPR001709:Flavoprotein pyridine nucleotide cytochrome reductase	4	0.260417	0.029711	NM_016229, NM_000625, NM_002454, NM_000398	1333	9	16659	5.55439	1	0.99214	40.3306
UP_SEQ_FEATURE	nucleotide phosphate-binding region:FAD	10	0.651042	0.0412071	NM_006894, NM_001917, NM_016229, NM_000625, NM_002454, NM_004032, NM_016518, NM_000379, AL833218, NM_000398	1462	61	19113	2.14315	1	0.996124	53.8022
INTERPRO	IPR001433:Oxidoreductase FAD/NAD(P)-binding	4	0.260417	0.0650428	NM_016229, NM_000625, NM_002454, NM_000398	1333	12	16659	4.16579	1	0.998471	68.3797
UP_SEQ_FEATURE	domain:FAD-binding FR-type	4	0.260417	0.173562	NM_016229, NM_000625, NM_002454, NM_000398	1462	19	19113	2.75225	1	0.999966	96.9753
INTERPRO	IPR017927:Ferredoxin reductase-type FAD-binding domain	4	0.260417	0.190544	NM_016229, NM_000625, NM_002454, NM_000398	1333	19	16659	2.63103	1	0.998285	97.3189
Annotation Cluster 48	Enrichment Score: 1.1148380641188955
Category	Term	Count	%	PValue	Genes	List Total	Pop Hits	Pop Total	Fold Enrichment	Bonferroni	Benjamini	FDR
GOTERM_BP_FAT	GO:0009081~branched chain family amino acid metabolic process	5	0.325521	0.0359007	NM_001917, NM_000163, NM_000709, NM_183050, NM_005881	1101	16	13528	3.83969	1	0.662399	48.784
GOTERM_CC_FAT	GO:0045240~dihydrolipoyl dehydrogenase complex	3	0.195312	0.055546	NM_000709, NM_183050, NM_005881	1036	5	12782	7.4027	1	0.590817	56.2467
GOTERM_CC_FAT	GO:0005947~mitochondrial alpha-ketoglutarate dehydrogenase complex	3	0.195312	0.055546	NM_000709, NM_183050, NM_005881	1036	5	12782	7.4027	1	0.590817	56.2467
GOTERM_CC_FAT	GO:0030062~mitochondrial tricarboxylic acid cycle enzyme complex	3	0.195312	0.0789255	NM_000709, NM_183050, NM_005881	1036	6	12782	6.16892	1	0.65374	69.5524
GOTERM_CC_FAT	GO:0045239~tricarboxylic acid cycle enzyme complex	3	0.195312	0.104712	NM_000709, NM_183050, NM_005881	1036	7	12782	5.28764	1	0.710835	79.8081
GOTERM_BP_FAT	GO:0009083~branched chain family amino acid catabolic process	3	0.195312	0.223536	NM_000709, NM_183050, NM_005881	1101	11	13528	3.351	1	0.94295	99.0249
Annotation Cluster 49	Enrichment Score: 1.1105977883685165
Category	Term	Count	%	PValue	Genes	List Total	Pop Hits	Pop Total	Fold Enrichment	Bonferroni	Benjamini	FDR
UP_SEQ_FEATURE	DNA-binding region:ETS	7	0.455729	0.014497	NM_005239, NM_006494, NM_004433, NM_182918, NM_001973, NM_017521, NM_005230	1462	27	19113	3.38934	1	0.961301	23.5085
INTERPRO	IPR000418:Ets	7	0.455729	0.0249069	NM_005239, NM_006494, NM_004433, NM_182918, NM_001973, NM_017521, NM_005230	1333	29	16659	3.01661	1	0.997709	35.0658
SMART	SM00413:ETS	7	0.455729	0.0277929	NM_005239, NM_006494, NM_004433, NM_182918, NM_001973, NM_017521, NM_005230	746	29	9079	2.93764	0.999937	0.999937	31.9101
INTERPRO	IPR011991:Winged helix repressor DNA-binding	20	1.30208	0.166896	NM_006494, NM_004433, NM_006026, NM_021953, NM_007023, NM_013347, NM_004497, U59628, NM_002095, NM_005230, NM_005239, NM_002412, NM_000449, AK094779, NM_182918, NM_001538, NM_023067, NM_006084, NM_001973, NM_017521	1333	187	16659	1.33662	1	0.998139	95.6107
UP_SEQ_FEATURE	domain:PNT	3	0.195312	0.203361	NM_005239, NM_004433, NM_182918	1462	11	19113	3.56541	1	0.999982	98.4583
INTERPRO	IPR003118:Sterile alpha motif/pointed	3	0.195312	0.217896	NM_005239, NM_004433, NM_182918	1333	11	16659	3.40837	1	0.998614	98.5116
SMART	SM00251:SAM_PNT	3	0.195312	0.226631	NM_005239, NM_004433, NM_182918	746	11	9079	3.31916	1	0.941783	96.9934
Annotation Cluster 50	Enrichment Score: 1.106289286564707
Category	Term	Count	%	PValue	Genes	List Total	Pop Hits	Pop Total	Fold Enrichment	Bonferroni	Benjamini	FDR
SP_PIR_KEYWORDS	steroid-binding	5	0.325521	0.0230277	NM_005420, AF061055, NM_001756, NM_000500, NM_000125	1463	15	19235	4.38255	1	0.370236	29.4047
UP_SEQ_FEATURE	region of interest:Steroid-binding	3	0.195312	0.0712283	AF061055, NM_000500, NM_000125	1462	6	19113	6.53659	1	0.999188	74.2321
GOTERM_MF_FAT	GO:0005496~steroid binding	9	0.585938	0.15034	NM_000781, NM_005420, AF061055, NM_001756, NM_005989, NM_000714, NM_000500, NM_000689, NM_000125	1064	64	12983	1.71592	1	0.954746	92.9575
SP_PIR_KEYWORDS	lipid-binding	11	0.716146	0.152358	NM_012429, NM_205860, NM_005420, AF061055, NM_002567, NM_001756, NM_174975, NM_000477, NM_000500, NM_001001974, NM_000125	1463	91	19235	1.58928	1	0.711909	91.5467
Annotation Cluster 51	Enrichment Score: 1.103384807102073
Category	Term	Count	%	PValue	Genes	List Total	Pop Hits	Pop Total	Fold Enrichment	Bonferroni	Benjamini	FDR
UP_SEQ_FEATURE	domain:VWFA	10	0.651042	0.0450704	NM_012141, NM_001001851, NM_000888, NM_152727, NM_000889, NM_058172, NM_002216, NM_014622, NM_002217, NM_020882	1462	62	19113	2.10858	1	0.996539	57.1014
INTERPRO	IPR002035:von Willebrand factor, type A	11	0.716146	0.0979616	NM_012141, NM_001001851, NM_000888, NM_152727, NM_000889, NM_058172, NM_021141, AK098260, NM_002216, NM_002217, NM_020882	1333	79	16659	1.74014	1	0.995356	82.8813
SMART	SM00327:VWA	11	0.716146	0.110892	NM_012141, NM_001001851, NM_000888, NM_152727, NM_000889, NM_058172, NM_021141, AK098260, NM_002216, NM_002217, NM_020882	746	79	9079	1.69459	1	0.955002	79.8646
Annotation Cluster 52	Enrichment Score: 1.0857260259779662
Category	Term	Count	%	PValue	Genes	List Total	Pop Hits	Pop Total	Fold Enrichment	Bonferroni	Benjamini	FDR
UP_SEQ_FEATURE	domain:Ig-like C1-type	10	0.651042	0.00271938	NM_002121, NM_033554, NM_018009, NM_019111, V00522, NM_003190, NM_000410, NM_002127, NM_006120	1462	40	19113	3.2683	0.999939	0.621007	4.87448
KEGG_PATHWAY	hsa04672:Intestinal immune network for IgA production	11	0.716146	0.00980306	NM_002121, NM_033554, NM_000889, NM_001250, NM_019111, V00522, NM_002189, NM_003809, BC062668, NM_002342, NM_006120	454	49	5085	2.51438	0.841534	0.231392	11.4956
KEGG_PATHWAY	hsa05310:Asthma	8	0.520833	0.0117572	NM_002121, NM_033554, NM_001250, NM_019111, V00522, NM_002001, NM_002935, NM_006120	454	29	5085	3.08978	0.890477	0.217871	13.6365
GOTERM_BP_FAT	GO:0048002~antigen processing and presentation of peptide antigen	7	0.455729	0.022758	NM_018009, NM_019111, NM_004355, NM_003190, NM_000410, NM_002127, NM_006120	1101	28	13528	3.07175	1	0.609821	34.3817
INTERPRO	IPR014745:MHC class II, alpha/beta chain, N-terminal	6	0.390625	0.027131	NM_002121, NM_033554, NM_019111, V00522, NM_006120	1333	22	16659	3.40837	1	0.99724	37.5553
KEGG_PATHWAY	hsa05330:Allograft rejection	8	0.520833	0.0366761	NM_002121, NM_033554, NM_001250, NM_019111, V00522, NM_000043, NM_002127, NM_006120	454	36	5085	2.48899	0.999077	0.441377	37.0721
GOTERM_BP_FAT	GO:0002504~antigen processing and presentation of peptide or polysaccharide antigen via MHC class II	7	0.455729	0.0474495	NM_002121, NM_033554, NM_019111, V00522, NM_004355, NM_006120	1101	33	13528	2.60634	1	0.711226	58.9209
SP_PIR_KEYWORDS	heterodimer	14	0.911458	0.0483021	NM_000601, NM_002394, NM_005252, AK025584, NM_005066, NM_002121, NM_033554, NM_000709, NM_000889, NM_019111, V00522, NM_005186, NM_182722, NM_000856	1463	103	19235	1.78706	1	0.505865	52.2869
UP_SEQ_FEATURE	region of interest:Alpha-1	5	0.325521	0.0615475	NM_033554, NM_019111, NM_000410, NM_002127, NM_006120	1462	20	19113	3.2683	1	0.998715	68.831
UP_SEQ_FEATURE	region of interest:Alpha-2	5	0.325521	0.0615475	NM_033554, NM_019111, NM_000410, NM_002127, NM_006120	1462	20	19113	3.2683	1	0.998715	68.831
GOTERM_MF_FAT	GO:0032395~MHC class II receptor activity	5	0.325521	0.0643709	NM_002121, NM_033554, NM_019111, V00522, NM_006120	1064	19	12983	3.21107	1	0.934929	66.1615
PIR_SUPERFAMILY	PIRSF001991:class II histocompatibility antigen	6	0.390625	0.0686385	NM_002121, NM_033554, NM_019111, V00522, NM_006120	641	26	7396	2.66267	1	0.999953	65.7796
KEGG_PATHWAY	hsa04514:Cell adhesion molecules (CAMs)	18	1.17188	0.0762196	NM_000530, NM_001250, NM_000450, NM_001306, NM_014343, NM_002127, NM_006120, NM_002121, BX648396, NM_016946, NM_033554, NM_003277, NM_000889, NM_019111, V00522, NM_003005, NM_025240, BC033367	454	132	5085	1.52733	1	0.523495	62.5724
KEGG_PATHWAY	hsa05320:Autoimmune thyroid disease	9	0.585938	0.0794541	NM_002121, NM_033554, NM_001250, NM_019111, V00522, NM_021268, NM_000043, NM_002127, NM_006120	454	51	5085	1.97655	1	0.50525	64.1648
GOTERM_CC_FAT	GO:0042613~MHC class II protein complex	6	0.390625	0.0806912	NM_002121, NM_033554, NM_019111, V00522, NM_006120	1036	29	12782	2.55266	1	0.635635	70.3858
SP_PIR_KEYWORDS	mhc ii	6	0.390625	0.082274	NM_002121, NM_033554, NM_019111, V00522, NM_006120	1463	31	19235	2.5447	1	0.584672	72.2864
INTERPRO	IPR003597:Immunoglobulin C1-set	10	0.651042	0.0910913	NM_002121, NM_033554, NM_018009, NM_019111, V00522, NM_003190, NM_000410, NM_002127, NM_006120	1333	68	16659	1.83785	1	0.997368	80.5068
KEGG_PATHWAY	hsa05416:Viral myocarditis	11	0.716146	0.0965552	NM_005052, NM_002121, NM_000574, NM_033554, NM_001250, NM_019111, NM_000023, V00522, NM_002127, NM_000232, NM_006120	454	71	5085	1.73528	1	0.480433	71.5973
SMART	SM00407:IGc1	10	0.651042	0.102542	NM_002121, NM_033554, NM_018009, NM_019111, V00522, NM_003190, NM_000410, NM_002127, NM_006120	746	68	9079	1.78974	1	0.983808	77.1276
KEGG_PATHWAY	hsa04612:Antigen processing and presentation	12	0.78125	0.116844	NM_002121, NM_000449, NM_033554, NM_019111, NM_004079, V00522, NM_004355, NM_003190, NM_002154, NM_021268, NM_002127, NM_006120	454	83	5085	1.61934	1	0.527412	78.5671
KEGG_PATHWAY	hsa05332:Graft-versus-host disease	7	0.455729	0.128668	NM_002121, NM_033554, NM_019111, V00522, NM_000043, NM_002127, NM_006120	454	39	5085	2.01034	1	0.552855	81.8648
GOTERM_BP_FAT	GO:0019882~antigen processing and presentation	11	0.716146	0.135222	NM_002121, NM_033554, NM_018009, NM_019111, V00522, NM_004355, NM_003190, NM_000410, NM_002127, NM_006120	1101	83	13528	1.6284	1	0.886517	92.9973
GOTERM_BP_FAT	GO:0002474~antigen processing and presentation of peptide antigen via MHC class I	4	0.260417	0.155531	NM_018009, NM_003190, NM_000410, NM_002127	1101	17	13528	2.89106	1	0.905503	95.4671
INTERPRO	IPR003006:Immunoglobulin/major histocompatibility complex, conserved site	11	0.716146	0.155849	NM_002121, NM_033554, NM_018009, NM_019111, NM_003291, V00522, NM_003190, NM_000410, NM_002127, NM_006120	1333	87	16659	1.58013	1	0.99813	94.5002
UP_SEQ_FEATURE	region of interest:Connecting peptide	6	0.390625	0.161507	NM_002121, NM_033554, NM_019111, NM_000410, NM_002127, NM_006120	1462	38	19113	2.06419	1	0.99998	96.0545
KEGG_PATHWAY	hsa04940:Type I diabetes mellitus	7	0.455729	0.166293	NM_002121, NM_033554, NM_019111, V00522, NM_000043, NM_002127, NM_006120	454	42	5085	1.86674	1	0.601162	89.5073
KEGG_PATHWAY	hsa05322:Systemic lupus erythematosus	13	0.846354	0.168076	NM_001911, NM_001250, NM_021065, NM_003530, NM_000066, NM_006120, NM_003516, NM_002121, NM_033554, NM_001102, NM_019111, NM_001103, V00522, NM_003518	454	99	5085	1.47076	1	0.595679	89.7821
GOTERM_CC_FAT	GO:0042611~MHC protein complex	8	0.520833	0.1756	NM_002121, NM_033554, NM_019111, V00522, NM_000410, NM_002127, NM_006120	1036	57	12782	1.73163	1	0.789204	93.8765
BIOCARTA	h_bbcellPathway:Bystander B Cell Activation	3	0.195312	0.178938	NM_001250, NM_019111, NM_000043	141	8	1437	3.82181	1	0.834544	91.8556
UP_SEQ_FEATURE	region of interest:Beta-1	3	0.195312	0.232386	NM_002121, V00522	1462	12	19113	3.2683	1	0.999993	99.2198
UP_SEQ_FEATURE	region of interest:Beta-2	3	0.195312	0.232386	NM_002121, V00522	1462	12	19113	3.2683	1	0.999993	99.2198
INTERPRO	IPR001003:MHC class II, alpha chain, N-terminal	3	0.195312	0.248467	NM_033554, NM_019111, NM_006120	1333	12	16659	3.12434	1	0.999142	99.2479
BIOCARTA	h_asbcellPathway:Antigen Dependent B Cell Activation	3	0.195312	0.329246	NM_001250, NM_019111, NM_000043	141	12	1437	2.54787	1	0.934981	99.3779
INTERPRO	IPR000353:MHC class II, beta chain, N-terminal	3	0.195312	0.399246	NM_002121, V00522	1333	17	16659	2.20542	1	0.999897	99.9837
Annotation Cluster 53	Enrichment Score: 1.0496835123846298
Category	Term	Count	%	PValue	Genes	List Total	Pop Hits	Pop Total	Fold Enrichment	Bonferroni	Benjamini	FDR
GOTERM_BP_FAT	GO:0006525~arginine metabolic process	5	0.325521	0.0171372	NM_000531, NM_000625, NM_012137, NM_000137, NM_021071	1101	13	13528	4.72577	1	0.55591	27.1198
GOTERM_BP_FAT	GO:0009064~glutamine family amino acid metabolic process	8	0.520833	0.126518	NM_000531, NM_025080, NM_005110, NM_000625, NM_012137, NM_000137, NM_021071, NM_013267	1101	52	13528	1.89031	1	0.879652	91.5887
GOTERM_BP_FAT	GO:0006527~arginine catabolic process	3	0.195312	0.133296	NM_000625, NM_012137, NM_000137	1101	8	13528	4.60763	1	0.88592	92.7063
GOTERM_BP_FAT	GO:0009065~glutamine family amino acid catabolic process	4	0.260417	0.218956	NM_025080, NM_000625, NM_012137, NM_000137	1101	20	13528	2.4574	1	0.941782	98.9141
Annotation Cluster 54	Enrichment Score: 1.0465562369221186
Category	Term	Count	%	PValue	Genes	List Total	Pop Hits	Pop Total	Fold Enrichment	Bonferroni	Benjamini	FDR
GOTERM_MF_FAT	GO:0009055~electron carrier activity	32	2.08333	0.00216252	NM_003679, NM_003708, NM_005763, NM_003002, NM_000625, NM_012205, NM_000500, NM_000781, NM_000761, NM_019891, NM_000456, NM_003986, NM_001608, NM_003689, NM_016229, NM_178033, NM_000780, NM_017781, NM_031286, NM_001628, NM_000672, NM_003725, NM_024514, NM_000379, NM_013391, NM_016527, NM_000398, NM_000775, NM_012449, NM_002454, NM_006066, NM_000778	1064	221	12983	1.76682	0.936447	0.423728	3.46416
SP_PIR_KEYWORDS	Monooxygenase	14	0.911458	0.00566651	NM_003679, NM_017781, NM_178033, NM_000780, NM_000500, NM_024514, NM_006894, NM_000781, NM_000775, NM_000761, NM_000787, NM_003956, AL833218, NM_000778	1463	78	19235	2.35983	0.975817	0.177906	8.14281
UP_SEQ_FEATURE	metal ion-binding site:Iron (heme axial ligand)	15	0.976562	0.0167741	BX647922, NM_000780, NM_017781, NM_000625, NM_178033, NM_001752, NM_024514, NM_000500, NM_000781, NM_022720, NM_000775, NM_012449, NM_000761, NM_000456, NM_000778	1462	98	19113	2.001	1	0.971145	26.6877
SP_PIR_KEYWORDS	heme	17	1.10677	0.020933	NM_203377, NM_003002, BX647922, NM_013349, NM_000780, NM_178033, NM_017781, NM_000625, NM_001752, NM_024514, NM_000500, NM_000781, NM_022720, NM_000775, NM_000761, NM_000456, NM_000778	1463	121	19235	1.84719	0.999999	0.351453	27.1083
SP_PIR_KEYWORDS	iron	31	2.01823	0.0435076	NM_001063, NM_001084, NM_203377, NM_003002, NM_001611, NM_000625, NM_012205, NM_001752, NM_000500, NM_006239, NM_000781, NM_022720, NM_000761, AB011157, NM_000456, NM_000410, NM_003986, NM_017584, BX647922, NM_013349, NM_178033, NM_017781, NM_000780, NM_000617, NM_024514, NM_000379, NM_000935, NM_000775, NM_012449, NM_003956, NM_000778	1463	285	19235	1.43009	1	0.508668	48.5652
INTERPRO	IPR017972:Cytochrome P450, conserved site	10	0.651042	0.0569972	NM_000781, NM_000775, NM_000761, NM_000780, NM_017781, NM_178033, NM_015136, NM_000500, NM_024514, NM_000778	1333	62	16659	2.01571	1	0.997407	63.3839
GOTERM_MF_FAT	GO:0046906~tetrapyrrole binding	17	1.10677	0.0617199	NM_203377, NM_003002, BX647922, NM_013349, NM_000780, NM_178033, NM_017781, NM_000625, NM_001752, NM_024514, NM_000500, NM_000781, AK021916, NM_000775, NM_000761, NM_000456, NM_000778	1064	129	12983	1.60802	1	0.933015	64.5658
GOTERM_MF_FAT	GO:0020037~heme binding	16	1.04167	0.0690837	NM_203377, NM_003002, BX647922, NM_013349, NM_000780, NM_017781, NM_000625, NM_178033, NM_001752, NM_024514, NM_000500, NM_000781, NM_000775, NM_000761, NM_000456, NM_000778	1064	121	12983	1.6135	1	0.931455	68.833
INTERPRO	IPR017973:Cytochrome P450, C-terminal region	9	0.585938	0.0758404	NM_000781, NM_000775, NM_000761, NM_000780, NM_017781, NM_178033, NM_000500, NM_024514, NM_000778	1333	56	16659	2.00851	1	0.999283	74.082
INTERPRO	IPR002401:Cytochrome P450, E-class, group I	8	0.520833	0.0932274	NM_000781, NM_000775, NM_000761, NM_017781, NM_178033, NM_000500, NM_024514, NM_000778	1333	49	16659	2.04039	1	0.99725	81.2764
INTERPRO	IPR001128:Cytochrome P450	9	0.585938	0.111594	NM_000781, NM_000775, NM_000761, NM_000780, NM_017781, NM_178033, NM_000500, NM_024514, NM_000778	1333	61	16659	1.84387	1	0.995624	86.8098
GOTERM_MF_FAT	GO:0008395~steroid hydroxylase activity	4	0.260417	0.118951	NM_000781, NM_000780, NM_003956, NM_000500	1064	15	12983	3.25388	1	0.931909	87.2854
GOTERM_MF_FAT	GO:0005506~iron ion binding	32	2.08333	0.132888	NM_001063, NM_001084, NM_203377, NM_003002, NM_001611, NM_000625, NM_012205, NM_001752, NM_000500, NM_006239, NM_000781, NM_000761, AB011157, NM_000456, NM_000410, NM_003986, NM_017584, BX647922, NM_013349, NM_178033, NM_000780, NM_017781, NM_000617, NM_024514, NM_000379, NM_000935, NM_007308, NM_000775, NM_012449, NM_002454, NM_003956, NM_000778	1064	308	12983	1.26775	1	0.948985	90.1932
SP_PIR_KEYWORDS	metalloprotein	14	0.911458	0.148044	NM_000669, NM_001632, NM_001611, NM_000780, NM_000636, NM_000672, NM_000500, NM_001752, NM_000667, NM_000781, NM_031313, NM_000670, NM_000761, BX641105, NM_000456, NM_000778	1463	124	19235	1.48441	1	0.704853	90.8802
PIR_SUPERFAMILY	PIRSF000045:cytochrome P450 CYP2D6	5	0.325521	0.165516	NM_000775, NM_000761, NM_017781, NM_000500, NM_024514	641	25	7396	2.30764	1	1	93.4697
COG_ONTOLOGY	Secondary metabolites biosynthesis, transport, and catabolism	9	0.585938	0.204712	NM_000781, NM_000775, NM_000761, NM_000780, NM_017781, NM_178033, NM_000500, NM_024514, NM_000778	172	65	1950	1.56977	0.999478	0.848879	86.4567
SP_PIR_KEYWORDS	chromoprotein	7	0.455729	0.331507	NM_000781, NM_000761, NM_000780, NM_000500, NM_001752, NM_000456, NM_000778	1463	62	19235	1.48441	1	0.876752	99.7569
BIOCARTA	h_nuclearRsPathway:Nuclear Receptors in Lipid Metabolism and Toxicity	5	0.325521	0.471698	NM_000761, NM_000780, NM_000376, NM_000778, NM_018849	141	36	1437	1.41548	1	0.969606	99.9701
SP_PIR_KEYWORDS	electron transfer	5	0.325521	0.533277	NM_000781, NM_000761, NM_000780, NM_000500, NM_000778	1463	50	19235	1.31476	1	0.944151	99.9989
GOTERM_MF_FAT	GO:0070330~aromatase activity	3	0.195312	0.618613	NM_000775, NM_000761, NM_178033	1064	25	12983	1.46425	1	0.99882	100
GOTERM_MF_FAT	GO:0016712~oxidoreductase activity, acting on paired donors, with incorporation or reduction of molecular oxygen, reduced flavin or flavoprotein as one donor, and incorporation of one atom of oxygen	3	0.195312	0.716989	NM_000775, NM_000761, NM_178033	1064	30	12983	1.22021	1	0.999558	100
Annotation Cluster 55	Enrichment Score: 1.044374351776567
Category	Term	Count	%	PValue	Genes	List Total	Pop Hits	Pop Total	Fold Enrichment	Bonferroni	Benjamini	FDR
GOTERM_MF_FAT	GO:0019842~vitamin binding	20	1.30208	0.0094254	NM_001084, NM_015027, NM_004104, NM_138432, AK095303, NM_000030, NM_031491, NM_013391, NM_000935, AK021916, NM_012429, NM_018245, NM_005309, NM_000670, NM_002862, NM_000787, NM_000477, NM_182662, NM_006657, AF071510	1064	130	12983	1.87724	0.999994	0.577304	14.2921
SP_PIR_KEYWORDS	pyridoxal phosphate	10	0.651042	0.043728	NM_005309, NM_015027, NM_002862, NM_004104, NM_138432, NM_000477, AK095303, NM_000030, NM_182662, NM_006657	1463	62	19235	2.12059	1	0.502076	48.742
GOTERM_MF_FAT	GO:0030170~pyridoxal phosphate binding	8	0.520833	0.149963	NM_005309, NM_015027, NM_002862, NM_138432, NM_000477, AK095303, NM_000030, NM_182662	1064	54	12983	1.80771	1	0.956448	92.9065
GOTERM_MF_FAT	GO:0070279~vitamin B6 binding	8	0.520833	0.149963	NM_005309, NM_015027, NM_002862, NM_138432, NM_000477, AK095303, NM_000030, NM_182662	1064	54	12983	1.80771	1	0.956448	92.9065
INTERPRO	IPR015421:Pyridoxal phosphate-dependent transferase, major region, subdomain 1	4	0.260417	0.647292	NM_005309, NM_015027, NM_000030, NM_182662	1333	41	16659	1.21926	1	0.999998	100
Annotation Cluster 56	Enrichment Score: 1.0434404703067108
Category	Term	Count	%	PValue	Genes	List Total	Pop Hits	Pop Total	Fold Enrichment	Bonferroni	Benjamini	FDR
GOTERM_BP_FAT	GO:0031646~positive regulation of neurological system process	12	0.78125	0.000195083	NM_001063, NM_005007, NM_000916, AF545864, NM_005235, NM_005097, NM_009588, AK024204, NM_000675, NM_007308	1101	39	13528	3.78062	0.492358	0.0812556	0.356427
GOTERM_BP_FAT	GO:0050806~positive regulation of synaptic transmission	11	0.716146	0.000260365	NM_005007, NM_000916, AF545864, NM_005235, NM_005097, NM_009588, AK024204, NM_000675, NM_007308	1101	34	13528	3.97521	0.595412	0.0726341	0.475433
GOTERM_BP_FAT	GO:0051971~positive regulation of transmission of nerve impulse	11	0.716146	0.000552673	NM_005007, NM_000916, AF545864, NM_005235, NM_005097, NM_009588, AK024204, NM_000675, NM_007308	1101	37	13528	3.6529	0.85355	0.0915846	1.00665
UP_SEQ_FEATURE	cross-link:Glycyl lysine isopeptide (Gly-Lys) (interchain with K-? in acceptor proteins)	6	0.390625	0.000809845	AF545864, BC011620, NM_016617	1462	11	19113	7.13083	0.944237	0.381902	1.4758
UP_SEQ_FEATURE	chain:Ubiquitin	4	0.260417	0.00168116	AF545864	1462	4	19113	13.0732	0.997509	0.486299	3.04061
UP_SEQ_FEATURE	chain:40S ribosomal protein S27a	4	0.260417	0.00168116	AF545864	1462	4	19113	13.0732	0.997509	0.486299	3.04061
UP_SEQ_FEATURE	compositionally biased region:Lys-rich (highly basic)	4	0.260417	0.00168116	AF545864	1462	4	19113	13.0732	0.997509	0.486299	3.04061
UP_SEQ_FEATURE	site:Essential for function	4	0.260417	0.00168116	AF545864	1462	4	19113	13.0732	0.997509	0.486299	3.04061
INTERPRO	IPR002906:Ribosomal protein S27a	4	0.260417	0.00191834	AF545864	1333	4	16659	12.4974	0.975329	0.975329	3.23383
INTERPRO	IPR001975:Ribosomal protein L40e	4	0.260417	0.00191834	AF545864	1333	4	16659	12.4974	0.975329	0.975329	3.23383
GOTERM_BP_FAT	GO:0030433~ER-associated protein catabolic process	8	0.520833	0.00232591	NM_016041, AF545864, NM_007175, NM_001144, NM_018445	1101	24	13528	4.09567	0.999694	0.229742	4.17217
PIR_SUPERFAMILY	PIRSF038431:ribosomal protein S27Ae	4	0.260417	0.00241398	AF545864	641	4	7396	11.5382	0.815818	0.815818	3.57921
PIR_SUPERFAMILY	PIRSF002042:polyubiquitin 3	4	0.260417	0.00241398	AF545864	641	4	7396	11.5382	0.815818	0.815818	3.57921
SP_PIR_KEYWORDS	polyprotein	4	0.260417	0.0038991	AF545864	1463	5	19235	10.5181	0.92261	0.147798	5.67195
UP_SEQ_FEATURE	binding site:Activating enzyme	4	0.260417	0.00396337	AF545864	1462	5	19113	10.4585	0.999999	0.723715	7.02863
GOTERM_BP_FAT	GO:0042062~long-term strengthening of neuromuscular junction	4	0.260417	0.00473146	AF545864	1101	5	13528	9.82961	1	0.375548	8.31377
SP_PIR_KEYWORDS	pseudogene	5	0.325521	0.00480933	NM_032470, AF545864	1463	10	19235	6.57382	0.957477	0.160903	6.95211
PIR_SUPERFAMILY	PIRSF002034:ubiquitin	4	0.260417	0.0105703	AF545864	641	6	7396	7.69215	0.999412	0.975749	14.8073
GOTERM_BP_FAT	GO:0051963~regulation of synaptogenesis	6	0.390625	0.0123254	NM_002737, NM_000916, AF545864	1101	18	13528	4.09567	1	0.5305	20.3059
GOTERM_BP_FAT	GO:0048167~regulation of synaptic plasticity	12	0.78125	0.0133714	NM_015193, NM_006179, NM_202470, AF545864, NM_015981, NM_000447, NM_014284, NM_000675, NM_007308	1101	64	13528	2.30381	1	0.541434	21.8364
GOTERM_BP_FAT	GO:0008582~regulation of synaptic growth at neuromuscular junction	4	0.260417	0.014627	AF545864	1101	7	13528	7.02115	1	0.52905	23.637
GOTERM_BP_FAT	GO:0050807~regulation of synapse organization	6	0.390625	0.0238977	NM_002737, NM_000916, AF545864	1101	21	13528	3.51057	1	0.611093	35.7683
GOTERM_BP_FAT	GO:0050803~regulation of synapse structure and activity	6	0.390625	0.0408165	NM_002737, NM_000916, AF545864	1101	24	13528	3.07175	1	0.686045	53.3582
INTERPRO	IPR019954:Ubiquitin conserved site	7	0.455729	0.0503199	NM_013444, NM_053067, NM_019116, AF545864	1333	34	16659	2.57299	1	0.997136	58.6826
INTERPRO	IPR019956:Ubiquitin subgroup	4	0.260417	0.0517712	AF545864	1333	11	16659	4.5445	1	0.996634	59.7503
SP_PIR_KEYWORDS	thiolester bond	7	0.455729	0.0521292	NM_000524, NM_000533, NM_000888, AF545864	1463	36	19235	2.55649	1	0.51836	55.0756
UP_SEQ_FEATURE	zinc finger region:C4-type	10	0.651042	0.0732895	NM_002691, NM_001516, AF545864, NM_000389, NM_004634, NM_005937, AB011131	1462	68	19113	1.92253	1	0.998864	75.2615
GOTERM_BP_FAT	GO:0048742~regulation of skeletal muscle fiber development	5	0.325521	0.140875	AF545864, NM_003883	1101	25	13528	2.4574	1	0.886999	93.7894
INTERPRO	IPR000626:Ubiquitin	7	0.455729	0.158482	NM_013444, NM_053067, NM_019116, AF545864	1333	46	16659	1.90177	1	0.997639	94.7867
SP_PIR_KEYWORDS	protein degradation	4	0.260417	0.171506	AF545864	1463	19	19235	2.76792	1	0.730453	93.9921
SMART	SM00213:UBQ	7	0.455729	0.1723	NM_013444, NM_053067, NM_019116, AF545864	746	46	9079	1.85199	1	0.960959	92.4118
GOTERM_BP_FAT	GO:0008624~induction of apoptosis by extracellular signals	13	0.846354	0.198515	NM_022835, NM_002737, AF545864, NM_000043, NM_000376, NM_000447, NM_006939, NM_000675, NM_007118, NM_138621	1101	112	13528	1.42617	1	0.930752	98.2576
GOTERM_BP_FAT	GO:0048641~regulation of skeletal muscle tissue development	5	0.325521	0.2065	AF545864, NM_003883	1101	29	13528	2.11845	1	0.936241	98.5493
INTERPRO	IPR019955:Ubiquitin supergroup	7	0.455729	0.233842	NM_013444, NM_053067, NM_019116, AF545864	1333	52	16659	1.68234	1	0.998731	98.9539
GOTERM_BP_FAT	GO:0051153~regulation of striated muscle cell differentiation	5	0.325521	0.260406	AF545864, NM_003883	1101	32	13528	1.91985	1	0.951242	99.5997
SP_PIR_KEYWORDS	RNA binding	4	0.260417	0.35925	AF545864	1463	28	19235	1.87823	1	0.886478	99.871
GOTERM_BP_FAT	GO:0016202~regulation of striated muscle tissue development	6	0.390625	0.384419	AK131390, AF545864, NM_003883	1101	50	13528	1.47444	1	0.980359	99.9861
GOTERM_BP_FAT	GO:0051147~regulation of muscle cell differentiation	5	0.325521	0.39262	AF545864, NM_003883	1101	39	13528	1.57526	1	0.981201	99.9891
GOTERM_BP_FAT	GO:0048634~regulation of muscle development	6	0.390625	0.401	AK131390, AF545864, NM_003883	1101	51	13528	1.44553	1	0.982049	99.9916
GOTERM_BP_FAT	GO:0006414~translational elongation	10	0.651042	0.438372	NM_017846, NM_001402, NM_000988, NM_006013, NM_000967, AF545864, NM_006295	1101	101	13528	1.21654	1	0.98531	99.9974
SP_PIR_KEYWORDS	ribosome	7	0.455729	0.483227	NM_000988, NM_006013, NM_000967, AF545864	1463	73	19235	1.26073	1	0.932962	99.9948
GOTERM_BP_FAT	GO:0044087~regulation of cellular component biogenesis	13	0.846354	0.488698	NM_025213, NM_002737, NM_000916, AB028952, BC071181, AF545864, NM_001831, NM_018179, NM_033328, NM_006044	1101	142	13528	1.12487	1	0.989083	99.9995
GOTERM_BP_FAT	GO:0031400~negative regulation of protein modification process	11	0.716146	0.505009	NM_002737, NM_012177, NM_002567, AF545864, NM_016263, NM_000447, NM_003745, NM_007308	1101	119	13528	1.13577	1	0.990398	99.9997
GOTERM_BP_FAT	GO:0031398~positive regulation of protein ubiquitination	8	0.520833	0.530461	NM_198586, NM_012177, AF545864, NM_005147, NM_016263	1101	84	13528	1.17019	1	0.992219	99.9999
GOTERM_BP_FAT	GO:0031401~positive regulation of protein modification process	16	1.04167	0.561269	NM_000163, NM_012177, NM_001759, AF545864, BC071181, NM_005147, NM_172140, NM_198586, NM_031482, NM_002737, NM_000799, NM_002001, NM_016263	1101	187	13528	1.0513	1	0.993868	100
GOTERM_BP_FAT	GO:0031396~regulation of protein ubiquitination	9	0.585938	0.572389	NM_198586, NM_012177, AF545864, NM_006336, NM_005147, NM_016263	1101	100	13528	1.10583	1	0.99452	100
GOTERM_CC_FAT	GO:0015935~small ribosomal subunit	6	0.390625	0.585578	NM_018135, NM_014050, AF545864	1036	63	12782	1.17503	1	0.956486	99.9997
GOTERM_BP_FAT	GO:0043161~proteasomal ubiquitin-dependent protein catabolic process	9	0.585938	0.595297	NM_016041, AF545864, NM_007175, NM_001144, NM_015853, NM_018445	1101	102	13528	1.08415	1	0.995613	100
GOTERM_BP_FAT	GO:0010498~proteasomal protein catabolic process	9	0.585938	0.595297	NM_016041, AF545864, NM_007175, NM_001144, NM_015853, NM_018445	1101	102	13528	1.08415	1	0.995613	100
GOTERM_BP_FAT	GO:0051438~regulation of ubiquitin-protein ligase activity	7	0.455729	0.616826	NM_012177, AF545864, NM_006336, NM_016263	1101	78	13528	1.10268	1	0.996448	100
GOTERM_BP_FAT	GO:0051436~negative regulation of ubiquitin-protein ligase activity during mitotic cell cycle	6	0.390625	0.617585	NM_012177, AF545864, NM_016263	1101	65	13528	1.13419	1	0.996388	100
GOTERM_CC_FAT	GO:0022627~cytosolic small ribosomal subunit	4	0.260417	0.639321	AF545864	1036	40	12782	1.23378	1	0.965716	100
GOTERM_BP_FAT	GO:0051352~negative regulation of ligase activity	6	0.390625	0.644613	NM_012177, AF545864, NM_016263	1101	67	13528	1.10033	1	0.997216	100
GOTERM_BP_FAT	GO:0051444~negative regulation of ubiquitin-protein ligase activity	6	0.390625	0.644613	NM_012177, AF545864, NM_016263	1101	67	13528	1.10033	1	0.997216	100
GOTERM_BP_FAT	GO:0051340~regulation of ligase activity	7	0.455729	0.653678	NM_012177, AF545864, NM_006336, NM_016263	1101	81	13528	1.06184	1	0.9975	100
GOTERM_BP_FAT	GO:0051437~positive regulation of ubiquitin-protein ligase activity during mitotic cell cycle	6	0.390625	0.657669	NM_012177, AF545864, NM_016263	1101	68	13528	1.08415	1	0.997612	100
GOTERM_BP_FAT	GO:0051443~positive regulation of ubiquitin-protein ligase activity	6	0.390625	0.682839	NM_012177, AF545864, NM_016263	1101	70	13528	1.05317	1	0.998207	100
GOTERM_BP_FAT	GO:0051439~regulation of ubiquitin-protein ligase activity during mitotic cell cycle	6	0.390625	0.694946	NM_012177, AF545864, NM_016263	1101	71	13528	1.03834	1	0.99843	100
GOTERM_CC_FAT	GO:0044445~cytosolic part	12	0.78125	0.695298	NM_005026, NM_002625, NM_006013, NM_000967, NM_080738, NM_202470, AF545864, NM_000856, NM_000398	1036	152	12782	0.97404	1	0.978348	100
GOTERM_BP_FAT	GO:0051351~positive regulation of ligase activity	6	0.390625	0.718197	NM_012177, AF545864, NM_016263	1101	73	13528	1.00989	1	0.998793	100
SP_PIR_KEYWORDS	ribonucleoprotein	20	1.30208	0.724425	NM_021203, AF400501, NM_012207, NM_006013, NM_014050, AF545864, NM_012199, NM_006445, NM_007110, NM_006947, NM_000988, NM_018135, NM_003089, NM_003096, NM_005968, NM_000967, NM_176792	1463	279	19235	0.942483	1	0.976922	100
GOTERM_BP_FAT	GO:0031397~negative regulation of protein ubiquitination	6	0.390625	0.729338	NM_012177, AF545864, NM_016263	1101	74	13528	0.996244	1	0.998962	100
GOTERM_BP_FAT	GO:0048638~regulation of developmental growth	4	0.260417	0.747376	AF545864	1101	47	13528	1.0457	1	0.99917	100
GOTERM_CC_FAT	GO:0022626~cytosolic ribosome	6	0.390625	0.795439	NM_006013, NM_000967, AF545864	1036	81	12782	0.913914	1	0.991201	100
GOTERM_CC_FAT	GO:0033279~ribosomal subunit	9	0.585938	0.823513	NM_018135, NM_006013, NM_000967, NM_014050, AF545864, NM_176792	1036	128	12782	0.867504	1	0.993262	100
GOTERM_CC_FAT	GO:0030529~ribonucleoprotein complex	37	2.40885	0.847136	NM_014003, NM_014691, NM_021203, AF400501, NM_012207, NM_006013, NM_006445, NM_032472, NM_017797, NM_139235, NM_000988, NM_003096, NM_182918, NM_000967, NM_018403, NM_004941, NM_176792, NM_006366, AK025344, NM_014050, AF545864, NM_198700, NM_012199, NM_002669, NM_007110, NM_001090, NM_006947, NM_003089, NM_018135, NM_005968, NM_015891, NM_014494, NM_012424, NM_006469, NM_004818	1036	515	12782	0.886408	1	0.994387	100
SP_PIR_KEYWORDS	ribosomal protein	12	0.78125	0.85419	NM_000988, NM_018135, NM_006013, NM_000967, NM_014050, AF545864, NM_176792, NM_006366, NM_012424	1463	188	19235	0.839211	1	0.993686	100
GOTERM_BP_FAT	GO:0031145~anaphase-promoting complex-dependent proteasomal ubiquitin-dependent protein catabolic process	4	0.260417	0.907525	AF545864	1101	65	13528	0.756124	1	0.999976	100
GOTERM_BP_FAT	GO:0006412~translation	22	1.43229	0.908066	NM_001349, NM_006513, NM_001414, NM_006013, NM_014050, NM_005548, NM_152295, AF545864, NM_006295, NM_001090, NM_004990, NM_001402, NM_017846, NM_000988, NM_018135, NM_004280, NM_000967, NM_176792, NM_006567, AK122956	1101	331	13528	0.816659	1	0.999976	100
GOTERM_CC_FAT	GO:0005840~ribosome	13	0.846354	0.93845	NM_000988, NM_018135, NM_006013, NM_014050, NM_000967, AF545864, NM_176792, NM_006366, NM_012424, NM_001090	1036	215	12782	0.746009	1	0.999134	100
GOTERM_MF_FAT	GO:0003735~structural constituent of ribosome	10	0.651042	0.939289	NM_000988, NM_018135, NM_006013, NM_000967, NM_014050, AF545864, NM_176792	1064	168	12983	0.726314	1	0.999999	100
KEGG_PATHWAY	hsa03010:Ribosome	5	0.325521	0.958173	NM_000988, NM_006013, NM_000967, AF545864	454	87	5085	0.643703	1	0.989232	100
GOTERM_BP_FAT	GO:0006511~ubiquitin-dependent protein catabolic process	14	0.911458	0.96241	NM_018223, NM_006321, NM_016041, NM_006154, AF545864, NM_016263, AK127304, NM_007175, NM_015853, NM_001144, NM_018445	1101	242	13528	0.710819	1	0.999999	100
Annotation Cluster 57	Enrichment Score: 1.0422055253288947
Category	Term	Count	%	PValue	Genes	List Total	Pop Hits	Pop Total	Fold Enrichment	Bonferroni	Benjamini	FDR
GOTERM_BP_FAT	GO:0042592~homeostatic process	80	5.20833	0.0102573	NM_001063, NM_203377, NM_001611, NM_004103, NM_174936, NM_021960, NM_012205, NM_005689, NM_003254, NM_005951, NM_000574, NM_000787, AB011157, NM_002500, NM_000410, BC062668, NM_000553, NM_032964, NM_000332, NM_005284, NM_001769, J03474, NM_014191, NM_000916, NM_002009, NM_198514, NM_000236, NM_031286, NM_005147, NM_000376, NM_000617, NM_000043, NM_007110, S81734, NM_000379, NM_007308, NM_001124, …	1101	751	13528	1.30887	1	0.491354	17.1959
GOTERM_BP_FAT	GO:0048878~chemical homeostasis	57	3.71094	0.0137216	NM_001063, NM_174936, NM_004103, NM_005689, NM_005951, NM_000574, NM_000787, NM_000410, NM_002500, BC062668, NM_000332, NM_032964, NM_005284, NM_001769, NM_014191, J03474, NM_000916, NM_002009, NM_000236, NM_000617, S81734, NM_000376, NM_007308, NM_001124, NM_000751, NM_015627, NM_181538, BC058855, AK024204, NM_014495, NM_004752, NM_194293, NM_002467, NM_003227, NM_000520, NM_003376, NM_005235, N…	1101	512	13528	1.36789	1	0.539019	22.3427
GOTERM_BP_FAT	GO:0055082~cellular chemical homeostasis	43	2.79948	0.0250435	NM_004752, NM_001063, NM_194293, NM_002467, NM_003227, NM_004103, NM_000520, NM_005689, NM_004497, NM_004045, NM_138578, NM_005951, NM_000574, AF452639, NM_000410, BC062668, NM_020956, NM_000332, NM_032964, NM_005284, NM_000533, NM_000530, NM_014191, J03474, NM_001769, NM_000916, BX647327, NM_004448, NM_001741, NM_000636, S81734, NM_000376, NM_000675, NM_007308, NM_001124, NM_001838, AF208541, NM…	1101	380	13528	1.39037	1	0.608433	37.1342
GOTERM_BP_FAT	GO:0006873~cellular ion homeostasis	42	2.73438	0.0301197	NM_004752, NM_001063, NM_194293, NM_002467, NM_003227, NM_004103, NM_000520, NM_005689, NM_004045, NM_138578, NM_005951, NM_000574, AF452639, NM_000410, BC062668, NM_020956, NM_000332, NM_032964, NM_005284, NM_000533, NM_000530, NM_014191, J03474, NM_001769, NM_000916, BX647327, NM_004448, NM_001741, NM_000636, S81734, NM_000376, NM_000675, NM_007308, NM_001124, NM_001838, AF208541, NM_002737, NM…	1101	374	13528	1.37982	1	0.633072	42.8622
GOTERM_BP_FAT	GO:0050801~ion homeostasis	45	2.92969	0.0335934	NM_004752, NM_001063, NM_194293, NM_002467, NM_003227, NM_004103, NM_000520, NM_005689, NM_004045, NM_138578, NM_005951, NM_000574, AF452639, NM_000410, BC062668, NM_020956, NM_000332, NM_032964, NM_005284, NM_000533, NM_000530, NM_014191, J03474, NM_001769, NM_000531, NM_000916, BX647327, NM_004448, BC051190, NM_001741, NM_000636, S81734, NM_000376, NM_000617, NM_000675, NM_007308, NM_001124, NM…	1101	409	13528	1.35187	1	0.653615	46.4937
GOTERM_BP_FAT	GO:0019725~cellular homeostasis	50	3.25521	0.0372953	NM_001063, NM_004103, NM_021960, NM_012205, NM_005689, NM_005951, NM_000574, NM_000410, BC062668, NM_000332, NM_032964, NM_005284, NM_001769, J03474, NM_014191, NM_000916, NM_198514, NM_031286, S81734, NM_000376, NM_007308, NM_001124, NM_000751, NM_181538, NM_000152, NM_004752, NM_032339, NM_194293, NM_002467, NM_003227, NM_000520, NM_004497, NM_004045, NM_138578, AF452639, NM_020956, NM_000533, …	1101	466	13528	1.31835	1	0.66735	50.123
GOTERM_BP_FAT	GO:0055066~di-, tri-valent inorganic cation homeostasis	28	1.82292	0.0507181	NM_004752, NM_001063, NM_002467, NM_003227, NM_004103, NM_005689, NM_004045, NM_005951, NM_000574, NM_000410, BC062668, NM_032964, NM_005284, J03474, NM_000916, BX647327, NM_001741, NM_000636, NM_000617, NM_000376, S81734, NM_001124, NM_001838, NM_002737, AF208541, NM_002985, NM_021902	1101	239	13528	1.43948	1	0.722734	61.4255
GOTERM_BP_FAT	GO:0030005~cellular di-, tri-valent inorganic cation homeostasis	26	1.69271	0.0739129	NM_004752, NM_001063, NM_002467, NM_003227, NM_004103, NM_005689, NM_004045, NM_005951, NM_000574, NM_000410, BC062668, NM_032964, NM_005284, J03474, NM_000916, BX647327, NM_001741, NM_000376, S81734, NM_001124, NM_001838, NM_002737, AF208541, NM_002985, NM_021902	1101	227	13528	1.40732	1	0.793799	75.4709
GOTERM_BP_FAT	GO:0055080~cation homeostasis	30	1.95312	0.126936	NM_004752, NM_001063, NM_002467, NM_003227, NM_004103, NM_005689, NM_004045, NM_005951, NM_000574, AF452639, NM_000410, BC062668, NM_032964, NM_005284, J03474, NM_000916, BX647327, BC051190, NM_001741, NM_000636, S81734, NM_000376, NM_000617, NM_001124, NM_001838, NM_002737, AF208541, NM_002985, NM_021902	1101	286	13528	1.28885	1	0.879407	91.6621
GOTERM_BP_FAT	GO:0030003~cellular cation homeostasis	27	1.75781	0.131919	NM_004752, NM_001063, NM_002467, NM_003227, NM_004103, NM_005689, NM_004045, NM_005951, NM_000574, AF452639, NM_000410, BC062668, NM_032964, NM_005284, J03474, NM_000916, BX647327, NM_001741, NM_000376, S81734, NM_001124, NM_001838, NM_002737, AF208541, NM_002985, NM_021902	1101	254	13528	1.3061	1	0.885329	92.4914
GOTERM_BP_FAT	GO:0007204~elevation of cytosolic calcium ion concentration	12	0.78125	0.281418	NM_001124, NM_000574, NM_001838, NM_005284, AF208541, J03474, NM_000916, NM_004103, NM_001741, S81734, BC062668	1101	110	13528	1.3404	1	0.956246	99.7638
GOTERM_BP_FAT	GO:0006874~cellular calcium ion homeostasis	18	1.17188	0.31894	NM_004752, NM_032964, NM_005284, J03474, NM_000916, NM_004103, NM_001741, NM_000376, S81734, NM_001124, NM_000574, NM_001838, NM_002737, AF208541, NM_002985, NM_021902, BC062668	1101	183	13528	1.20856	1	0.966504	99.9115
GOTERM_BP_FAT	GO:0055074~calcium ion homeostasis	18	1.17188	0.360016	NM_004752, NM_032964, NM_005284, J03474, NM_000916, NM_004103, NM_001741, NM_000376, S81734, NM_001124, NM_000574, NM_001838, NM_002737, AF208541, NM_002985, NM_021902, BC062668	1101	188	13528	1.17642	1	0.976393	99.9716
GOTERM_BP_FAT	GO:0051480~cytosolic calcium ion homeostasis	12	0.78125	0.36389	NM_001124, NM_000574, NM_001838, NM_005284, AF208541, J03474, NM_000916, NM_004103, NM_001741, S81734, BC062668	1101	118	13528	1.24953	1	0.976736	99.9746
GOTERM_BP_FAT	GO:0006875~cellular metal ion homeostasis	18	1.17188	0.427379	NM_004752, NM_032964, NM_005284, J03474, NM_000916, NM_004103, NM_001741, NM_000376, S81734, NM_001124, NM_000574, NM_001838, NM_002737, AF208541, NM_002985, NM_021902, BC062668	1101	196	13528	1.1284	1	0.98477	99.9963
GOTERM_BP_FAT	GO:0055065~metal ion homeostasis	18	1.17188	0.503362	NM_004752, NM_032964, NM_005284, J03474, NM_000916, NM_004103, NM_001741, NM_000376, S81734, NM_001124, NM_000574, NM_001838, NM_002737, AF208541, NM_002985, NM_021902, BC062668	1101	205	13528	1.07886	1	0.990442	99.9997
Annotation Cluster 58	Enrichment Score: 1.0356336239994943
Category	Term	Count	%	PValue	Genes	List Total	Pop Hits	Pop Total	Fold Enrichment	Bonferroni	Benjamini	FDR
UP_SEQ_FEATURE	zinc finger region:A20-type	3	0.195312	0.0712283	NM_014504, BX641079, NM_006007	1462	6	19113	6.53659	1	0.999188	74.2321
INTERPRO	IPR002653:Zinc finger, A20-type	3	0.195312	0.102464	NM_014504, BX641079, NM_006007	1333	7	16659	5.35602	1	0.995224	84.2868
SMART	SM00259:ZnF_A20	3	0.195312	0.107121	NM_014504, BX641079, NM_006007	746	7	9079	5.21582	1	0.970784	78.6684
Annotation Cluster 59	Enrichment Score: 1.0157193760195877
Category	Term	Count	%	PValue	Genes	List Total	Pop Hits	Pop Total	Fold Enrichment	Bonferroni	Benjamini	FDR
SP_PIR_KEYWORDS	mitochondrion	85	5.53385	0.00443338	NM_000481, NM_003679, NM_012460, NM_002634, NM_005763, NM_006013, NM_005548, NM_021960, NM_000030, NM_005689, NM_080661, NM_014263, NM_013267, NM_000781, NM_144613, NM_000709, NM_024864, NM_024103, NM_006636, NM_182662, NM_003488, NM_017888, NM_006821, NM_024090, NM_144576, NM_138807, NM_024640, BX647922, NM_014050, NM_031244, NM_005147, NM_005729, NM_000714, NM_013391, NM_015523, NM_018135, NM_0…	1463	832	19235	1.34321	0.945542	0.157343	6.42534
GOTERM_CC_FAT	GO:0005739~mitochondrion	111	7.22656	0.00735489	NM_000481, NM_012460, NM_005548, NM_005689, NM_080661, NM_000781, NM_000709, NM_024864, AF061055, NM_015424, NM_001513, NM_003634, NM_017888, NM_024090, NM_138807, NM_005147, NM_005729, NM_000714, S81734, NM_013391, NM_152785, NM_015523, NM_004092, NM_033101, NM_013387, NM_001482, NM_207117, NM_006117, NM_000182, NM_005838, NM_003002, NM_000046, NM_005834, NM_138578, NM_000456, NM_003659, NM_0142…	1036	1087	12782	1.25989	0.977833	0.224264	10.1273
SP_PIR_KEYWORDS	transit peptide	52	3.38542	0.00811583	NM_000481, NM_005763, NM_005548, NM_013267, NM_000781, NM_000709, NM_024864, NM_006636, NM_182662, NM_003488, NM_017888, NM_006821, NM_138807, NM_144576, NM_024640, NM_014050, NM_031244, NM_005147, NM_005729, NM_013391, NM_015523, NM_018135, NM_004092, NM_001482, NM_006117, NM_000182, NM_002454, NM_006567, NM_145243, NM_021640, NM_005622, NM_003002, NM_052963, NM_005881, NM_004563, NM_176792, NM_…	1463	476	19235	1.4363	0.995192	0.185589	11.4673
UP_SEQ_FEATURE	transit peptide:Mitochondrion	49	3.1901	0.0222251	NM_000481, NM_005763, NM_013267, NM_000781, NM_000709, NM_024864, NM_006636, NM_182662, NM_003488, NM_017888, NM_006821, NM_138807, NM_144576, NM_024640, NM_014050, NM_031244, NM_005147, NM_005729, NM_013391, NM_015523, NM_018135, NM_004092, NM_001482, NM_006117, NM_000182, NM_002454, NM_006567, NM_021640, NM_145243, NM_005622, NM_003002, NM_052963, NM_005881, NM_004563, NM_176792, NM_000456, NM_…	1462	467	19113	1.3717	1	0.988309	33.7985
GOTERM_CC_FAT	GO:0031980~mitochondrial lumen	26	1.69271	0.0710725	NM_005622, NM_005548, NM_052963, NM_000030, NM_013267, NM_005881, NM_000709, NM_176792, NM_014234, NM_183050, NM_017888, NM_001608, NM_004135, NM_000531, NM_031244, NM_014050, NM_005147, NM_000636, NM_005518, NM_005729, NM_013391, NM_004092, NM_018135, NM_018245, NM_000182, NM_006567	1036	227	12782	1.41314	1	0.632526	65.5743
GOTERM_CC_FAT	GO:0005759~mitochondrial matrix	26	1.69271	0.0710725	NM_005622, NM_005548, NM_052963, NM_000030, NM_013267, NM_005881, NM_000709, NM_176792, NM_014234, NM_183050, NM_017888, NM_001608, NM_004135, NM_000531, NM_031244, NM_014050, NM_005147, NM_000636, NM_005518, NM_005729, NM_013391, NM_004092, NM_018135, NM_018245, NM_000182, NM_006567	1036	227	12782	1.41314	1	0.632526	65.5743
GOTERM_CC_FAT	GO:0044429~mitochondrial part	59	3.84115	0.0791043	NM_003679, NM_002634, NM_012460, NM_005548, NM_021960, NM_012205, NM_000030, NM_001752, NM_005689, NM_013267, NM_144613, NM_000781, NM_000709, NM_024103, NM_003634, NM_003488, NM_017888, NM_138807, BX647922, NM_014050, NM_031244, NM_005147, NM_000714, NM_005729, NM_013391, NM_018135, NM_004092, NM_013387, NM_001482, NM_207117, NM_000182, AB020644, NM_006567, NM_138621, NM_005622, NM_003002, NM_05…	1036	595	12782	1.22342	1	0.645534	69.6378
GOTERM_CC_FAT	GO:0005740~mitochondrial envelope	40	2.60417	0.199992	NM_003679, NM_012460, NM_002634, NM_003002, NM_021960, NM_012205, NM_001752, NM_005689, NM_005834, NM_138578, NM_000781, NM_144613, NM_003562, NM_024103, NM_002567, NM_003634, NM_000456, NM_014234, NM_003488, NM_012140, NM_138807, NM_000531, BX647922, NM_031244, NM_005729, NM_005518, NM_000714, NM_000636, NM_005984, NM_000398, NM_004003, NM_020746, NM_013387, NM_001482, NM_207117, NM_000182, AB02…	1036	419	12782	1.17784	1	0.820658	96.0341
GOTERM_CC_FAT	GO:0031966~mitochondrial membrane	36	2.34375	0.306345	NM_003679, NM_012460, NM_002634, NM_003002, NM_021960, NM_012205, NM_005689, NM_005834, NM_138578, NM_000781, NM_144613, NM_003562, NM_024103, NM_002567, NM_003634, NM_003488, NM_012140, NM_138807, NM_000531, BX647922, NM_005729, NM_000714, NM_005518, NM_000636, NM_005984, NM_000398, NM_004003, NM_020746, NM_013387, NM_001482, NM_207117, NM_000182, AB020644, BC034579, NM_001361, NM_138621	1036	394	12782	1.12732	1	0.86573	99.4962
GOTERM_CC_FAT	GO:0031967~organelle envelope	52	3.38542	0.478395	NM_003679, NM_002634, NM_012460, NM_024658, NM_021960, NM_012205, NM_005689, NM_001752, NM_144613, NM_000781, NM_024103, NM_003634, NM_005013, NM_016381, NM_003488, NM_138807, NM_031244, BX647922, NM_000714, NM_005729, NM_002264, NM_001482, NM_013387, NM_207117, NM_000182, AB020644, NM_138621, NM_003002, NM_022740, NM_145867, BC050383, NM_005834, NM_138578, NM_014485, NM_003562, NM_002567, NM_000…	1036	620	12782	1.03479	1	0.934805	99.9918
GOTERM_CC_FAT	GO:0031975~envelope	52	3.38542	0.47925	NM_003679, NM_002634, NM_012460, NM_024658, NM_021960, NM_012205, NM_005689, NM_001752, NM_144613, NM_000781, NM_024103, NM_003634, NM_005013, NM_016381, NM_003488, NM_138807, NM_031244, BX647922, NM_000714, NM_005729, NM_002264, NM_001482, NM_013387, NM_207117, NM_000182, AB020644, NM_138621, NM_003002, NM_022740, NM_145867, BC050383, NM_005834, NM_138578, NM_014485, NM_003562, NM_002567, NM_000…	1036	622	12782	1.03146	1	0.933807	99.992
GOTERM_CC_FAT	GO:0005743~mitochondrial inner membrane	26	1.69271	0.512259	NM_003679, NM_002634, NM_012460, NM_003002, NM_005834, NM_144613, NM_000781, NM_003562, NM_024103, NM_003634, NM_012140, NM_138807, NM_000531, BX647922, NM_000636, NM_005518, NM_005729, NM_005984, NM_000398, NM_004003, NM_001482, NM_013387, NM_207117, NM_000182, NM_001361, BC034579	1036	306	12782	1.04831	1	0.940871	99.9969
GOTERM_CC_FAT	GO:0019866~organelle inner membrane	27	1.75781	0.582172	NM_003679, NM_002634, NM_012460, NM_003002, NM_005834, NM_144613, NM_000781, NM_003562, NM_024103, NM_003634, NM_012140, NM_138807, NM_000531, BX647922, NM_005518, NM_000636, NM_005729, NM_005984, NM_000398, NM_004003, NM_001482, NM_013387, NM_207117, NM_000182, NM_005900, NM_001361, BC034579	1036	329	12782	1.01253	1	0.956156	99.9997
SP_PIR_KEYWORDS	mitochondrion inner membrane	15	0.976562	0.61196	NM_144576, NM_012140, NM_002634, NM_012460, NM_003002, NM_005984, NM_005834, NM_004003, NM_003562, NM_024103, NM_001482, NM_013387, NM_207117, NM_001361, BC034579	1463	193	19235	1.02184	1	0.957724	99.9999
Annotation Cluster 60	Enrichment Score: 1.0037409012738205
Category	Term	Count	%	PValue	Genes	List Total	Pop Hits	Pop Total	Fold Enrichment	Bonferroni	Benjamini	FDR
UP_SEQ_FEATURE	repeat:ARM 4	7	0.455729	0.02781	NM_014154, NM_018076, NM_000299, NM_006336, AW193472, NM_033415, NM_002264	1462	31	19113	2.95201	1	0.993425	40.4044
UP_SEQ_FEATURE	repeat:ARM 3	7	0.455729	0.0533331	NM_014154, NM_018076, NM_000299, NM_006336, AW193472, NM_033415, NM_002264	1462	36	19113	2.54201	1	0.998511	63.4253
UP_SEQ_FEATURE	repeat:ARM 2	7	0.455729	0.0597144	NM_014154, NM_018076, NM_000299, NM_006336, AW193472, NM_033415, NM_002264	1462	37	19113	2.47331	1	0.998703	67.6946
UP_SEQ_FEATURE	repeat:ARM 5	6	0.390625	0.0663323	NM_014154, NM_018076, NM_000299, NM_006336, AW193472, NM_002264	1462	29	19113	2.7048	1	0.999076	71.6219
UP_SEQ_FEATURE	repeat:ARM 8	5	0.325521	0.0824552	NM_014154, NM_018076, NM_000299, AW193472, NM_002264	1462	22	19113	2.97118	1	0.999325	79.3865
UP_SEQ_FEATURE	repeat:ARM 1	6	0.390625	0.0838523	NM_014154, NM_018076, NM_000299, NM_006336, AW193472, NM_033415	1462	31	19113	2.53029	1	0.999295	79.9549
UP_SEQ_FEATURE	repeat:ARM 7	5	0.325521	0.106374	NM_014154, NM_018076, NM_000299, AW193472, NM_002264	1462	24	19113	2.72358	1	0.999864	87.305
UP_SEQ_FEATURE	repeat:ARM 6	5	0.325521	0.13303	NM_014154, NM_018076, NM_000299, AW193472, NM_002264	1462	26	19113	2.51407	1	0.999943	92.7176
UP_SEQ_FEATURE	repeat:ARM 9	4	0.260417	0.154413	NM_014154, NM_018076, NM_000299, NM_002264	1462	18	19113	2.90515	1	0.999972	95.3949
INTERPRO	IPR000225:Armadillo	6	0.390625	0.170155	NM_014154, NM_018076, NM_000299, AW193472, NM_033415, NM_002264	1333	37	16659	2.0266	1	0.997746	95.8955
SMART	SM00185:ARM	6	0.390625	0.183201	NM_014154, NM_018076, NM_000299, AW193472, NM_033415, NM_002264	746	37	9079	1.97355	1	0.951093	93.6667
INTERPRO	IPR011989:Armadillo-like helical	13	0.846354	0.325935	NM_174913, AY271826, NM_024658, NM_006336, AK128844, NM_002264, NM_014154, NM_002716, NM_018076, NM_000299, AW193472, NM_020750, NM_033415	1333	128	16659	1.26926	1	0.999666	99.8832
Annotation Cluster 61	Enrichment Score: 0.993042442926863
Category	Term	Count	%	PValue	Genes	List Total	Pop Hits	Pop Total	Fold Enrichment	Bonferroni	Benjamini	FDR
GOTERM_BP_FAT	GO:0042439~ethanolamine and derivative metabolic process	9	0.585938	0.00500994	BC045794, NM_012320, AK092643, NM_000787, NM_002009, NM_000236, NM_007169, NM_013391, NM_017839	1101	34	13528	3.25244	1	0.360789	8.78214
KEGG_PATHWAY	hsa00564:Glycerophospholipid metabolism	12	0.78125	0.0363451	NM_025225, NM_005276, BC045794, NM_020133, NM_020132, NM_012320, AK092643, NM_003491, NM_007260, NM_003713, NM_007169, NM_002662	454	68	5085	1.97655	0.999015	0.467075	36.8035
GOTERM_BP_FAT	GO:0045017~glycerolipid biosynthetic process	12	0.78125	0.0583599	NM_025225, NM_153617, BC045794, AK092643, NM_002009, NM_080476, NM_007169, NM_002662, NM_032564, NM_025098, NM_017839, NM_025087	1101	80	13528	1.84305	1	0.74481	66.7296
GOTERM_BP_FAT	GO:0046470~phosphatidylcholine metabolic process	5	0.325521	0.0857235	NM_012320, AK092643, NM_002009, NM_000236, NM_007169	1101	21	13528	2.92548	1	0.824457	80.6062
GOTERM_BP_FAT	GO:0046486~glycerolipid metabolic process	19	1.23698	0.108515	NM_025225, NM_005276, BC045794, NM_153617, NM_012320, NM_002009, NM_174936, NM_000236, NM_080476, NM_001752, NM_002662, NM_005026, AK092643, NM_007169, NM_032564, NM_025098, NM_001503, NM_017839, NM_025087	1101	162	13528	1.44107	1	0.854608	87.7817
GOTERM_BP_FAT	GO:0019637~organophosphate metabolic process	22	1.43229	0.135788	NM_005276, BC045794, NM_153617, NM_012320, NM_002009, NM_174936, NM_003713, NM_000236, NM_080476, NM_002662, NM_007308, NM_005026, NM_020133, NM_020132, AK092643, NM_007169, NM_002660, NM_014495, NM_152621, NM_017839, NM_001503, NM_025087	1101	200	13528	1.35157	1	0.886567	93.0808
GOTERM_BP_FAT	GO:0006644~phospholipid metabolic process	21	1.36719	0.140251	BC045794, NM_153617, NM_012320, NM_002009, NM_174936, NM_003713, NM_000236, NM_080476, NM_002662, NM_007308, NM_005026, NM_020133, NM_020132, AK092643, NM_007169, NM_014495, NM_002660, NM_152621, NM_017839, NM_001503, NM_025087	1101	190	13528	1.35804	1	0.888884	93.7063
GOTERM_BP_FAT	GO:0046474~glycerophospholipid biosynthetic process	9	0.585938	0.185681	NM_153617, BC045794, AK092643, NM_002009, NM_080476, NM_007169, NM_002662, NM_017839, NM_025087	1101	68	13528	1.62622	1	0.92469	97.6697
GOTERM_BP_FAT	GO:0008654~phospholipid biosynthetic process	12	0.78125	0.205716	NM_153617, BC045794, NM_020133, NM_020132, AK092643, NM_002009, NM_080476, NM_007169, NM_002662, NM_152621, NM_017839, NM_025087	1101	102	13528	1.44553	1	0.936092	98.5229
SP_PIR_KEYWORDS	phospholipid biosynthesis	6	0.390625	0.211953	BC045794, NM_020133, NM_020132, AK092643, NM_007169, NM_017839	1463	42	19235	1.87823	1	0.773701	97.1567
GOTERM_BP_FAT	GO:0006650~glycerophospholipid metabolic process	13	0.846354	0.250845	BC045794, NM_153617, NM_012320, NM_002009, NM_000236, NM_080476, NM_002662, NM_005026, AK092643, NM_007169, NM_001503, NM_017839, NM_025087	1101	118	13528	1.35365	1	0.949559	99.4936
GOTERM_BP_FAT	GO:0006656~phosphatidylcholine biosynthetic process	3	0.195312	0.317	AK092643, NM_002009, NM_007169	1101	14	13528	2.63293	1	0.966239	99.9067
Annotation Cluster 62	Enrichment Score: 0.977259805893453
Category	Term	Count	%	PValue	Genes	List Total	Pop Hits	Pop Total	Fold Enrichment	Bonferroni	Benjamini	FDR
GOTERM_BP_FAT	GO:0000302~response to reactive oxygen species	12	0.78125	0.0392621	NM_203377, Z74615, NM_004103, NM_005235, NM_000636, NM_005252, NM_001752, NM_138578, NM_000781, NM_002737, AK024204, NM_006044, NM_002859	1101	75	13528	1.96592	1	0.68046	51.9554
GOTERM_BP_FAT	GO:0034599~cellular response to oxidative stress	7	0.455729	0.132974	NM_000636, NM_000617, NM_005252, NM_001752, NM_006044, NM_007308, NM_002859	1101	43	13528	2.00021	1	0.886359	92.6566
GOTERM_BP_FAT	GO:0034614~cellular response to reactive oxygen species	5	0.325521	0.22412	NM_000636, NM_005252, NM_001752, NM_006044, NM_002859	1101	30	13528	2.04784	1	0.942372	99.0382
Annotation Cluster 63	Enrichment Score: 0.9740985397200396
Category	Term	Count	%	PValue	Genes	List Total	Pop Hits	Pop Total	Fold Enrichment	Bonferroni	Benjamini	FDR
GOTERM_BP_FAT	GO:0010243~response to organic nitrogen	10	0.651042	0.0674127	NM_002567, NM_000916, NM_000787, NM_004103, NM_005165, NM_005900, NM_000389, NM_007169, NM_000675, NM_138578	1101	63	13528	1.95032	1	0.778291	72.1212
GOTERM_BP_FAT	GO:0045768~positive regulation of anti-apoptosis	6	0.390625	0.0919707	NM_001124, NM_004103, NM_005235, NM_005900, NM_000389, AK024204, NM_138578	1101	30	13528	2.4574	1	0.836711	82.8932
GOTERM_BP_FAT	GO:0045767~regulation of anti-apoptosis	6	0.390625	0.192892	NM_001124, NM_004103, NM_005235, NM_005900, NM_000389, AK024204, NM_138578	1101	38	13528	1.94005	1	0.92869	98.0198
Annotation Cluster 64	Enrichment Score: 0.9679253065506093
Category	Term	Count	%	PValue	Genes	List Total	Pop Hits	Pop Total	Fold Enrichment	Bonferroni	Benjamini	FDR
GOTERM_BP_FAT	GO:0010629~negative regulation of gene expression	55	3.58073	0.0218119	NM_002634, AK091476, NM_032527, NM_016084, NM_022720, NM_031474, NM_020248, BC039881, NM_006154, NM_015908, AK095266, NM_006006, NM_053041, NM_003072, NM_014517, NM_000332, NM_173354, NM_031244, NM_012199, NM_000376, NM_003883, L29065, NM_006060, NM_001538, NM_004575, NM_018179, NM_014494, AK124042, NM_003597, NM_002467, NM_000461, NM_022740, NM_005178, NM_138578, NM_005230, NM_002893, AK131390, …	1101	504	13528	1.34084	1	0.607247	33.2093
GOTERM_BP_FAT	GO:0010605~negative regulation of macromolecule metabolic process	76	4.94792	0.023291	NM_002634, NM_174936, AK091476, NM_032527, NM_016084, NM_022720, NM_003254, BC039881, NM_031474, NM_020248, NM_015908, NM_006154, AK095266, NM_006006, NM_003072, NM_053041, NM_014517, NM_000332, NM_173354, NM_031244, NM_012199, NM_000376, NM_003745, NM_003883, NM_007308, L29065, NM_006060, NM_001538, NM_004575, NM_018179, NM_014494, AK124042, NM_003597, NM_002467, NM_000461, NM_022740, NM_202470,…	1101	734	13528	1.27222	1	0.609882	35.0336
GOTERM_MF_FAT	GO:0016564~transcription repressor activity	34	2.21354	0.0872898	NM_013432, NM_002634, NM_004433, NM_000461, NM_153448, NM_022740, NM_004024, NM_005230, NM_002893, NM_002729, NM_006006, NM_014517, NM_005384, NM_014583, NM_017521, NM_000332, NM_181353, NM_006494, NM_173354, NM_005635, NM_012236, U00930, NM_181552, NM_002669, NM_003883, L29065, NM_006060, NM_001538, NM_018179, NM_144608, NM_004235, NM_014574, NM_006044, AK124042, NM_020382	1064	316	12983	1.31288	1	0.920153	77.4055
GOTERM_BP_FAT	GO:0006357~regulation of transcription from RNA polymerase II promoter	70	4.55729	0.0993086	AK122739, D28468, AK091476, NM_005253, NM_033027, NM_005252, NM_002586, NM_001300, NM_002190, NM_031474, NM_020248, BC039881, AF061055, NM_006154, AK095266, NM_001352, NM_014213, NM_003072, NM_014517, NM_002500, AL442094, NM_005596, NM_000332, NM_014945, NM_173354, NM_003195, NM_178548, NM_002049, NM_000376, U59628, NM_003883, L29065, NM_006060, NM_001538, NM_000799, NM_023067, NM_212472, NM_0043…	1101	727	13528	1.18307	1	0.846415	85.2539
GOTERM_BP_FAT	GO:0010558~negative regulation of macromolecule biosynthetic process	54	3.51562	0.103925	NM_002634, AK091476, NM_032527, NM_016084, NM_031474, NM_020248, BC039881, NM_006154, AK095266, NM_006006, NM_053041, NM_003072, NM_014517, NM_000332, NM_173354, NM_031244, NM_012199, NM_000376, NM_003883, L29065, NM_006060, NM_001538, NM_004575, NM_018179, NM_014494, AK124042, NM_003597, NM_000461, NM_022740, NM_005178, NM_005230, NM_002893, AK131390, NM_002729, NM_001184, NM_014583, NM_025240, …	1101	547	13528	1.21298	1	0.849997	86.5776
GOTERM_BP_FAT	GO:0016481~negative regulation of transcription	46	2.99479	0.107644	NM_002634, NM_003597, NM_000461, NM_022740, AK091476, NM_032527, NM_005178, NM_005230, NM_016084, NM_002893, NM_031474, NM_020248, AK131390, NM_002729, BC039881, NM_006154, NM_006006, AK095266, NM_053041, NM_003072, NM_014517, NM_014583, NM_000332, NM_181353, NM_173354, NM_031244, NM_012236, NM_181552, NM_005654, NM_001741, NM_000376, NM_003883, L29065, NM_000449, NM_006060, NM_001538, NM_001198,…	1101	459	13528	1.23138	1	0.854935	87.5612
GOTERM_BP_FAT	GO:0031327~negative regulation of cellular biosynthetic process	55	3.58073	0.11265	NM_002634, NM_000169, AK091476, NM_032527, NM_016084, NM_031474, NM_020248, BC039881, NM_006154, AK095266, NM_006006, NM_053041, NM_003072, NM_014517, NM_000332, NM_173354, NM_031244, NM_012199, NM_000376, NM_003883, L29065, NM_006060, NM_001538, NM_004575, NM_018179, NM_014494, AK124042, NM_003597, NM_000461, NM_022740, NM_005178, NM_005230, NM_002893, AK131390, NM_002729, NM_001184, NM_014583, …	1101	561	13528	1.20461	1	0.86031	88.7782
GOTERM_BP_FAT	GO:0000122~negative regulation of transcription from RNA polymerase II promoter	28	1.82292	0.135884	NM_003597, NM_022740, AK091476, NM_002893, BC039881, NM_002729, NM_020248, NM_031474, NM_006154, AK095266, NM_003072, NM_014583, NM_181353, NM_173354, NM_181552, NM_005654, NM_000376, NM_003883, L29065, NM_000449, NM_006060, NM_001538, NM_001198, NM_004575, NM_018179, BX648236, NM_144608, NM_014574	1101	266	13528	1.29337	1	0.884634	93.0947
GOTERM_BP_FAT	GO:0009890~negative regulation of biosynthetic process	55	3.58073	0.145109	NM_002634, NM_000169, AK091476, NM_032527, NM_016084, NM_031474, NM_020248, BC039881, NM_006154, AK095266, NM_006006, NM_053041, NM_003072, NM_014517, NM_000332, NM_173354, NM_031244, NM_012199, NM_000376, NM_003883, L29065, NM_006060, NM_001538, NM_004575, NM_018179, NM_014494, AK124042, NM_003597, NM_000461, NM_022740, NM_005178, NM_005230, NM_002893, AK131390, NM_002729, NM_001184, NM_014583, …	1101	573	13528	1.17938	1	0.892777	94.3262
GOTERM_BP_FAT	GO:0045892~negative regulation of transcription, DNA-dependent	35	2.27865	0.183112	NM_003597, NM_022740, AK091476, NM_032527, NM_016084, NM_002893, NM_031474, BC039881, NM_002729, NM_020248, AK131390, NM_006154, NM_006006, AK095266, NM_003072, NM_014583, NM_181353, NM_173354, NM_031244, NM_181552, NM_005654, NM_000376, NM_003883, L29065, NM_000449, NM_006060, NM_001538, NM_001198, NM_004575, NM_005901, NM_018179, BX648236, NM_144608, NM_004235, NM_014574	1101	356	13528	1.20799	1	0.923087	97.5314
GOTERM_BP_FAT	GO:0051253~negative regulation of RNA metabolic process	35	2.27865	0.210914	NM_003597, NM_022740, AK091476, NM_032527, NM_016084, NM_002893, NM_031474, BC039881, NM_002729, NM_020248, AK131390, NM_006154, NM_006006, AK095266, NM_003072, NM_014583, NM_181353, NM_173354, NM_031244, NM_181552, NM_005654, NM_000376, NM_003883, L29065, NM_000449, NM_006060, NM_001538, NM_001198, NM_004575, NM_005901, NM_018179, BX648236, NM_144608, NM_004235, NM_014574	1101	362	13528	1.18797	1	0.93802	98.6901
GOTERM_BP_FAT	GO:0051172~negative regulation of nitrogen compound metabolic process	48	3.125	0.237324	NM_002634, NM_000169, AK091476, NM_032527, NM_016084, BC039881, NM_020248, NM_031474, NM_006154, AK095266, NM_006006, NM_003072, NM_053041, NM_014517, NM_000332, NM_173354, NM_031244, NM_000376, NM_003883, L29065, NM_006060, NM_001538, NM_004575, NM_018179, AK124042, NM_003597, NM_000461, NM_022740, NM_005178, NM_005230, NM_002893, NM_002729, AK131390, NM_001184, NM_014583, NM_181353, NM_181552, …	1101	519	13528	1.13637	1	0.947242	99.2975
GOTERM_BP_FAT	GO:0045934~negative regulation of nucleobase, nucleoside, nucleotide and nucleic acid metabolic process	47	3.0599	0.26042	NM_002634, NM_003597, NM_000461, NM_022740, AK091476, NM_032527, NM_005178, NM_005230, NM_016084, NM_002893, NM_031474, NM_020248, AK131390, NM_002729, BC039881, NM_006154, NM_006006, AK095266, NM_001184, NM_053041, NM_003072, NM_014517, NM_014583, NM_000332, NM_181353, NM_173354, NM_031244, NM_012236, NM_181552, NM_005654, NM_001741, NM_000376, NM_003883, L29065, NM_000449, NM_006060, NM_001538,…	1101	512	13528	1.12791	1	0.950826	99.5998
Annotation Cluster 65	Enrichment Score: 0.9635761021475351
Category	Term	Count	%	PValue	Genes	List Total	Pop Hits	Pop Total	Fold Enrichment	Bonferroni	Benjamini	FDR
INTERPRO	IPR000712:Apoptosis regulator Bcl-2, BH	5	0.325521	0.0937984	NM_021960, NM_018441, NM_033503, NM_138578, NM_138621	1333	22	16659	2.84031	1	0.996831	81.4772
SMART	SM00337:BCL	5	0.325521	0.100829	NM_021960, NM_018441, NM_033503, NM_138578, NM_138621	746	22	9079	2.76596	1	0.989505	76.5249
UP_SEQ_FEATURE	short sequence motif:BH3	4	0.260417	0.135985	NM_021960, NM_033503, NM_138578, NM_138621	1462	17	19113	3.07604	1	0.999946	93.1598
Annotation Cluster 66	Enrichment Score: 0.9603770241294577
Category	Term	Count	%	PValue	Genes	List Total	Pop Hits	Pop Total	Fold Enrichment	Bonferroni	Benjamini	FDR
GOTERM_MF_FAT	GO:0042802~identical protein binding	67	4.36198	0.0286129	NM_001441, NM_152408, NM_000169, NM_003280, AK122739, NM_001306, NM_015163, NM_152295, NM_174936, NM_000031, NM_004355, NM_004024, NM_002099, NM_000030, NM_001752, NM_014298, NM_148170, NM_000889, AB011157, NM_006006, NM_000123, NM_004827, NM_003072, AK127044, NM_016381, NM_000178, NM_000553, NM_000332, NM_002625, NM_012256, NM_178548, NM_007042, NM_000377, NM_000043, NM_002766, NM_007308, NM_000…	1064	640	12983	1.2774	1	0.799464	37.6727
GOTERM_MF_FAT	GO:0046983~protein dimerization activity	54	3.51562	0.0969969	NM_000601, NM_001441, NM_000169, NM_003280, AK122739, NM_015163, D28468, NM_152295, BC071181, AK091476, NM_004024, NM_021960, NM_005253, NM_000030, NM_005252, NM_001752, NM_021244, NM_014298, NM_006006, NM_000123, NM_001352, NM_182722, NM_004827, NM_002500, NM_005384, NM_016381, NM_000178, NM_000553, NM_178548, NM_006060, NM_000403, BC058855, NM_000856, NM_005276, NM_016733, NM_032649, NM_000520,…	1064	542	12983	1.2157	1	0.921663	81.0164
GOTERM_MF_FAT	GO:0042803~protein homodimerization activity	29	1.88802	0.47375	NM_005276, NM_001441, NM_000169, AK122739, NM_003280, NM_015163, NM_152295, NM_202470, NM_000625, NM_003376, NM_000030, NM_001752, NM_014298, NM_000860, NM_006006, NM_000123, NM_004827, NM_001569, NM_016381, NM_000178, NM_000161, NM_000553, NM_000163, NM_178548, NM_003568, NM_182487, AK092643, NM_001935, NM_000403, BC058855	1064	334	12983	1.05946	1	0.995696	99.9971
Annotation Cluster 67	Enrichment Score: 0.9578928335872713
Category	Term	Count	%	PValue	Genes	List Total	Pop Hits	Pop Total	Fold Enrichment	Bonferroni	Benjamini	FDR
UP_SEQ_FEATURE	domain:Helicase C-terminal	14	0.911458	0.056948	NM_014003, NM_000553, NM_017895, NM_022779, U00930, NM_003587, BC042989, NM_017631, NM_004941, NM_020936, NM_003072, NM_014681, NM_006929, NM_004818	1462	105	19113	1.74309	1	0.998816	65.9051
UP_SEQ_FEATURE	domain:Helicase ATP-binding	14	0.911458	0.0766248	NM_014003, NM_000553, NM_017895, NM_022779, U00930, NM_003587, BC042989, NM_017631, NM_004941, NM_020936, NM_003072, NM_014681, NM_006929, NM_004818	1462	110	19113	1.66386	1	0.99902	76.8455
GOTERM_MF_FAT	GO:0003724~RNA helicase activity	6	0.390625	0.0837632	NM_014003, AK091592, NM_004941, NM_003587, NM_006929, NM_004818	1064	29	12983	2.52457	1	0.933872	75.941
SP_PIR_KEYWORDS	helicase	16	1.04167	0.0842978	NM_014003, NM_000553, NM_017895, NM_022779, AK091592, U00930, NM_003587, NM_021141, BC042989, NM_017631, NM_004941, NM_020936, NM_014681, NM_003072, NM_006929, NM_004818	1463	134	19235	1.56987	1	0.588281	73.186
INTERPRO	IPR014021:Helicase, superfamily 1 and 2, ATP-binding	14	0.911458	0.0847613	NM_014003, NM_000553, NM_017895, NM_022779, U00930, NM_003587, BC042989, NM_017631, NM_004941, NM_020936, NM_003072, NM_014681, NM_006929, NM_004818	1333	107	16659	1.63517	1	0.997754	78.0475
INTERPRO	IPR001650:DNA/RNA helicase, C-terminal	14	0.911458	0.0847613	NM_014003, NM_000553, NM_017895, NM_022779, U00930, NM_003587, BC042989, NM_017631, NM_004941, NM_020936, NM_003072, NM_014681, NM_006929, NM_004818	1333	107	16659	1.63517	1	0.997754	78.0475
GOTERM_MF_FAT	GO:0042623~ATPase activity, coupled	30	1.95312	0.0855083	NM_173694, NM_014003, NM_017895, BC033334, AK091592, NM_005431, NM_021141, NM_005689, NM_018849, BC039881, BC042989, NM_006178, NM_001516, NM_004941, AF452639, NM_020936, NM_003072, NM_004827, NM_000553, NM_022779, U00930, NM_004691, NM_003190, NM_002914, NM_003587, NM_001090, NM_033226, NM_017631, NM_006929, NM_004818	1064	272	12983	1.34582	1	0.924689	76.6765
GOTERM_MF_FAT	GO:0004004~ATP-dependent RNA helicase activity	5	0.325521	0.0874407	NM_014003, AK091592, NM_004941, NM_006929, NM_004818	1064	21	12983	2.90525	1	0.916118	77.4663
INTERPRO	IPR002464:DNA/RNA helicase, ATP-dependent, DEAH-box type, conserved site	7	0.455729	0.0874461	NM_014003, NM_000553, BC042989, U00930, NM_004941, NM_014681, NM_003587	1333	39	16659	2.24312	1	0.997208	79.1243
SMART	SM00490:HELICc	14	0.911458	0.0928584	NM_014003, NM_000553, NM_017895, NM_022779, U00930, NM_003587, BC042989, NM_017631, NM_004941, NM_020936, NM_003072, NM_014681, NM_006929, NM_004818	746	106	9079	1.60739	1	0.991565	73.5229
INTERPRO	IPR014001:DEAD-like helicase, N-terminal	14	0.911458	0.0947715	NM_014003, NM_000553, NM_017895, NM_022779, U00930, NM_003587, BC042989, NM_017631, NM_004941, NM_020936, NM_003072, NM_014681, NM_006929, NM_004818	1333	109	16659	1.60517	1	0.996469	81.8148
GOTERM_MF_FAT	GO:0008186~RNA-dependent ATPase activity	5	0.325521	0.100276	NM_014003, AK091592, NM_004941, NM_006929, NM_004818	1064	22	12983	2.7732	1	0.924741	82.1084
GOTERM_MF_FAT	GO:0008026~ATP-dependent helicase activity	13	0.846354	0.103516	NM_014003, NM_000553, NM_017895, NM_022779, AK091592, NM_003587, NM_021141, BC042989, NM_004941, NM_017631, NM_020936, NM_006929, NM_004818	1064	98	12983	1.61864	1	0.923927	83.1295
GOTERM_MF_FAT	GO:0070035~purine NTP-dependent helicase activity	13	0.846354	0.103516	NM_014003, NM_000553, NM_017895, NM_022779, AK091592, NM_003587, NM_021141, BC042989, NM_004941, NM_017631, NM_020936, NM_006929, NM_004818	1064	98	12983	1.61864	1	0.923927	83.1295
SMART	SM00487:DEXDc	14	0.911458	0.109476	NM_014003, NM_000553, NM_017895, NM_022779, U00930, NM_003587, BC042989, NM_017631, NM_004941, NM_020936, NM_003072, NM_014681, NM_006929, NM_004818	746	109	9079	1.56315	1	0.963633	79.4229
INTERPRO	IPR011709:Region of unknown function DUF1605	4	0.260417	0.150006	NM_014003, NM_004941, NM_014681, NM_003587	1333	17	16659	2.94056	1	0.998102	93.8109
INTERPRO	IPR007502:Helicase-associated region	4	0.260417	0.169925	NM_014003, NM_004941, NM_014681, NM_003587	1333	18	16659	2.77719	1	0.997952	95.8759
GOTERM_MF_FAT	GO:0004386~helicase activity	16	1.04167	0.171524	NM_014003, NM_000553, NM_017895, NM_022779, AK091592, U00930, NM_003587, NM_021141, BC042989, NM_017631, NM_004941, NM_020936, NM_014681, NM_003072, NM_006929, NM_004818	1064	140	12983	1.39452	1	0.960718	95.3318
INTERPRO	IPR011545:DNA/RNA helicase, DEAD/DEAH box type, N-terminal	8	0.520833	0.212915	NM_000553, NM_017895, BC042989, NM_022779, NM_017631, NM_020936, NM_006929, NM_004818	1333	61	16659	1.639	1	0.998632	98.3407
UP_SEQ_FEATURE	short sequence motif:DEAH box	6	0.390625	0.215261	NM_014003, NM_000553, BC042989, U00930, NM_004941, NM_003587	1462	42	19113	1.8676	1	0.999988	98.8304
GOTERM_MF_FAT	GO:0016887~ATPase activity	32	2.08333	0.255143	NM_173694, NM_014003, NM_017895, BC033334, AK091592, NM_005431, NM_021141, NM_005689, NM_018849, BC042989, BC039881, NM_006178, NM_001516, NM_004941, AF452639, NM_020936, NM_004827, NM_003072, NM_018358, NM_000553, NM_022779, U00930, NM_004691, NM_003190, NM_002914, NM_003587, NM_001090, NM_033226, NM_017631, NM_018179, NM_006929, NM_004818	1064	334	12983	1.16906	1	0.97821	99.1746
Annotation Cluster 68	Enrichment Score: 0.9577591442793131
Category	Term	Count	%	PValue	Genes	List Total	Pop Hits	Pop Total	Fold Enrichment	Bonferroni	Benjamini	FDR
INTERPRO	IPR018499:Tetraspanin	7	0.455729	0.0443199	NM_001780, NM_003271, NM_005981, NM_001769, NM_000327, NM_130465, NM_178562	1333	33	16659	2.65096	1	0.995757	53.9787
INTERPRO	IPR000301:Tetraspanin, subgroup	6	0.390625	0.0870216	NM_001780, NM_003271, NM_005981, NM_001769, NM_130465, NM_178562	1333	30	16659	2.49947	1	0.997649	78.9574
BBID	73.Integrins_and_other_cell-surface_receptors	4	0.260417	0.140681	NM_001780, NM_003271, NM_001769, NM_002394, AK025584	38	13	358	2.89879	0.999929	0.991569	78.4584
INTERPRO	IPR018503:Tetraspanin, conserved site	5	0.325521	0.14978	NM_001780, NM_003271, NM_005981, NM_001769, NM_130465	1333	26	16659	2.40334	1	0.998312	93.7826
PIR_SUPERFAMILY	PIRSF002419:CD9 antigen	4	0.260417	0.20012	NM_001780, NM_003271, NM_001769, NM_130465	641	18	7396	2.56405	1	1	96.5521
Annotation Cluster 69	Enrichment Score: 0.9576954726341346
Category	Term	Count	%	PValue	Genes	List Total	Pop Hits	Pop Total	Fold Enrichment	Bonferroni	Benjamini	FDR
UP_SEQ_FEATURE	domain:CTLH	4	0.260417	0.0356004	NM_017896, NM_005493, NM_013255, AL832022	1462	10	19113	5.22927	1	0.995399	48.5848
INTERPRO	IPR006595:CTLH, C-terminal to LisH motif	4	0.260417	0.0399705	NM_017896, NM_005493, NM_013255, AL832022	1333	10	16659	4.99895	1	0.996366	50.2585
SMART	SM00668:CTLH	4	0.260417	0.0426746	NM_017896, NM_005493, NM_013255, AL832022	746	10	9079	4.8681	1	0.976239	44.8261
INTERPRO	IPR013144:Ran binding protein-like, CRA domain	3	0.195312	0.0771806	NM_017896, NM_005493, AL832022	1333	6	16659	6.24869	1	0.998809	74.718
SMART	SM00757:CRA	3	0.195312	0.080796	NM_017896, NM_005493, AL832022	746	6	9079	6.08512	1	0.996909	68.2974
UP_SEQ_FEATURE	domain:LisH	4	0.260417	0.362658	NM_017896, NM_005493, NM_013255, AL832022	1462	28	19113	1.8676	1	1	99.9743
INTERPRO	IPR006594:LisH dimerisation motif	4	0.260417	0.390278	NM_017896, NM_005493, NM_013255, AL832022	1333	28	16659	1.78534	1	0.999887	99.979
SMART	SM00667:LisH	4	0.260417	0.406726	NM_017896, NM_005493, NM_013255, AL832022	746	28	9079	1.73861	1	0.976027	99.9191
Annotation Cluster 70	Enrichment Score: 0.9520361397262851
Category	Term	Count	%	PValue	Genes	List Total	Pop Hits	Pop Total	Fold Enrichment	Bonferroni	Benjamini	FDR
GOTERM_BP_FAT	GO:0048002~antigen processing and presentation of peptide antigen	7	0.455729	0.022758	NM_018009, NM_019111, NM_004355, NM_003190, NM_000410, NM_002127, NM_006120	1101	28	13528	3.07175	1	0.609821	34.3817
GOTERM_BP_FAT	GO:0002504~antigen processing and presentation of peptide or polysaccharide antigen via MHC class II	7	0.455729	0.0474495	NM_002121, NM_033554, NM_019111, V00522, NM_004355, NM_006120	1101	33	13528	2.60634	1	0.711226	58.9209
GOTERM_BP_FAT	GO:0002478~antigen processing and presentation of exogenous peptide antigen	4	0.260417	0.0539844	NM_019111, NM_004355, NM_003190, NM_006120	1101	11	13528	4.468	1	0.725908	63.7837
GOTERM_BP_FAT	GO:0019884~antigen processing and presentation of exogenous antigen	4	0.260417	0.0994337	NM_019111, NM_004355, NM_003190, NM_006120	1101	14	13528	3.51057	1	0.845316	85.2914
KEGG_PATHWAY	hsa04612:Antigen processing and presentation	12	0.78125	0.116844	NM_002121, NM_000449, NM_033554, NM_019111, NM_004079, V00522, NM_004355, NM_003190, NM_002154, NM_021268, NM_002127, NM_006120	454	83	5085	1.61934	1	0.527412	78.5671
GOTERM_BP_FAT	GO:0019886~antigen processing and presentation of exogenous peptide antigen via MHC class II	3	0.195312	0.133296	NM_019111, NM_004355, NM_006120	1101	8	13528	4.60763	1	0.88592	92.7063
GOTERM_BP_FAT	GO:0002495~antigen processing and presentation of peptide antigen via MHC class II	3	0.195312	0.133296	NM_019111, NM_004355, NM_006120	1101	8	13528	4.60763	1	0.88592	92.7063
GOTERM_BP_FAT	GO:0019882~antigen processing and presentation	11	0.716146	0.135222	NM_002121, NM_033554, NM_018009, NM_019111, V00522, NM_004355, NM_003190, NM_000410, NM_002127, NM_006120	1101	83	13528	1.6284	1	0.886517	92.9973
GOTERM_CC_FAT	GO:0042824~MHC class I peptide loading complex	3	0.195312	0.161411	NM_019111, NM_003190, NM_006120	1036	9	12782	4.11261	1	0.785524	92.1621
GOTERM_MF_FAT	GO:0042287~MHC protein binding	4	0.260417	0.336401	NM_019111, NM_004355, NM_003190, NM_006120	1064	25	12983	1.95233	1	0.988458	99.8742
GOTERM_MF_FAT	GO:0042288~MHC class I protein binding	3	0.195312	0.381379	NM_019111, NM_003190, NM_006120	1064	16	12983	2.28789	1	0.990931	99.9599
Annotation Cluster 71	Enrichment Score: 0.9412501086236822
Category	Term	Count	%	PValue	Genes	List Total	Pop Hits	Pop Total	Fold Enrichment	Bonferroni	Benjamini	FDR
KEGG_PATHWAY	hsa00250:Alanine, aspartate and glutamate metabolism	7	0.455729	0.05245	NM_080658, NM_005309, NM_005110, NM_004032, NM_000030, NM_000049, NM_013267	454	31	5085	2.52913	0.999958	0.428624	48.7184
SP_PIR_KEYWORDS	Aminotransferase	5	0.325521	0.0704195	NM_000481, NM_005309, NM_005110, NM_000030, NM_182662	1463	21	19235	3.13039	1	0.555439	66.426
GOTERM_MF_FAT	GO:0008483~transaminase activity	5	0.325521	0.0874407	NM_000481, NM_005309, NM_005110, NM_000030, NM_182662	1064	21	12983	2.90525	1	0.916118	77.4663
GOTERM_MF_FAT	GO:0016769~transferase activity, transferring nitrogenous groups	6	0.390625	0.0940798	NM_000481, NM_005309, NM_001482, NM_005110, NM_000030, NM_182662	1064	30	12983	2.44041	1	0.923226	79.9926
INTERPRO	IPR015421:Pyridoxal phosphate-dependent transferase, major region, subdomain 1	4	0.260417	0.647292	NM_005309, NM_015027, NM_000030, NM_182662	1333	41	16659	1.21926	1	0.999998	100
Annotation Cluster 72	Enrichment Score: 0.9397300891464908
Category	Term	Count	%	PValue	Genes	List Total	Pop Hits	Pop Total	Fold Enrichment	Bonferroni	Benjamini	FDR
GOTERM_BP_FAT	GO:0006732~coenzyme metabolic process	21	1.36719	0.0232163	NM_005276, NM_000161, NM_006821, NM_000178, NM_003679, NM_005838, NM_004135, AK023341, NM_018399, NM_003002, NM_000636, NM_016518, NM_012205, NM_014298, NM_013430, NM_201398, NM_145740, NM_005746, NM_006636, AB020644, NM_025233, NM_006657	1101	153	13528	1.68645	1	0.612934	34.9427
GOTERM_BP_FAT	GO:0051186~cofactor metabolic process	25	1.6276	0.0268814	NM_005276, NM_005838, NM_003679, NM_018399, NM_003002, NM_000031, NM_016518, NM_012205, NM_014298, NM_201398, NM_000670, NM_145740, NM_000761, NM_006636, NM_006657, NM_000178, NM_006821, NM_000161, NM_004135, AK023341, NM_000636, NM_000714, NM_013430, NM_005746, AB020644, NM_025233	1101	195	13528	1.57526	1	0.619488	39.2681
GOTERM_BP_FAT	GO:0006766~vitamin metabolic process	12	0.78125	0.0392621	NM_003679, AK023341, NM_012205, NM_024514, NM_022568, NM_000781, NM_014298, NM_201398, NM_000670, NM_005746, NM_006066, AF071510, NM_003986	1101	75	13528	1.96592	1	0.68046	51.9554
GOTERM_BP_FAT	GO:0019674~NAD metabolic process	6	0.390625	0.0477278	NM_005276, NM_003679, NM_014298, AK023341, NM_004135, NM_005746, NM_012205	1101	25	13528	2.94888	1	0.710748	59.14
SP_PIR_KEYWORDS	pyridine nucleotide biosynthesis	4	0.260417	0.05742	NM_003679, NM_014298, AK023341, NM_005746, NM_012205	1463	12	19235	4.38255	1	0.518483	58.6812
GOTERM_BP_FAT	GO:0009110~vitamin biosynthetic process	6	0.390625	0.0723555	NM_022568, NM_003679, NM_014298, AK023341, NM_005746, NM_012205, NM_006066	1101	28	13528	2.63293	1	0.790462	74.7049
GOTERM_BP_FAT	GO:0006767~water-soluble vitamin metabolic process	7	0.455729	0.102332	NM_003679, NM_014298, AK023341, NM_201398, NM_005746, NM_012205, NM_006066, NM_003986	1101	40	13528	2.15023	1	0.84963	86.1339
GOTERM_BP_FAT	GO:0009108~coenzyme biosynthetic process	10	0.651042	0.105592	NM_000161, NM_000178, NM_013430, NM_003679, NM_014298, AK023341, NM_201398, NM_005746, NM_006636, NM_012205, NM_025233	1101	69	13528	1.78073	1	0.850568	87.0272
GOTERM_BP_FAT	GO:0042364~water-soluble vitamin biosynthetic process	5	0.325521	0.111779	NM_003679, NM_014298, AK023341, NM_005746, NM_012205, NM_006066	1101	23	13528	2.67109	1	0.860662	88.5749
GOTERM_BP_FAT	GO:0019363~pyridine nucleotide biosynthetic process	4	0.260417	0.117111	NM_003679, NM_014298, AK023341, NM_005746, NM_012205	1101	15	13528	3.27654	1	0.867685	89.7669
GOTERM_BP_FAT	GO:0051188~cofactor biosynthetic process	12	0.78125	0.163522	NM_000178, NM_000161, NM_003679, AK023341, NM_000031, NM_000714, NM_012205, NM_014298, NM_013430, NM_201398, NM_005746, NM_006636, NM_025233	1101	97	13528	1.52004	1	0.908889	96.1911
GOTERM_BP_FAT	GO:0043603~cellular amide metabolic process	8	0.520833	0.167242	NM_005276, NM_003679, NM_014298, NM_000163, AK023341, NM_004135, NM_000531, NM_005746, NM_012205	1101	56	13528	1.75529	1	0.91173	96.4894
GOTERM_BP_FAT	GO:0019748~secondary metabolic process	10	0.651042	0.190868	NM_005276, NM_022568, NM_003679, NM_014298, AK023341, NM_004135, NM_000670, NM_000761, NM_005746, NM_012205, AF071510	1101	79	13528	1.55532	1	0.928491	97.9269
GOTERM_BP_FAT	GO:0006769~nicotinamide metabolic process	6	0.390625	0.222612	NM_005276, NM_003679, NM_014298, AK023341, NM_004135, NM_005746, NM_012205	1101	40	13528	1.84305	1	0.94378	99.0034
GOTERM_BP_FAT	GO:0046496~nicotinamide nucleotide metabolic process	6	0.390625	0.222612	NM_005276, NM_003679, NM_014298, AK023341, NM_004135, NM_005746, NM_012205	1101	40	13528	1.84305	1	0.94378	99.0034
GOTERM_BP_FAT	GO:0009820~alkaloid metabolic process	6	0.390625	0.237961	NM_005276, NM_003679, NM_014298, AK023341, NM_004135, NM_005746, NM_012205	1101	41	13528	1.7981	1	0.947236	99.3082
GOTERM_BP_FAT	GO:0006733~oxidoreduction coenzyme metabolic process	7	0.455729	0.245613	NM_005276, NM_003679, NM_014298, AK023341, NM_004135, NM_201398, NM_005746, NM_012205	1101	52	13528	1.65402	1	0.948592	99.4248
GOTERM_BP_FAT	GO:0019362~pyridine nucleotide metabolic process	6	0.390625	0.253589	NM_005276, NM_003679, NM_014298, AK023341, NM_004135, NM_005746, NM_012205	1101	42	13528	1.75529	1	0.949678	99.5265
GOTERM_BP_FAT	GO:0043648~dicarboxylic acid metabolic process	4	0.260417	0.53011	NM_014298, NM_000163, NM_004135, NM_012205	1101	34	13528	1.44553	1	0.992251	99.9999
Annotation Cluster 73	Enrichment Score: 0.9230647776267019
Category	Term	Count	%	PValue	Genes	List Total	Pop Hits	Pop Total	Fold Enrichment	Bonferroni	Benjamini	FDR
UP_SEQ_FEATURE	domain:Thyroglobulin type-1	4	0.260417	0.0715351	NM_004598, NM_000597, NM_000596, NM_004355	1462	13	19113	4.02252	1	0.99905	74.3878
INTERPRO	IPR000716:Thyroglobulin type-1	4	0.260417	0.150006	NM_004598, NM_000597, NM_000596, NM_004355	1333	17	16659	2.94056	1	0.998102	93.8109
SMART	SM00211:TY	4	0.260417	0.158554	NM_004598, NM_000597, NM_000596, NM_004355	746	17	9079	2.86359	1	0.962733	90.501
Annotation Cluster 74	Enrichment Score: 0.9106179450857375
Category	Term	Count	%	PValue	Genes	List Total	Pop Hits	Pop Total	Fold Enrichment	Bonferroni	Benjamini	FDR
UP_SEQ_FEATURE	active site:Acyl-ester intermediate	5	0.325521	0.0138911	NM_001441, NM_012320, NM_001266, NM_145024, NM_024922	1462	13	19113	5.02815	1	0.963946	22.6408
SP_PIR_KEYWORDS	serine esterase	6	0.390625	0.0572597	NM_006821, NM_001266, NM_016147, NM_145024, NM_181865, NM_024922	1463	28	19235	2.81735	1	0.524184	58.576
INTERPRO	IPR019826:Carboxylesterase type B, active site	3	0.195312	0.158147	NM_001266, NM_145024, NM_024922	1333	9	16659	4.16579	1	0.997859	94.7511
GOTERM_MF_FAT	GO:0004091~carboxylesterase activity	11	0.716146	0.259484	NM_025225, NM_015600, NM_006821, NM_012320, AK092643, NM_001266, NM_016147, NM_145024, NM_000236, NM_181865, NM_024922	1064	96	12983	1.39815	1	0.977321	99.2496
INTERPRO	IPR019819:Carboxylesterase type B, conserved site	3	0.195312	0.309739	NM_001266, NM_145024, NM_024922	1333	14	16659	2.67801	1	0.999644	99.8246
INTERPRO	IPR002018:Carboxylesterase, type B	3	0.195312	0.340046	NM_001266, NM_145024, NM_024922	1333	15	16659	2.49947	1	0.999741	99.9187
Annotation Cluster 75	Enrichment Score: 0.9036693827780756
Category	Term	Count	%	PValue	Genes	List Total	Pop Hits	Pop Total	Fold Enrichment	Bonferroni	Benjamini	FDR
SP_PIR_KEYWORDS	fmn	5	0.325521	0.0288994	NM_201398, NM_000625, NM_002454, NM_001361, NM_016527	1463	16	19235	4.10864	1	0.431607	35.4873
GOTERM_MF_FAT	GO:0010181~FMN binding	3	0.195312	0.257283	NM_000625, NM_002454, NM_016527	1064	12	12983	3.05052	1	0.978174	99.2124
UP_SEQ_FEATURE	nucleotide phosphate-binding region:FMN	3	0.195312	0.261632	NM_000625, NM_002454, NM_016527	1462	13	19113	3.01689	1	0.999997	99.6175
Annotation Cluster 76	Enrichment Score: 0.9035483217588901
Category	Term	Count	%	PValue	Genes	List Total	Pop Hits	Pop Total	Fold Enrichment	Bonferroni	Benjamini	FDR
GOTERM_BP_FAT	GO:0055072~iron ion homeostasis	8	0.520833	0.0239088	NM_001063, NM_002467, NM_003227, BX647327, NM_000636, NM_000617, NM_000410, NM_005689	1101	36	13528	2.73045	1	0.607163	35.7817
GOTERM_CC_FAT	GO:0045178~basal part of cell	7	0.455729	0.0306816	NM_000245, NM_001063, NM_033044, NM_004448, NM_015627, NM_000617, NM_000410	1036	30	12782	2.87883	1	0.518521	36.284
GOTERM_BP_FAT	GO:0006879~cellular iron ion homeostasis	6	0.390625	0.102701	NM_001063, NM_002467, NM_003227, BX647327, NM_000410, NM_005689	1101	31	13528	2.37813	1	0.849278	86.2379
GOTERM_CC_FAT	GO:0055037~recycling endosome	5	0.325521	0.110482	NM_014504, NM_001063, NM_022575, NM_000617, NM_000410	1036	23	12782	2.68214	1	0.708546	81.6106
GOTERM_BP_FAT	GO:0006826~iron ion transport	5	0.325521	0.2065	NM_001063, NM_012449, NM_003227, NM_000617, NM_000410	1101	29	13528	2.11845	1	0.936241	98.5493
SP_PIR_KEYWORDS	iron transport	4	0.260417	0.252628	NM_001063, NM_012449, NM_000617, NM_000410	1463	23	19235	2.28655	1	0.826196	98.7123
GOTERM_BP_FAT	GO:0000041~transition metal ion transport	8	0.520833	0.355516	NM_001063, NM_012449, NM_173596, NM_003227, BX647327, NM_000617, NM_000410, NM_004045	1101	71	13528	1.38445	1	0.975186	99.9678
GOTERM_CC_FAT	GO:0005769~early endosome	9	0.585938	0.382872	NM_014504, NM_014396, NM_001063, NM_020137, NM_022575, NM_015627, NM_000617, NM_000410, NM_012424	1036	85	12782	1.30636	1	0.904597	99.9071
Annotation Cluster 77	Enrichment Score: 0.9015083170672405
Category	Term	Count	%	PValue	Genes	List Total	Pop Hits	Pop Total	Fold Enrichment	Bonferroni	Benjamini	FDR
GOTERM_BP_FAT	GO:0010647~positive regulation of cell communication	38	2.47396	0.027166	NM_002468, NM_005007, NM_022740, NM_003376, NM_202470, BC071181, NM_005235, NM_005097, NM_001752, NM_002729, NM_006154, NM_004280, NM_002567, NM_002001, NM_009588, NM_000125, NM_000163, NM_001250, NM_000916, NM_013349, NM_004448, AF545864, S81734, NM_000675, NM_007308, NM_014349, NM_172140, NM_003810, NM_020746, NM_000799, NM_004316, BC058855, AK024204, NM_022716, NM_006044, NM_002342, NM_022664	1101	329	13528	1.41917	1	0.615987	39.5924
GOTERM_BP_FAT	GO:0010627~regulation of protein kinase cascade	29	1.88802	0.049671	NM_002468, NM_005007, BX641079, NM_004103, NM_022740, BC071181, NM_001752, NM_007181, NM_006154, NM_002567, NM_002001, NM_009588, NM_005734, NM_000163, NM_001250, NM_013349, NM_004448, NM_005147, S81734, NM_080476, NM_003883, NM_003745, NM_014349, NM_003810, NM_172140, NM_020746, NM_000799, NM_002342, NM_022664	1101	249	13528	1.43102	1	0.720199	60.6393
GOTERM_BP_FAT	GO:0010740~positive regulation of protein kinase cascade	19	1.23698	0.133333	NM_002468, NM_005007, NM_000163, NM_001250, NM_013349, NM_022740, NM_004448, BC071181, S81734, NM_001752, NM_014349, NM_003810, NM_172140, NM_020746, NM_006154, NM_000799, NM_009588, NM_002342, NM_022664	1101	167	13528	1.39792	1	0.884913	92.7121
GOTERM_BP_FAT	GO:0009967~positive regulation of signal transduction	29	1.88802	0.219999	NM_002468, NM_005007, NM_022740, NM_202470, BC071181, NM_003376, NM_001752, NM_002729, NM_006154, NM_004280, NM_002567, NM_002001, NM_009588, NM_000125, NM_000163, NM_001250, NM_013349, NM_004448, S81734, NM_014349, NM_003810, NM_172140, NM_020746, NM_000799, NM_004316, BC058855, NM_022716, NM_006044, NM_002342, NM_022664	1101	295	13528	1.20788	1	0.942127	98.9403
GOTERM_BP_FAT	GO:0043122~regulation of I-kappaB kinase/NF-kappaB cascade	12	0.78125	0.252021	NM_014349, NM_003810, NM_002468, NM_005007, NM_020746, BX641079, NM_001250, NM_005147, S81734, NM_009588, NM_002342, NM_022664	1101	107	13528	1.37798	1	0.949482	99.508
GOTERM_BP_FAT	GO:0043123~positive regulation of I-kappaB kinase/NF-kappaB cascade	10	0.651042	0.390864	NM_014349, NM_003810, NM_002468, NM_005007, NM_020746, NM_001250, S81734, NM_009588, NM_002342, NM_022664	1101	97	13528	1.2667	1	0.981283	99.9885
Annotation Cluster 78	Enrichment Score: 0.8992185130781191
Category	Term	Count	%	PValue	Genes	List Total	Pop Hits	Pop Total	Fold Enrichment	Bonferroni	Benjamini	FDR
GOTERM_BP_FAT	GO:0048705~skeletal system morphogenesis	16	1.04167	0.0374714	NM_000163, NM_002146, NM_018488, Z74615, NM_001611, NM_002467, NM_030661, BC071181, NM_033027, NM_006492, NM_006897, NM_006007, NM_014213, NM_001543, NM_022716, NM_001001974	1101	112	13528	1.75529	1	0.666069	50.2898
GOTERM_BP_FAT	GO:0048706~embryonic skeletal system development	11	0.716146	0.0933778	AK094779, NM_002146, Z74615, NM_030661, AK095266, BC071181, NM_014213, NM_001543, NM_006492, NM_022716, NM_006897	1101	77	13528	1.75529	1	0.83667	83.372
GOTERM_BP_FAT	GO:0048562~embryonic organ morphogenesis	16	1.04167	0.122309	NM_002146, NM_002467, NM_030661, NM_005172, BC071181, NM_005221, NM_033131, NM_006492, NM_006897, NM_023067, NM_006161, NM_014213, NM_002500, NM_001543, NM_022716, X03072	1101	133	13528	1.47814	1	0.872634	90.8152
GOTERM_BP_FAT	GO:0048704~embryonic skeletal system morphogenesis	8	0.520833	0.178234	NM_002146, NM_030661, BC071181, NM_014213, NM_001543, NM_006492, NM_022716, NM_006897	1101	57	13528	1.72449	1	0.922296	97.2473
GOTERM_BP_FAT	GO:0001501~skeletal system development	31	2.01823	0.225358	Z74615, NM_002302, NM_002467, NM_001611, NM_000520, BC071181, NM_033027, NM_006897, NM_001463, NM_015424, NM_006006, AK095266, NM_006007, NM_014213, NM_005631, NM_001543, NM_001001974, NM_000163, NM_006475, NM_002146, NM_018488, NM_030661, NM_006944, NM_000376, NM_005221, NM_006492, NM_005239, AK094779, NM_002737, NM_005900, NM_022716	1101	319	13528	1.19404	1	0.942343	99.0659
GOTERM_BP_FAT	GO:0048568~embryonic organ development	18	1.17188	0.23411	NM_002146, NM_002467, NM_030661, NM_005172, NM_003376, BC071181, NM_005221, NM_033131, NM_006492, NM_006897, NM_023067, NM_001198, NM_006161, NM_014213, BC058855, NM_002500, NM_001543, NM_022716, X03072	1101	172	13528	1.28585	1	0.946271	99.2413
Annotation Cluster 79	Enrichment Score: 0.8986333840390108
Category	Term	Count	%	PValue	Genes	List Total	Pop Hits	Pop Total	Fold Enrichment	Bonferroni	Benjamini	FDR
GOTERM_MF_FAT	GO:0005164~tumor necrosis factor receptor binding	5	0.325521	0.0874407	NM_003810, NM_005007, NM_009588, NM_003809, U59227	1064	21	12983	2.90525	1	0.916118	77.4663
GOTERM_MF_FAT	GO:0032813~tumor necrosis factor receptor superfamily binding	6	0.390625	0.105011	NM_003810, NM_002468, NM_005007, NM_009588, NM_003809, U59227	1064	31	12983	2.36169	1	0.9233	83.5818
INTERPRO	IPR008983:Tumour necrosis factor-like	7	0.455729	0.147095	NM_001850, NM_003810, AF466366, NM_014324, NM_009588, NM_003809, U59227	1333	45	16659	1.94404	1	0.998323	93.4378
INTERPRO	IPR006052:Tumor Necrosis Factor	4	0.260417	0.150006	NM_003810, NM_009588, NM_003809, U59227	1333	17	16659	2.94056	1	0.998102	93.8109
SMART	SM00207:TNF	4	0.260417	0.158554	NM_003810, NM_009588, NM_003809, U59227	746	17	9079	2.86359	1	0.962733	90.501
Annotation Cluster 80	Enrichment Score: 0.8906498062044835
Category	Term	Count	%	PValue	Genes	List Total	Pop Hits	Pop Total	Fold Enrichment	Bonferroni	Benjamini	FDR
KEGG_PATHWAY	hsa00140:Steroid hormone biosynthesis	9	0.585938	0.0478356	NM_000781, NM_001076, NM_000348, NM_005420, NM_000780, NM_002153, NM_005989, NM_000500, NM_014234	454	46	5085	2.19139	0.999895	0.416782	45.5354
GOTERM_BP_FAT	GO:0008209~androgen metabolic process	4	0.260417	0.0539844	NM_000348, NM_005989, NM_003725, NM_014234	1101	11	13528	4.468	1	0.725908	63.7837
KEGG_PATHWAY	hsa00150:Androgen and estrogen metabolism	6	0.390625	0.229896	NM_001076, NM_000348, NM_005420, NM_002153, NM_005989, NM_014234	454	37	5085	1.81629	1	0.602157	96.0765
GOTERM_BP_FAT	GO:0006706~steroid catabolic process	4	0.260417	0.241162	NM_000348, NM_000780, NM_005989, NM_003725	1101	21	13528	2.34038	1	0.947698	99.3594
GOTERM_MF_FAT	GO:0016229~steroid dehydrogenase activity	5	0.325521	0.245975	NM_000348, NM_002153, NM_005989, NM_003725, NM_014234	1064	31	12983	1.96808	1	0.975405	98.9927
Annotation Cluster 81	Enrichment Score: 0.8733596233798692
Category	Term	Count	%	PValue	Genes	List Total	Pop Hits	Pop Total	Fold Enrichment	Bonferroni	Benjamini	FDR
GOTERM_BP_FAT	GO:0060627~regulation of vesicle-mediated transport	14	0.911458	0.0467109	NM_000450, NM_174936, NM_007023, BC038359, NM_007308, NM_005928, NM_002866, NM_001780, NM_002737, NM_006178, NM_015627, NM_002001, NM_007229, AB011131	1101	96	13528	1.79186	1	0.708105	58.3341
GOTERM_BP_FAT	GO:0045807~positive regulation of endocytosis	6	0.390625	0.0818502	NM_005928, NM_001780, NM_000450, NM_174936, NM_015627, NM_007308	1101	29	13528	2.54214	1	0.818308	79.0461
GOTERM_BP_FAT	GO:0048259~regulation of receptor-mediated endocytosis	4	0.260417	0.135852	NM_002737, NM_000450, NM_174936, NM_015627	1101	16	13528	3.07175	1	0.885631	93.09
GOTERM_BP_FAT	GO:0048260~positive regulation of receptor-mediated endocytosis	3	0.195312	0.162511	NM_000450, NM_174936, NM_015627	1101	9	13528	4.09567	1	0.909946	96.1059
GOTERM_BP_FAT	GO:0030100~regulation of endocytosis	8	0.520833	0.225009	NM_005928, NM_001780, NM_002737, NM_000450, NM_174936, NM_015627, NM_007229, NM_007308	1101	61	13528	1.61141	1	0.942582	99.0582
GOTERM_BP_FAT	GO:0051130~positive regulation of cellular component organization	18	1.17188	0.30287	NM_005007, NM_000450, NM_000916, NM_174936, BC071181, NM_007308, NM_005928, NM_001780, NM_002737, NM_015385, NM_002567, AK057053, AB028952, NM_015627, NM_005900, NM_005901, NM_009588, NM_006044	1101	181	13528	1.22191	1	0.962447	99.8644
Annotation Cluster 82	Enrichment Score: 0.8631613907099838
Category	Term	Count	%	PValue	Genes	List Total	Pop Hits	Pop Total	Fold Enrichment	Bonferroni	Benjamini	FDR
GOTERM_CC_FAT	GO:0044432~endoplasmic reticulum part	39	2.53906	0.0344029	NM_000166, NM_152305, NM_016041, NM_003713, BX647476, NM_002905, NM_003273, NM_020120, NM_016306, NM_000761, NM_182760, NM_019891, NM_007169, NM_024922, NM_024090, NM_021928, NM_001266, NM_012254, NM_000780, NM_017781, NM_003190, NM_018112, NM_080476, NM_002668, NM_024514, NM_006120, NM_001144, U59227, NM_000398, NM_018445, NM_006894, AF339770, NM_019111, NM_002153, NM_007175, NM_001249, NM_00077…	1036	347	12782	1.38667	1	0.544067	39.7321
GOTERM_CC_FAT	GO:0005789~endoplasmic reticulum membrane	26	1.69271	0.263419	NM_000166, NM_016041, NM_003713, NM_003273, NM_000761, NM_019891, NM_007169, NM_024090, NM_021928, NM_012254, NM_000780, NM_017781, NM_003190, NM_018112, NM_080476, NM_002668, NM_024514, NM_018445, NM_000398, U59227, NM_001144, NM_006894, NM_002153, NM_007175, NM_000778, AL833218	1036	269	12782	1.1925	1	0.871115	98.7993
GOTERM_CC_FAT	GO:0042175~nuclear envelope-endoplasmic reticulum network	27	1.75781	0.283971	NM_000166, NM_016041, NM_003713, NM_003273, NM_000761, NM_019891, NM_007169, NM_005013, NM_024090, NM_021928, NM_012254, NM_000780, NM_017781, NM_003190, NM_018112, NM_080476, NM_002668, NM_024514, NM_018445, NM_000398, U59227, NM_001144, NM_006894, NM_002153, NM_007175, NM_000778, AL833218	1036	284	12782	1.17296	1	0.871512	99.2026
Annotation Cluster 83	Enrichment Score: 0.860033804951433
Category	Term	Count	%	PValue	Genes	List Total	Pop Hits	Pop Total	Fold Enrichment	Bonferroni	Benjamini	FDR
UP_SEQ_FEATURE	domain:TIR	5	0.325521	0.106374	NM_002468, NM_021805, NM_003263, BC033651, NM_002182	1462	24	19113	2.72358	1	0.999864	87.305
INTERPRO	IPR000157:Toll-Interleukin receptor	5	0.325521	0.106713	NM_002468, NM_021805, NM_003263, BC033651, NM_002182	1333	23	16659	2.71682	1	0.995041	85.5128
SMART	SM00255:TIR	5	0.325521	0.114543	NM_002468, NM_021805, NM_003263, BC033651, NM_002182	746	23	9079	2.6457	1	0.949231	80.9634
INTERPRO	IPR004075:Interleukin-1 receptor, type I/Toll precursor	3	0.195312	0.279152	NM_021805, NM_003263, NM_002182	1333	13	16659	2.88401	1	0.999404	99.6316
Annotation Cluster 84	Enrichment Score: 0.8567112553901672
Category	Term	Count	%	PValue	Genes	List Total	Pop Hits	Pop Total	Fold Enrichment	Bonferroni	Benjamini	FDR
GOTERM_BP_FAT	GO:0022610~biological adhesion	67	4.36198	0.117507	NM_138432, NM_001306, NM_004103, NM_000327, NM_003247, NM_002587, NM_016946, NM_000888, NM_001163, NM_000889, NM_005480, NM_014461, NM_130444, AK127044, NM_005014, NM_032119, NM_006475, NM_001769, NM_001784, NM_032961, NM_001850, NM_006500, NM_005928, NM_032876, NM_017672, NM_004932, U06711, NM_004148, NM_153214, NM_054112, NM_014495, BC033367, NM_138621, NM_002859, NM_001903, NM_004598, AK022877…	1101	701	13528	1.17436	1	0.866155	89.8507
GOTERM_BP_FAT	GO:0007155~cell adhesion	66	4.29688	0.145354	NM_001306, NM_004103, NM_000327, NM_003247, NM_002587, NM_016946, NM_000888, NM_001163, NM_000889, NM_005480, NM_014461, NM_130444, AK127044, NM_005014, NM_032119, NM_006475, NM_001769, NM_001784, NM_032961, NM_001850, NM_006500, NM_005928, NM_032876, NM_017672, NM_004932, U06711, NM_004148, NM_153214, NM_054112, NM_014495, BC033367, NM_138621, NM_002859, NM_001903, NM_004598, AK022877, NM_005567…	1101	700	13528	1.15849	1	0.892235	94.356
SP_PIR_KEYWORDS	cell adhesion	39	2.53906	0.157533	NM_001903, NM_005567, NM_000327, NM_004040, NM_003247, NM_006403, NM_002587, NM_005936, NM_000888, NM_000889, NM_005480, NM_001943, NM_014461, NM_001942, NM_130444, NM_002996, NM_005014, NM_000358, NM_006475, NM_001769, NM_000450, NM_001784, NM_032961, NM_032470, NM_001850, NM_006500, NM_005928, AK095496, NM_032876, NM_000299, NM_004932, NM_004148, NM_001935, NM_153214, NM_001554, NM_003005, BC03…	1463	422	19235	1.21507	1	0.708832	92.2861
Annotation Cluster 85	Enrichment Score: 0.8549511690449378
Category	Term	Count	%	PValue	Genes	List Total	Pop Hits	Pop Total	Fold Enrichment	Bonferroni	Benjamini	FDR
UP_SEQ_FEATURE	repeat:TPR 8	8	0.520833	0.0708357	AF217510, NM_013432, NM_024577, AK022483, NM_001548, NM_001549, AL117478, NM_003315	1462	48	19113	2.17886	1	0.999305	74.0315
INTERPRO	IPR011990:Tetratricopeptide-like helical	19	1.23698	0.0769609	NM_013432, NM_004629, AK022483, NM_004117, NM_016030, NM_018259, NM_015187, AK023303, NM_006947, AF217510, NM_014153, NM_024577, NM_001548, NM_001549, AL117478, AK125929, NM_003315, AB046856, NM_003977	1333	157	16659	1.51242	1	0.999105	74.6147
INTERPRO	IPR019734:Tetratricopeptide repeat	15	0.976562	0.0835604	NM_013432, NM_004629, AK022483, NM_016030, NM_004117, NM_018259, NM_006947, AF217510, NM_024577, NM_001548, NM_001549, AL117478, NM_003315, AB046856, NM_003977	1333	117	16659	1.60223	1	0.998032	77.5492
INTERPRO	IPR001440:Tetratricopeptide TPR-1	13	0.846354	0.101888	NM_013432, AK022483, NM_016030, NM_004117, NM_018259, NM_006947, AF217510, NM_024577, NM_001548, NM_001549, AL117478, NM_003315, AB046856	1333	100	16659	1.62466	1	0.995713	84.1132
UP_SEQ_FEATURE	repeat:TPR 1	17	1.10677	0.114692	NM_013432, NM_004629, AK022483, NM_016030, NM_004117, NM_018259, NM_006947, AF217510, NM_014153, NM_024577, NM_001548, NM_001549, AL117478, NM_003315, AB046856, NM_015466, NM_003977	1462	151	19113	1.47182	1	0.999882	89.307
UP_SEQ_FEATURE	repeat:TPR 2	17	1.10677	0.114692	NM_013432, NM_004629, AK022483, NM_016030, NM_004117, NM_018259, NM_006947, AF217510, NM_014153, NM_024577, NM_001548, NM_001549, AL117478, NM_003315, AB046856, NM_015466, NM_003977	1462	151	19113	1.47182	1	0.999882	89.307
UP_SEQ_FEATURE	repeat:TPR 4	12	0.78125	0.121327	AF217510, NM_013432, NM_024577, NM_004629, AK022483, NM_001548, NM_016030, NM_001549, AL117478, NM_003315, NM_018259, NM_006947	1462	97	19113	1.6173	1	0.999918	90.6858
UP_SEQ_FEATURE	repeat:TPR 5	10	0.651042	0.124772	AF217510, NM_013432, NM_024577, AK022483, NM_001548, NM_001549, AL117478, NM_003315, NM_018259, NM_006947	1462	76	19113	1.72016	1	0.99991	91.3337
UP_SEQ_FEATURE	repeat:TPR 6	9	0.585938	0.146256	AF217510, NM_013432, NM_024577, AK022483, NM_001548, NM_001549, AL117478, NM_003315, NM_018259	1462	68	19113	1.73027	1	0.999971	94.5077
SMART	SM00028:TPR	14	0.911458	0.154587	NM_013432, NM_004629, AK022483, NM_016030, NM_018259, NM_006947, AF217510, NM_024577, NM_001548, NM_001549, AL117478, NM_003315, AB046856, NM_003977	746	116	9079	1.46882	1	0.966232	89.8717
SP_PIR_KEYWORDS	tpr repeat	17	1.10677	0.158005	NM_013432, NM_004629, AK022483, NM_016030, NM_004117, NM_018259, NM_006947, AF217510, NM_014153, NM_024577, NM_001548, NM_001549, AL117478, NM_003315, AB046856, NM_015466, NM_003977	1463	160	19235	1.39694	1	0.706075	92.3503
UP_SEQ_FEATURE	repeat:TPR 7	8	0.520833	0.162118	AF217510, NM_013432, NM_024577, AK022483, NM_001548, NM_001549, AL117478, NM_003315	1462	59	19113	1.77264	1	0.999973	96.107
UP_SEQ_FEATURE	repeat:TPR 3	15	0.976562	0.169604	NM_013432, NM_004629, AK022483, NM_016030, NM_004117, NM_018259, NM_006947, AF217510, NM_014153, NM_024577, NM_001548, NM_001549, AL117478, NM_003315, AB046856	1462	138	19113	1.421	1	0.999962	96.6982
UP_SEQ_FEATURE	repeat:TPR 9	5	0.325521	0.193202	AF217510, AK022483, NM_001548, AL117478, NM_003315	1462	30	19113	2.17886	1	0.999979	98.0547
INTERPRO	IPR013026:Tetratricopeptide region	13	0.846354	0.260097	NM_013432, AK022483, NM_016030, NM_004117, NM_018259, NM_006947, AF217510, NM_001548, NM_001549, AL117478, NM_003315, AB046856, NM_003977	1333	121	16659	1.34269	1	0.999231	99.4241
UP_SEQ_FEATURE	repeat:TPR 10	3	0.195312	0.458804	AF217510, AK022483, NM_001548	1462	20	19113	1.96098	1	1	99.9987
Annotation Cluster 86	Enrichment Score: 0.8502765067817517
Category	Term	Count	%	PValue	Genes	List Total	Pop Hits	Pop Total	Fold Enrichment	Bonferroni	Benjamini	FDR
GOTERM_MF_FAT	GO:0045309~protein phosphorylated amino acid binding	4	0.260417	0.0689045	NM_006154, NM_015627, NM_002745, NM_002086	1064	12	12983	4.06736	1	0.936331	68.7351
GOTERM_MF_FAT	GO:0001784~phosphotyrosine binding	3	0.195312	0.106733	NM_015627, NM_002745, NM_002086	1064	7	12983	5.22946	1	0.919601	84.0886
GOTERM_MF_FAT	GO:0051219~phosphoprotein binding	4	0.260417	0.382494	NM_006154, NM_015627, NM_002745, NM_002086	1064	27	12983	1.80771	1	0.990763	99.9611
Annotation Cluster 87	Enrichment Score: 0.8492265319753535
Category	Term	Count	%	PValue	Genes	List Total	Pop Hits	Pop Total	Fold Enrichment	Bonferroni	Benjamini	FDR
GOTERM_MF_FAT	GO:0004630~phospholipase D activity	4	0.260417	0.0149058	NM_012268, NM_138790, NM_002662, NM_001503	1064	7	12983	6.97261	1	0.675213	21.6963
GOTERM_MF_FAT	GO:0070290~NAPE-specific phospholipase D activity	3	0.195312	0.0566863	NM_012268, NM_138790, NM_002662	1064	5	12983	7.32124	1	0.922822	61.3399
UP_SEQ_FEATURE	domain:PLD phosphodiesterase 1	3	0.195312	0.0712283	NM_012268, NM_138790, NM_002662	1462	6	19113	6.53659	1	0.999188	74.2321
UP_SEQ_FEATURE	domain:PLD phosphodiesterase 2	3	0.195312	0.0712283	NM_012268, NM_138790, NM_002662	1462	6	19113	6.53659	1	0.999188	74.2321
INTERPRO	IPR001736:Phospholipase D/Transphosphatidylase	3	0.195312	0.102464	NM_012268, NM_138790, NM_002662	1333	7	16659	5.35602	1	0.995224	84.2868
SMART	SM00155:PLDc	3	0.195312	0.107121	NM_012268, NM_138790, NM_002662	746	7	9079	5.21582	1	0.970784	78.6684
GOTERM_MF_FAT	GO:0004620~phospholipase activity	9	0.585938	0.36932	NM_025225, NM_012320, NM_015184, NM_012268, NM_000236, NM_138790, NM_002660, NM_002662, NM_001503	1064	83	12983	1.32312	1	0.990854	99.9451
GOTERM_MF_FAT	GO:0016298~lipase activity	10	0.651042	0.434741	NM_025225, NM_015600, NM_012320, NM_015184, NM_012268, NM_000236, NM_138790, NM_002660, NM_002662, NM_001503	1064	100	12983	1.22021	1	0.99377	99.9908
GOTERM_MF_FAT	GO:0008081~phosphoric diester hydrolase activity	8	0.520833	0.538008	NM_002601, NM_016953, NM_015184, NM_012268, NM_138790, NM_002660, NM_002662, NM_001503	1064	84	12983	1.1621	1	0.997506	99.9997
SP_PIR_KEYWORDS	lipid degradation	6	0.390625	0.792002	NM_025225, NM_012268, NM_000236, NM_138790, NM_002660, NM_002662	1463	86	19235	0.917277	1	0.986477	100
Annotation Cluster 88	Enrichment Score: 0.8448502813449861
Category	Term	Count	%	PValue	Genes	List Total	Pop Hits	Pop Total	Fold Enrichment	Bonferroni	Benjamini	FDR
GOTERM_CC_FAT	GO:0005774~vacuolar membrane	9	0.585938	0.0802302	NM_014396, NM_001780, NM_022575, NM_004691, NM_016582, NM_000617, NM_006120, NM_004853, NM_015888	1036	56	12782	1.98287	1	0.642091	70.1703
GOTERM_CC_FAT	GO:0044437~vacuolar part	9	0.585938	0.143803	NM_014396, NM_001780, NM_022575, NM_004691, NM_016582, NM_000617, NM_006120, NM_004853, NM_015888	1036	64	12782	1.73501	1	0.766966	89.4139
GOTERM_CC_FAT	GO:0030897~HOPS complex	3	0.195312	0.25313	NM_014396, NM_022575, NM_015888	1036	12	12782	3.08446	1	0.865746	98.5324
Annotation Cluster 89	Enrichment Score: 0.8397001349693848
Category	Term	Count	%	PValue	Genes	List Total	Pop Hits	Pop Total	Fold Enrichment	Bonferroni	Benjamini	FDR
GOTERM_BP_FAT	GO:0060746~parental behavior	3	0.195312	0.105473	AF208541, NM_000916, NM_000787	1101	7	13528	5.26586	1	0.851623	86.9956
GOTERM_BP_FAT	GO:0042711~maternal behavior	3	0.195312	0.105473	AF208541, NM_000916, NM_000787	1101	7	13528	5.26586	1	0.851623	86.9956
GOTERM_BP_FAT	GO:0019098~reproductive behavior	4	0.260417	0.176023	NM_000781, AF208541, NM_000916, NM_000787	1101	18	13528	2.73045	1	0.920288	97.1085
GOTERM_BP_FAT	GO:0033057~reproductive behavior in a multicellular organism	3	0.195312	0.223536	AF208541, NM_000916, NM_000787	1101	11	13528	3.351	1	0.94295	99.0249
Annotation Cluster 90	Enrichment Score: 0.8345528235315632
Category	Term	Count	%	PValue	Genes	List Total	Pop Hits	Pop Total	Fold Enrichment	Bonferroni	Benjamini	FDR
GOTERM_BP_FAT	GO:0031175~neuron projection development	30	1.95312	0.0428623	NM_025213, NM_033044, AK022877, NM_016146, NM_004103, NM_005172, NM_006876, NM_004350, NM_033131, NM_005052, NM_006154, AK127044, NM_005631, NM_004440, NM_004448, AF545864, NM_005221, NM_000675, NM_133445, NM_001124, NM_002866, NM_002737, NM_004575, NM_001831, NM_001406, NM_006181, BC033367	1101	256	13528	1.43988	1	0.68995	55.1457
GOTERM_BP_FAT	GO:0048812~neuron projection morphogenesis	25	1.6276	0.0640962	NM_025213, NM_033044, AK022877, NM_005172, AF545864, NM_004448, NM_005221, NM_006876, NM_004350, NM_033131, NM_000675, NM_002866, NM_001124, NM_002737, NM_001831, NM_004575, NM_006181, AK127044, NM_001406, NM_005631, NM_004440, BC033367	1101	213	13528	1.44214	1	0.769199	70.2498
GOTERM_BP_FAT	GO:0048666~neuron development	36	2.34375	0.0844	NM_025213, NM_033044, AK022877, NM_016146, NM_004103, NM_005172, NM_003376, NM_006876, NM_004350, NM_033131, NM_005029, NM_005052, NM_006154, NM_014213, AK127044, NM_005631, NM_004440, NM_032119, NM_004448, AF545864, NM_000636, NM_005221, NM_000675, NM_133445, NM_002866, NM_001124, NM_002737, NM_004316, NM_001831, NM_004575, BC058855, NM_001406, NM_006181, BC033367	1101	339	13528	1.30482	1	0.821186	80.0859
GOTERM_BP_FAT	GO:0007411~axon guidance	14	0.911458	0.0935065	AK022877, NM_005172, NM_004448, AF545864, NM_004575, NM_006876, NM_001406, NM_004350, NM_006181, NM_004440, BC033367	1101	107	13528	1.60765	1	0.835526	83.4151
GOTERM_BP_FAT	GO:0030182~neuron differentiation	44	2.86458	0.110125	NM_025213, NM_033044, AK022877, NM_016146, NM_004103, NM_005172, NM_174936, NM_003376, BC071181, NM_006876, NM_004350, NM_033131, NM_005029, NM_005052, NM_006154, AK095266, NM_014213, AK127044, NM_005631, NM_004440, NM_032119, X03072, NM_181552, NM_004448, AF545864, NM_000636, NM_005221, NM_000675, NM_133445, NM_002866, NM_001124, AK094779, NM_002737, NM_004316, NM_001831, NM_004575, NM_006161, B…	1101	438	13528	1.23431	1	0.857619	88.1792
GOTERM_BP_FAT	GO:0030030~cell projection organization	37	2.40885	0.140553	NM_025213, NM_033044, AK022877, NM_016146, NM_004103, NM_005172, NM_022456, NM_006876, NM_004350, NM_033131, NM_005052, AK123728, NM_006154, AK127044, NM_005631, NM_004440, NM_032119, NM_004448, AF545864, NM_005221, NM_000675, NM_003886, NM_133445, NM_002866, NM_001124, NM_032876, NM_002737, NM_001103, NM_018842, NM_001831, NM_004575, NM_006181, NM_001406, NM_012402, BC033367	1101	368	13528	1.23538	1	0.888431	93.7466
GOTERM_BP_FAT	GO:0048858~cell projection morphogenesis	26	1.69271	0.140792	NM_025213, NM_033044, AK022877, NM_005172, AF545864, NM_004448, NM_022456, NM_005221, NM_006876, NM_004350, NM_033131, NM_000675, NM_002866, AK123728, NM_001124, NM_002737, NM_001831, NM_004575, NM_006181, AK127044, NM_001406, NM_005631, NM_004440, BC033367	1101	245	13528	1.30393	1	0.887861	93.7784
GOTERM_BP_FAT	GO:0007409~axonogenesis	21	1.36719	0.156004	NM_025213, NM_033044, AK022877, NM_005172, AF545864, NM_004448, NM_006876, NM_005221, NM_004350, NM_033131, NM_002866, NM_002737, NM_004575, NM_001406, NM_006181, AK127044, NM_004440, BC033367	1101	193	13528	1.33693	1	0.902664	95.5133
GOTERM_BP_FAT	GO:0032990~cell part morphogenesis	26	1.69271	0.194969	NM_025213, NM_033044, AK022877, NM_005172, AF545864, NM_004448, NM_022456, NM_005221, NM_006876, NM_004350, NM_033131, NM_000675, NM_002866, AK123728, NM_001124, NM_002737, NM_001831, NM_004575, NM_006181, AK127044, NM_001406, NM_005631, NM_004440, BC033367	1101	256	13528	1.2479	1	0.928948	98.111
GOTERM_BP_FAT	GO:0048667~cell morphogenesis involved in neuron differentiation	21	1.36719	0.254771	NM_025213, NM_033044, AK022877, NM_005172, AF545864, NM_004448, NM_006876, NM_005221, NM_004350, NM_033131, NM_002866, NM_002737, NM_004575, NM_001406, NM_006181, AK127044, NM_004440, BC033367	1101	209	13528	1.23458	1	0.949168	99.54
GOTERM_BP_FAT	GO:0000904~cell morphogenesis involved in differentiation	24	1.5625	0.25852	NM_025213, NM_033044, NM_000601, AK022877, NM_005172, AF545864, NM_004448, NM_006876, NM_005221, NM_004350, NM_033131, NM_000394, NM_002866, NM_002737, NM_004575, NM_130444, NM_001406, AK127044, NM_006181, NM_004440, BC033367	1101	244	13528	1.20856	1	0.951272	99.5806
GOTERM_BP_FAT	GO:0000902~cell morphogenesis	32	2.08333	0.36944	NM_025213, NM_033044, NM_000601, AK022877, NM_005172, NM_022456, NM_006876, NM_004350, NM_033131, NM_000394, AK123728, NM_006366, NM_130444, AK127044, NM_005631, NM_004440, NM_020859, X03072, NM_004448, AF545864, NM_005221, NM_000675, NM_001124, NM_002866, NM_002737, NM_001831, NM_004575, NM_001406, NM_006181, BC033367	1101	356	13528	1.10445	1	0.97757	99.9784
GOTERM_BP_FAT	GO:0032989~cellular component morphogenesis	35	2.27865	0.404693	NM_025213, NM_033044, NM_000601, NM_194293, AK022877, NM_005172, NM_022456, NM_006876, NM_004350, NM_033131, NM_000394, AK123728, NM_003275, NM_006366, NM_130444, AK127044, NM_005631, NM_004440, NM_020859, X03072, NM_001769, NM_004448, AF545864, NM_005221, NM_000675, NM_002866, NM_001124, NM_002737, NM_001831, NM_004575, NM_001406, NM_006181, BC033367	1101	397	13528	1.08324	1	0.982105	99.9925
Annotation Cluster 91	Enrichment Score: 0.8340363206739742
Category	Term	Count	%	PValue	Genes	List Total	Pop Hits	Pop Total	Fold Enrichment	Bonferroni	Benjamini	FDR
GOTERM_BP_FAT	GO:0050727~regulation of inflammatory response	13	0.846354	0.0190898	NM_003999, NM_002737, NM_003407, J03474, NM_000450, NM_002985, NM_002001, NM_002996, S81734, NM_000675, NM_025240, NM_000892	1101	76	13528	2.10173	1	0.590593	29.7246
GOTERM_BP_FAT	GO:0050900~leukocyte migration	9	0.585938	0.0887246	NM_004513, NM_002737, J03474, NM_000450, NM_000787, NM_002985, NM_002996, NM_003005	1101	57	13528	1.94005	1	0.831997	81.7387
GOTERM_BP_FAT	GO:0050729~positive regulation of inflammatory response	6	0.390625	0.0919707	NM_003999, NM_002737, NM_002001, NM_002985, NM_002996, S81734	1101	30	13528	2.4574	1	0.836711	82.8932
GOTERM_BP_FAT	GO:0032101~regulation of response to external stimulus	19	1.23698	0.0950988	J03474, NM_003407, NM_000450, NM_003376, S81734, NM_000675, NM_000934, NM_133445, NM_003999, NM_004513, NM_002737, NM_002001, NM_002985, NM_002996, NM_000412, NM_003005, BC058855, NM_025240, NM_000892	1101	159	13528	1.46826	1	0.837664	83.9402
GOTERM_BP_FAT	GO:0048247~lymphocyte chemotaxis	3	0.195312	0.105473	J03474, NM_002985	1101	7	13528	5.26586	1	0.851623	86.9956
GOTERM_BP_FAT	GO:0030595~leukocyte chemotaxis	6	0.390625	0.178592	NM_004513, NM_002737, J03474, NM_002985, NM_002996	1101	37	13528	1.99249	1	0.921992	97.2691
GOTERM_BP_FAT	GO:0060326~cell chemotaxis	6	0.390625	0.207577	NM_004513, NM_002737, J03474, NM_002985, NM_002996	1101	39	13528	1.89031	1	0.936668	98.5849
GOTERM_BP_FAT	GO:0031349~positive regulation of defense response	9	0.585938	0.240446	NM_002468, NM_003999, NM_002737, BC033651, NM_002001, NM_002985, NM_002996, S81734, NM_001569	1101	73	13528	1.51484	1	0.948122	99.3483
GOTERM_BP_FAT	GO:0002673~regulation of acute inflammatory response	4	0.260417	0.241162	NM_003999, NM_002001, NM_002985, NM_000892	1101	21	13528	2.34038	1	0.947698	99.3594
GOTERM_BP_FAT	GO:0002675~positive regulation of acute inflammatory response	3	0.195312	0.254692	NM_003999, NM_002001, NM_002985	1101	12	13528	3.07175	1	0.949554	99.5391
GOTERM_BP_FAT	GO:0032103~positive regulation of response to external stimulus	8	0.520833	0.262567	NM_003999, NM_004513, NM_002737, NM_002001, NM_003376, NM_002985, NM_002996, BC058855, S81734	1101	64	13528	1.53588	1	0.950131	99.6206
GOTERM_BP_FAT	GO:0030593~neutrophil chemotaxis	3	0.195312	0.436648	NM_002737, J03474	1101	18	13528	2.04784	1	0.985503	99.9973
Annotation Cluster 92	Enrichment Score: 0.8231941716806146
Category	Term	Count	%	PValue	Genes	List Total	Pop Hits	Pop Total	Fold Enrichment	Bonferroni	Benjamini	FDR
INTERPRO	IPR013057:Amino acid transporter, transmembrane	5	0.325521	0.0417681	NM_018976, NM_030674, NM_152313, NM_017728, NM_006841	1333	17	16659	3.6757	1	0.995847	51.8291
GOTERM_BP_FAT	GO:0046942~carboxylic acid transport	19	1.23698	0.052312	NM_004694, NM_012140, NM_018976, NM_003049, NM_022042, NM_003038, NM_030674, NM_002394, NM_152313, NM_000030, NM_005984, AK025584, NM_012064, NM_182767, NM_001163, NM_003044, NM_003627, BC016813, NM_006841, NM_021095	1101	147	13528	1.58812	1	0.721642	62.5939
GOTERM_BP_FAT	GO:0015849~organic acid transport	19	1.23698	0.0552361	NM_004694, NM_012140, NM_018976, NM_003049, NM_022042, NM_003038, NM_030674, NM_002394, NM_152313, NM_000030, NM_005984, AK025584, NM_012064, NM_182767, NM_001163, NM_003044, NM_003627, BC016813, NM_006841, NM_021095	1101	148	13528	1.57739	1	0.731884	64.6507
SP_PIR_KEYWORDS	Symport	14	0.911458	0.0782904	NM_004694, NM_018976, NM_003049, NM_003038, NM_030674, BC051190, NM_152313, NM_024628, NM_182767, NM_003044, NM_016582, NM_006841, NM_021095, NM_153357	1463	111	19235	1.65826	1	0.577376	70.433
GOTERM_BP_FAT	GO:0015804~neutral amino acid transport	5	0.325521	0.0857235	NM_003038, NM_030674, NM_003627, NM_002394, NM_006841, AK025584	1101	21	13528	2.92548	1	0.824457	80.6062
GOTERM_MF_FAT	GO:0015175~neutral amino acid transmembrane transporter activity	5	0.325521	0.0874407	NM_003038, NM_030674, NM_003627, NM_002394, NM_006841, AK025584	1064	21	12983	2.90525	1	0.916118	77.4663
GOTERM_MF_FAT	GO:0015293~symporter activity	17	1.10677	0.0941904	NM_004694, NM_018976, NM_003049, NM_003038, NM_030674, BC051190, NM_152313, NM_024628, NM_000617, NM_006416, NM_182767, NM_017945, NM_003044, NM_016582, NM_006841, NM_021095, NM_153357	1064	137	12983	1.51413	1	0.919433	80.0324
GOTERM_MF_FAT	GO:0015171~amino acid transmembrane transporter activity	9	0.585938	0.106691	NM_182767, NM_018976, NM_003038, NM_030674, NM_003627, NM_003044, NM_002394, BC016813, NM_006841, AK025584	1064	59	12983	1.86133	1	0.923058	84.0764
SP_PIR_KEYWORDS	amino-acid transport	6	0.390625	0.134585	NM_018976, NM_030674, NM_003627, NM_152313, NM_002394, NM_006841, AK025584	1463	36	19235	2.19127	1	0.693787	88.4728
GOTERM_BP_FAT	GO:0006865~amino acid transport	11	0.716146	0.194471	NM_182767, NM_018976, NM_001163, NM_003038, NM_030674, NM_003627, NM_003044, NM_152313, NM_002394, BC016813, NM_006841, AK025584	1101	90	13528	1.50175	1	0.929732	98.0895
GOTERM_MF_FAT	GO:0005275~amine transmembrane transporter activity	9	0.585938	0.257948	NM_182767, NM_018976, NM_003038, NM_030674, NM_003627, NM_003044, NM_002394, BC016813, NM_006841, AK025584	1064	74	12983	1.48404	1	0.97758	99.2238
GOTERM_BP_FAT	GO:0015807~L-amino acid transport	4	0.260417	0.286501	NM_001163, NM_003038, NM_003627, NM_006841	1101	23	13528	2.13687	1	0.957655	99.7926
GOTERM_MF_FAT	GO:0005343~organic acid:sodium symporter activity	4	0.260417	0.336401	NM_003049, NM_003038, NM_030674, NM_003044	1064	25	12983	1.95233	1	0.988458	99.8742
GOTERM_BP_FAT	GO:0015837~amine transport	12	0.78125	0.36389	NM_018976, NM_003038, NM_030674, NM_002394, NM_152313, AK025584, NM_182767, NM_001163, NM_003044, NM_003627, NM_002001, BC016813, NM_006841	1101	118	13528	1.24953	1	0.976736	99.9746
GOTERM_MF_FAT	GO:0015294~solute:cation symporter activity	10	0.651042	0.374935	NM_182767, NM_003049, NM_003038, NM_017945, NM_030674, NM_003044, NM_016582, NM_000617, NM_006416, NM_021095	1064	95	12983	1.28443	1	0.990659	99.9525
GOTERM_MF_FAT	GO:0015179~L-amino acid transmembrane transporter activity	5	0.325521	0.378652	NM_003038, NM_030674, NM_003627, NM_003044, NM_006841	1064	38	12983	1.60554	1	0.990868	99.9569
GOTERM_MF_FAT	GO:0015370~solute:sodium symporter activity	6	0.390625	0.423486	NM_182767, NM_003049, NM_003038, NM_030674, NM_003044, NM_021095	1064	52	12983	1.40793	1	0.993074	99.9873
Annotation Cluster 93	Enrichment Score: 0.8189984327530512
Category	Term	Count	%	PValue	Genes	List Total	Pop Hits	Pop Total	Fold Enrichment	Bonferroni	Benjamini	FDR
GOTERM_BP_FAT	GO:0060324~face development	4	0.260417	0.0539844	Z74615, NM_006007, NM_033027, NM_001001974	1101	11	13528	4.468	1	0.725908	63.7837
GOTERM_BP_FAT	GO:0060322~head development	4	0.260417	0.0994337	Z74615, NM_006007, NM_033027, NM_001001974	1101	14	13528	3.51057	1	0.845316	85.2914
GOTERM_BP_FAT	GO:0060325~face morphogenesis	3	0.195312	0.162511	Z74615, NM_033027, NM_001001974	1101	9	13528	4.09567	1	0.909946	96.1059
GOTERM_BP_FAT	GO:0048008~platelet-derived growth factor receptor signaling pathway	4	0.260417	0.197205	NM_003376, NM_006007, NM_033027, BC058855, NM_001001974	1101	19	13528	2.58674	1	0.930023	98.2047
GOTERM_BP_FAT	GO:0060323~head morphogenesis	3	0.195312	0.223536	Z74615, NM_033027, NM_001001974	1101	11	13528	3.351	1	0.94295	99.0249
GOTERM_BP_FAT	GO:0010171~body morphogenesis	3	0.195312	0.317	Z74615, NM_033027, NM_001001974	1101	14	13528	2.63293	1	0.966239	99.9067
Annotation Cluster 94	Enrichment Score: 0.8166491355663744
Category	Term	Count	%	PValue	Genes	List Total	Pop Hits	Pop Total	Fold Enrichment	Bonferroni	Benjamini	FDR
GOTERM_BP_FAT	GO:0051726~regulation of cell cycle	36	2.34375	0.0649497	NM_005007, NM_015675, BC052239, NM_001759, NM_001240, NM_002467, NM_153448, NM_004040, NM_000389, NM_004350, NM_023015, NM_006109, NM_000860, AK131390, NM_030768, NM_001827, NM_002567, NM_003443, NM_001184, NM_017900, NM_183425, NM_003072, NM_016263, NM_009588, NM_014618, NM_004629, NM_012177, NM_173354, NM_002648, NM_005281, NM_003883, NM_018223, NM_002853, NM_006161, NM_144608, NM_016290	1101	331	13528	1.33635	1	0.769544	70.7424
GOTERM_BP_FAT	GO:0010564~regulation of cell cycle process	13	0.846354	0.215394	NM_005007, NM_012177, NM_005281, NM_006109, AK131390, NM_030768, NM_002567, NM_017900, NM_006161, NM_183425, NM_016263, NM_003072, NM_009588	1101	114	13528	1.40115	1	0.940347	98.8198
GOTERM_BP_FAT	GO:0007346~regulation of mitotic cell cycle	16	1.04167	0.253654	NM_005007, NM_012177, BC052239, NM_173354, NM_002467, NM_003883, NM_018223, NM_006109, AK131390, NM_030768, NM_002567, NM_017900, NM_006161, NM_183425, NM_003072, NM_009588	1101	152	13528	1.29337	1	0.94928	99.5273
Annotation Cluster 95	Enrichment Score: 0.8135836271122905
Category	Term	Count	%	PValue	Genes	List Total	Pop Hits	Pop Total	Fold Enrichment	Bonferroni	Benjamini	FDR
GOTERM_BP_FAT	GO:0009636~response to toxin	11	0.716146	0.0243365	NM_005838, NM_005951, NM_002737, NM_001266, NM_002567, BC071181, NM_000120, NM_000389, NM_000043, NM_005252, NM_006044	1101	61	13528	2.21569	1	0.605684	36.2947
GOTERM_BP_FAT	GO:0051412~response to corticosterone stimulus	5	0.325521	0.0359007	NM_002737, AF208541, NM_002567, NM_000389, NM_005252	1101	16	13528	3.83969	1	0.662399	48.784
GOTERM_MF_FAT	GO:0008603~cAMP-dependent protein kinase regulator activity	5	0.325521	0.0366983	NM_212472, NM_000625, NM_007023, NM_002733, NM_001565	1064	16	12983	3.81315	1	0.851003	45.6047
GOTERM_BP_FAT	GO:0051385~response to mineralocorticoid stimulus	5	0.325521	0.0739471	NM_002737, AF208541, NM_002567, NM_000389, NM_005252	1101	20	13528	3.07175	1	0.792032	75.4875
GOTERM_BP_FAT	GO:0042326~negative regulation of phosphorylation	7	0.455729	0.155546	NM_000332, NM_024653, NM_002737, NM_002567, NM_000389, NM_000447, NM_003745	1101	45	13528	1.91131	1	0.904631	95.4686
GOTERM_BP_FAT	GO:0010563~negative regulation of phosphorus metabolic process	7	0.455729	0.192256	NM_000332, NM_024653, NM_002737, NM_002567, NM_000389, NM_000447, NM_003745	1101	48	13528	1.79186	1	0.929335	97.991
GOTERM_BP_FAT	GO:0045936~negative regulation of phosphate metabolic process	7	0.455729	0.192256	NM_000332, NM_024653, NM_002737, NM_002567, NM_000389, NM_000447, NM_003745	1101	48	13528	1.79186	1	0.929335	97.991
GOTERM_MF_FAT	GO:0019887~protein kinase regulator activity	10	0.651042	0.216418	NM_024653, NM_001827, NM_212472, NM_000625, NM_007023, NM_002733, NM_001565, NM_000389, NM_144608, NM_003745	1064	81	12983	1.50643	1	0.96824	98.1158
GOTERM_MF_FAT	GO:0019207~kinase regulator activity	10	0.651042	0.351155	NM_024653, NM_001827, NM_212472, NM_000625, NM_007023, NM_002733, NM_001565, NM_000389, NM_144608, NM_003745	1064	93	12983	1.31205	1	0.989835	99.9128
GOTERM_BP_FAT	GO:0001933~negative regulation of protein amino acid phosphorylation	4	0.260417	0.488636	NM_002737, NM_002567, NM_000447, NM_003745	1101	32	13528	1.53588	1	0.98917	99.9995
GOTERM_MF_FAT	GO:0004860~protein kinase inhibitor activity	4	0.260417	0.574489	NM_024653, NM_000389, NM_144608, NM_003745	1064	36	12983	1.35579	1	0.998002	99.9999
GOTERM_MF_FAT	GO:0019210~kinase inhibitor activity	4	0.260417	0.59346	NM_024653, NM_000389, NM_144608, NM_003745	1064	37	12983	1.31914	1	0.998456	100
Annotation Cluster 96	Enrichment Score: 0.8059405173738861
Category	Term	Count	%	PValue	Genes	List Total	Pop Hits	Pop Total	Fold Enrichment	Bonferroni	Benjamini	FDR
INTERPRO	IPR004046:Glutathione S-transferase, C-terminal	6	0.390625	0.0223997	NM_004280, NM_145740, NM_001513, NM_006295, NM_004990, AK122956, NM_000847	1333	21	16659	3.57068	1	0.998049	32.1475
UP_SEQ_FEATURE	domain:GST C-terminal	7	0.455729	0.0367677	NM_014485, NM_004280, NM_145740, NM_001513, NM_006295, NM_004990, AK122956, NM_000847	1462	33	19113	2.7731	1	0.995199	49.715
INTERPRO	IPR010987:Glutathione S-transferase, C-terminal-like	6	0.390625	0.0773668	NM_004280, NM_145740, NM_001513, NM_006295, NM_004990, AK122956, NM_000847	1333	29	16659	2.58566	1	0.998449	74.8051
INTERPRO	IPR017933:Glutathione S-transferase/chloride channel, C-terminal	6	0.390625	0.0870216	NM_004280, NM_145740, NM_001513, NM_006295, NM_004990, AK122956, NM_000847	1333	30	16659	2.49947	1	0.997649	78.9574
INTERPRO	IPR004045:Glutathione S-transferase, N-terminal	5	0.325521	0.0937984	NM_014485, NM_145740, NM_001513, NM_006295, NM_000847	1333	22	16659	2.84031	1	0.996831	81.4772
UP_SEQ_FEATURE	domain:GST N-terminal	4	0.260417	0.213615	NM_014485, NM_145740, NM_001513, NM_000847	1462	21	19113	2.49013	1	0.999989	98.7845
GOTERM_MF_FAT	GO:0016765~transferase activity, transferring alkyl or aryl (other than methyl) groups	6	0.390625	0.373452	NM_145740, NM_001513, NM_018946, NM_003132, NM_003659, NM_000847	1064	49	12983	1.49413	1	0.99078	99.9506
KEGG_PATHWAY	hsa00480:Glutathione metabolism	6	0.390625	0.463564	NM_000178, NM_013430, NM_145740, NM_001513, NM_003132, NM_000847	454	50	5085	1.34405	1	0.779649	99.9556
GOTERM_MF_FAT	GO:0004364~glutathione transferase activity	3	0.195312	0.495919	NM_145740, NM_001513, NM_000847	1064	20	12983	1.83031	1	0.996397	99.9986
INTERPRO	IPR012335:Thioredoxin fold	6	0.390625	0.914371	NM_145740, NM_198514, NM_001513, NM_031286, NM_000847, NM_031469	1333	101	16659	0.742418	1	1	100
Annotation Cluster 97	Enrichment Score: 0.8016431236057321
Category	Term	Count	%	PValue	Genes	List Total	Pop Hits	Pop Total	Fold Enrichment	Bonferroni	Benjamini	FDR
UP_SEQ_FEATURE	domain:VIT	4	0.260417	0.0356004	NM_001001851, NM_002216, NM_014622, NM_002217	1462	10	19113	5.22927	1	0.995399	48.5848
INTERPRO	IPR010600:Inter-alpha-trypsin inhibitor heavy chain, C-terminal	3	0.195312	0.0771806	NM_001001851, NM_002216, NM_002217	1333	6	16659	6.24869	1	0.998809	74.718
INTERPRO	IPR013694:Vault protein inter-alpha-trypsin	3	0.195312	0.102464	NM_001001851, NM_002216, NM_002217	1333	7	16659	5.35602	1	0.995224	84.2868
GOTERM_BP_FAT	GO:0030212~hyaluronan metabolic process	3	0.195312	0.162511	NM_001001851, NM_002216, NM_002217	1101	9	13528	4.09567	1	0.909946	96.1059
GOTERM_BP_FAT	GO:0006022~aminoglycan metabolic process	8	0.520833	0.275464	NM_001001851, NM_000520, NM_133504, NM_006876, NM_023947, NM_001543, NM_002216, NM_002217	1101	65	13528	1.51225	1	0.954254	99.7253
GOTERM_BP_FAT	GO:0005976~polysaccharide metabolic process	11	0.716146	0.416017	NM_000152, NM_001001851, NM_002862, NM_000520, NM_133504, NM_018946, NM_006876, NM_023947, NM_001543, NM_002216, NM_002217	1101	111	13528	1.21763	1	0.983261	99.9947
GOTERM_BP_FAT	GO:0030203~glycosaminoglycan metabolic process	6	0.390625	0.466557	NM_001001851, NM_000520, NM_133504, NM_001543, NM_002216, NM_002217	1101	55	13528	1.3404	1	0.987646	99.999
Annotation Cluster 98	Enrichment Score: 0.7955561241505131
Category	Term	Count	%	PValue	Genes	List Total	Pop Hits	Pop Total	Fold Enrichment	Bonferroni	Benjamini	FDR
GOTERM_BP_FAT	GO:0046653~tetrahydrofolate metabolic process	3	0.195312	0.105473	NM_000161, NM_006636, NM_016518	1101	7	13528	5.26586	1	0.851623	86.9956
GOTERM_BP_FAT	GO:0006760~folic acid and derivative metabolic process	4	0.260417	0.135852	NM_000161, NM_006636, NM_016518, NM_006657	1101	16	13528	3.07175	1	0.885631	93.09
GOTERM_BP_FAT	GO:0042558~pteridine and derivative metabolic process	4	0.260417	0.286501	NM_000161, NM_201398, NM_006636, NM_016518	1101	23	13528	2.13687	1	0.957655	99.7926
Annotation Cluster 99	Enrichment Score: 0.7901828789219127
Category	Term	Count	%	PValue	Genes	List Total	Pop Hits	Pop Total	Fold Enrichment	Bonferroni	Benjamini	FDR
GOTERM_CC_FAT	GO:0032994~protein-lipid complex	7	0.455729	0.0596618	NM_001646, J03474, NM_000236, NM_001831, NM_003383, NM_018445	1036	35	12782	2.46757	1	0.60686	58.9251
GOTERM_CC_FAT	GO:0034358~plasma lipoprotein particle	7	0.455729	0.0596618	NM_001646, J03474, NM_000236, NM_001831, NM_003383, NM_018445	1036	35	12782	2.46757	1	0.60686	58.9251
GOTERM_CC_FAT	GO:0034364~high-density lipoprotein particle	5	0.325521	0.139312	NM_001646, J03474, NM_000236, NM_001831	1036	25	12782	2.46757	1	0.761539	88.5817
SP_PIR_KEYWORDS	hdl	4	0.260417	0.152539	J03474, NM_000236, NM_001831	1463	18	19235	2.9217	1	0.708269	91.5735
GOTERM_CC_FAT	GO:0034385~triglyceride-rich lipoprotein particle	3	0.195312	0.489859	NM_001646, NM_003383, NM_018445	1036	20	12782	1.85068	1	0.935085	99.9941
GOTERM_CC_FAT	GO:0034361~very-low-density lipoprotein particle	3	0.195312	0.489859	NM_001646, NM_003383, NM_018445	1036	20	12782	1.85068	1	0.935085	99.9941
Annotation Cluster 100	Enrichment Score: 0.787131607471355
Category	Term	Count	%	PValue	Genes	List Total	Pop Hits	Pop Total	Fold Enrichment	Bonferroni	Benjamini	FDR
SP_PIR_KEYWORDS	heparin-binding	10	0.651042	0.0564126	AK122609, NM_032964, NM_006475, NM_003376, NM_000236, NM_000412, NM_153214, BC058855, NM_001554, NM_003247, NM_000185	1463	65	19235	2.02271	1	0.532646	58.0161
GOTERM_MF_FAT	GO:0008201~heparin binding	14	0.911458	0.0772025	AK122609, NM_006475, NM_032964, NM_002009, NM_003376, NM_000236, NM_003247, NM_032470, BC036806, NM_153214, NM_000412, NM_001554, BC058855, NM_003005, NM_000185	1064	103	12983	1.65853	1	0.941639	72.9765
GOTERM_MF_FAT	GO:0005539~glycosaminoglycan binding	16	1.04167	0.171524	AK122609, NM_006475, NM_032964, NM_133504, NM_002009, NM_003376, NM_000236, NM_003247, NM_032470, NM_015136, BC036806, NM_153214, NM_000412, NM_003005, NM_001554, BC058855, NM_000185	1064	140	12983	1.39452	1	0.960718	95.3318
GOTERM_MF_FAT	GO:0001871~pattern binding	17	1.10677	0.193033	AK122609, NM_006475, NM_032964, NM_133504, NM_002009, NM_003376, NM_000236, NM_003247, NM_032470, NM_019601, NM_015136, BC036806, NM_153214, NM_000412, NM_003005, BC058855, NM_001554, NM_000185	1064	154	12983	1.34698	1	0.965633	96.9584
GOTERM_MF_FAT	GO:0030247~polysaccharide binding	17	1.10677	0.193033	AK122609, NM_006475, NM_032964, NM_133504, NM_002009, NM_003376, NM_000236, NM_003247, NM_032470, NM_019601, NM_015136, BC036806, NM_153214, NM_000412, NM_003005, BC058855, NM_001554, NM_000185	1064	154	12983	1.34698	1	0.965633	96.9584
GOTERM_MF_FAT	GO:0030246~carbohydrate binding	28	1.82292	0.680169	NM_000152, NM_005110, NM_133504, NM_003376, NM_003247, NM_019601, NM_004481, NM_015136, NM_000412, NM_022087, AK122609, NM_032964, NM_006475, NM_002625, NM_000450, NM_002009, NM_138801, NM_000236, NM_016523, NM_032470, NM_033101, BC036806, NM_153214, BC058855, NM_001554, NM_152338, NM_003005, NM_000154, NM_000185	1064	354	12983	0.965135	1	0.999344	100
Annotation Cluster 101	Enrichment Score: 0.7652771274729857
Category	Term	Count	%	PValue	Genes	List Total	Pop Hits	Pop Total	Fold Enrichment	Bonferroni	Benjamini	FDR
GOTERM_MF_FAT	GO:0005149~interleukin-1 receptor binding	4	0.260417	0.137932	NM_000577, NM_012275, NM_014440, NM_001569	1064	16	12983	3.05052	1	0.947775	91.0821
INTERPRO	IPR000975:Interleukin-1	3	0.195312	0.187692	NM_000577, NM_012275, NM_014440	1333	10	16659	3.74921	1	0.998273	97.1525
SMART	SM00125:IL1	3	0.195312	0.195461	NM_000577, NM_012275, NM_014440	746	10	9079	3.65107	1	0.949405	94.8469
Annotation Cluster 102	Enrichment Score: 0.7610957091052323
Category	Term	Count	%	PValue	Genes	List Total	Pop Hits	Pop Total	Fold Enrichment	Bonferroni	Benjamini	FDR
UP_SEQ_FEATURE	domain:CBS 1	4	0.260417	0.154413	NM_000084, NM_199076, NM_020348, NM_002733	1462	18	19113	2.90515	1	0.999972	95.3949
UP_SEQ_FEATURE	domain:CBS 2	4	0.260417	0.154413	NM_000084, NM_199076, NM_020348, NM_002733	1462	18	19113	2.90515	1	0.999972	95.3949
SP_PIR_KEYWORDS	CBS domain	4	0.260417	0.171506	NM_000084, NM_199076, NM_020348, NM_002733	1463	19	19235	2.76792	1	0.730453	93.9921
INTERPRO	IPR000644:Cystathionine beta-synthase, core	4	0.260417	0.190544	NM_000084, NM_199076, NM_020348, NM_002733	1333	19	16659	2.63103	1	0.998285	97.3189
SMART	SM00116:CBS	4	0.260417	0.200854	NM_000084, NM_199076, NM_020348, NM_002733	746	19	9079	2.56216	1	0.935854	95.2985
Annotation Cluster 103	Enrichment Score: 0.754562028768774
Category	Term	Count	%	PValue	Genes	List Total	Pop Hits	Pop Total	Fold Enrichment	Bonferroni	Benjamini	FDR
GOTERM_BP_FAT	GO:0042439~ethanolamine and derivative metabolic process	9	0.585938	0.00500994	BC045794, NM_012320, AK092643, NM_000787, NM_002009, NM_000236, NM_007169, NM_013391, NM_017839	1101	34	13528	3.25244	1	0.360789	8.78214
GOTERM_BP_FAT	GO:0006575~cellular amino acid derivative metabolic process	21	1.36719	0.0490293	NM_000161, BC045794, NM_000178, NM_003679, NM_000163, NM_012320, NM_018399, NM_002009, NM_000236, NM_000636, NM_013391, NM_007308, NM_013430, AK092643, NM_001482, NM_000787, NM_145740, NM_003132, NM_007169, NM_017839, NM_003986	1101	166	13528	1.55438	1	0.718017	60.1501
GOTERM_BP_FAT	GO:0006576~biogenic amine metabolic process	14	0.911458	0.0501042	BC045794, NM_000161, NM_003679, NM_012320, NM_002009, NM_000236, NM_013391, NM_007308, AK092643, NM_000787, NM_003132, NM_007169, NM_017839, NM_003986	1101	97	13528	1.77338	1	0.720819	60.9665
GOTERM_BP_FAT	GO:0042398~cellular amino acid derivative biosynthetic process	9	0.585938	0.0689216	NM_000161, NM_000178, BC045794, NM_013430, NM_001482, NM_000787, NM_003132, NM_007308, NM_003986	1101	54	13528	2.04784	1	0.779784	72.9353
GOTERM_BP_FAT	GO:0046470~phosphatidylcholine metabolic process	5	0.325521	0.0857235	NM_012320, AK092643, NM_002009, NM_000236, NM_007169	1101	21	13528	2.92548	1	0.824457	80.6062
GOTERM_BP_FAT	GO:0042401~biogenic amine biosynthetic process	6	0.390625	0.0919707	NM_000161, BC045794, NM_000787, NM_003132, NM_007308, NM_003986	1101	30	13528	2.4574	1	0.836711	82.8932
GOTERM_BP_FAT	GO:0046474~glycerophospholipid biosynthetic process	9	0.585938	0.185681	NM_153617, BC045794, AK092643, NM_002009, NM_080476, NM_007169, NM_002662, NM_017839, NM_025087	1101	68	13528	1.62622	1	0.92469	97.6697
GOTERM_BP_FAT	GO:0009309~amine biosynthetic process	10	0.651042	0.210763	NM_000161, BC045794, NM_000531, NM_017614, NM_000787, NM_002454, NM_003132, NM_000030, NM_007308, NM_003986	1101	81	13528	1.51692	1	0.938463	98.6855
GOTERM_BP_FAT	GO:0042423~catecholamine biosynthetic process	3	0.195312	0.223536	NM_000161, NM_000787, NM_007308	1101	11	13528	3.351	1	0.94295	99.0249
GOTERM_BP_FAT	GO:0006650~glycerophospholipid metabolic process	13	0.846354	0.250845	BC045794, NM_153617, NM_012320, NM_002009, NM_000236, NM_080476, NM_002662, NM_005026, AK092643, NM_007169, NM_001503, NM_017839, NM_025087	1101	118	13528	1.35365	1	0.949559	99.4936
GOTERM_BP_FAT	GO:0006656~phosphatidylcholine biosynthetic process	3	0.195312	0.317	AK092643, NM_002009, NM_007169	1101	14	13528	2.63293	1	0.966239	99.9067
GOTERM_BP_FAT	GO:0042417~dopamine metabolic process	3	0.195312	0.492136	NM_000161, NM_000787, NM_007308	1101	20	13528	1.84305	1	0.989383	99.9996
GOTERM_BP_FAT	GO:0006584~catecholamine metabolic process	3	0.195312	0.776106	NM_000161, NM_000787, NM_007308	1101	34	13528	1.08415	1	0.999496	100
GOTERM_BP_FAT	GO:0009712~catechol metabolic process	3	0.195312	0.776106	NM_000161, NM_000787, NM_007308	1101	34	13528	1.08415	1	0.999496	100
GOTERM_BP_FAT	GO:0034311~diol metabolic process	3	0.195312	0.776106	NM_000161, NM_000787, NM_007308	1101	34	13528	1.08415	1	0.999496	100
GOTERM_BP_FAT	GO:0018958~phenol metabolic process	3	0.195312	0.789802	NM_000161, NM_000787, NM_007308	1101	35	13528	1.05317	1	0.999603	100
Annotation Cluster 104	Enrichment Score: 0.7517102129874482
Category	Term	Count	%	PValue	Genes	List Total	Pop Hits	Pop Total	Fold Enrichment	Bonferroni	Benjamini	FDR
GOTERM_MF_FAT	GO:0031593~polyubiquitin binding	3	0.195312	0.164334	NM_006044, NM_016290, NM_015853	1064	9	12983	4.06736	1	0.958169	94.6264
GOTERM_MF_FAT	GO:0043130~ubiquitin binding	5	0.325521	0.175628	AK131390, NM_006154, NM_006044, NM_016290, NM_015853	1064	27	12983	2.25964	1	0.962301	95.6944
GOTERM_MF_FAT	GO:0032182~small conjugating protein binding	5	0.325521	0.192552	AK131390, NM_006154, NM_006044, NM_016290, NM_015853	1064	28	12983	2.17894	1	0.966737	96.9288
Annotation Cluster 105	Enrichment Score: 0.7434466054256215
Category	Term	Count	%	PValue	Genes	List Total	Pop Hits	Pop Total	Fold Enrichment	Bonferroni	Benjamini	FDR
GOTERM_BP_FAT	GO:0018149~peptide cross-linking	5	0.325521	0.156436	NM_000427, NM_003241, NM_000359, NM_133504, S81734	1101	26	13528	2.36289	1	0.902454	95.5552
INTERPRO	IPR013808:Transglutaminase, conserved site	3	0.195312	0.158147	NM_003241, NM_000359, S81734	1333	9	16659	4.16579	1	0.997859	94.7511
INTERPRO	IPR008958:Transglutaminase, C-terminal	3	0.195312	0.158147	NM_003241, NM_000359, S81734	1333	9	16659	4.16579	1	0.997859	94.7511
INTERPRO	IPR001102:Transglutaminase, N-terminal	3	0.195312	0.158147	NM_003241, NM_000359, S81734	1333	9	16659	4.16579	1	0.997859	94.7511
GOTERM_MF_FAT	GO:0003810~protein-glutamine gamma-glutamyltransferase activity	3	0.195312	0.164334	NM_003241, NM_000359, S81734	1064	9	12983	4.06736	1	0.958169	94.6264
GOTERM_MF_FAT	GO:0016755~transferase activity, transferring amino-acyl groups	4	0.260417	0.199996	NM_003241, NM_013430, NM_000359, S81734	1064	19	12983	2.56886	1	0.966007	97.3587
UP_SEQ_FEATURE	metal ion-binding site:Calcium	9	0.585938	0.202833	NM_003241, NM_018837, NM_000359, NM_004476, NM_005548, NM_000046, S81734, NM_000820, NM_000137	1462	74	19113	1.58998	1	0.999984	98.4395
INTERPRO	IPR002931:Transglutaminase-like	3	0.195312	0.217896	NM_003241, NM_000359, S81734	1333	11	16659	3.40837	1	0.998614	98.5116
SMART	SM00460:TGc	3	0.195312	0.226631	NM_003241, NM_000359, S81734	746	11	9079	3.31916	1	0.941783	96.9934
Annotation Cluster 106	Enrichment Score: 0.7431140622958218
Category	Term	Count	%	PValue	Genes	List Total	Pop Hits	Pop Total	Fold Enrichment	Bonferroni	Benjamini	FDR
UP_SEQ_FEATURE	domain:PID	5	0.325521	0.162095	AB007940, NM_001163, NM_014697, NM_015627, NM_183001	1462	28	19113	2.3345	1	0.999977	96.105
INTERPRO	IPR006020:Phosphotyrosine interaction region	6	0.390625	0.183956	AB007940, NM_001163, NM_014697, NM_015627, NM_022648, NM_183001	1333	38	16659	1.97327	1	0.998203	96.9198
SMART	SM00462:PTB	6	0.390625	0.197777	AB007940, NM_001163, NM_014697, NM_015627, NM_022648, NM_183001	746	38	9079	1.92162	1	0.939159	95.0455
Annotation Cluster 107	Enrichment Score: 0.7431045423345318
Category	Term	Count	%	PValue	Genes	List Total	Pop Hits	Pop Total	Fold Enrichment	Bonferroni	Benjamini	FDR
GOTERM_MF_FAT	GO:0016411~acylglycerol O-acyltransferase activity	6	0.390625	0.00545808	NM_025225, NM_020133, NM_020132, NM_032564, NM_025098, NM_178176	1064	15	12983	4.88083	0.999058	0.538895	8.52741
GOTERM_BP_FAT	GO:0019432~triglyceride biosynthetic process	3	0.195312	0.162511	NM_025225, NM_032564, NM_025098	1101	9	13528	4.09567	1	0.909946	96.1059
GOTERM_BP_FAT	GO:0006638~neutral lipid metabolic process	7	0.455729	0.218382	NM_025225, NM_174936, NM_000236, NM_001752, NM_032564, NM_025098, NM_007308	1101	50	13528	1.72018	1	0.941838	98.8993
GOTERM_BP_FAT	GO:0046463~acylglycerol biosynthetic process	3	0.195312	0.254692	NM_025225, NM_032564, NM_025098	1101	12	13528	3.07175	1	0.949554	99.5391
GOTERM_BP_FAT	GO:0046460~neutral lipid biosynthetic process	3	0.195312	0.254692	NM_025225, NM_032564, NM_025098	1101	12	13528	3.07175	1	0.949554	99.5391
GOTERM_BP_FAT	GO:0018904~organic ether metabolic process	7	0.455729	0.259582	NM_025225, NM_000761, NM_174936, NM_000236, NM_001752, NM_032564, NM_025098	1101	53	13528	1.62281	1	0.951548	99.5915
GOTERM_BP_FAT	GO:0006641~triglyceride metabolic process	6	0.390625	0.269459	NM_025225, NM_174936, NM_000236, NM_001752, NM_032564, NM_025098	1101	43	13528	1.71447	1	0.952528	99.6805
GOTERM_BP_FAT	GO:0046504~glycerol ether biosynthetic process	3	0.195312	0.285919	NM_025225, NM_032564, NM_025098	1101	13	13528	2.83546	1	0.957693	99.7894
GOTERM_BP_FAT	GO:0006639~acylglycerol metabolic process	6	0.390625	0.367815	NM_025225, NM_174936, NM_000236, NM_001752, NM_032564, NM_025098	1101	49	13528	1.50453	1	0.977294	99.9773
GOTERM_BP_FAT	GO:0006662~glycerol ether metabolic process	6	0.390625	0.401	NM_025225, NM_174936, NM_000236, NM_001752, NM_032564, NM_025098	1101	51	13528	1.44553	1	0.982049	99.9916
Annotation Cluster 108	Enrichment Score: 0.7428565532606907
Category	Term	Count	%	PValue	Genes	List Total	Pop Hits	Pop Total	Fold Enrichment	Bonferroni	Benjamini	FDR
KEGG_PATHWAY	hsa04520:Adherens junction	13	0.846354	0.0382389	NM_000245, NM_001903, NM_004448, BC071181, NM_000377, NM_002745, NM_002746, NM_005052, NM_005936, NM_015385, NM_001102, NM_001103, NM_005901	454	77	5085	1.89098	0.999318	0.405946	38.326
KEGG_PATHWAY	hsa05212:Pancreatic cancer	10	0.651042	0.188059	NM_005052, NM_005026, NM_003376, NM_004448, BC071181, NM_002745, NM_002746, BC058855, NM_005901, NM_002662, NM_138578	454	72	5085	1.55562	1	0.595856	92.4409
KEGG_PATHWAY	hsa05210:Colorectal cancer	11	0.716146	0.211792	NM_000245, NM_005052, NM_005026, NM_002467, BC071181, NM_002745, NM_002746, NM_005252, NM_005901, NM_002086, NM_006939	454	84	5085	1.46672	1	0.596776	94.7668
KEGG_PATHWAY	hsa05200:Pathways in cancer	28	1.82292	0.701233	NM_000245, NM_001903, NM_000601, NM_002467, NM_003376, NM_000625, BC071181, NM_000389, NM_005252, NM_033131, NM_138578, NM_005052, AA461028, NM_006006, NM_002660, NM_005631, NM_006939, X03072, NM_002009, NM_004448, NM_002745, NM_000043, NM_002746, NM_002662, NM_002086, NM_005026, NM_002737, BC058855, NM_005901	454	328	5085	0.956135	1	0.902607	100
Annotation Cluster 109	Enrichment Score: 0.7425384720835272
Category	Term	Count	%	PValue	Genes	List Total	Pop Hits	Pop Total	Fold Enrichment	Bonferroni	Benjamini	FDR
GOTERM_CC_FAT	GO:0005741~mitochondrial outer membrane	12	0.78125	0.110214	NM_003679, NM_020746, BX647922, NM_002567, NM_021960, AB020644, NM_000714, NM_005689, NM_138578, NM_000398, NM_138621, NM_003488	1036	90	12782	1.64505	1	0.715016	81.5304
GOTERM_CC_FAT	GO:0031968~organelle outer membrane	13	0.846354	0.134607	NM_003679, BX647922, NM_021960, NM_000714, NM_005689, NM_000398, NM_138578, NM_020746, NM_002567, AB020644, NM_005013, NM_003488, NM_138621	1036	104	12782	1.54223	1	0.755251	87.6449
GOTERM_CC_FAT	GO:0019867~outer membrane	13	0.846354	0.163228	NM_003679, BX647922, NM_021960, NM_000714, NM_005689, NM_000398, NM_138578, NM_020746, NM_002567, AB020644, NM_005013, NM_003488, NM_138621	1036	108	12782	1.48511	1	0.778521	92.4042
SP_PIR_KEYWORDS	mitochondrion outer membrane	7	0.455729	0.442331	NM_003679, NM_020746, BX647922, AB020644, NM_005689, NM_000398, NM_003488	1463	70	19235	1.31476	1	0.921925	99.9838
Annotation Cluster 110	Enrichment Score: 0.734436069716828
Category	Term	Count	%	PValue	Genes	List Total	Pop Hits	Pop Total	Fold Enrichment	Bonferroni	Benjamini	FDR
GOTERM_BP_FAT	GO:0009612~response to mechanical stimulus	9	0.585938	0.0817919	NM_005007, NM_002737, Z74615, NM_000597, NM_002467, NM_004103, NM_005252, NM_009588, NM_032119	1101	56	13528	1.9747	1	0.819861	79.0218
GOTERM_BP_FAT	GO:0046325~negative regulation of glucose import	3	0.195312	0.162511	NM_005007, NM_002737, NM_009588	1101	9	13528	4.09567	1	0.909946	96.1059
GOTERM_BP_FAT	GO:0010829~negative regulation of glucose transport	3	0.195312	0.192709	NM_005007, NM_002737, NM_009588	1101	10	13528	3.6861	1	0.929159	98.0115
GOTERM_BP_FAT	GO:0046324~regulation of glucose import	5	0.325521	0.278957	NM_005007, NM_002737, NM_015385, NM_005235, NM_009588, AK024204	1101	33	13528	1.86167	1	0.955187	99.7485
GOTERM_BP_FAT	GO:0010827~regulation of glucose transport	5	0.325521	0.297706	NM_005007, NM_002737, NM_015385, NM_005235, NM_009588, AK024204	1101	34	13528	1.80691	1	0.961182	99.8447
Annotation Cluster 111	Enrichment Score: 0.726591715492117
Category	Term	Count	%	PValue	Genes	List Total	Pop Hits	Pop Total	Fold Enrichment	Bonferroni	Benjamini	FDR
GOTERM_BP_FAT	GO:0019724~B cell mediated immunity	10	0.651042	0.0355838	NM_002468, NM_000574, NM_000567, NM_019111, NM_004355, NM_001831, NM_000043, NM_000066, NM_005178, NM_006120	1101	56	13528	2.19411	1	0.662236	48.4751
GOTERM_BP_FAT	GO:0002250~adaptive immune response	12	0.78125	0.0462887	NM_002468, NM_003376, NM_004355, NM_000043, NM_000066, NM_005178, NM_006120, NM_000574, NM_000567, NM_019111, NM_183236, NM_001831, BC058855	1101	77	13528	1.91486	1	0.707435	57.9951
GOTERM_BP_FAT	GO:0002460~adaptive immune response based on somatic recombination of immune receptors built from immunoglobulin superfamily domains	12	0.78125	0.0462887	NM_002468, NM_003376, NM_004355, NM_000043, NM_000066, NM_005178, NM_006120, NM_000574, NM_000567, NM_019111, NM_183236, NM_001831, BC058855	1101	77	13528	1.91486	1	0.707435	57.9951
GOTERM_BP_FAT	GO:0002449~lymphocyte mediated immunity	11	0.716146	0.0557739	NM_002468, NM_000574, NM_000567, NM_183236, NM_019111, NM_004355, NM_001831, NM_000043, NM_000066, NM_005178, NM_006120	1101	70	13528	1.93082	1	0.733058	65.0172
GOTERM_BP_FAT	GO:0016064~immunoglobulin mediated immune response	9	0.585938	0.0689216	NM_002468, NM_000574, NM_000567, NM_019111, NM_004355, NM_001831, NM_000066, NM_005178, NM_006120	1101	54	13528	2.04784	1	0.779784	72.9353
GOTERM_BP_FAT	GO:0002443~leukocyte mediated immunity	12	0.78125	0.0882986	NM_002468, NM_000574, NM_000567, NM_183236, NM_019111, NM_000787, NM_004355, NM_001831, NM_000043, NM_000066, NM_005178, NM_006120	1101	86	13528	1.71447	1	0.832146	81.5819
GOTERM_BP_FAT	GO:0002252~immune effector process	16	1.04167	0.127989	NM_002468, BC033651, NM_004355, NM_000043, NM_000066, NM_005178, NM_006120, NM_172140, NM_004481, NM_000574, NM_030787, NM_000567, NM_183236, NM_019111, NM_000787, NM_001831	1101	134	13528	1.46711	1	0.880521	91.8442
GOTERM_BP_FAT	GO:0048584~positive regulation of response to stimulus	25	1.6276	0.150324	NM_002468, NM_022740, NM_003376, NM_000066, NM_004513, NM_000574, NM_004280, NM_030787, NM_002001, NM_002996, NM_001569, NM_003726, BC033651, NM_002745, S81734, NM_006120, NM_172140, NM_003999, NM_002737, NM_000567, NM_019111, NM_002985, NM_001831, BC058855, NM_000447, NM_016290	1101	236	13528	1.30159	1	0.898918	94.9274
GOTERM_BP_FAT	GO:0002684~positive regulation of immune system process	25	1.6276	0.16002	NM_002468, NM_000625, NM_003376, NM_004355, NM_000389, NM_000066, NM_000574, NM_030787, NM_004925, NM_002001, NM_003809, NM_001569, NM_025240, NM_003726, NM_001250, BC033651, NM_005147, NM_002745, NM_006120, NM_172140, NM_006060, NM_000567, NM_019111, NM_001831, BC058855, NM_000447	1101	238	13528	1.29065	1	0.907108	95.8884
GOTERM_BP_FAT	GO:0002526~acute inflammatory response	12	0.78125	0.171595	NM_001063, NM_000574, NM_021805, J03474, NM_030787, NM_000567, NM_005233, NM_001831, NM_000066, NM_000892, NM_000934	1101	98	13528	1.50453	1	0.916085	96.8105
GOTERM_BP_FAT	GO:0002253~activation of immune response	11	0.716146	0.232663	NM_002468, NM_000574, NM_003726, NM_030787, NM_000567, BC033651, NM_001831, NM_002745, NM_000066, NM_000447, NM_001569	1101	94	13528	1.43784	1	0.945648	99.2146
GOTERM_BP_FAT	GO:0002455~humoral immune response mediated by circulating immunoglobulin	5	0.325521	0.242108	NM_000574, NM_000567, NM_001831, NM_000066, NM_005178	1101	31	13528	1.98178	1	0.947919	99.3739
GOTERM_BP_FAT	GO:0051605~protein maturation by peptide bond cleavage	10	0.651042	0.263758	NM_004716, NM_000574, NM_021928, NM_030787, NM_000567, NM_174936, NM_001831, NM_000066, NM_000447, NM_000892	1101	86	13528	1.42872	1	0.950077	99.6316
GOTERM_BP_FAT	GO:0051604~protein maturation	13	0.846354	0.288225	NM_004716, NM_021928, NM_002467, NM_174936, NM_000066, NM_000574, NM_000567, NM_030787, NM_005186, NM_001831, NM_000447, NM_000892, NM_003977	1101	122	13528	1.30927	1	0.957891	99.8015
GOTERM_BP_FAT	GO:0050778~positive regulation of immune response	15	0.976562	0.29031	NM_002468, NM_003726, BC033651, NM_002745, NM_000066, NM_006120, NM_172140, NM_000574, NM_030787, NM_000567, NM_019111, NM_002001, NM_001831, NM_000447, NM_001569	1101	145	13528	1.27107	1	0.958322	99.8119
GOTERM_BP_FAT	GO:0016485~protein processing	12	0.78125	0.301561	NM_004716, NM_000574, NM_021928, NM_030787, NM_000567, NM_002467, NM_174936, NM_005186, NM_001831, NM_000066, NM_000447, NM_000892	1101	112	13528	1.31647	1	0.962775	99.8596
GOTERM_BP_FAT	GO:0006958~complement activation, classical pathway	4	0.260417	0.423319	NM_000574, NM_000567, NM_001831, NM_000066	1101	29	13528	1.69476	1	0.984368	99.9958
GOTERM_BP_FAT	GO:0006956~complement activation	5	0.325521	0.44887	NM_000574, NM_030787, NM_000567, NM_001831, NM_000066	1101	42	13528	1.46274	1	0.986489	99.9982
GOTERM_BP_FAT	GO:0002541~activation of plasma proteins involved in acute inflammatory response	5	0.325521	0.467271	NM_000574, NM_030787, NM_000567, NM_001831, NM_000066	1101	43	13528	1.42872	1	0.987543	99.999
SP_PIR_KEYWORDS	innate immunity	7	0.455729	0.549061	NM_000574, NM_020746, NM_003263, NM_145659, NM_014726, NM_001831, NM_000066	1463	78	19235	1.17992	1	0.947514	99.9993
GOTERM_BP_FAT	GO:0006959~humoral immune response	7	0.455729	0.629353	NM_000574, NM_030787, NM_000567, NM_001831, NM_006521, NM_000066, NM_005178	1101	79	13528	1.08872	1	0.996842	100
SP_PIR_KEYWORDS	complement pathway	3	0.195312	0.658223	NM_000574, NM_001831, NM_000066	1463	29	19235	1.3601	1	0.967078	100
Annotation Cluster 112	Enrichment Score: 0.7260715870822775
Category	Term	Count	%	PValue	Genes	List Total	Pop Hits	Pop Total	Fold Enrichment	Bonferroni	Benjamini	FDR
INTERPRO	IPR000873:AMP-dependent synthetase and ligase	7	0.455729	0.029093	NM_025149, NM_014974, NM_005622, NM_012254, AB020644, NM_198580, NM_017888	1333	30	16659	2.91605	1	0.994343	39.6765
GOTERM_MF_FAT	GO:0015645~fatty-acid ligase activity	3	0.195312	0.225887	NM_005622, NM_012254, AB020644	1064	11	12983	3.32784	1	0.971067	98.4543
GOTERM_MF_FAT	GO:0016877~ligase activity, forming carbon-sulfur bonds	4	0.260417	0.382494	NM_005622, NM_012254, AB020644, NM_017888	1064	27	12983	1.80771	1	0.990763	99.9611
GOTERM_MF_FAT	GO:0016878~acid-thiol ligase activity	3	0.195312	0.495919	NM_005622, NM_012254, NM_017888	1064	20	12983	1.83031	1	0.996397	99.9986
Annotation Cluster 113	Enrichment Score: 0.7187611003258794
Category	Term	Count	%	PValue	Genes	List Total	Pop Hits	Pop Total	Fold Enrichment	Bonferroni	Benjamini	FDR
INTERPRO	IPR011598:Helix-loop-helix DNA-binding	11	0.716146	0.132435	NM_181353, NM_005170, AK122739, NM_002467, NM_005172, NM_004316, NM_020183, NM_006161, NM_006521, NM_002500, AL442094	1333	84	16659	1.63656	1	0.997405	91.2146
UP_SEQ_FEATURE	DNA-binding region:Basic motif	17	1.10677	0.16926	NM_175747, AK122739, NM_005170, D28468, NM_002467, NM_005172, NM_004024, NM_005253, NM_005252, NM_004316, NM_001352, NM_182722, NM_020183, NM_006161, NM_006521, NM_002500, NM_005384, AL442094	1462	161	19113	1.3804	1	0.999972	96.6729
INTERPRO	IPR001092:Basic helix-loop-helix dimerisation region bHLH	13	0.846354	0.199625	NM_175747, NM_181353, NM_005170, AK122739, NM_002467, NM_005172, AK096708, NM_004316, NM_020183, NM_006161, NM_006521, NM_002500, AL442094	1333	114	16659	1.42514	1	0.998351	97.7898
SMART	SM00353:HLH	13	0.846354	0.223986	NM_175747, NM_181353, NM_005170, AK122739, NM_002467, NM_005172, AK096708, NM_004316, NM_020183, NM_006161, NM_006521, NM_002500, AL442094	746	114	9079	1.38783	1	0.94494	96.8501
UP_SEQ_FEATURE	domain:Helix-loop-helix motif	12	0.78125	0.254216	NM_175747, NM_181353, NM_005170, AK122739, NM_002467, NM_005172, NM_004316, NM_020183, NM_006161, NM_006521, NM_002500, AL442094	1462	114	19113	1.37612	1	0.999997	99.5405
Annotation Cluster 114	Enrichment Score: 0.7158392031322726
Category	Term	Count	%	PValue	Genes	List Total	Pop Hits	Pop Total	Fold Enrichment	Bonferroni	Benjamini	FDR
INTERPRO	IPR006195:Aminoacyl-tRNA synthetase, class II, conserved region	5	0.325521	0.0417681	NM_001349, NM_006513, NM_005548, NM_152295, NM_006567	1333	17	16659	3.6757	1	0.995847	51.8291
SP_PIR_KEYWORDS	Aminoacyl-tRNA synthetase	7	0.455729	0.072189	NM_001349, NM_006513, NM_005548, NM_152295, NM_006295, NM_006567, NM_004990, AK122956	1463	39	19235	2.35983	1	0.558667	67.3686
KEGG_PATHWAY	hsa00970:Aminoacyl-tRNA biosynthesis	7	0.455729	0.153267	NM_001349, NM_006513, NM_005548, NM_152295, NM_006295, NM_006567, NM_004990, AK122956	454	41	5085	1.91227	1	0.588888	87.284
GOTERM_BP_FAT	GO:0043039~tRNA aminoacylation	7	0.455729	0.167423	NM_001349, NM_006513, NM_005548, NM_152295, NM_006295, NM_006567, NM_004990, AK122956	1101	46	13528	1.86976	1	0.911167	96.5033
GOTERM_BP_FAT	GO:0043038~amino acid activation	7	0.455729	0.167423	NM_001349, NM_006513, NM_005548, NM_152295, NM_006295, NM_006567, NM_004990, AK122956	1101	46	13528	1.86976	1	0.911167	96.5033
GOTERM_BP_FAT	GO:0006418~tRNA aminoacylation for protein translation	7	0.455729	0.167423	NM_001349, NM_006513, NM_005548, NM_152295, NM_006295, NM_006567, NM_004990, AK122956	1101	46	13528	1.86976	1	0.911167	96.5033
GOTERM_MF_FAT	GO:0004812~aminoacyl-tRNA ligase activity	7	0.455729	0.183662	NM_001349, NM_006513, NM_005548, NM_152295, NM_006295, NM_006567, NM_004990, AK122956	1064	47	12983	1.81733	1	0.961991	96.3292
GOTERM_MF_FAT	GO:0016875~ligase activity, forming carbon-oxygen bonds	7	0.455729	0.183662	NM_001349, NM_006513, NM_005548, NM_152295, NM_006295, NM_006567, NM_004990, AK122956	1064	47	12983	1.81733	1	0.961991	96.3292
GOTERM_MF_FAT	GO:0016876~ligase activity, forming aminoacyl-tRNA and related compounds	7	0.455729	0.183662	NM_001349, NM_006513, NM_005548, NM_152295, NM_006295, NM_006567, NM_004990, AK122956	1064	47	12983	1.81733	1	0.961991	96.3292
SP_PIR_KEYWORDS	protein biosynthesis	18	1.17188	0.262581	NM_001349, NM_006513, NM_001414, NM_006013, NM_005548, NM_152295, AF545864, NM_006295, NM_004990, NM_001402, NM_017846, NM_000988, NM_004280, NM_000967, NM_006567, AK122956	1463	188	19235	1.25882	1	0.834272	98.9461
GOTERM_BP_FAT	GO:0006399~tRNA metabolic process	9	0.585938	0.753326	NM_001349, NM_006513, NM_005548, NM_152295, NM_007042, BC011620, NM_006295, NM_006567, NM_004990, AK122956	1101	118	13528	0.937145	1	0.99925	100
GOTERM_BP_FAT	GO:0034660~ncRNA metabolic process	13	0.846354	0.966989	NM_012280, NM_001349, NM_006513, NM_012141, NM_005548, NM_152295, NM_007042, NM_006295, NM_023015, NM_004990, AK027767, BC011620, NM_006567, AK122956	1101	230	13528	0.694483	1	0.999999	100
Annotation Cluster 115	Enrichment Score: 0.7157514166590738
Category	Term	Count	%	PValue	Genes	List Total	Pop Hits	Pop Total	Fold Enrichment	Bonferroni	Benjamini	FDR
UP_SEQ_FEATURE	domain:RabBD	4	0.260417	0.0582326	NM_015065, NM_015460, NM_024101, BC042966	1462	12	19113	4.35773	1	0.998745	66.7474
INTERPRO	IPR010911:Rab-binding domain	4	0.260417	0.0650428	NM_015065, NM_015460, NM_024101, BC042966	1333	12	16659	4.16579	1	0.998471	68.3797
GOTERM_MF_FAT	GO:0017137~Rab GTPase binding	5	0.325521	0.227786	NM_015065, NM_015460, NM_024101, NM_182775, BC042966	1064	30	12983	2.03368	1	0.969823	98.5149
GOTERM_MF_FAT	GO:0017016~Ras GTPase binding	10	0.651042	0.327595	NM_024117, AK055497, NM_015065, NM_015460, NM_024101, NM_005493, NM_182775, BC042966, NM_022489, BC006173, NM_012402	1064	91	12983	1.34089	1	0.988109	99.8441
GOTERM_MF_FAT	GO:0051020~GTPase binding	11	0.716146	0.402041	NM_015460, NM_022456, NM_182775, BC006173, NM_022489, BC042966, NM_024117, AK123728, AK055497, NM_015065, NM_024101, NM_005493, NM_012402	1064	109	12983	1.2314	1	0.992442	99.9769
GOTERM_MF_FAT	GO:0031267~small GTPase binding	10	0.651042	0.446674	NM_024117, AK055497, NM_015065, NM_015460, NM_024101, NM_005493, NM_182775, BC042966, NM_022489, BC006173, NM_012402	1064	101	12983	1.20813	1	0.994259	99.9935
Annotation Cluster 116	Enrichment Score: 0.7151440668607872
Category	Term	Count	%	PValue	Genes	List Total	Pop Hits	Pop Total	Fold Enrichment	Bonferroni	Benjamini	FDR
GOTERM_BP_FAT	GO:0006928~cell motion	48	3.125	0.0915305	NM_000245, NM_033044, NM_004598, AK022877, NM_005172, NM_004103, BC071181, NM_003713, NM_202470, NM_006876, NM_004350, NM_004513, AF061055, NM_000787, NM_006007, NM_002996, AK127044, NM_005631, NM_003809, NM_004440, X03072, NM_181353, NM_002990, J03474, NM_001769, NM_000450, NM_004448, AF545864, NM_005654, NM_001741, NM_001784, NM_003886, NM_001144, NM_032876, NM_002737, NM_002985, NM_004316, NM_…	1101	475	13528	1.24163	1	0.838433	82.7408
GOTERM_BP_FAT	GO:0016477~cell migration	28	1.82292	0.18162	NM_000245, NM_004103, NM_005172, NM_003713, NM_202470, BC071181, NM_004513, AF061055, NM_000787, NM_006007, NM_002996, AK127044, NM_003809, NM_005631, X03072, NM_181353, NM_002990, J03474, NM_000450, NM_005654, NM_001741, NM_032876, NM_002737, NM_004316, NM_002985, NM_003005, NM_022648	1101	276	13528	1.24651	1	0.922015	97.4476
GOTERM_BP_FAT	GO:0048870~cell motility	29	1.88802	0.28797	NM_000245, NM_004103, NM_005172, NM_003713, NM_202470, BC071181, NM_004513, AF061055, NM_000787, NM_006007, NM_002996, AK127044, NM_003809, NM_005631, X03072, NM_181353, NM_002990, J03474, NM_000450, NM_005654, NM_001741, NM_003886, NM_032876, NM_002737, NM_004316, NM_002985, NM_003005, NM_022648	1101	307	13528	1.16066	1	0.958108	99.8002
GOTERM_BP_FAT	GO:0051674~localization of cell	29	1.88802	0.28797	NM_000245, NM_004103, NM_005172, NM_003713, NM_202470, BC071181, NM_004513, AF061055, NM_000787, NM_006007, NM_002996, AK127044, NM_003809, NM_005631, X03072, NM_181353, NM_002990, J03474, NM_000450, NM_005654, NM_001741, NM_003886, NM_032876, NM_002737, NM_004316, NM_002985, NM_003005, NM_022648	1101	307	13528	1.16066	1	0.958108	99.8002
Annotation Cluster 117	Enrichment Score: 0.7094513160232694
Category	Term	Count	%	PValue	Genes	List Total	Pop Hits	Pop Total	Fold Enrichment	Bonferroni	Benjamini	FDR
GOTERM_CC_FAT	GO:0005770~late endosome	10	0.651042	0.0347537	NM_014396, NM_001063, NM_001780, NM_183236, NM_022575, NM_174936, NM_004355, NM_000617, NM_024591, NM_006120	1036	56	12782	2.20319	1	0.532567	40.0481
GOTERM_CC_FAT	GO:0005765~lysosomal membrane	5	0.325521	0.170769	NM_001780, NM_016582, NM_000617, NM_006120, NM_004853	1036	27	12782	2.28478	1	0.784269	93.3365
GOTERM_CC_FAT	GO:0044440~endosomal part	6	0.390625	0.494757	NM_001780, BC033651, NM_000617, NM_004040, NM_024591, NM_006120	1036	57	12782	1.29872	1	0.934837	99.9949
GOTERM_CC_FAT	GO:0010008~endosome membrane	6	0.390625	0.494757	NM_001780, BC033651, NM_000617, NM_004040, NM_024591, NM_006120	1036	57	12782	1.29872	1	0.934837	99.9949
Annotation Cluster 118	Enrichment Score: 0.7070293260239211
Category	Term	Count	%	PValue	Genes	List Total	Pop Hits	Pop Total	Fold Enrichment	Bonferroni	Benjamini	FDR
GOTERM_BP_FAT	GO:0007041~lysosomal transport	6	0.390625	0.0477278	NM_006154, NM_174936, NM_000046, NM_004040, NM_005487, NM_015888	1101	25	13528	2.94888	1	0.710748	59.14
GOTERM_BP_FAT	GO:0007034~vacuolar transport	6	0.390625	0.114021	NM_006154, NM_174936, NM_000046, NM_004040, NM_005487, NM_015888	1101	32	13528	2.30381	1	0.862536	89.0913
GOTERM_BP_FAT	GO:0008333~endosome to lysosome transport	3	0.195312	0.317	NM_004040, NM_005487, NM_015888	1101	14	13528	2.63293	1	0.966239	99.9067
GOTERM_BP_FAT	GO:0016197~endosome transport	4	0.260417	0.861127	NM_000377, NM_004040, NM_005487, NM_015888	1101	58	13528	0.84738	1	0.999899	100
Annotation Cluster 119	Enrichment Score: 0.705752374153981
Category	Term	Count	%	PValue	Genes	List Total	Pop Hits	Pop Total	Fold Enrichment	Bonferroni	Benjamini	FDR
GOTERM_MF_FAT	GO:0050327~testosterone 17-beta-dehydrogenase activity	3	0.195312	0.0359421	NM_002153, NM_003725, NM_014234	1064	4	12983	9.15155	1	0.856516	44.9051
GOTERM_MF_FAT	GO:0016229~steroid dehydrogenase activity	5	0.325521	0.245975	NM_000348, NM_002153, NM_005989, NM_003725, NM_014234	1064	31	12983	1.96808	1	0.975405	98.9927
GOTERM_MF_FAT	GO:0004303~estradiol 17-beta-dehydrogenase activity	3	0.195312	0.257283	NM_002153, NM_003725, NM_014234	1064	12	12983	3.05052	1	0.978174	99.2124
GOTERM_MF_FAT	GO:0033764~steroid dehydrogenase activity, acting on the CH-OH group of donors, NAD or NADP as acceptor	3	0.195312	0.660821	NM_002153, NM_003725, NM_014234	1064	27	12983	1.35579	1	0.99923	100
Annotation Cluster 120	Enrichment Score: 0.6985344172484851
Category	Term	Count	%	PValue	Genes	List Total	Pop Hits	Pop Total	Fold Enrichment	Bonferroni	Benjamini	FDR
INTERPRO	IPR014716:Fibrinogen, alpha/beta/gamma chain, C-terminal globular, subdomain 1	5	0.325521	0.106713	NM_032470, NM_012098, AK127044, NM_014495, NM_006682	1333	23	16659	2.71682	1	0.995041	85.5128
UP_SEQ_FEATURE	domain:Fibrinogen C-terminal	5	0.325521	0.225968	NM_032470, NM_012098, AK127044, NM_014495, NM_006682	1462	32	19113	2.04269	1	0.999993	99.091
INTERPRO	IPR002181:Fibrinogen, alpha/beta/gamma chain, C-terminal globular	5	0.325521	0.250708	NM_032470, NM_012098, AK127044, NM_014495, NM_006682	1333	32	16659	1.95271	1	0.999127	99.2854
SMART	SM00186:FBG	5	0.325521	0.265722	NM_032470, NM_012098, AK127044, NM_014495, NM_006682	746	32	9079	1.9016	1	0.947283	98.5178
Annotation Cluster 121	Enrichment Score: 0.6953905787652593
Category	Term	Count	%	PValue	Genes	List Total	Pop Hits	Pop Total	Fold Enrichment	Bonferroni	Benjamini	FDR
INTERPRO	IPR017954:Lipid-binding serum glycoprotein, conserved site	3	0.195312	0.158147	NM_025227, NM_182519, NM_001725	1333	9	16659	4.16579	1	0.997859	94.7511
INTERPRO	IPR001124:Lipid-binding serum glycoprotein, C-terminal	3	0.195312	0.158147	NM_025227, NM_182519, NM_001725	1333	9	16659	4.16579	1	0.997859	94.7511
SMART	SM00329:BPI2	3	0.195312	0.164903	NM_025227, NM_182519, NM_001725	746	9	9079	4.05675	1	0.961351	91.4331
INTERPRO	IPR017942:Lipid-binding serum glycoprotein, N-terminal	3	0.195312	0.279152	NM_025227, NM_182519, NM_001725	1333	13	16659	2.88401	1	0.999404	99.6316
SMART	SM00328:BPI1	3	0.195312	0.289636	NM_025227, NM_182519, NM_001725	746	13	9079	2.80852	1	0.958006	99.0563
Annotation Cluster 122	Enrichment Score: 0.6932734216909688
Category	Term	Count	%	PValue	Genes	List Total	Pop Hits	Pop Total	Fold Enrichment	Bonferroni	Benjamini	FDR
GOTERM_CC_FAT	GO:0044459~plasma membrane part	200	13.0208	0.0447571	NM_016557, NM_004355, NM_007053, NM_182314, NM_002587, NM_016946, NM_000888, NM_000889, NM_016548, AK056227, NM_015981, NM_000617, NM_001725, NM_002662, NM_012064, NM_002866, NM_012449, NM_173596, NM_007357, AK024204, NM_000245, NM_001903, NM_194293, AK128844, BC038359, NM_003273, NM_005981, NM_003271, NM_004512, NM_003277, NM_015385, NM_153368, NM_000960, NM_032510, NM_015193, BX647327, NM_00039…	1036	2203	12782	1.12009	1	0.583176	48.4341
GOTERM_CC_FAT	GO:0005887~integral to plasma membrane	99	6.44531	0.428672	NM_152219, NM_016557, NM_000066, NM_018849, NM_002587, NM_000574, NM_000888, NM_000889, NM_000410, NM_006672, NM_016548, NM_005284, NM_000916, AL162054, AK056227, NM_020526, NM_005281, NM_001725, NM_012064, NM_005684, NM_003999, NM_000084, NM_012449, NM_004476, BQ682674, NM_005925, NM_001532, NM_000245, BC038359, NM_003273, NM_005981, NM_003271, NM_004512, NM_015385, NM_002001, NM_001569, NM_1526…	1036	1188	12782	1.02815	1	0.917099	99.9696
GOTERM_CC_FAT	GO:0031226~intrinsic to plasma membrane	101	6.57552	0.433703	NM_152219, NM_016557, NM_007053, NM_000066, NM_018849, NM_002587, NM_000574, NM_000888, NM_000889, NM_000410, NM_006672, NM_016548, NM_005284, NM_000916, AL162054, AK056227, NM_020526, NM_005281, NM_001725, NM_012064, NM_005684, NM_003999, NM_000084, NM_012449, NM_004476, BQ682674, NM_005925, NM_001532, NM_000245, BC038359, NM_003273, NM_004512, NM_005981, NM_003271, NM_015385, NM_002001, NM_0015…	1036	1215	12782	1.02561	1	0.916806	99.9732
Annotation Cluster 123	Enrichment Score: 0.6842775789406133
Category	Term	Count	%	PValue	Genes	List Total	Pop Hits	Pop Total	Fold Enrichment	Bonferroni	Benjamini	FDR
GOTERM_BP_FAT	GO:0008366~axon ensheathment	7	0.455729	0.122315	NM_000533, NM_001769, NM_000530, NM_000520, NM_004448, NM_181538, NM_020956	1101	42	13528	2.04784	1	0.871454	90.8164
GOTERM_BP_FAT	GO:0007272~ensheathment of neurons	7	0.455729	0.122315	NM_000533, NM_001769, NM_000530, NM_000520, NM_004448, NM_181538, NM_020956	1101	42	13528	2.04784	1	0.871454	90.8164
GOTERM_BP_FAT	GO:0019228~regulation of action potential in neuron	8	0.520833	0.146205	NM_000533, NM_014191, NM_001769, NM_000530, NM_000520, NM_004448, NM_181538, NM_020956	1101	54	13528	1.8203	1	0.892773	94.4579
GOTERM_BP_FAT	GO:0042391~regulation of membrane potential	15	0.976562	0.19988	NM_000332, NM_000533, NM_194293, NM_000530, NM_014191, NM_001769, NM_000520, NM_004448, NM_000636, NM_007308, NM_000675, NM_138578, NM_000751, NM_181538, NM_020956	1101	134	13528	1.37541	1	0.931527	98.3111
GOTERM_BP_FAT	GO:0001508~regulation of action potential	8	0.520833	0.315028	NM_000533, NM_014191, NM_001769, NM_000530, NM_000520, NM_004448, NM_181538, NM_020956	1101	68	13528	1.44553	1	0.966251	99.9017
GOTERM_CC_FAT	GO:0043209~myelin sheath	3	0.195312	0.315183	NM_000533, NM_004448, NM_181538	1036	14	12782	2.64382	1	0.866548	99.5815
GOTERM_BP_FAT	GO:0042552~myelination	5	0.325521	0.373641	NM_000533, NM_001769, NM_000520, NM_004448, NM_181538	1101	38	13528	1.61671	1	0.978382	99.9809
Annotation Cluster 124	Enrichment Score: 0.6806489877522791
Category	Term	Count	%	PValue	Genes	List Total	Pop Hits	Pop Total	Fold Enrichment	Bonferroni	Benjamini	FDR
UP_SEQ_FEATURE	repeat:Spectrin 4	5	0.325521	0.0716108	NM_025213, NM_033044, NM_001102, NM_001103, NM_007118	1462	21	19113	3.11266	1	0.998873	74.4261
INTERPRO	IPR002017:Spectrin repeat	5	0.325521	0.0816771	NM_025213, NM_033044, NM_001102, NM_001103, NM_007118	1333	21	16659	2.97557	1	0.998197	76.7461
UP_SEQ_FEATURE	repeat:Spectrin 3	5	0.325521	0.0824552	NM_025213, NM_033044, NM_001102, NM_001103, NM_007118	1462	22	19113	2.97118	1	0.999325	79.3865
UP_SEQ_FEATURE	repeat:Spectrin 2	5	0.325521	0.13303	NM_025213, NM_033044, NM_001102, NM_001103, NM_007118	1462	26	19113	2.51407	1	0.999943	92.7176
UP_SEQ_FEATURE	repeat:Spectrin 1	5	0.325521	0.13303	NM_025213, NM_033044, NM_001102, NM_001103, NM_007118	1462	26	19113	2.51407	1	0.999943	92.7176
UP_SEQ_FEATURE	domain:Actin-binding	4	0.260417	0.193329	NM_025213, NM_033044, NM_001102, NM_001103	1462	20	19113	2.61464	1	0.999976	98.0603
INTERPRO	IPR018159:Spectrin/alpha-actinin	5	0.325521	0.232883	NM_025213, NM_033044, NM_001102, NM_001103, NM_007118	1333	31	16659	2.01571	1	0.998903	98.9312
SMART	SM00150:SPEC	5	0.325521	0.247162	NM_025213, NM_033044, NM_001102, NM_001103, NM_007118	746	31	9079	1.96294	1	0.942966	97.9168
INTERPRO	IPR001589:Actinin-type, actin-binding, conserved site	4	0.260417	0.277787	NM_025213, NM_033044, NM_001102, NM_001103	1333	23	16659	2.17346	1	0.99943	99.6195
UP_SEQ_FEATURE	domain:CH 2	4	0.260417	0.341169	NM_025213, NM_033044, NM_001102, NM_001103	1462	27	19113	1.93677	1	0.999999	99.9528
UP_SEQ_FEATURE	domain:CH 1	4	0.260417	0.341169	NM_025213, NM_033044, NM_001102, NM_001103	1462	27	19113	1.93677	1	0.999999	99.9528
INTERPRO	IPR001715:Calponin-like actin-binding	6	0.390625	0.668015	NM_025213, NM_033044, NM_032773, AL832425, NM_001102, NM_001103	1333	70	16659	1.0712	1	0.999998	100
SMART	SM00033:CH	6	0.390625	0.691053	NM_025213, NM_033044, NM_032773, AL832425, NM_001102, NM_001103	746	70	9079	1.04316	1	0.993902	100
Annotation Cluster 125	Enrichment Score: 0.6728473706360962
Category	Term	Count	%	PValue	Genes	List Total	Pop Hits	Pop Total	Fold Enrichment	Bonferroni	Benjamini	FDR
SP_PIR_KEYWORDS	gap junction	5	0.325521	0.117545	NM_012064, NM_000166, NM_152219, NM_153368, NM_181538	1463	25	19235	2.62953	1	0.664482	84.5724
GOTERM_CC_FAT	GO:0005921~gap junction	5	0.325521	0.20441	NM_012064, NM_000166, NM_152219, NM_153368, NM_181538	1036	29	12782	2.12721	1	0.823638	96.3394
INTERPRO	IPR019570:Gap junction protein, cysteine-rich domain	4	0.260417	0.211748	NM_000166, NM_152219, NM_153368, NM_181538	1333	20	16659	2.49947	1	0.998825	98.298
INTERPRO	IPR000500:Connexins	4	0.260417	0.211748	NM_000166, NM_152219, NM_153368, NM_181538	1333	20	16659	2.49947	1	0.998825	98.298
INTERPRO	IPR013092:Connexin, N-terminal	4	0.260417	0.233426	NM_000166, NM_152219, NM_153368, NM_181538	1333	21	16659	2.38045	1	0.998822	98.9441
INTERPRO	IPR017990:Connexin, conserved site	4	0.260417	0.233426	NM_000166, NM_152219, NM_153368, NM_181538	1333	21	16659	2.38045	1	0.998822	98.9441
INTERPRO	IPR017991:Connexin region	4	0.260417	0.233426	NM_000166, NM_152219, NM_153368, NM_181538	1333	21	16659	2.38045	1	0.998822	98.9441
SMART	SM00037:CNX	4	0.260417	0.245403	NM_000166, NM_152219, NM_153368, NM_181538	746	21	9079	2.31814	1	0.946423	97.8494
GOTERM_CC_FAT	GO:0005922~connexon complex	4	0.260417	0.261636	NM_000166, NM_152219, NM_153368, NM_181538	1036	22	12782	2.24324	1	0.872466	98.7565
Annotation Cluster 126	Enrichment Score: 0.6690466639387377
Category	Term	Count	%	PValue	Genes	List Total	Pop Hits	Pop Total	Fold Enrichment	Bonferroni	Benjamini	FDR
GOTERM_BP_FAT	GO:0048333~mesodermal cell differentiation	3	0.195312	0.133296	NM_005900, NM_004235, NM_033131	1101	8	13528	4.60763	1	0.88592	92.7063
GOTERM_BP_FAT	GO:0001710~mesodermal cell fate commitment	3	0.195312	0.133296	NM_005900, NM_004235, NM_033131	1101	8	13528	4.60763	1	0.88592	92.7063
GOTERM_BP_FAT	GO:0007498~mesoderm development	10	0.651042	0.145056	NM_033044, NM_006060, NM_145260, NM_212472, NM_003376, NM_005900, BC058855, NM_005901, NM_139355, NM_004235, NM_033131	1101	74	13528	1.66041	1	0.893663	94.3198
GOTERM_BP_FAT	GO:0001707~mesoderm formation	6	0.390625	0.164711	NM_033044, NM_212472, NM_005900, NM_005901, NM_004235, NM_033131	1101	36	13528	2.04784	1	0.909777	96.2889
GOTERM_BP_FAT	GO:0048332~mesoderm morphogenesis	6	0.390625	0.192892	NM_033044, NM_212472, NM_005900, NM_005901, NM_004235, NM_033131	1101	38	13528	1.94005	1	0.92869	98.0198
GOTERM_BP_FAT	GO:0001704~formation of primary germ layer	6	0.390625	0.222612	NM_033044, NM_212472, NM_005900, NM_005901, NM_004235, NM_033131	1101	40	13528	1.84305	1	0.94378	99.0034
GOTERM_BP_FAT	GO:0007369~gastrulation	8	0.520833	0.341948	NM_033044, NM_003443, NM_212472, NM_003713, NM_005900, NM_005901, NM_004235, NM_033131	1101	70	13528	1.40423	1	0.972173	99.9528
GOTERM_BP_FAT	GO:0048729~tissue morphogenesis	14	0.911458	0.712714	NM_000152, NM_033044, NM_018488, NM_003280, Z74615, NM_002009, NM_004350, NM_033131, NM_212472, NM_005900, NM_005901, NM_003072, NM_004235, NM_020859	1101	180	13528	0.955656	1	0.998729	100
Annotation Cluster 127	Enrichment Score: 0.6639458434748943
Category	Term	Count	%	PValue	Genes	List Total	Pop Hits	Pop Total	Fold Enrichment	Bonferroni	Benjamini	FDR
GOTERM_MF_FAT	GO:0008092~cytoskeletal protein binding	49	3.1901	0.150786	NM_016140, NM_025213, NM_003280, NM_002018, NM_022489, NM_031475, NM_022575, NM_024101, AB028952, NM_032119, NM_014396, NM_015460, NM_014945, NM_007308, NM_017672, NM_032041, NM_183236, NM_005186, NM_005766, NM_002859, NM_138621, NM_001903, NM_033044, NM_018967, NM_194293, NM_202470, BC006173, NM_015385, NM_003275, NM_006366, AL137543, NM_004945, NM_002829, NM_020859, NM_000259, NM_005165, NM_033…	1064	504	12983	1.18631	1	0.953101	93.0175
GOTERM_MF_FAT	GO:0003779~actin binding	33	2.14844	0.161775	NM_025213, NM_033044, NM_194293, NM_018967, NM_003280, NM_002018, NM_202470, BC006173, NM_022489, NM_015385, NM_031475, NM_003275, NM_022575, NM_024101, AB028952, NM_006366, AL137543, NM_020859, NM_015460, NM_014945, NM_000259, NM_033328, NM_015059, NM_015888, NM_021149, NM_003088, NM_017672, NM_032041, NM_001102, NM_001103, NM_018842, NM_033393, NM_022648, NM_006044	1064	326	12983	1.23518	1	0.957744	94.352
SP_PIR_KEYWORDS	actin-binding	21	1.36719	0.417725	NM_025213, NM_033044, NM_194293, NM_018967, NM_015460, NM_000259, NM_002018, NM_033328, BC006173, NM_022489, NM_021149, NM_003088, NM_031475, NM_003275, NM_001102, NM_001103, AB028952, NM_018842, AL137543, NM_022648, NM_006044, NM_020859	1463	247	19235	1.11782	1	0.911632	99.9691
Annotation Cluster 128	Enrichment Score: 0.6634986925763802
Category	Term	Count	%	PValue	Genes	List Total	Pop Hits	Pop Total	Fold Enrichment	Bonferroni	Benjamini	FDR
BIOCARTA	h_her2Pathway:Role of ERBB2 in Signal Transduction and Oncology	7	0.455729	0.0121432	NM_004448, NM_005235, NM_002745, NM_002746, NM_183001, AK024204, NM_002086, NM_000125	141	21	1437	3.39716	0.931137	0.931137	14.3934
BIOCARTA	h_integrinPathway:Integrin Signaling Pathway	9	0.585938	0.0134702	NM_198679, NM_005186, NM_001103, NM_002745, NM_002746, NM_022648, NM_183001, NM_002086, NM_002859	141	34	1437	2.69775	0.948697	0.773499	15.8447
BIOCARTA	h_metPathway:Signaling of Hepatocyte Growth Factor Receptor	9	0.585938	0.0134702	NM_000245, NM_007181, NM_000601, NM_198679, NM_004103, NM_002745, NM_002746, NM_002086, NM_002859	141	34	1437	2.69775	0.948697	0.773499	15.8447
BIOCARTA	h_ghPathway:Growth Hormone Signaling Pathway	7	0.455729	0.0153864	NM_000163, NM_002737, NM_002746, NM_183001, NM_003745, NM_002086, NM_002660	141	22	1437	3.24275	0.966486	0.677591	17.9004
BIOCARTA	h_epoPathway:EPO Signaling Pathway	6	0.390625	0.0246503	NM_000799, NM_002746, NM_005252, NM_183001, NM_002086, NM_002660	141	18	1437	3.39716	0.995772	0.664863	27.2021
BIOCARTA	h_erk5Pathway:Role of Erk5 in Neuronal Survival	5	0.325521	0.0307096	NM_002745, NM_002746, NM_183001, NM_002086, NM_002660	141	13	1437	3.9198	0.99892	0.679692	32.7499
BIOCARTA	h_pyk2Pathway:Links between Pyk2 and Map Kinases	7	0.455729	0.0342911	NM_002737, NM_004103, NM_002745, NM_002746, NM_183001, NM_002086, NM_002660	141	26	1437	2.74386	0.99952	0.664337	35.8432
BIOCARTA	h_HBxPathway:Calcium Signaling by HBx of Hepatitis B virus	4	0.260417	0.0351458	NM_004103, NM_183001, NM_002086, NM_006402	141	8	1437	5.09574	0.999605	0.624475	36.5617
BIOCARTA	h_TPOPathway:TPO Signaling Pathway	6	0.390625	0.0380612	NM_002737, NM_002746, NM_005252, NM_183001, NM_002086, NM_002660	141	20	1437	3.05745	0.999796	0.611025	38.9572
BIOCARTA	h_vegfPathway:VEGF, Hypoxia, and Angiogenesis	5	0.325521	0.0503096	NM_002737, NM_003376, BC058855, NM_183001, NM_002660, NM_002859	141	15	1437	3.39716	0.999988	0.677116	48.1388
BIOCARTA	h_tffPathway:Trefoil Factors Initiate Mucosal Healing	6	0.390625	0.0552117	NM_000163, NM_004448, NM_002745, NM_002746, NM_183001, NM_002086	141	22	1437	2.7795	0.999996	0.677201	51.4429
BIOCARTA	h_biopeptidesPathway:Bioactive Peptide Induced Signaling Pathway	7	0.455729	0.0640523	NM_002737, NM_004103, NM_002745, NM_002746, NM_183001, NM_002086, NM_002660	141	30	1437	2.37801	0.999999	0.701227	56.9158
BIOCARTA	h_fcer1Pathway:Fc Epsilon Receptor I Signaling in Mast Cells	7	0.455729	0.0640523	NM_002001, NM_002745, NM_002746, NM_005252, NM_183001, NM_002086, NM_002660	141	30	1437	2.37801	0.999999	0.701227	56.9158
BIOCARTA	h_cxcr4Pathway:CXCR4 Signaling Pathway	6	0.390625	0.0652189	NM_002737, NM_004103, NM_002745, NM_002746, NM_002660, NM_002859	141	23	1437	2.65865	1	0.678948	57.5939
BIOCARTA	h_ngfPathway:Nerve growth factor pathway (NGF)	5	0.325521	0.0753622	NM_002746, NM_005252, NM_183001, NM_002086, NM_002660	141	17	1437	2.9975	1	0.706438	63.0889
BIOCARTA	h_ionPathway:Ion Channel and Phorbal Esters Signaling Pathway	3	0.195312	0.0774331	NM_002737, NM_004103, NM_002660	141	5	1437	6.11489	1	0.691703	64.1267
KEGG_PATHWAY	hsa04012:ErbB signaling pathway	13	0.846354	0.0830371	NM_002467, NM_004448, NM_015981, NM_002745, NM_005235, NM_002746, NM_000389, NM_183001, NM_002086, NM_005026, NM_002737, NM_006939, NM_002660, AK024204	454	87	5085	1.67363	1	0.477133	65.8559
BIOCARTA	h_trkaPathway:Trka Receptor Signaling Pathway	4	0.260417	0.0834116	NM_002737, NM_183001, NM_002086, NM_002660	141	11	1437	3.706	1	0.696428	66.974
BIOCARTA	h_pdgfPathway:PDGF Signaling Pathway	6	0.390625	0.0880689	NM_002737, NM_002746, NM_005252, NM_183001, NM_002086, NM_002660	141	25	1437	2.44596	1	0.695058	69.0461
BIOCARTA	h_il2rbPathway:IL-2 Receptor Beta Chain in T cell Activation	7	0.455729	0.093984	NM_002746, NM_000043, NM_005252, NM_183001, NM_003745, NM_002086, NM_138578	141	33	1437	2.16183	1	0.699056	71.5052
BIOCARTA	h_bcrPathway:BCR Signaling Pathway	6	0.390625	0.100873	NM_002737, NM_002746, NM_005252, NM_183001, NM_002086, NM_002660	141	26	1437	2.35188	1	0.70642	74.1417
BIOCARTA	h_egfPathway:EGF Signaling Pathway	6	0.390625	0.100873	NM_002737, NM_002746, NM_005252, NM_183001, NM_002086, NM_002660	141	26	1437	2.35188	1	0.70642	74.1417
KEGG_PATHWAY	hsa05214:Glioma	10	0.651042	0.104036	NM_005026, NM_002737, NM_015981, NM_002745, NM_000389, NM_002746, NM_183001, NM_002086, NM_002660, NM_006939	454	63	5085	1.77785	1	0.495791	74.379
BIOCARTA	h_At1rPathway:Angiotensin II mediated activation of JNK Pathway via Pyk2 dependent signaling	6	0.390625	0.114558	NM_002737, NM_004103, NM_002745, NM_002746, NM_183001, NM_002086	141	27	1437	2.26478	1	0.73612	78.7247
BIOCARTA	h_cdMacPathway:Cadmium induces DNA synthesis and proliferation in macrophages	4	0.260417	0.125418	NM_002737, NM_002745, NM_002746, NM_005252	141	13	1437	3.13584	1	0.752791	81.8155
BIOCARTA	h_Ccr5Pathway:Pertussis toxin-insensitive CCR5 Signaling in Macrophage	4	0.260417	0.148762	NM_002737, NM_004103, NM_005252, NM_002660	141	14	1437	2.91185	1	0.798772	87.1103
BIOCARTA	h_il3Pathway:IL 3 signaling pathway	4	0.260417	0.148762	NM_002746, NM_005252, NM_183001, NM_002086	141	14	1437	2.91185	1	0.798772	87.1103
BIOCARTA	h_spryPathway:Sprouty regulation of tyrosine kinase signals	4	0.260417	0.173375	NM_002745, NM_002746, NM_183001, NM_002086	141	15	1437	2.71773	1	0.836833	91.1252
KEGG_PATHWAY	hsa05213:Endometrial cancer	8	0.520833	0.176485	NM_005026, NM_001903, NM_002467, NM_004448, NM_002745, NM_002746, NM_002086, NM_006939	454	52	5085	1.72314	1	0.605856	90.9912
KEGG_PATHWAY	hsa04320:Dorso-ventral axis formation	5	0.325521	0.178084	NM_005239, NM_002745, NM_002746, NM_002086, NM_006939	454	25	5085	2.24009	1	0.600223	91.2056
KEGG_PATHWAY	hsa05223:Non-small cell lung cancer	8	0.520833	0.201655	NM_005026, NM_002737, NM_004448, NM_002745, NM_002746, NM_002086, NM_002660, NM_006939	454	54	5085	1.65932	1	0.591828	93.8686
KEGG_PATHWAY	hsa04650:Natural killer cell mediated cytotoxicity	16	1.04167	0.202692	NM_004103, NM_002745, NM_002746, NM_000043, NM_183001, NM_002127, NM_014266, NM_002086, NM_005052, NM_003810, NM_005026, NM_002737, NM_021268, NM_005565, NM_002660, NM_006939	454	133	5085	1.34742	1	0.586238	93.9666
KEGG_PATHWAY	hsa05210:Colorectal cancer	11	0.716146	0.211792	NM_000245, NM_005052, NM_005026, NM_002467, BC071181, NM_002745, NM_002746, NM_005252, NM_005901, NM_002086, NM_006939	454	84	5085	1.46672	1	0.596776	94.7668
KEGG_PATHWAY	hsa05220:Chronic myeloid leukemia	10	0.651042	0.221239	NM_005026, NM_002467, BC071181, NM_002745, NM_000389, NM_002746, NM_183001, NM_002086, NM_006939, NM_138578	454	75	5085	1.49339	1	0.593114	95.4933
BIOCARTA	h_tcrPathway:T Cell Receptor Signaling Pathway	6	0.390625	0.231104	NM_002737, NM_002746, NM_005252, NM_183001, NM_002086, NM_002660	141	34	1437	1.7985	1	0.890692	96.4663
BIOCARTA	h_crebPathway:Transcription factor CREB and its extracellular signals	4	0.260417	0.252679	NM_002737, NM_002745, NM_002746, NM_002086	141	18	1437	2.26478	1	0.90581	97.5396
BIOCARTA	h_igf1rPathway:Multiple antiapoptotic pathways from IGF-1R signaling lead to BAD phosphorylation	4	0.260417	0.252679	NM_002745, NM_002746, NM_183001, NM_002086	141	18	1437	2.26478	1	0.90581	97.5396
KEGG_PATHWAY	hsa05221:Acute myeloid leukemia	8	0.520833	0.255677	NM_005026, NM_002467, NM_006006, NM_002648, NM_002745, NM_002746, NM_002086, NM_006939	454	58	5085	1.54489	1	0.633572	97.4275
KEGG_PATHWAY	hsa04664:Fc epsilon RI signaling pathway	10	0.651042	0.256471	NM_005052, NM_005026, NM_002737, NM_002001, NM_002745, NM_005565, NM_002746, NM_002086, NM_002660, NM_006939	454	78	5085	1.43595	1	0.62176	97.4612
BIOCARTA	h_igf1Pathway:IGF-1 Signaling Pathway	4	0.260417	0.280262	NM_002746, NM_005252, NM_183001, NM_002086	141	19	1437	2.14558	1	0.916551	98.4751
BIOCARTA	h_il6Pathway:IL 6 signaling pathway	4	0.260417	0.280262	NM_002746, NM_005252, NM_183001, NM_002086	141	19	1437	2.14558	1	0.916551	98.4751
BIOCARTA	h_insulinPathway:Insulin Signaling Pathway	4	0.260417	0.280262	NM_002746, NM_005252, NM_183001, NM_002086	141	19	1437	2.14558	1	0.916551	98.4751
KEGG_PATHWAY	hsa05211:Renal cell carcinoma	9	0.585938	0.282913	NM_000245, NM_005026, NM_000601, NM_198679, NM_003376, NM_002745, NM_002746, BC058855, NM_002086, NM_006939	454	70	5085	1.44006	1	0.65775	98.3794
SP_PIR_KEYWORDS	serine/threonine-specific protein kinase	7	0.455729	0.304139	NM_002737, NM_002648, NM_004196, NM_002745, NM_002376, NM_002746, NM_004635	1463	60	19235	1.53389	1	0.864103	99.5571
BIOCARTA	h_erkPathway:Erk1/Erk2 Mapk Signaling pathway	5	0.325521	0.31079	AF087989, NM_002745, NM_002746, NM_183001, NM_002086	141	29	1437	1.75715	1	0.927884	99.1213
KEGG_PATHWAY	hsa05219:Bladder cancer	6	0.390625	0.31799	NM_002467, NM_003376, NM_004448, NM_002745, NM_000389, NM_002746, BC058855	454	42	5085	1.60006	1	0.696624	99.1297
BIOCARTA	h_gpcrPathway:Signaling Pathway from G-Protein Families	4	0.260417	0.336063	NM_002737, NM_002746, NM_005252, NM_002660	141	21	1437	1.94124	1	0.933996	99.4537
BIOCARTA	h_il2Pathway:IL 2 signaling pathway	4	0.260417	0.336063	NM_002746, NM_005252, NM_183001, NM_002086	141	21	1437	1.94124	1	0.933996	99.4537
KEGG_PATHWAY	hsa04370:VEGF signaling pathway	9	0.585938	0.351099	NM_005052, NM_005026, NM_002737, NM_003376, NM_002745, NM_002746, BC058855, NM_004635, NM_002660, NM_002859	454	75	5085	1.34405	1	0.722988	99.5303
BBID	54.T-cell_anergy	3	0.195312	0.357267	NM_002745, NM_002746, NM_002660	38	12	358	2.35526	1	0.999053	98.8618
BIOCARTA	h_ecmPathway:Erk and PI-3 Kinase Are Necessary for Collagen Binding in Corneal Epithelia	4	0.260417	0.363968	NM_002745, NM_002746, NM_183001, NM_002859	141	22	1437	1.853	1	0.945778	99.6836
BIOCARTA	h_ptenPathway:PTEN dependent cell cycle arrest and apoptosis	4	0.260417	0.363968	NM_002745, NM_002746, NM_183001, NM_002086	141	22	1437	1.853	1	0.945778	99.6836
BIOCARTA	h_mapkPathway:MAPKinase Signaling Pathway	10	0.651042	0.37577	NM_007181, NM_014247, NM_004579, BC071181, NM_002745, NM_002746, NM_005252, NM_183001, NM_004635, NM_002086	141	80	1437	1.27394	1	0.943113	99.7507
GOTERM_BP_FAT	GO:0007173~epidermal growth factor receptor signaling pathway	4	0.260417	0.400889	NM_004103, NM_001981, NM_183001, NM_002086	1101	28	13528	1.75529	1	0.982348	99.9915
BIOCARTA	h_cardiacegfPathway:Role of EGF Receptor Transactivation by GPCRs in Cardiac Hypertrophy	3	0.195312	0.402563	NM_002737, NM_005252, NM_002660	141	14	1437	2.18389	1	0.948627	99.8573
KEGG_PATHWAY	hsa04930:Type II diabetes mellitus	6	0.390625	0.409343	NM_005026, NM_003604, NM_000720, NM_002745, NM_002746, NM_003745	454	47	5085	1.42984	1	0.750113	99.8536
BIOCARTA	h_eif4Pathway:Regulation of eIF4e and p70 S6 Kinase	4	0.260417	0.419113	NM_000163, NM_002737, NM_002745, NM_002746	141	24	1437	1.69858	1	0.952654	99.9002
KEGG_PATHWAY	hsa05218:Melanoma	8	0.520833	0.4484	NM_000245, AA461028, NM_005026, NM_000601, NM_002009, NM_002745, NM_000389, NM_002746	454	71	5085	1.26202	1	0.782162	99.9373
KEGG_PATHWAY	hsa04666:Fc gamma R-mediated phagocytosis	10	0.651042	0.475279	NM_016733, NM_005026, NM_002737, NM_003713, NM_002745, NM_000377, NM_002746, NM_004945, NM_002660, NM_002662	454	95	5085	1.17899	1	0.786918	99.9663
KEGG_PATHWAY	hsa04960:Aldosterone-regulated sodium reabsorption	5	0.325521	0.502804	NM_005026, NM_003604, NM_002737, NM_002745, NM_002746	454	41	5085	1.36591	1	0.804731	99.9827
BIOCARTA	h_keratinocytePathway:Keratinocyte Differentiation	5	0.325521	0.5156	NM_002737, AF087989, NM_002745, NM_002746, NM_000043	141	38	1437	1.34099	1	0.977167	99.9901
KEGG_PATHWAY	hsa04722:Neurotrophin signaling pathway	12	0.78125	0.552983	NM_005026, NM_003604, NM_198679, NM_006179, NM_015981, NM_002745, NM_002746, NM_183001, NM_002086, NM_002660, NM_001569, NM_006939	454	124	5085	1.08391	1	0.826357	99.9954
BIOCARTA	h_gleevecpathway:Inhibition of Cellular Proliferation by Gleevec	3	0.195312	0.566422	NM_002746, NM_005252, NM_002086	141	19	1437	1.60918	1	0.982871	99.9976
BIOCARTA	h_sppaPathway:Aspirin Blocks Signaling Pathway Involved in Platelet Activation	3	0.195312	0.566422	NM_002737, NM_002745, NM_002746	141	19	1437	1.60918	1	0.982871	99.9976
BIOCARTA	h_CCR3Pathway:CCR3 signaling in Eosinophils	3	0.195312	0.622393	NM_002737, NM_002745, NM_002746	141	21	1437	1.45593	1	0.988244	99.9996
KEGG_PATHWAY	hsa04912:GnRH signaling pathway	9	0.585938	0.655731	NM_002737, NM_004103, NM_000720, NM_015981, NM_002745, NM_002746, NM_002086, NM_002662, NM_006939	454	98	5085	1.02861	1	0.885529	99.9998
KEGG_PATHWAY	hsa04662:B cell receptor signaling pathway	7	0.455729	0.669447	NM_005052, NM_005026, NM_002745, NM_002746, NM_005252, NM_002086, NM_006939	454	75	5085	1.04537	1	0.892027	99.9999
BIOCARTA	h_edg1Pathway:Phospholipids as signalling intermediaries	3	0.195312	0.672668	NM_002737, NM_002745, NM_002746	141	23	1437	1.32932	1	0.991734	99.9999
KEGG_PATHWAY	hsa04270:Vascular smooth muscle contraction	10	0.651042	0.677623	NM_002737, AF208541, NM_005854, NM_000720, NM_002745, NM_002746, NM_000675, NM_000856, NM_000778, NM_000960	454	112	5085	1.00004	1	0.894814	99.9999
KEGG_PATHWAY	hsa05215:Prostate cancer	8	0.520833	0.691156	NM_005026, NM_000348, NM_004448, NM_002745, NM_000389, NM_002746, NM_002086, NM_006939	454	89	5085	1.00678	1	0.898596	100
BIOCARTA	h_RacCycDPathway:Influence of Ras and Rho proteins on G1 to S Transition	3	0.195312	0.695719	NM_002745, NM_000389, NM_002746	141	24	1437	1.27394	1	0.993335	100
KEGG_PATHWAY	hsa05216:Thyroid cancer	3	0.195312	0.74456	NM_002467, NM_002745, NM_002746	454	29	5085	1.15867	1	0.918085	100
BIOCARTA	h_agrPathway:Agrin in Postsynaptic Differentiation	3	0.195312	0.75696	NM_002745, NM_002746, NM_002859	141	27	1437	1.13239	1	0.996775	100
KEGG_PATHWAY	hsa04660:T cell receptor signaling pathway	9	0.585938	0.758785	NM_005026, NM_003215, NM_002745, NM_005565, NM_002746, NM_005252, NM_002086, NM_002660, NM_006939	454	108	5085	0.93337	1	0.922462	100
GOTERM_BP_FAT	GO:0007265~Ras protein signal transduction	8	0.520833	0.760195	AK091592, NM_002745, NM_002746, NM_004040, NM_183001, NM_004635, NM_002086, NM_002662	1101	105	13528	0.936153	1	0.99933	100
KEGG_PATHWAY	hsa04150:mTOR signaling pathway	4	0.260417	0.854725	NM_005026, NM_003376, NM_002745, NM_002746, BC058855	454	52	5085	0.861572	1	0.958929	100
KEGG_PATHWAY	hsa04730:Long-term depression	5	0.325521	0.875051	NM_002716, NM_002737, NM_002745, NM_002746, NM_000856	454	69	5085	0.811626	1	0.965016	100
KEGG_PATHWAY	hsa04540:Gap junction	6	0.390625	0.908725	NM_002737, NM_002745, NM_002746, NM_002086, NM_006939, NM_000856	454	89	5085	0.755086	1	0.973734	100
KEGG_PATHWAY	hsa04114:Oocyte meiosis	7	0.455729	0.935984	NM_006244, NM_002716, NM_012177, NM_015981, NM_002745, NM_002746, NM_148674	454	110	5085	0.712755	1	0.983081	100
KEGG_PATHWAY	hsa04916:Melanogenesis	6	0.390625	0.94827	NM_002737, NM_015981, NM_002745, NM_002746, NM_033131, X03072	454	99	5085	0.678815	1	0.986791	100
KEGG_PATHWAY	hsa04720:Long-term potentiation	4	0.260417	0.949394	NM_002737, NM_015981, NM_002745, NM_002746	454	68	5085	0.658849	1	0.986769	100
KEGG_PATHWAY	hsa04914:Progesterone-mediated oocyte maturation	4	0.260417	0.986048	NM_005026, NM_002745, NM_002746, NM_016263	454	86	5085	0.520951	1	0.996809	100
Annotation Cluster 129	Enrichment Score: 0.661079748265179
Category	Term	Count	%	PValue	Genes	List Total	Pop Hits	Pop Total	Fold Enrichment	Bonferroni	Benjamini	FDR
GOTERM_MF_FAT	GO:0031072~heat shock protein binding	11	0.716146	0.078544	NM_152686, NM_016306, NM_004117, NM_004448, NM_005147, NM_005528, NM_003315, NM_012266, NM_005255, NM_006044, NM_007308	1064	74	12983	1.81382	1	0.940058	73.6092
INTERPRO	IPR003095:Heat shock protein DnaJ	5	0.325521	0.12038	NM_152686, NM_016306, NM_005147, NM_005528, NM_012266	1333	24	16659	2.60362	1	0.996377	88.8736
INTERPRO	IPR002939:Chaperone DnaJ, C-terminal	3	0.195312	0.158147	NM_016306, NM_005147, NM_012266	1333	9	16659	4.16579	1	0.997859	94.7511
UP_SEQ_FEATURE	domain:J	7	0.455729	0.168784	NM_152686, NM_016306, NM_005147, NM_005528, NM_003315, NM_012266, NM_005255	1462	49	19113	1.8676	1	0.999976	96.6378
INTERPRO	IPR001623:Heat shock protein DnaJ, N-terminal	7	0.455729	0.182345	NM_152686, NM_016306, NM_005147, NM_005528, NM_003315, NM_012266, NM_005255	1333	48	16659	1.82253	1	0.998276	96.8141
INTERPRO	IPR018253:Heat shock protein DnaJ, conserved site	7	0.455729	0.19478	NM_152686, NM_016306, NM_005147, NM_005528, NM_003315, NM_012266, NM_005255	1333	49	16659	1.78534	1	0.998381	97.5493
SMART	SM00271:DnaJ	7	0.455729	0.197669	NM_152686, NM_016306, NM_005147, NM_005528, NM_003315, NM_012266, NM_005255	746	48	9079	1.77483	1	0.945273	95.0364
INTERPRO	IPR015609:Molecular chaperone, heat shock protein, Hsp40, DnaJ	6	0.390625	0.227578	NM_152686, NM_016306, NM_005147, NM_005528, NM_003315, NM_012266	1333	41	16659	1.82888	1	0.998803	98.7974
GOTERM_BP_FAT	GO:0006457~protein folding	17	1.10677	0.366722	NM_016594, NM_004117, NM_005147, NM_004355, NM_005528, NM_005729, NM_032472, NM_006120, NM_000394, NM_152686, NM_020120, NM_016306, NM_139126, NM_003315, NM_019891, NM_012266, NM_003977	1101	177	13528	1.18011	1	0.977379	99.9766
GOTERM_MF_FAT	GO:0051082~unfolded protein binding	11	0.716146	0.469695	NM_000394, NM_003119, NM_152686, NM_020120, NM_016306, NM_005147, NM_003190, NM_005528, NM_019891, NM_012266, NM_003977	1064	115	12983	1.16715	1	0.995729	99.9967
SP_PIR_KEYWORDS	Chaperone	11	0.716146	0.769844	NM_152686, NM_002893, NM_012460, NM_016306, NM_004117, NM_005147, NM_004355, NM_005528, NM_003315, NM_012266, NM_004045	1463	158	19235	0.915342	1	0.983911	100
Annotation Cluster 130	Enrichment Score: 0.6597011121017348
Category	Term	Count	%	PValue	Genes	List Total	Pop Hits	Pop Total	Fold Enrichment	Bonferroni	Benjamini	FDR
GOTERM_BP_FAT	GO:0010469~regulation of receptor activity	5	0.325521	0.0530697	NM_174936, NM_032527, NM_000447, NM_183001, NM_006044	1101	18	13528	3.41306	1	0.724469	63.1374
GOTERM_BP_FAT	GO:0007176~regulation of epidermal growth factor receptor activity	3	0.195312	0.347752	NM_032527, NM_000447, NM_183001	1101	15	13528	2.4574	1	0.973504	99.9599
GOTERM_BP_FAT	GO:0042058~regulation of epidermal growth factor receptor signaling pathway	3	0.195312	0.568565	NM_032527, NM_000447, NM_183001	1101	23	13528	1.60265	1	0.994317	100
Annotation Cluster 131	Enrichment Score: 0.6496130444219331
Category	Term	Count	%	PValue	Genes	List Total	Pop Hits	Pop Total	Fold Enrichment	Bonferroni	Benjamini	FDR
GOTERM_BP_FAT	GO:0042108~positive regulation of cytokine biosynthetic process	8	0.520833	0.0915404	NM_003263, NM_145659, BC033651, NM_002001, NM_001243, NM_009588, NM_005178, NM_025240	1101	48	13528	2.04784	1	0.836858	82.7443
GOTERM_BP_FAT	GO:0042534~regulation of tumor necrosis factor biosynthetic process	3	0.195312	0.192709	NM_003263, NM_001243, NM_005178	1101	10	13528	3.6861	1	0.929159	98.0115
GOTERM_BP_FAT	GO:0045078~positive regulation of interferon-gamma biosynthetic process	3	0.195312	0.223536	NM_145659, BC033651, NM_025240	1101	11	13528	3.351	1	0.94295	99.0249
GOTERM_BP_FAT	GO:0042035~regulation of cytokine biosynthetic process	9	0.585938	0.252009	NM_021805, NM_003263, NM_145659, BC033651, NM_002001, NM_001243, NM_009588, NM_005178, NM_025240	1101	74	13528	1.49437	1	0.949919	99.5078
GOTERM_BP_FAT	GO:0045072~regulation of interferon-gamma biosynthetic process	3	0.195312	0.285919	NM_145659, BC033651, NM_025240	1101	13	13528	2.83546	1	0.957693	99.7894
GOTERM_BP_FAT	GO:0032649~regulation of interferon-gamma production	4	0.260417	0.445452	NM_145659, BC033651, NM_005178, NM_025240	1101	30	13528	1.63827	1	0.986121	99.9979
Annotation Cluster 132	Enrichment Score: 0.6448969010874634
Category	Term	Count	%	PValue	Genes	List Total	Pop Hits	Pop Total	Fold Enrichment	Bonferroni	Benjamini	FDR
GOTERM_MF_FAT	GO:0030547~receptor inhibitor activity	3	0.195312	0.225887	NM_000577, NM_012275, AF061055	1064	11	12983	3.32784	1	0.971067	98.4543
GOTERM_MF_FAT	GO:0048019~receptor antagonist activity	3	0.195312	0.225887	NM_000577, NM_012275, AF061055	1064	11	12983	3.32784	1	0.971067	98.4543
GOTERM_MF_FAT	GO:0030545~receptor regulator activity	5	0.325521	0.227786	NM_000577, NM_012275, AF061055, NM_001103, NM_014234	1064	30	12983	2.03368	1	0.969823	98.5149
Annotation Cluster 133	Enrichment Score: 0.6437920027941313
Category	Term	Count	%	PValue	Genes	List Total	Pop Hits	Pop Total	Fold Enrichment	Bonferroni	Benjamini	FDR
GOTERM_BP_FAT	GO:0007389~pattern specification process	28	1.82292	0.140116	NM_000325, AK022877, NM_022740, NM_003376, BC071181, NM_002586, NM_033131, NM_006897, NM_002729, NM_020248, NM_006006, AK095266, NM_014213, NM_002500, NM_005631, NM_020859, X03072, NM_002146, NM_015193, NM_030661, NM_006492, AK094779, NM_152654, NM_004316, NM_005900, BC058855, NM_001554, NM_005901, NM_000447	1101	267	13528	1.28853	1	0.889651	93.6881
GOTERM_BP_FAT	GO:0009952~anterior/posterior pattern formation	15	0.976562	0.247586	NM_002146, NM_015193, NM_030661, NM_022740, BC071181, NM_033131, NM_006897, NM_020248, NM_002729, NM_006006, NM_014213, NM_005901, NM_000447, NM_002500, X03072	1101	140	13528	1.31647	1	0.948623	99.4517
GOTERM_BP_FAT	GO:0003002~regionalization	19	1.23698	0.337606	NM_002146, NM_015193, NM_030661, NM_022740, BC071181, NM_002586, NM_033131, NM_006897, AK094779, NM_020248, NM_002729, AK095266, NM_006006, NM_014213, NM_005901, NM_000447, NM_002500, NM_005631, X03072	1101	197	13528	1.18504	1	0.970817	99.9468
Annotation Cluster 134	Enrichment Score: 0.6437777820019056
Category	Term	Count	%	PValue	Genes	List Total	Pop Hits	Pop Total	Fold Enrichment	Bonferroni	Benjamini	FDR
GOTERM_CC_FAT	GO:0044433~cytoplasmic vesicle part	23	1.4974	0.0485555	NM_000601, NM_006539, NM_001769, NM_003376, NM_015981, AK128844, NM_003247, AK023303, NM_000934, NM_003254, NM_002866, NM_032041, NM_183236, NM_001102, NM_000787, NM_001103, NM_015627, AK125929, NM_000477, NM_001831, NM_000412, NM_003005, BC058855, NM_152338	1036	187	12782	1.51749	1	0.575189	51.3218
GOTERM_CC_FAT	GO:0031982~vesicle	61	3.97135	0.221036	NM_001063, NM_000601, NM_003494, NM_004104, NM_016146, NM_002394, NM_003247, NM_003254, NM_001163, NM_000787, NM_000477, NM_000412, NM_002189, NM_000410, NM_015466, NM_032411, NM_014396, NM_006539, NM_001769, NM_015460, NM_015981, NM_000377, NM_000617, NM_002662, NM_024117, NM_002866, AK127073, NM_032041, NM_024958, NM_183236, NM_015627, BC058855, NM_152338, NM_003376, NM_202470, AK128844, AK0255…	1036	670	12782	1.1233	1	0.833067	97.303
GOTERM_CC_FAT	GO:0030141~secretory granule	18	1.17188	0.288966	NM_001063, NM_000601, NM_001769, NM_015193, NM_003376, NM_003247, NM_000934, NM_003254, NM_183236, NM_001102, NM_000787, NM_001103, NM_000477, NM_000412, NM_001831, NM_003005, BC058855, NM_152338, NM_032411	1036	180	12782	1.23378	1	0.867701	99.2794
GOTERM_CC_FAT	GO:0031410~cytoplasmic vesicle	57	3.71094	0.296603	NM_001063, NM_000601, NM_003494, NM_004104, NM_016146, NM_002394, NM_003247, NM_003254, NM_001163, NM_000787, NM_000477, NM_000412, NM_002189, NM_000410, NM_015466, NM_032411, NM_014396, NM_006539, NM_001769, NM_015460, NM_015981, NM_000617, NM_024117, NM_002866, AK127073, NM_032041, NM_024958, NM_183236, NM_015627, BC058855, NM_152338, NM_003376, NM_202470, AK128844, AK025584, NM_181509, NM_0005…	1036	642	12782	1.09542	1	0.863989	99.3836
GOTERM_CC_FAT	GO:0031988~membrane-bounded vesicle	50	3.25521	0.344921	NM_001063, NM_000601, NM_004104, NM_016146, NM_002394, NM_003247, NM_003254, NM_001163, NM_000787, NM_000477, NM_000412, NM_015466, NM_032411, NM_014396, NM_006539, NM_001769, NM_015460, NM_015981, NM_000377, NM_024117, NM_002866, AK127073, NM_032041, NM_024958, NM_183236, NM_015627, BC058855, NM_152338, NM_003376, NM_202470, AK128844, AK025584, NM_002567, AB011131, NM_005803, NM_015193, NM_00303…	1036	568	12782	1.08608	1	0.892173	99.7798
GOTERM_CC_FAT	GO:0016023~cytoplasmic membrane-bounded vesicle	47	3.0599	0.432402	NM_001063, NM_000601, NM_004104, NM_016146, NM_002394, NM_003247, NM_003254, NM_001163, NM_000787, NM_000477, NM_000412, NM_015466, NM_032411, NM_014396, NM_006539, NM_001769, NM_015460, NM_015981, NM_024117, NM_002866, AK127073, NM_024958, NM_032041, NM_183236, NM_015627, NM_152338, BC058855, NM_202470, NM_003376, AK128844, AK025584, NM_002567, AB011131, NM_015193, NM_005803, NM_003038, NM_00469…	1036	550	12782	1.05432	1	0.917727	99.9723
Annotation Cluster 135	Enrichment Score: 0.6424620765321831
Category	Term	Count	%	PValue	Genes	List Total	Pop Hits	Pop Total	Fold Enrichment	Bonferroni	Benjamini	FDR
SP_PIR_KEYWORDS	Growth factor binding	4	0.260417	0.116874	NM_000597, NM_000596, NM_002775, NM_001554	1463	16	19235	3.28691	1	0.667166	84.3962
UP_SEQ_FEATURE	domain:IGFBP N-terminal	4	0.260417	0.193329	NM_000597, NM_000596, NM_002775, NM_001554	1462	20	19113	2.61464	1	0.999976	98.0603
INTERPRO	IPR000867:Insulin-like growth factor-binding protein, IGFBP	4	0.260417	0.211748	NM_000597, NM_000596, NM_002775, NM_001554	1333	20	16659	2.49947	1	0.998825	98.298
SMART	SM00121:IB	4	0.260417	0.222907	NM_000597, NM_000596, NM_002775, NM_001554	746	20	9079	2.43405	1	0.949352	96.7899
INTERPRO	IPR017891:Insulin-like growth factor binding protein, N-terminal	3	0.195312	0.248467	NM_000597, NM_000596, NM_001554	1333	12	16659	3.12434	1	0.999142	99.2479
GOTERM_MF_FAT	GO:0005520~insulin-like growth factor binding	4	0.260417	0.336401	NM_000597, NM_000596, NM_002775, NM_001554	1064	25	12983	1.95233	1	0.988458	99.8742
GOTERM_MF_FAT	GO:0019838~growth factor binding	11	0.716146	0.357012	NM_000163, NM_003999, NM_198897, Z74615, NM_000597, NM_000596, NM_004448, BC071181, NM_002775, NM_002182, NM_001554	1064	105	12983	1.27831	1	0.990402	99.9248
Annotation Cluster 136	Enrichment Score: 0.6314982159564922
Category	Term	Count	%	PValue	Genes	List Total	Pop Hits	Pop Total	Fold Enrichment	Bonferroni	Benjamini	FDR
GOTERM_BP_FAT	GO:0030433~ER-associated protein catabolic process	8	0.520833	0.00232591	NM_016041, AF545864, NM_007175, NM_001144, NM_018445	1101	24	13528	4.09567	0.999694	0.229742	4.17217
GOTERM_BP_FAT	GO:0006986~response to unfolded protein	9	0.585938	0.217891	NM_006010, NM_016041, NM_006295, NM_005528, NM_002154, NM_012266, NM_006929, NM_001144, NM_018445	1101	71	13528	1.55751	1	0.941966	98.8866
GOTERM_CC_FAT	GO:0031227~intrinsic to endoplasmic reticulum membrane	7	0.455729	0.417311	NM_006894, NM_024090, NM_016041, NM_080476, AL833218, NM_001144, NM_018445	1036	64	12782	1.34945	1	0.916951	99.9595
GOTERM_BP_FAT	GO:0030968~endoplasmic reticulum unfolded protein response	3	0.195312	0.518554	NM_016041, NM_001144, NM_018445	1101	21	13528	1.75529	1	0.991483	99.9998
GOTERM_BP_FAT	GO:0034620~cellular response to unfolded protein	3	0.195312	0.518554	NM_016041, NM_001144, NM_018445	1101	21	13528	1.75529	1	0.991483	99.9998
GOTERM_BP_FAT	GO:0034976~response to endoplasmic reticulum stress	4	0.260417	0.53011	NM_031482, NM_016041, NM_001144, NM_018445	1101	34	13528	1.44553	1	0.992251	99.9999
GOTERM_CC_FAT	GO:0030176~integral to endoplasmic reticulum membrane	5	0.325521	0.534943	NM_024090, NM_016041, NM_080476, NM_001144, NM_018445	1036	47	12782	1.31254	1	0.946404	99.9984
GOTERM_BP_FAT	GO:0006984~ER-nuclear signaling pathway	4	0.260417	0.550126	NM_031482, NM_016041, NM_001144, NM_018445	1101	35	13528	1.40423	1	0.993452	100
Annotation Cluster 137	Enrichment Score: 0.6286109441764915
Category	Term	Count	%	PValue	Genes	List Total	Pop Hits	Pop Total	Fold Enrichment	Bonferroni	Benjamini	FDR
UP_SEQ_FEATURE	domain:FHA	5	0.325521	0.225968	NM_018223, NM_005936, NM_004321, NM_006337, AK131088	1462	32	19113	2.04269	1	0.999993	99.091
INTERPRO	IPR000253:Forkhead-associated	5	0.325521	0.232883	NM_018223, NM_005936, NM_004321, NM_006337, AK131088	1333	31	16659	2.01571	1	0.998903	98.9312
SMART	SM00240:FHA	5	0.325521	0.247162	NM_018223, NM_005936, NM_004321, NM_006337, AK131088	746	31	9079	1.96294	1	0.942966	97.9168
Annotation Cluster 138	Enrichment Score: 0.6285445707508192
Category	Term	Count	%	PValue	Genes	List Total	Pop Hits	Pop Total	Fold Enrichment	Bonferroni	Benjamini	FDR
SP_PIR_KEYWORDS	sushi	8	0.520833	0.130536	NM_019601, NM_000574, NM_030787, NM_000450, NM_002189, NM_153214, NM_003005, NM_012410	1463	56	19235	1.87823	1	0.686437	87.6399
UP_SEQ_FEATURE	domain:Sushi 4	5	0.325521	0.147284	NM_000574, NM_030787, NM_000450, NM_003005, NM_012410	1462	27	19113	2.42096	1	0.99996	94.6278
INTERPRO	IPR000436:Sushi/SCR/CCP	8	0.520833	0.15748	NM_019601, NM_000574, NM_030787, NM_000450, NM_002189, NM_153214, NM_003005, NM_012410	1333	56	16659	1.78534	1	0.998038	94.6794
SMART	SM00032:CCP	8	0.520833	0.172563	NM_019601, NM_000574, NM_030787, NM_000450, NM_002189, NM_153214, NM_003005, NM_012410	746	56	9079	1.73861	1	0.954675	92.4446
UP_SEQ_FEATURE	domain:Sushi 3	5	0.325521	0.225968	NM_000574, NM_030787, NM_000450, NM_003005, NM_012410	1462	32	19113	2.04269	1	0.999993	99.091
UP_SEQ_FEATURE	domain:Sushi 5	4	0.260417	0.234325	NM_030787, NM_000450, NM_003005, NM_012410	1462	22	19113	2.37694	1	0.999992	99.2552
UP_SEQ_FEATURE	domain:Sushi 6	3	0.195312	0.261632	NM_030787, NM_000450, NM_003005	1462	13	19113	3.01689	1	0.999997	99.6175
UP_SEQ_FEATURE	domain:Sushi	3	0.195312	0.290895	NM_019601, NM_002189, NM_153214	1462	14	19113	2.8014	1	0.999999	99.8179
INTERPRO	IPR016060:Complement control module	7	0.455729	0.303425	NM_019601, NM_000574, NM_030787, NM_000450, NM_153214, NM_003005, NM_012410	1333	57	16659	1.53477	1	0.999669	99.795
UP_SEQ_FEATURE	domain:Sushi 1	5	0.325521	0.436821	NM_000574, NM_030787, NM_000450, NM_003005, NM_012410	1462	44	19113	1.48559	1	1	99.9973
UP_SEQ_FEATURE	domain:Sushi 2	5	0.325521	0.436821	NM_000574, NM_030787, NM_000450, NM_003005, NM_012410	1462	44	19113	1.48559	1	1	99.9973
Annotation Cluster 139	Enrichment Score: 0.6283483351014886
Category	Term	Count	%	PValue	Genes	List Total	Pop Hits	Pop Total	Fold Enrichment	Bonferroni	Benjamini	FDR
GOTERM_MF_FAT	GO:0016564~transcription repressor activity	34	2.21354	0.0872898	NM_013432, NM_002634, NM_004433, NM_000461, NM_153448, NM_022740, NM_004024, NM_005230, NM_002893, NM_002729, NM_006006, NM_014517, NM_005384, NM_014583, NM_017521, NM_000332, NM_181353, NM_006494, NM_173354, NM_005635, NM_012236, U00930, NM_181552, NM_002669, NM_003883, L29065, NM_006060, NM_001538, NM_018179, NM_144608, NM_004235, NM_014574, NM_006044, AK124042, NM_020382	1064	316	12983	1.31288	1	0.920153	77.4055
GOTERM_MF_FAT	GO:0003714~transcription corepressor activity	17	1.10677	0.135756	NM_013432, NM_006494, NM_005635, NM_000461, NM_022740, NM_004024, NM_002669, NM_003883, NM_005230, L29065, NM_001538, NM_018179, NM_014517, NM_005384, AK124042, NM_014583, NM_017521, NM_020382	1064	145	12983	1.43059	1	0.947561	90.7084
GOTERM_MF_FAT	GO:0008134~transcription factor binding	45	2.92969	0.392566	NM_013432, NM_004433, NM_000325, AK122739, NM_000461, NM_022740, NM_004024, NM_005178, NM_005230, BC039881, NM_002729, AK131390, AF061055, NM_182722, NM_053041, NM_003072, NM_014517, NM_002500, NM_005384, NM_014583, NM_014234, NM_017521, NM_006494, NM_005635, NM_002648, NM_005654, NM_006295, NM_005147, NM_002669, NM_000376, NM_003883, NM_007114, NM_014974, L29065, Y09321, NM_001538, NM_001103, BC…	1064	513	12983	1.07036	1	0.991833	99.9702
GOTERM_MF_FAT	GO:0003712~transcription cofactor activity	29	1.88802	0.65913	NM_013432, NM_004433, AK122739, NM_000461, NM_022740, NM_004024, NM_005230, AF061055, NM_182722, NM_014517, NM_005384, NM_014583, NM_014234, NM_017521, NM_006494, NM_005635, NM_005654, NM_002669, NM_003883, NM_007114, L29065, NM_001538, NM_001103, BC037418, NM_018179, NM_022716, AK124042, NM_001973, NM_003977, NM_020382	1064	363	12983	0.974821	1	0.999233	100
Annotation Cluster 140	Enrichment Score: 0.6224236128498819
Category	Term	Count	%	PValue	Genes	List Total	Pop Hits	Pop Total	Fold Enrichment	Bonferroni	Benjamini	FDR
GOTERM_BP_FAT	GO:0060541~respiratory system development	13	0.846354	0.166664	NM_006699, NM_005596, NM_018488, NM_181552, NM_002009, BC071181, NM_003376, NM_002866, NM_000761, AB011157, NM_004316, NM_005901, BC058855, NM_000447	1101	108	13528	1.47899	1	0.911736	96.4446
GOTERM_BP_FAT	GO:0030324~lung development	12	0.78125	0.179857	NM_006699, NM_005596, NM_018488, NM_181552, NM_002009, BC071181, NM_003376, NM_002866, NM_000761, AB011157, NM_005901, BC058855, NM_000447	1101	99	13528	1.48933	1	0.921328	97.345
GOTERM_BP_FAT	GO:0030323~respiratory tube development	12	0.78125	0.205716	NM_006699, NM_005596, NM_018488, NM_181552, NM_002009, BC071181, NM_003376, NM_002866, NM_000761, AB011157, NM_005901, BC058855, NM_000447	1101	102	13528	1.44553	1	0.936092	98.5229
GOTERM_BP_FAT	GO:0035295~tube development	19	1.23698	0.525133	NM_005596, NM_006699, NM_018488, AK122739, AK022877, NM_002009, NM_181552, NM_003376, BC071181, NM_033131, NM_002866, NM_002729, NM_000761, AB011157, BC058855, NM_005901, NM_001554, NM_000447, NM_020859, NM_138621	1101	220	13528	1.06115	1	0.991854	99.9999
Annotation Cluster 141	Enrichment Score: 0.6111360346653582
Category	Term	Count	%	PValue	Genes	List Total	Pop Hits	Pop Total	Fold Enrichment	Bonferroni	Benjamini	FDR
INTERPRO	IPR001007:von Willebrand factor, type C	7	0.455729	0.096285	Z74615, NM_015424, U06711, NM_152718, BC036806, NM_001554, NM_003247	1333	40	16659	2.18704	1	0.995582	82.3284
SMART	SM00214:VWC	7	0.455729	0.105619	Z74615, NM_015424, U06711, NM_152718, BC036806, NM_001554, NM_003247	746	40	9079	2.12979	1	0.978262	78.174
UP_SEQ_FEATURE	domain:VWFC	4	0.260417	0.154413	Z74615, BC036806, NM_001554, NM_003247	1462	18	19113	2.90515	1	0.999972	95.3949
UP_SEQ_FEATURE	domain:VWFC 2	3	0.195312	0.432256	NM_015424, U06711, NM_152718	1462	19	19113	2.06419	1	1	99.9969
UP_SEQ_FEATURE	domain:VWFC 1	3	0.195312	0.432256	NM_015424, U06711, NM_152718	1462	19	19113	2.06419	1	1	99.9969
GOTERM_BP_FAT	GO:0010810~regulation of cell-substrate adhesion	4	0.260417	0.734033	NM_001850, Z74615, BC036806, NM_001554	1101	46	13528	1.06844	1	0.999013	100
Annotation Cluster 142	Enrichment Score: 0.5958685944036322
Category	Term	Count	%	PValue	Genes	List Total	Pop Hits	Pop Total	Fold Enrichment	Bonferroni	Benjamini	FDR
SP_PIR_KEYWORDS	extracellular matrix	24	1.5625	0.153093	NM_000358, NM_004598, NM_006475, Z74615, NM_133504, NM_005567, NM_153703, NM_033131, BC068590, NM_032470, NM_001850, NM_139055, NM_024817, NM_006371, BC036806, NM_130444, NM_153214, NM_002425, NM_006181, NM_002423, NM_001937, X03072, NM_022664, NM_005014	1463	241	19235	1.30931	1	0.705622	91.6554
GOTERM_CC_FAT	GO:0005578~proteinaceous extracellular matrix	30	1.95312	0.288967	NM_001063, NM_004598, Z74615, NM_133504, NM_005567, NM_003376, NM_033131, NM_003254, NM_139055, NM_130444, NM_002425, AK127044, NM_002423, X03072, NM_005014, NM_000358, NM_006475, NM_153703, BC068590, NM_001850, NM_032470, NM_024817, NM_006371, U06711, BC036806, NM_153214, BC058855, NM_006181, NM_001503, NM_001937, NM_022664	1036	320	12782	1.15667	1	0.864626	99.2794
GOTERM_CC_FAT	GO:0031012~extracellular matrix	31	2.01823	0.36863	NM_001063, NM_004598, Z74615, NM_133504, NM_005567, NM_003376, NM_033131, NM_003254, NM_139055, NM_130444, NM_002425, AK127044, NM_002423, X03072, NM_005014, NM_000358, NM_006475, NM_153703, BC068590, NM_182487, NM_001850, NM_032470, NM_024817, NM_006371, U06711, BC036806, NM_153214, BC058855, NM_006181, NM_001503, NM_001937, NM_022664	1036	345	12782	1.10862	1	0.902351	99.8708
Annotation Cluster 143	Enrichment Score: 0.5920619428738865
Category	Term	Count	%	PValue	Genes	List Total	Pop Hits	Pop Total	Fold Enrichment	Bonferroni	Benjamini	FDR
OMIM_DISEASE	Newly identified loci that influence lipid concentrations and risk of coronary artery disease	6	0.390625	0.0693546	NM_001646, NM_004481, NM_174936, NM_000431, NM_000236, NM_014495	286	29	3671	2.65565	1	0.999993	64.4379
OMIM_DISEASE	Common variants at 30 loci contribute to polygenic dyslipidemia	6	0.390625	0.268587	NM_001646, NM_004481, NM_174936, NM_000431, NM_000236, NM_014495	286	45	3671	1.71142	1	1	98.888
OMIM_DISEASE	Six new loci associated with blood low-density lipoprotein cholesterol, high-density lipoprotein cholesterol or triglycerides in humans	5	0.325521	0.26879	NM_001646, NM_004481, NM_174936, NM_000236, NM_014495	286	34	3671	1.8876	1	1	98.8925
GOTERM_BP_FAT	GO:0055092~sterol homeostasis	5	0.325521	0.373641	NM_205860, NM_174936, NM_015627, NM_000236, NM_014495	1101	38	13528	1.61671	1	0.978382	99.9809
GOTERM_BP_FAT	GO:0042632~cholesterol homeostasis	5	0.325521	0.373641	NM_205860, NM_174936, NM_015627, NM_000236, NM_014495	1101	38	13528	1.61671	1	0.978382	99.9809
GOTERM_BP_FAT	GO:0055088~lipid homeostasis	6	0.390625	0.401	NM_001646, NM_205860, NM_174936, NM_015627, NM_000236, NM_014495	1101	51	13528	1.44553	1	0.982049	99.9916
Annotation Cluster 144	Enrichment Score: 0.5904388409668035
Category	Term	Count	%	PValue	Genes	List Total	Pop Hits	Pop Total	Fold Enrichment	Bonferroni	Benjamini	FDR
GOTERM_BP_FAT	GO:0051259~protein oligomerization	20	1.30208	0.114831	NM_001385, NM_000161, NM_000166, NM_005763, NM_000531, NM_005165, NM_000636, NM_000043, S81734, NM_001752, NM_002086, NM_016527, NM_001144, NM_000394, NM_014298, NM_001538, NM_002567, NM_001103, NM_002733, NM_001569	1101	174	13528	1.4123	1	0.863303	89.2723
GOTERM_BP_FAT	GO:0006461~protein complex assembly	48	3.125	0.181585	NM_001349, NM_000166, NM_005763, NM_002467, NM_024658, NM_004103, NM_004355, NM_002695, NM_001752, AK126191, NM_002095, NM_000394, NM_014298, NM_003271, NM_001163, NM_002567, NM_001516, NM_002182, NM_000410, NM_001569, NM_001385, NM_000161, NM_004742, NM_014550, NM_012177, NM_001250, NM_000531, NM_002383, NM_003190, NM_005165, NM_006944, NM_000377, NM_000636, S81734, NM_000043, NM_002086, NM_0165…	1101	505	13528	1.16787	1	0.922701	97.4456
GOTERM_BP_FAT	GO:0070271~protein complex biogenesis	48	3.125	0.181585	NM_001349, NM_000166, NM_005763, NM_002467, NM_024658, NM_004103, NM_004355, NM_002695, NM_001752, AK126191, NM_002095, NM_000394, NM_014298, NM_003271, NM_001163, NM_002567, NM_001516, NM_002182, NM_000410, NM_001569, NM_001385, NM_000161, NM_004742, NM_014550, NM_012177, NM_001250, NM_000531, NM_002383, NM_003190, NM_005165, NM_006944, NM_000377, NM_000636, S81734, NM_000043, NM_002086, NM_0165…	1101	505	13528	1.16787	1	0.922701	97.4456
GOTERM_BP_FAT	GO:0065003~macromolecular complex assembly	56	3.64583	0.477504	NM_001349, NM_000166, NM_005763, NM_024658, NM_004103, NM_004355, NM_001752, AK126191, NM_002095, NM_006109, NM_014298, NM_001163, NM_001516, NM_000410, NM_001385, NM_014550, NM_006026, NM_021065, NM_003190, NM_000377, S81734, NM_000043, NM_006120, NM_001538, NM_005493, NM_002154, NM_002859, NM_002467, NM_002695, NM_003516, NM_000394, NM_003271, NM_003096, NM_002567, NM_002182, NM_001569, NM_0035…	1101	665	13528	1.0347	1	0.988719	99.9993
GOTERM_BP_FAT	GO:0043933~macromolecular complex subunit organization	57	3.71094	0.617466	NM_001349, NM_000166, NM_005763, NM_024658, NM_004103, NM_004355, NM_001752, AK126191, NM_002095, NM_006109, NM_014298, NM_001163, NM_001516, NM_000410, NM_001385, NM_014550, NM_006026, NM_021065, NM_003190, NM_000236, NM_000377, S81734, NM_000043, NM_006120, NM_001538, NM_005493, NM_002154, NM_002859, NM_002467, NM_002695, NM_003516, NM_000394, NM_003271, NM_003096, NM_002567, NM_002182, NM_0015…	1101	710	13528	0.986422	1	0.996415	100
Annotation Cluster 145	Enrichment Score: 0.585393132021901
Category	Term	Count	%	PValue	Genes	List Total	Pop Hits	Pop Total	Fold Enrichment	Bonferroni	Benjamini	FDR
PIR_SUPERFAMILY	PIRSF001719:fos transforming protein	3	0.195312	0.0626841	NM_004024, NM_005253, NM_005252	641	5	7396	6.92293	1	0.999988	62.3276
INTERPRO	IPR000837:Fos transforming protein	3	0.195312	0.129606	NM_004024, NM_005253, NM_005252	1333	8	16659	4.68652	1	0.997387	90.7112
UP_SEQ_FEATURE	DNA-binding region:Basic motif	17	1.10677	0.16926	NM_175747, AK122739, NM_005170, D28468, NM_002467, NM_005172, NM_004024, NM_005253, NM_005252, NM_004316, NM_001352, NM_182722, NM_020183, NM_006161, NM_006521, NM_002500, NM_005384, AL442094	1462	161	19113	1.3804	1	0.999972	96.6729
UP_SEQ_FEATURE	domain:Leucine-zipper	11	0.716146	0.331738	D28468, NM_002467, NM_001352, NM_004024, NM_182722, NM_005253, NM_005252, NM_021141, NM_006521, NM_005937, NM_005384, AL442094	1462	110	19113	1.30732	1	0.999999	99.9387
INTERPRO	IPR011700:Basic leucine zipper	3	0.195312	0.340046	D28468, NM_001352, NM_004024, NM_005384	1333	15	16659	2.49947	1	0.999741	99.9187
INTERPRO	IPR004827:Basic-leucine zipper (bZIP) transcription factor	6	0.390625	0.419404	D28468, NM_001352, NM_004024, NM_182722, NM_005253, NM_005252, NM_005384	1333	53	16659	1.4148	1	0.999927	99.9909
SMART	SM00338:BRLZ	6	0.390625	0.442011	D28468, NM_001352, NM_004024, NM_182722, NM_005253, NM_005252, NM_005384	746	53	9079	1.37776	1	0.977079	99.9649
INTERPRO	IPR011616:bZIP transcription factor, bZIP-1	3	0.195312	0.721307	NM_182722, NM_005253, NM_005252	1333	31	16659	1.20942	1	0.999999	100
Annotation Cluster 146	Enrichment Score: 0.5796324566490401
Category	Term	Count	%	PValue	Genes	List Total	Pop Hits	Pop Total	Fold Enrichment	Bonferroni	Benjamini	FDR
GOTERM_MF_FAT	GO:0005501~retinoid binding	4	0.260417	0.244395	NM_014485, NM_000670, AF071510, NM_031491	1064	21	12983	2.3242	1	0.97567	98.9577
GOTERM_MF_FAT	GO:0019841~retinol binding	3	0.195312	0.257283	NM_000670, AF071510, NM_031491	1064	12	12983	3.05052	1	0.978174	99.2124
GOTERM_MF_FAT	GO:0019840~isoprenoid binding	4	0.260417	0.290134	NM_014485, NM_000670, AF071510, NM_031491	1064	23	12983	2.1221	1	0.98368	99.623
Annotation Cluster 147	Enrichment Score: 0.5788886036243374
Category	Term	Count	%	PValue	Genes	List Total	Pop Hits	Pop Total	Fold Enrichment	Bonferroni	Benjamini	FDR
GOTERM_BP_FAT	GO:0006491~N-glycan processing	4	0.260417	0.0310427	NM_006699, AY358091, NM_014275, NM_012214	1101	9	13528	5.46089	1	0.637473	43.8492
GOTERM_BP_FAT	GO:0009311~oligosaccharide metabolic process	7	0.455729	0.036174	NM_000152, NM_006699, NM_000169, AY358091, NM_014275, NM_012214, NM_007357	1101	31	13528	2.77449	1	0.662111	49.049
GOTERM_BP_FAT	GO:0070085~glycosylation	13	0.846354	0.346974	NM_006699, NM_003896, NM_014275, NM_012214, NM_006876, NM_002190, NM_020120, NM_004481, AF339770, AY358091, NM_000303, NM_003963, NM_007357	1101	128	13528	1.2479	1	0.97347	99.959
GOTERM_BP_FAT	GO:0043413~biopolymer glycosylation	13	0.846354	0.346974	NM_006699, NM_003896, NM_014275, NM_012214, NM_006876, NM_002190, NM_020120, NM_004481, AF339770, AY358091, NM_000303, NM_003963, NM_007357	1101	128	13528	1.2479	1	0.97347	99.959
GOTERM_BP_FAT	GO:0006486~protein amino acid glycosylation	13	0.846354	0.346974	NM_006699, NM_003896, NM_014275, NM_012214, NM_006876, NM_002190, NM_020120, NM_004481, AF339770, AY358091, NM_000303, NM_003963, NM_007357	1101	128	13528	1.2479	1	0.97347	99.959
GOTERM_BP_FAT	GO:0009101~glycoprotein biosynthetic process	15	0.976562	0.409235	NM_006699, NM_003896, NM_000236, NM_014275, NM_012214, NM_006876, NM_002190, AF339770, NM_020120, NM_004481, AY358091, NM_000303, NM_003963, NM_007357, NM_001543	1101	158	13528	1.16649	1	0.982673	99.9934
SP_PIR_KEYWORDS	glycosyltransferase	18	1.17188	0.461484	NM_001076, AK023341, NM_174914, NM_014275, NM_003896, NM_012214, NM_006876, NM_003364, NM_014298, AF339770, NM_004481, NM_020120, NM_000373, AY358091, NM_002862, BX648758, NM_005746, NM_021071, NM_022087	1463	214	19235	1.10588	1	0.928101	99.9904
GOTERM_BP_FAT	GO:0009100~glycoprotein metabolic process	18	1.17188	0.478171	NM_006699, NM_018837, NM_133504, NM_014275, NM_003896, NM_000236, NM_012214, NM_006876, NM_002190, AF339770, NM_020120, NM_004481, AY358091, NM_000303, NM_007357, NM_000447, NM_003963, NM_001543	1101	202	13528	1.09488	1	0.988718	99.9993
GOTERM_BP_FAT	GO:0006487~protein amino acid N-linked glycosylation	5	0.325521	0.485445	NM_006699, AY358091, NM_014275, NM_012214, NM_003963	1101	44	13528	1.39625	1	0.989095	99.9995
KEGG_PATHWAY	hsa00510:N-Glycan biosynthesis	4	0.260417	0.79071	NM_006699, AK098811, NM_014275, NM_012214	454	46	5085	0.973951	1	0.936657	100
Annotation Cluster 148	Enrichment Score: 0.5763331743168602
Category	Term	Count	%	PValue	Genes	List Total	Pop Hits	Pop Total	Fold Enrichment	Bonferroni	Benjamini	FDR
GOTERM_CC_FAT	GO:0031974~membrane-enclosed lumen	168	10.9375	0.0690963	NM_000601, NM_152305, NM_012460, AK122739, NM_005548, NM_002018, BX647476, NM_004024, NM_006337, NM_015710, NM_002201, NM_002586, NM_003247, NM_023015, NM_002095, NM_015698, NM_002905, NM_022720, NM_003254, NM_139235, NM_000709, BC042989, NM_001516, NM_000787, NM_006006, NM_000477, NM_182722, NM_000412, NM_017888, NM_019852, NM_014735, NM_057158, NM_001266, BC011187, NM_005147, NM_005729, NM_0026…	1036	1856	12782	1.11679	1	0.631577	64.4996
GOTERM_CC_FAT	GO:0043233~organelle lumen	163	10.612	0.0948106	NM_152305, NM_000601, AK122739, NM_005548, NM_002018, BX647476, NM_004024, NM_006337, NM_015710, NM_002201, NM_002586, NM_003247, NM_023015, NM_002095, NM_015698, NM_002905, NM_022720, NM_003254, NM_139235, NM_000709, BC042989, NM_001516, NM_000787, NM_006006, NM_000477, NM_182722, NM_000412, NM_017888, NM_019852, NM_014735, NM_057158, NM_001266, BC011187, NM_005147, NM_005729, NM_002669, NM_0029…	1036	1820	12782	1.10498	1	0.680886	76.326
GOTERM_CC_FAT	GO:0070013~intracellular organelle lumen	154	10.026	0.220658	NM_152305, AK122739, NM_005548, NM_002018, NM_004024, NM_006337, BX647476, NM_015710, NM_002201, NM_002586, NM_023015, NM_002095, NM_015698, NM_002905, NM_022720, NM_139235, BC042989, NM_000709, NM_001516, NM_006006, NM_182722, NM_017888, NM_019852, NM_014735, NM_057158, NM_001266, BC011187, NM_005147, NM_005729, NM_002669, NM_002914, NM_013391, NM_002412, NM_004092, NM_006117, BC037418, NM_00018…	1036	1779	12782	1.06803	1	0.836648	97.2839
GOTERM_CC_FAT	GO:0005654~nucleoplasm	73	4.7526	0.488048	NM_025213, NM_002634, NM_000325, AK122739, AK091476, NM_006337, NM_021960, NM_006445, NM_002201, NM_004634, NM_005252, NM_002586, NM_023015, NM_002095, NM_003286, BC042989, NM_015908, NM_001516, NM_006006, NM_182722, NM_000123, AL442094, NM_019852, NM_000553, NM_000332, NM_014735, NM_057158, NM_003195, NM_002914, NM_002669, NM_002264, NM_003883, NM_018223, NM_002412, NM_006230, BC037418, NM_01817…	1036	882	12782	1.02116	1	0.93555	99.9938
GOTERM_CC_FAT	GO:0031981~nuclear lumen	116	7.55208	0.61314	AK122739, NM_002018, NM_004024, NM_006337, NM_015710, NM_002201, NM_002586, NM_023015, NM_002095, NM_015698, NM_139235, NM_022720, BC042989, NM_001516, NM_006006, NM_182722, NM_019852, NM_057158, NM_014735, BC011187, NM_002669, NM_002914, NM_002412, BC037418, NM_018179, NM_006469, NM_001532, NM_002467, NM_021141, NM_002695, NM_000389, NM_006910, NM_002893, NM_003096, NM_001661, NM_000967, BX64742…	1036	1450	12782	0.987027	1	0.960203	99.9999
GOTERM_CC_FAT	GO:0044451~nucleoplasm part	41	2.66927	0.805282	NM_025213, NM_000325, NM_018019, AK122739, NM_002467, NM_022740, NM_006445, NM_002695, NM_002201, NM_005252, NM_004634, NM_002586, NM_023015, NM_002095, NM_002893, NM_001516, NM_006006, NM_000123, NM_182722, AK027767, AL442094, NM_019852, NM_000332, NM_003214, NM_012141, NM_014735, NM_003195, NM_018385, NM_015885, NM_002669, NM_003883, NM_018223, Y09321, BC037418, NM_005900, NM_005901, NM_018179,…	1036	555	12782	0.911444	1	0.991746	100
Annotation Cluster 149	Enrichment Score: 0.5738677687838397
Category	Term	Count	%	PValue	Genes	List Total	Pop Hits	Pop Total	Fold Enrichment	Bonferroni	Benjamini	FDR
GOTERM_MF_FAT	GO:0051721~protein phosphatase 2A binding	3	0.195312	0.164334	NM_133445, NM_016147, NM_014574	1064	9	12983	4.06736	1	0.958169	94.6264
GOTERM_MF_FAT	GO:0019902~phosphatase binding	6	0.390625	0.290443	NM_133445, NM_000163, NM_012301, NM_016147, NM_004448, NM_014574	1064	44	12983	1.66392	1	0.983128	99.6257
GOTERM_MF_FAT	GO:0019903~protein phosphatase binding	5	0.325521	0.397749	NM_133445, NM_000163, NM_016147, NM_004448, NM_014574	1064	39	12983	1.56437	1	0.992199	99.9741
Annotation Cluster 150	Enrichment Score: 0.5691926721765822
Category	Term	Count	%	PValue	Genes	List Total	Pop Hits	Pop Total	Fold Enrichment	Bonferroni	Benjamini	FDR
GOTERM_BP_FAT	GO:0010001~glial cell differentiation	8	0.520833	0.136186	AA461028, NM_001414, NM_000533, AK057053, NM_004316, NM_004448, NM_003072, NM_000675	1101	53	13528	1.85464	1	0.884172	93.1389
GOTERM_BP_FAT	GO:0042063~gliogenesis	9	0.585938	0.155711	AA461028, NM_001414, NM_000533, AK057053, NM_004103, NM_004316, NM_004448, NM_003072, NM_000675	1101	65	13528	1.70128	1	0.903994	95.4847
GOTERM_BP_FAT	GO:0014003~oligodendrocyte development	3	0.195312	0.347752	NM_001414, NM_000533, NM_004316	1101	15	13528	2.4574	1	0.973504	99.9599
GOTERM_BP_FAT	GO:0021782~glial cell development	4	0.260417	0.355373	NM_001414, NM_000533, NM_004316, NM_000675	1101	26	13528	1.89031	1	0.975361	99.9676
GOTERM_BP_FAT	GO:0048709~oligodendrocyte differentiation	3	0.195312	0.544038	NM_001414, NM_000533, NM_004316	1101	22	13528	1.6755	1	0.993189	99.9999
Annotation Cluster 151	Enrichment Score: 0.5688271859715601
Category	Term	Count	%	PValue	Genes	List Total	Pop Hits	Pop Total	Fold Enrichment	Bonferroni	Benjamini	FDR
GOTERM_BP_FAT	GO:0043392~negative regulation of DNA binding	8	0.520833	0.117211	NM_181353, NM_021805, NM_002648, NM_005147, NM_053041, NM_001752, NM_001569, NM_005631	1101	51	13528	1.92737	1	0.866679	89.7881
GOTERM_BP_FAT	GO:0032088~negative regulation of NF-kappaB transcription factor activity	4	0.260417	0.135852	NM_005147, NM_053041, NM_001752, NM_001569	1101	16	13528	3.07175	1	0.885631	93.09
GOTERM_BP_FAT	GO:0043433~negative regulation of transcription factor activity	7	0.455729	0.155546	NM_181353, NM_021805, NM_002648, NM_005147, NM_053041, NM_001752, NM_001569	1101	45	13528	1.91131	1	0.904631	95.4686
GOTERM_BP_FAT	GO:0051098~regulation of binding	17	1.10677	0.179153	NM_002468, NM_181353, NM_022740, NM_002648, NM_005147, NM_015981, NM_001752, NM_005178, U59227, NM_021805, NM_015627, NM_001184, NM_053041, NM_005901, NM_003072, NM_001569, NM_005631	1101	153	13528	1.36522	1	0.921201	97.3031
GOTERM_BP_FAT	GO:0051101~regulation of DNA binding	14	0.911458	0.183917	NM_002468, NM_181353, NM_022740, NM_002648, NM_015981, NM_005147, NM_001752, NM_005178, U59227, NM_021805, NM_053041, NM_003072, NM_001569, NM_005631	1101	121	13528	1.42164	1	0.923327	97.5756
GOTERM_BP_FAT	GO:0051100~negative regulation of binding	8	0.520833	0.201093	NM_181353, NM_021805, NM_002648, NM_005147, NM_053041, NM_001752, NM_001569, NM_005631	1101	59	13528	1.66604	1	0.932137	98.3574
GOTERM_BP_FAT	GO:0051090~regulation of transcription factor activity	11	0.716146	0.326957	NM_002468, NM_181353, NM_021805, NM_002648, NM_005147, NM_015981, NM_003072, NM_053041, NM_001752, NM_001569, U59227	1101	103	13528	1.31221	1	0.968478	99.9287
GOTERM_BP_FAT	GO:0001959~regulation of cytokine-mediated signaling pathway	3	0.195312	0.378024	NM_021805, NM_005147, NM_001569	1101	16	13528	2.30381	1	0.979215	99.9832
GOTERM_BP_FAT	GO:0051092~positive regulation of NF-kappaB transcription factor activity	5	0.325521	0.430272	NM_002468, NM_015981, NM_001752, NM_001569, U59227	1101	41	13528	1.49842	1	0.984798	99.9966
GOTERM_BP_FAT	GO:0043388~positive regulation of DNA binding	7	0.455729	0.508865	NM_002468, NM_022740, NM_015981, NM_003072, NM_001752, NM_001569, U59227	1101	70	13528	1.2287	1	0.9908	99.9998
GOTERM_BP_FAT	GO:0051091~positive regulation of transcription factor activity	6	0.390625	0.545031	NM_002468, NM_015981, NM_003072, NM_001752, NM_001569, U59227	1101	60	13528	1.2287	1	0.993221	99.9999
GOTERM_BP_FAT	GO:0051099~positive regulation of binding	7	0.455729	0.616826	NM_002468, NM_022740, NM_015981, NM_003072, NM_001752, NM_001569, U59227	1101	78	13528	1.10268	1	0.996448	100
Annotation Cluster 152	Enrichment Score: 0.5668690976483669
Category	Term	Count	%	PValue	Genes	List Total	Pop Hits	Pop Total	Fold Enrichment	Bonferroni	Benjamini	FDR
GOTERM_MF_FAT	GO:0008408~3'-5' exonuclease activity	6	0.390625	0.0740786	NM_000553, NM_002853, NM_015523, NM_002691, NM_002201, NM_016381	1064	28	12983	2.61473	1	0.939151	71.4475
INTERPRO	IPR013520:Exonuclease, RNase T and DNA polymerase III	4	0.260417	0.0956336	NM_015523, NM_002201, NM_016381, NM_080663	1333	14	16659	3.57068	1	0.996063	82.109
GOTERM_MF_FAT	GO:0016895~exodeoxyribonuclease activity, producing 5'-phosphomonoesters	3	0.195312	0.134839	NM_002853, NM_002201, NM_016381	1064	8	12983	4.57578	1	0.948896	90.5465
GOTERM_MF_FAT	GO:0004529~exodeoxyribonuclease activity	3	0.195312	0.134839	NM_002853, NM_002201, NM_016381	1064	8	12983	4.57578	1	0.948896	90.5465
SP_PIR_KEYWORDS	exonuclease	6	0.390625	0.226041	NM_002853, NM_015523, NM_002691, NM_002201, NM_016381, NM_080663	1463	43	19235	1.83455	1	0.791653	97.8287
GOTERM_MF_FAT	GO:0004527~exonuclease activity	7	0.455729	0.264719	NM_000553, NM_002853, NM_015523, NM_002691, NM_002201, NM_016381, NM_080663	1064	53	12983	1.61159	1	0.978458	99.3315
INTERPRO	IPR006055:Exonuclease	3	0.195312	0.279152	NM_015523, NM_002201, NM_080663	1333	13	16659	2.88401	1	0.999404	99.6316
SP_PIR_KEYWORDS	nuclease	11	0.716146	0.285264	NM_002853, NM_015523, NM_002691, AK091592, NM_000123, NM_002201, NM_002935, NM_001375, NM_016381, NM_005836, NM_080663	1463	106	19235	1.36438	1	0.85234	99.3393
SMART	SM00479:EXOIII	3	0.195312	0.289636	NM_015523, NM_002201, NM_080663	746	13	9079	2.80852	1	0.958006	99.0563
GOTERM_MF_FAT	GO:0004536~deoxyribonuclease activity	5	0.325521	0.302126	NM_002853, NM_000123, NM_002201, NM_001375, NM_016381	1064	34	12983	1.79442	1	0.984438	99.7143
GOTERM_MF_FAT	GO:0016796~exonuclease activity, active with either ribo- or deoxyribonucleic acids and producing 5'-phosphomonoesters	3	0.195312	0.495919	NM_002853, NM_002201, NM_016381	1064	20	12983	1.83031	1	0.996397	99.9986
GOTERM_MF_FAT	GO:0004518~nuclease activity	13	0.846354	0.650105	NM_000553, AK091592, NM_007042, NM_002201, NM_002935, NM_080663, NM_005836, NM_015523, NM_002853, NM_002691, NM_000123, NM_001375, NM_016381	1064	158	12983	1.00397	1	0.999152	100
SP_PIR_KEYWORDS	Endonuclease	5	0.325521	0.726777	AK091592, NM_000123, NM_002935, NM_001375, NM_005836	1463	64	19235	1.02716	1	0.97711	100
GOTERM_MF_FAT	GO:0004519~endonuclease activity	6	0.390625	0.920452	AK091592, NM_007042, NM_000123, NM_002935, NM_001375, NM_005836	1064	100	12983	0.732124	1	0.999996	100
Annotation Cluster 153	Enrichment Score: 0.5663811319170039
Category	Term	Count	%	PValue	Genes	List Total	Pop Hits	Pop Total	Fold Enrichment	Bonferroni	Benjamini	FDR
GOTERM_BP_FAT	GO:0044275~cellular carbohydrate catabolic process	12	0.78125	0.0827601	NM_005276, NM_000152, NM_000290, NM_017584, NM_002625, NM_018245, NM_002862, NM_080738, NM_005165, NM_000403, NM_031284, NM_020973	1101	85	13528	1.73464	1	0.820105	79.4229
GOTERM_BP_FAT	GO:0016052~carbohydrate catabolic process	14	0.911458	0.104326	NM_000290, NM_000152, NM_005276, NM_017584, NM_002625, NM_005165, NM_031284, NM_023947, NM_020973, NM_018245, NM_080738, NM_002862, NM_006066, NM_000403	1101	109	13528	1.57815	1	0.849742	86.687
GOTERM_BP_FAT	GO:0046164~alcohol catabolic process	11	0.716146	0.120307	NM_005276, NM_000290, NM_017584, NM_002625, NM_018245, NM_000670, NM_080738, NM_000787, NM_005165, NM_000403, NM_031284	1101	81	13528	1.66861	1	0.870397	90.4242
GOTERM_BP_FAT	GO:0006006~glucose metabolic process	16	1.04167	0.261752	NM_005276, NM_000290, NM_000152, NM_012140, NM_002625, NM_002467, NM_005165, NM_004024, NM_031284, NM_018245, NM_004563, NM_005309, NM_080738, NM_002862, NM_182722, NM_006066	1101	153	13528	1.28492	1	0.95086	99.6128
GOTERM_BP_FAT	GO:0006096~glycolysis	6	0.390625	0.33466	NM_000290, NM_002625, NM_018245, NM_080738, NM_005165, NM_031284	1101	47	13528	1.56855	1	0.970206	99.9423
GOTERM_BP_FAT	GO:0019320~hexose catabolic process	7	0.455729	0.494558	NM_000290, NM_002625, NM_018245, NM_080738, NM_005165, NM_000403, NM_031284	1101	69	13528	1.24651	1	0.989627	99.9996
GOTERM_BP_FAT	GO:0006007~glucose catabolic process	6	0.390625	0.514246	NM_000290, NM_002625, NM_018245, NM_080738, NM_005165, NM_031284	1101	58	13528	1.27107	1	0.991211	99.9998
GOTERM_BP_FAT	GO:0046365~monosaccharide catabolic process	7	0.455729	0.52302	NM_000290, NM_002625, NM_018245, NM_080738, NM_005165, NM_000403, NM_031284	1101	71	13528	1.2114	1	0.991691	99.9999
SP_PIR_KEYWORDS	glycolysis	4	0.260417	0.660183	NM_000290, NM_018245, NM_005165, NM_031284	1463	44	19235	1.19524	1	0.967134	100
Annotation Cluster 154	Enrichment Score: 0.5635656111456673
Category	Term	Count	%	PValue	Genes	List Total	Pop Hits	Pop Total	Fold Enrichment	Bonferroni	Benjamini	FDR
GOTERM_CC_FAT	GO:0030173~integral to Golgi membrane	7	0.455729	0.131046	NM_004716, NM_004481, AY358091, NM_181552, NM_003896, NM_006876, NM_152621	1036	43	12782	2.00849	1	0.75188	86.8889
GOTERM_CC_FAT	GO:0031228~intrinsic to Golgi membrane	7	0.455729	0.165127	NM_004716, NM_004481, AY358091, NM_181552, NM_003896, NM_006876, NM_152621	1036	46	12782	1.8775	1	0.77732	92.6497
GOTERM_CC_FAT	GO:0031301~integral to organelle membrane	13	0.846354	0.292866	NM_004716, NM_024090, NM_016041, NM_181552, NM_003896, NM_006876, NM_080476, NM_002617, NM_018445, NM_001144, NM_004481, AY358091, NM_152621	1036	123	12782	1.304	1	0.865894	99.3345
GOTERM_CC_FAT	GO:0031300~intrinsic to organelle membrane	15	0.976562	0.293717	NM_004716, NM_024090, NM_016041, NM_181552, NM_003896, NM_006876, NM_080476, NM_002617, NM_018445, NM_001144, NM_006894, NM_004481, AY358091, NM_152621, AL833218	1036	146	12782	1.26759	1	0.86381	99.346
GOTERM_CC_FAT	GO:0031227~intrinsic to endoplasmic reticulum membrane	7	0.455729	0.417311	NM_006894, NM_024090, NM_016041, NM_080476, AL833218, NM_001144, NM_018445	1036	64	12782	1.34945	1	0.916951	99.9595
GOTERM_CC_FAT	GO:0030176~integral to endoplasmic reticulum membrane	5	0.325521	0.534943	NM_024090, NM_016041, NM_080476, NM_001144, NM_018445	1036	47	12782	1.31254	1	0.946404	99.9984
Annotation Cluster 155	Enrichment Score: 0.5550005426809037
Category	Term	Count	%	PValue	Genes	List Total	Pop Hits	Pop Total	Fold Enrichment	Bonferroni	Benjamini	FDR
BIOCARTA	h_ghPathway:Growth Hormone Signaling Pathway	7	0.455729	0.0153864	NM_000163, NM_002737, NM_002746, NM_183001, NM_003745, NM_002086, NM_002660	141	22	1437	3.24275	0.966486	0.677591	17.9004
BIOCARTA	h_trkaPathway:Trka Receptor Signaling Pathway	4	0.260417	0.0834116	NM_002737, NM_183001, NM_002086, NM_002660	141	11	1437	3.706	1	0.696428	66.974
SP_PIR_KEYWORDS	SH2 domain	8	0.520833	0.748238	NM_003215, NM_005565, NM_139355, NM_022648, NM_183001, NM_003745, NM_002086, NM_002660	1463	111	19235	0.947578	1	0.98065	100
UP_SEQ_FEATURE	domain:SH2	7	0.455729	0.751772	NM_003215, NM_005565, NM_139355, NM_022648, NM_183001, NM_003745, NM_002086	1462	96	19113	0.953253	1	1	100
INTERPRO	IPR000980:SH2 motif	8	0.520833	0.793833	NM_003215, NM_005565, NM_139355, NM_022648, NM_183001, NM_003745, NM_002086, NM_002660	1333	111	16659	0.900712	1	1	100
SMART	SM00252:SH2	8	0.520833	0.816167	NM_003215, NM_005565, NM_139355, NM_022648, NM_183001, NM_003745, NM_002086, NM_002660	746	111	9079	0.877135	1	0.998063	100
Annotation Cluster 156	Enrichment Score: 0.554367046886356
Category	Term	Count	%	PValue	Genes	List Total	Pop Hits	Pop Total	Fold Enrichment	Bonferroni	Benjamini	FDR
GOTERM_BP_FAT	GO:0048562~embryonic organ morphogenesis	16	1.04167	0.122309	NM_002146, NM_002467, NM_030661, NM_005172, BC071181, NM_005221, NM_033131, NM_006492, NM_006897, NM_023067, NM_006161, NM_014213, NM_002500, NM_001543, NM_022716, X03072	1101	133	13528	1.47814	1	0.872634	90.8152
GOTERM_BP_FAT	GO:0048568~embryonic organ development	18	1.17188	0.23411	NM_002146, NM_002467, NM_030661, NM_005172, NM_003376, BC071181, NM_005221, NM_033131, NM_006492, NM_006897, NM_023067, NM_001198, NM_006161, NM_014213, BC058855, NM_002500, NM_001543, NM_022716, X03072	1101	172	13528	1.28585	1	0.946271	99.2413
GOTERM_BP_FAT	GO:0043583~ear development	11	0.716146	0.242628	NM_002467, NM_181552, NM_005172, NM_006161, NM_005221, NM_000307, NM_033131, NM_022716, X03072, NM_138621, NM_032119	1101	95	13528	1.42271	1	0.947829	99.3817
GOTERM_BP_FAT	GO:0048839~inner ear development	9	0.585938	0.312109	NM_181552, NM_005172, NM_006161, NM_005221, NM_000307, NM_033131, NM_022716, X03072, NM_032119	1101	79	13528	1.39979	1	0.965244	99.8937
GOTERM_BP_FAT	GO:0042471~ear morphogenesis	7	0.455729	0.450875	NM_002467, NM_005172, NM_006161, NM_005221, NM_033131, NM_022716, X03072	1101	66	13528	1.30317	1	0.986119	99.9983
GOTERM_BP_FAT	GO:0042472~inner ear morphogenesis	6	0.390625	0.48263	NM_005172, NM_006161, NM_005221, NM_033131, NM_022716, X03072	1101	56	13528	1.31647	1	0.989076	99.9994
Annotation Cluster 157	Enrichment Score: 0.5523393860813466
Category	Term	Count	%	PValue	Genes	List Total	Pop Hits	Pop Total	Fold Enrichment	Bonferroni	Benjamini	FDR
GOTERM_BP_FAT	GO:0051917~regulation of fibrinolysis	3	0.195312	0.162511	NM_000412, NM_000892, NM_000934	1101	9	13528	4.09567	1	0.909946	96.1059
GOTERM_BP_FAT	GO:0050818~regulation of coagulation	6	0.390625	0.237961	NM_001153, NM_000412, NM_003005, NM_000447, NM_000892, NM_000934	1101	41	13528	1.7981	1	0.947236	99.3082
GOTERM_BP_FAT	GO:0030193~regulation of blood coagulation	4	0.260417	0.56963	NM_000412, NM_003005, NM_000892, NM_000934	1101	36	13528	1.36522	1	0.994351	100
Annotation Cluster 158	Enrichment Score: 0.5486639222373024
Category	Term	Count	%	PValue	Genes	List Total	Pop Hits	Pop Total	Fold Enrichment	Bonferroni	Benjamini	FDR
INTERPRO	IPR008343:MAP kinase phosphatase	4	0.260417	0.0399705	NM_030640, NM_057158, NM_007207, NM_004419	1333	10	16659	4.99895	1	0.996366	50.2585
GOTERM_MF_FAT	GO:0033549~MAP kinase phosphatase activity	4	0.260417	0.0843135	NM_030640, NM_057158, NM_007207, NM_004419	1064	13	12983	3.75448	1	0.92629	76.1752
GOTERM_MF_FAT	GO:0017017~MAP kinase tyrosine/serine/threonine phosphatase activity	4	0.260417	0.0843135	NM_030640, NM_057158, NM_007207, NM_004419	1064	13	12983	3.75448	1	0.92629	76.1752
INTERPRO	IPR001763:Rhodanese-like	5	0.325521	0.12038	NM_030640, NM_144688, NM_057158, NM_007207, NM_004419	1333	24	16659	2.60362	1	0.996377	88.8736
SMART	SM00450:RHOD	5	0.325521	0.129025	NM_030640, NM_144688, NM_057158, NM_007207, NM_004419	746	24	9079	2.53547	1	0.948254	84.7967
INTERPRO	IPR000340:Protein-tyrosine phosphatase, dual specificity	6	0.390625	0.170155	NM_030640, NM_144688, NM_057158, NM_017823, NM_007207, NM_004419	1333	37	16659	2.0266	1	0.997746	95.8955
INTERPRO	IPR000340:Dual specificity phosphatase, catalytic domain	6	0.390625	0.198148	NM_030640, NM_144688, NM_057158, NM_017823, NM_007207, NM_004419	1333	39	16659	1.92267	1	0.998421	97.719
UP_SEQ_FEATURE	domain:Rhodanese	4	0.260417	0.213615	NM_030640, NM_057158, NM_007207, NM_004419	1462	21	19113	2.49013	1	0.999989	98.7845
GOTERM_MF_FAT	GO:0008138~protein tyrosine/serine/threonine phosphatase activity	6	0.390625	0.290443	NM_030640, NM_144688, NM_057158, NM_017823, NM_007207, NM_004419	1064	44	12983	1.66392	1	0.983128	99.6257
UP_SEQ_FEATURE	domain:Tyrosine-protein phosphatase	7	0.455729	0.33636	NM_030640, NM_057158, NM_017823, NM_015466, NM_007207, NM_002829, NM_004419	1462	62	19113	1.47601	1	0.999999	99.946
INTERPRO	IPR016130:Protein-tyrosine phosphatase, active site	9	0.585938	0.419253	NM_030640, NM_057158, NM_017677, NM_017823, NM_022485, NM_015466, NM_007207, NM_002829, NM_004419	1333	89	16659	1.26378	1	0.999933	99.9909
SMART	SM00195:DSPc	4	0.260417	0.42931	NM_030640, NM_057158, NM_007207, NM_004419	746	29	9079	1.67865	1	0.977003	99.9523
UP_SEQ_FEATURE	active site:Phosphocysteine intermediate	8	0.520833	0.451099	NM_030640, NM_057158, NM_017677, NM_017823, NM_015466, NM_007207, NM_002829, NM_004419	1462	83	19113	1.26007	1	1	99.9983
GOTERM_MF_FAT	GO:0016791~phosphatase activity	22	1.43229	0.476976	NM_000290, NM_002194, NM_030640, NM_001632, NM_002625, NM_144688, NM_057158, NM_001611, NM_003713, NM_017823, NM_022485, BC058932, NM_006239, NM_004419, NM_004027, NM_030768, NM_031313, NM_017677, NM_002707, NM_015466, NM_007207, NM_002829	1064	249	12983	1.07809	1	0.995764	99.9974
GOTERM_MF_FAT	GO:0004725~protein tyrosine phosphatase activity	10	0.651042	0.482232	NM_030640, NM_144688, NM_057158, NM_017677, NM_017823, NM_022485, NM_015466, NM_007207, NM_002829, NM_004419	1064	104	12983	1.17328	1	0.995817	99.9978
GOTERM_BP_FAT	GO:0016311~dephosphorylation	14	0.911458	0.486324	NM_030640, NM_144688, NM_057158, NM_001611, NM_017823, NM_022485, NM_004419, NM_006239, NM_030768, NM_017677, NM_002707, NM_015466, NM_007207, NM_002829	1101	154	13528	1.117	1	0.989029	99.9995
GOTERM_MF_FAT	GO:0004721~phosphoprotein phosphatase activity	14	0.911458	0.599483	NM_030640, NM_144688, NM_057158, NM_003713, NM_017823, NM_022485, NM_004419, NM_006239, NM_030768, NM_017677, NM_002707, NM_015466, NM_007207, NM_002829	1064	165	12983	1.03533	1	0.998452	100
INTERPRO	IPR000387:Protein-tyrosine phosphatase	7	0.455729	0.637087	NM_030640, NM_057158, NM_017823, NM_015466, NM_007207, NM_002829, NM_004419	1333	81	16659	1.08002	1	0.999998	100
GOTERM_BP_FAT	GO:0006470~protein amino acid dephosphorylation	11	0.716146	0.648719	NM_030640, NM_030768, NM_144688, NM_057158, NM_002707, NM_017823, NM_015466, NM_007207, NM_002829, NM_006239, NM_004419	1101	133	13528	1.01622	1	0.997343	100
INTERPRO	IPR000387:Dual-specific/protein-tyrosine phosphatase, conserved region	7	0.455729	0.649002	NM_030640, NM_057158, NM_017823, NM_015466, NM_007207, NM_002829, NM_004419	1333	82	16659	1.06685	1	0.999998	100
SP_PIR_KEYWORDS	protein phosphatase	10	0.651042	0.662963	NM_030640, NM_030768, NM_057158, NM_002707, NM_017823, NM_015466, NM_007207, NM_002829, NM_006239, NM_004419	1463	130	19235	1.01136	1	0.966906	100
Annotation Cluster 159	Enrichment Score: 0.5447717742986298
Category	Term	Count	%	PValue	Genes	List Total	Pop Hits	Pop Total	Fold Enrichment	Bonferroni	Benjamini	FDR
GOTERM_BP_FAT	GO:0050727~regulation of inflammatory response	13	0.846354	0.0190898	NM_003999, NM_002737, NM_003407, J03474, NM_000450, NM_002985, NM_002001, NM_002996, S81734, NM_000675, NM_025240, NM_000892	1101	76	13528	2.10173	1	0.590593	29.7246
GOTERM_BP_FAT	GO:0050728~negative regulation of inflammatory response	5	0.325521	0.242108	NM_003407, J03474, NM_000675, NM_025240	1101	31	13528	1.98178	1	0.947919	99.3739
GOTERM_BP_FAT	GO:0031348~negative regulation of defense response	5	0.325521	0.335586	NM_003407, J03474, NM_000675, NM_025240	1101	36	13528	1.70653	1	0.970303	99.9437
GOTERM_BP_FAT	GO:0032102~negative regulation of response to external stimulus	6	0.390625	0.384419	NM_133445, NM_003407, J03474, NM_000675, NM_025240	1101	50	13528	1.47444	1	0.980359	99.9861
GOTERM_BP_FAT	GO:0048585~negative regulation of response to stimulus	10	0.651042	0.426509	NM_133445, NM_003407, NM_002737, J03474, AF061055, NM_003745, NM_003883, NM_000675, NM_025240	1101	100	13528	1.2287	1	0.984872	99.9962
GOTERM_BP_FAT	GO:0050708~regulation of protein secretion	5	0.325521	0.704803	J03474, NM_001250, NM_019010, NM_000675	1101	58	13528	1.05923	1	0.998589	100
GOTERM_BP_FAT	GO:0050714~positive regulation of protein secretion	3	0.195312	0.857402	J03474, NM_000675	1101	41	13528	0.89905	1	0.999887	100
Annotation Cluster 160	Enrichment Score: 0.5424726713097195
Category	Term	Count	%	PValue	Genes	List Total	Pop Hits	Pop Total	Fold Enrichment	Bonferroni	Benjamini	FDR
GOTERM_MF_FAT	GO:0008094~DNA-dependent ATPase activity	9	0.585938	0.091473	NM_000553, BC039881, AK091592, NM_005431, NM_001516, U00930, NM_002914, NM_003072, NM_021141	1064	57	12983	1.92664	1	0.921461	79.0342
GOTERM_MF_FAT	GO:0003678~DNA helicase activity	5	0.325521	0.416745	NM_000553, BC042989, AK091592, U00930, NM_021141	1064	40	12983	1.52526	1	0.992828	99.9846
GOTERM_MF_FAT	GO:0004003~ATP-dependent DNA helicase activity	3	0.195312	0.618613	NM_000553, AK091592, NM_021141	1064	25	12983	1.46425	1	0.99882	100
Annotation Cluster 161	Enrichment Score: 0.5418854877455792
Category	Term	Count	%	PValue	Genes	List Total	Pop Hits	Pop Total	Fold Enrichment	Bonferroni	Benjamini	FDR
GOTERM_BP_FAT	GO:0043129~surfactant homeostasis	3	0.195312	0.192709	NM_002009, NM_003376, NM_005235, BC058855, AK024204	1101	10	13528	3.6861	1	0.929159	98.0115
GOTERM_BP_FAT	GO:0048875~chemical homeostasis within a tissue	3	0.195312	0.192709	NM_002009, NM_003376, NM_005235, BC058855, AK024204	1101	10	13528	3.6861	1	0.929159	98.0115
GOTERM_BP_FAT	GO:0050678~regulation of epithelial cell proliferation	9	0.585938	0.217891	AF061055, NM_001759, NM_002009, NM_003376, NM_004448, NM_021197, NM_005235, BC058855, NM_005221, NM_004350, AK024204	1101	71	13528	1.55751	1	0.941966	98.8866
GOTERM_BP_FAT	GO:0050679~positive regulation of epithelial cell proliferation	6	0.390625	0.237961	NM_001759, NM_002009, NM_003376, NM_004448, NM_005235, BC058855, NM_005221, AK024204	1101	41	13528	1.7981	1	0.947236	99.3082
GOTERM_BP_FAT	GO:0046849~bone remodeling	4	0.260417	0.241162	NM_001611, NM_006944, NM_000379, NM_014284	1101	21	13528	2.34038	1	0.947698	99.3594
GOTERM_BP_FAT	GO:0045453~bone resorption	3	0.195312	0.347752	NM_001611, NM_000379, NM_014284	1101	15	13528	2.4574	1	0.973504	99.9599
GOTERM_BP_FAT	GO:0060249~anatomical structure homeostasis	11	0.716146	0.360066	NM_000152, NM_000553, NM_001611, NM_002009, NM_003376, NM_012205, NM_005235, NM_021141, NM_007110, NM_000379, NM_014284, BC058855, AK024204	1101	106	13528	1.27507	1	0.976195	99.9717
GOTERM_BP_FAT	GO:0048871~multicellular organismal homeostasis	9	0.585938	0.387371	NM_001611, NM_000787, NM_002009, NM_003376, NM_005233, NM_005235, BC058855, NM_000617, NM_000379, AK024204, NM_014284	1101	85	13528	1.30098	1	0.980758	99.9873
GOTERM_BP_FAT	GO:0001894~tissue homeostasis	6	0.390625	0.589381	NM_001611, NM_002009, NM_003376, NM_005235, BC058855, NM_000379, AK024204, NM_014284	1101	63	13528	1.17019	1	0.995345	100
Annotation Cluster 162	Enrichment Score: 0.5411666667325655
Category	Term	Count	%	PValue	Genes	List Total	Pop Hits	Pop Total	Fold Enrichment	Bonferroni	Benjamini	FDR
GOTERM_BP_FAT	GO:0032269~negative regulation of cellular protein metabolic process	19	1.23698	0.211546	NM_001414, NM_012177, AF545864, NM_202470, NM_012199, NM_003745, NM_007308, AB032981, NM_003254, NM_002737, NM_002567, NM_016263, NM_000447, NM_014494, NM_002829, NM_006044	1101	180	13528	1.29696	1	0.93802	98.7092
GOTERM_BP_FAT	GO:0032268~regulation of cellular protein metabolic process	44	2.86458	0.245631	NM_001759, NM_174936, NM_004103, BC071181, NM_202470, NM_006336, NM_005178, NM_005836, NM_017846, NM_198586, NM_003254, NM_007181, NM_002567, BX647422, NM_002001, NM_017900, NM_016263, NM_007169, NM_005734, NM_002829, NM_001414, NM_000163, NM_012177, NM_005556, AF545864, NM_007023, NM_005147, NM_012199, NM_002745, NM_003745, AB032981, NM_007308, NM_172140, NM_031482, NM_002737, NM_000799, NM_2124…	1101	474	13528	1.14057	1	0.948142	99.4251
GOTERM_BP_FAT	GO:0051248~negative regulation of protein metabolic process	19	1.23698	0.260823	NM_001414, NM_012177, AF545864, NM_202470, NM_012199, NM_003745, NM_007308, AB032981, NM_003254, NM_002737, NM_002567, NM_016263, NM_000447, NM_014494, NM_002829, NM_006044	1101	187	13528	1.24841	1	0.950668	99.6038
GOTERM_BP_FAT	GO:0031400~negative regulation of protein modification process	11	0.716146	0.505009	NM_002737, NM_012177, NM_002567, AF545864, NM_016263, NM_000447, NM_003745, NM_007308	1101	119	13528	1.13577	1	0.990398	99.9997
Annotation Cluster 163	Enrichment Score: 0.54014303807971
Category	Term	Count	%	PValue	Genes	List Total	Pop Hits	Pop Total	Fold Enrichment	Bonferroni	Benjamini	FDR
GOTERM_CC_FAT	GO:0005795~Golgi stack	8	0.520833	0.0750111	NM_004481, BX648396, NM_018837, NM_016146, NM_007357, NM_005013, NM_002662, NM_017839	1036	46	12782	2.14571	1	0.643581	67.6263
GOTERM_CC_FAT	GO:0031985~Golgi cisterna	3	0.195312	0.541704	BX648396, NM_005013, NM_002662	1036	22	12782	1.68243	1	0.947066	99.9987
GOTERM_CC_FAT	GO:0031984~organelle subcompartment	3	0.195312	0.589771	BX648396, NM_005013, NM_002662	1036	24	12782	1.54223	1	0.955247	99.9997
Annotation Cluster 164	Enrichment Score: 0.5388471016202524
Category	Term	Count	%	PValue	Genes	List Total	Pop Hits	Pop Total	Fold Enrichment	Bonferroni	Benjamini	FDR
GOTERM_BP_FAT	GO:0012501~programmed cell death	57	3.71094	0.189581	NM_005007, AK122739, AL050391, NM_004103, NM_021960, NM_033027, NM_033503, NM_002190, NM_003286, AB011157, NM_006006, NM_009588, NM_006939, NM_005147, NM_000714, S81734, NM_000043, NM_000617, NM_024310, NM_022835, NM_003810, NM_033101, NM_000799, NM_023067, U06711, NM_001375, NM_138621, NM_015675, NM_003597, NM_019010, NM_002467, NM_005172, NM_022740, NM_003897, NM_004040, NM_138578, NM_007118, N…	1101	611	13528	1.14625	1	0.927745	97.8657
GOTERM_BP_FAT	GO:0008219~cell death	65	4.23177	0.242716	NM_005007, AK122739, AL050391, NM_004103, NM_023019, NM_021960, NM_005253, NM_033027, NM_033503, NM_000066, NM_002190, NM_003286, AB011157, NM_006006, NM_009588, NM_006939, NM_016381, NM_000332, NM_005147, NM_000714, S81734, NM_000043, NM_000617, NM_024310, NM_022835, NM_003810, NM_033101, NM_000799, NM_023067, U06711, NM_001375, NM_138621, NM_015675, NM_019010, NM_003597, NM_002467, NM_005172, N…	1101	719	13528	1.11079	1	0.947422	99.383
GOTERM_BP_FAT	GO:0006915~apoptosis	55	3.58073	0.247451	NM_005007, AK122739, AL050391, NM_004103, NM_021960, NM_033027, NM_033503, NM_002190, AB011157, NM_006006, NM_009588, NM_006939, NM_005147, NM_000714, NM_000043, NM_000617, NM_024310, NM_022835, NM_003810, NM_033101, NM_000799, NM_023067, U06711, NM_001375, NM_138621, NM_015675, NM_003597, NM_019010, NM_002467, NM_005172, NM_022740, NM_003897, NM_004040, NM_138578, NM_007118, NM_033423, NM_003809…	1101	602	13528	1.12257	1	0.948984	99.4499
GOTERM_BP_FAT	GO:0016265~death	65	4.23177	0.262294	NM_005007, AK122739, AL050391, NM_004103, NM_023019, NM_021960, NM_005253, NM_033027, NM_033503, NM_000066, NM_002190, NM_003286, AB011157, NM_006006, NM_009588, NM_006939, NM_016381, NM_000332, NM_005147, NM_000714, S81734, NM_000043, NM_000617, NM_024310, NM_022835, NM_003810, NM_033101, NM_000799, NM_023067, U06711, NM_001375, NM_138621, NM_015675, NM_019010, NM_003597, NM_002467, NM_005172, N…	1101	724	13528	1.10312	1	0.950373	99.618
SP_PIR_KEYWORDS	Apoptosis	28	1.82292	0.677005	NM_015675, AL050391, NM_003597, NM_019010, NM_022740, NM_021960, NM_024111, NM_033027, NM_004040, NM_033503, NM_138578, NM_003809, NM_005734, NM_014430, NM_005147, NM_000043, AF052105, NM_024310, AK126861, NM_005894, NM_020130, NM_003810, NM_033101, NM_016252, NM_001831, NM_001375, NM_002342, NM_138621	1463	381	19235	0.966231	1	0.968539	100
Annotation Cluster 165	Enrichment Score: 0.5380979414678588
Category	Term	Count	%	PValue	Genes	List Total	Pop Hits	Pop Total	Fold Enrichment	Bonferroni	Benjamini	FDR
GOTERM_BP_FAT	GO:0051648~vesicle localization	6	0.390625	0.178592	NM_004579, NM_183236, NM_004193, NM_024101, AK128844, AK023303	1101	37	13528	1.99249	1	0.921992	97.2691
GOTERM_BP_FAT	GO:0048205~COPI coating of Golgi vesicle	3	0.195312	0.192709	NM_004193, AK128844, AK023303	1101	10	13528	3.6861	1	0.929159	98.0115
GOTERM_BP_FAT	GO:0048194~Golgi vesicle budding	3	0.195312	0.192709	NM_004193, AK128844, AK023303	1101	10	13528	3.6861	1	0.929159	98.0115
GOTERM_BP_FAT	GO:0048200~Golgi transport vesicle coating	3	0.195312	0.192709	NM_004193, AK128844, AK023303	1101	10	13528	3.6861	1	0.929159	98.0115
GOTERM_BP_FAT	GO:0006890~retrograde vesicle-mediated transport, Golgi to ER	4	0.260417	0.241162	NM_004193, NM_003190, AK128844, AK023303	1101	21	13528	2.34038	1	0.947698	99.3594
GOTERM_BP_FAT	GO:0048199~vesicle targeting, to, from or within Golgi	3	0.195312	0.254692	NM_004193, AK128844, AK023303	1101	12	13528	3.07175	1	0.949554	99.5391
GOTERM_BP_FAT	GO:0006903~vesicle targeting	4	0.260417	0.263711	NM_004579, NM_004193, AK128844, AK023303	1101	22	13528	2.234	1	0.950467	99.6312
GOTERM_BP_FAT	GO:0051650~establishment of vesicle localization	5	0.325521	0.278957	NM_004579, NM_183236, NM_004193, AK128844, AK023303	1101	33	13528	1.86167	1	0.955187	99.7485
GOTERM_BP_FAT	GO:0006901~vesicle coating	3	0.195312	0.347752	NM_004193, AK128844, AK023303	1101	15	13528	2.4574	1	0.973504	99.9599
GOTERM_BP_FAT	GO:0006900~membrane budding	3	0.195312	0.378024	NM_004193, AK128844, AK023303	1101	16	13528	2.30381	1	0.979215	99.9832
GOTERM_BP_FAT	GO:0016050~vesicle organization	6	0.390625	0.417531	NM_002866, NM_012177, NM_004193, NM_001981, AK128844, AK023303	1101	52	13528	1.41773	1	0.983441	99.9949
GOTERM_BP_FAT	GO:0051640~organelle localization	9	0.585938	0.475722	NM_004579, NM_183236, NM_004193, NM_024101, NM_000477, AK128844, AK023303, NM_006044, NM_015169	1101	92	13528	1.20199	1	0.988552	99.9993
GOTERM_BP_FAT	GO:0051656~establishment of organelle localization	6	0.390625	0.670412	NM_004579, NM_183236, NM_004193, AK128844, AK023303, NM_015169	1101	69	13528	1.06844	1	0.997932	100
Annotation Cluster 166	Enrichment Score: 0.5310069094362619
Category	Term	Count	%	PValue	Genes	List Total	Pop Hits	Pop Total	Fold Enrichment	Bonferroni	Benjamini	FDR
UP_SEQ_FEATURE	zinc finger region:Matrin-type 2	3	0.195312	0.146953	NM_152520, NM_014345, NM_012279	1462	9	19113	4.35773	1	0.999966	94.5894
UP_SEQ_FEATURE	zinc finger region:Matrin-type 1	3	0.195312	0.146953	NM_152520, NM_014345, NM_012279	1462	9	19113	4.35773	1	0.999966	94.5894
INTERPRO	IPR003604:Zinc finger, U1-type	3	0.195312	0.582583	NM_152520, NM_014345, NM_012279	1333	24	16659	1.56217	1	0.999996	100
SMART	SM00451:ZnF_U1	3	0.195312	0.597387	NM_152520, NM_014345, NM_012279	746	24	9079	1.52128	1	0.991157	99.9996
Annotation Cluster 167	Enrichment Score: 0.5287816721880468
Category	Term	Count	%	PValue	Genes	List Total	Pop Hits	Pop Total	Fold Enrichment	Bonferroni	Benjamini	FDR
GOTERM_BP_FAT	GO:0019439~aromatic compound catabolic process	4	0.260417	0.218956	NM_003679, NM_001513, NM_000120, NM_000137	1101	20	13528	2.4574	1	0.941782	98.9141
GOTERM_BP_FAT	GO:0009074~aromatic amino acid family catabolic process	3	0.195312	0.254692	NM_003679, NM_001513, NM_000137	1101	12	13528	3.07175	1	0.949554	99.5391
GOTERM_BP_FAT	GO:0009072~aromatic amino acid family metabolic process	3	0.195312	0.464818	NM_003679, NM_001513, NM_000137	1101	19	13528	1.94005	1	0.987472	99.9989
Annotation Cluster 168	Enrichment Score: 0.5222794147976008
Category	Term	Count	%	PValue	Genes	List Total	Pop Hits	Pop Total	Fold Enrichment	Bonferroni	Benjamini	FDR
GOTERM_BP_FAT	GO:0031623~receptor internalization	3	0.195312	0.223536	NM_000163, NM_006154, NM_007308	1101	11	13528	3.351	1	0.94295	99.0249
GOTERM_BP_FAT	GO:0006898~receptor-mediated endocytosis	7	0.455729	0.259582	NM_000163, NM_006154, NM_005854, AK125929, NM_015136, NM_000410, NM_007308	1101	53	13528	1.62281	1	0.951548	99.5915
GOTERM_BP_FAT	GO:0043112~receptor metabolic process	4	0.260417	0.467239	NM_000163, NM_006154, NM_174936, NM_007308	1101	31	13528	1.58542	1	0.987647	99.999
Annotation Cluster 169	Enrichment Score: 0.5131325002955471
Category	Term	Count	%	PValue	Genes	List Total	Pop Hits	Pop Total	Fold Enrichment	Bonferroni	Benjamini	FDR
GOTERM_BP_FAT	GO:0007628~adult walking behavior	4	0.260417	0.263711	NM_025213, NM_000520, NM_022740, NM_001406	1101	22	13528	2.234	1	0.950467	99.6312
GOTERM_BP_FAT	GO:0008344~adult locomotory behavior	7	0.455729	0.273754	NM_025213, NM_000332, NM_000520, NM_022740, NM_014213, NM_001406, NM_007308	1101	54	13528	1.59276	1	0.953997	99.7132
GOTERM_BP_FAT	GO:0030534~adult behavior	9	0.585938	0.400049	NM_000245, NM_025213, NM_000332, NM_000787, NM_000520, NM_022740, NM_014213, NM_001406, NM_007308	1101	86	13528	1.28585	1	0.982476	99.9913
Annotation Cluster 170	Enrichment Score: 0.5117720778650593
Category	Term	Count	%	PValue	Genes	List Total	Pop Hits	Pop Total	Fold Enrichment	Bonferroni	Benjamini	FDR
GOTERM_BP_FAT	GO:0016073~snRNA metabolic process	3	0.195312	0.254692	NM_012141, AK027767, NM_023015	1101	12	13528	3.07175	1	0.949554	99.5391
GOTERM_BP_FAT	GO:0016180~snRNA processing	3	0.195312	0.254692	NM_012141, AK027767, NM_023015	1101	12	13528	3.07175	1	0.949554	99.5391
GOTERM_CC_FAT	GO:0032039~integrator complex	3	0.195312	0.284224	NM_012141, AK027767, NM_023015	1036	13	12782	2.84719	1	0.868655	99.2066
GOTERM_CC_FAT	GO:0016591~DNA-directed RNA polymerase II, holoenzyme	8	0.520833	0.486655	Y09321, NM_012141, NM_001516, NM_000123, AK027767, NM_002695, NM_023015, NM_002095	1036	81	12782	1.21855	1	0.936237	99.9935
Annotation Cluster 171	Enrichment Score: 0.5105459262312032
Category	Term	Count	%	PValue	Genes	List Total	Pop Hits	Pop Total	Fold Enrichment	Bonferroni	Benjamini	FDR
GOTERM_BP_FAT	GO:0007320~insemination	3	0.195312	0.223536	AF208541, NM_000916, NM_004032	1101	11	13528	3.351	1	0.94295	99.0249
GOTERM_BP_FAT	GO:0007620~copulation	3	0.195312	0.347752	AF208541, NM_000916, NM_004032	1101	15	13528	2.4574	1	0.973504	99.9599
GOTERM_BP_FAT	GO:0007618~mating	4	0.260417	0.37822	NM_000781, AF208541, NM_000916, NM_004032	1101	27	13528	1.8203	1	0.979079	99.9833
Annotation Cluster 172	Enrichment Score: 0.5084285510163299
Category	Term	Count	%	PValue	Genes	List Total	Pop Hits	Pop Total	Fold Enrichment	Bonferroni	Benjamini	FDR
GOTERM_BP_FAT	GO:0018209~peptidyl-serine modification	6	0.390625	0.207577	NM_007181, NM_004481, NM_002737, NM_133504, BC071181, NM_005734	1101	39	13528	1.89031	1	0.936668	98.5849
GOTERM_BP_FAT	GO:0018210~peptidyl-threonine modification	4	0.260417	0.241162	NM_004481, NM_002737, BC071181, NM_005734	1101	21	13528	2.34038	1	0.947698	99.3594
GOTERM_BP_FAT	GO:0018105~peptidyl-serine phosphorylation	4	0.260417	0.423319	NM_007181, NM_002737, BC071181, NM_005734	1101	29	13528	1.69476	1	0.984368	99.9958
GOTERM_BP_FAT	GO:0018107~peptidyl-threonine phosphorylation	3	0.195312	0.436648	NM_002737, BC071181, NM_005734	1101	18	13528	2.04784	1	0.985503	99.9973
Annotation Cluster 173	Enrichment Score: 0.5064802169922364
Category	Term	Count	%	PValue	Genes	List Total	Pop Hits	Pop Total	Fold Enrichment	Bonferroni	Benjamini	FDR
KEGG_PATHWAY	hsa00260:Glycine, serine and threonine metabolism	6	0.390625	0.136652	NM_000481, NM_001917, NM_001482, NM_016518, NM_000030, NM_013391	454	31	5085	2.16783	1	0.554321	83.8205
GOTERM_BP_FAT	GO:0006544~glycine metabolic process	3	0.195312	0.347752	NM_000481, NM_000030, NM_013391	1101	15	13528	2.4574	1	0.973504	99.9599
GOTERM_BP_FAT	GO:0009069~serine family amino acid metabolic process	3	0.195312	0.636317	NM_000481, NM_000030, NM_013391	1101	26	13528	1.41773	1	0.997002	100
Annotation Cluster 174	Enrichment Score: 0.5029694422199675
Category	Term	Count	%	PValue	Genes	List Total	Pop Hits	Pop Total	Fold Enrichment	Bonferroni	Benjamini	FDR
GOTERM_BP_FAT	GO:0044236~multicellular organismal metabolic process	6	0.390625	0.178592	NM_032470, NM_000163, Z74615, NM_000285, NM_002425, NM_002423	1101	37	13528	1.99249	1	0.921992	97.2691
GOTERM_BP_FAT	GO:0032963~collagen metabolic process	5	0.325521	0.189307	NM_032470, Z74615, NM_000285, NM_002425, NM_002423	1101	28	13528	2.19411	1	0.928122	97.8524
GOTERM_BP_FAT	GO:0044259~multicellular organismal macromolecule metabolic process	5	0.325521	0.242108	NM_032470, Z74615, NM_000285, NM_002425, NM_002423	1101	31	13528	1.98178	1	0.947919	99.3739
SP_PIR_KEYWORDS	collagen degradation	3	0.195312	0.374446	NM_000285, NM_002425, NM_002423	1463	17	19235	2.32017	1	0.893846	99.9099
GOTERM_BP_FAT	GO:0030574~collagen catabolic process	3	0.195312	0.492136	NM_000285, NM_002425, NM_002423	1101	20	13528	1.84305	1	0.989383	99.9996
GOTERM_BP_FAT	GO:0044243~multicellular organismal catabolic process	3	0.195312	0.636317	NM_000285, NM_002425, NM_002423	1101	26	13528	1.41773	1	0.997002	100
Annotation Cluster 175	Enrichment Score: 0.5000808072820292
Category	Term	Count	%	PValue	Genes	List Total	Pop Hits	Pop Total	Fold Enrichment	Bonferroni	Benjamini	FDR
GOTERM_BP_FAT	GO:0006476~protein amino acid deacetylation	5	0.325521	0.0983477	NM_002634, AK131390, NM_031244, NM_003883, NM_006044	1101	22	13528	2.7925	1	0.84495	84.9634
GOTERM_BP_FAT	GO:0016575~histone deacetylation	4	0.260417	0.155531	NM_002634, AK131390, NM_003883, NM_006044	1101	17	13528	2.89106	1	0.905503	95.4671
GOTERM_MF_FAT	GO:0004407~histone deacetylase activity	3	0.195312	0.350948	AK131390, NM_003883, NM_006044	1064	15	12983	2.44041	1	0.990186	99.9123
GOTERM_MF_FAT	GO:0033558~protein deacetylase activity	3	0.195312	0.350948	AK131390, NM_003883, NM_006044	1064	15	12983	2.44041	1	0.990186	99.9123
GOTERM_MF_FAT	GO:0019213~deacetylase activity	3	0.195312	0.440258	AK131390, NM_003883, NM_006044	1064	18	12983	2.03368	1	0.993869	99.9921
GOTERM_CC_FAT	GO:0016585~chromatin remodeling complex	7	0.455729	0.518836	NM_002893, AK131390, NM_003072, BX648236, NM_003883, NM_006044, NM_000125	1036	71	12782	1.21641	1	0.941468	99.9975
GOTERM_MF_FAT	GO:0042826~histone deacetylase binding	3	0.195312	0.73389	AK131390, NM_003883, NM_006044	1064	31	12983	1.18085	1	0.999673	100
Annotation Cluster 176	Enrichment Score: 0.492564718013517
Category	Term	Count	%	PValue	Genes	List Total	Pop Hits	Pop Total	Fold Enrichment	Bonferroni	Benjamini	FDR
GOTERM_BP_FAT	GO:0000165~MAPKKK cascade	22	1.43229	0.0712672	NM_000245, NM_030640, NM_015675, NM_000163, NM_000601, NM_057158, NM_004579, NM_000916, NM_004103, BC071181, NM_004355, NM_002745, NM_000682, NM_183001, NM_002086, NM_007181, NM_014247, NM_002737, NM_002001, NM_005900, NM_007207, NM_001543	1101	184	13528	1.4691	1	0.787267	74.1563
GOTERM_BP_FAT	GO:0045859~regulation of protein kinase activity	33	2.14844	0.24029	NM_000245, NM_015675, NM_000601, NM_024653, NM_001759, NM_001240, NM_004103, BC071181, NM_032527, NM_004355, NM_000389, NM_183001, NM_007181, NM_001827, NM_002001, NM_005734, NM_001569, NM_000163, NM_030640, NM_014550, NM_002648, NM_004448, NM_005147, NM_001741, NM_003383, NM_201548, NM_000682, NM_000675, NM_002737, NM_212472, NM_002733, NM_144608, NM_000447	1101	345	13528	1.17528	1	0.948481	99.3458
GOTERM_BP_FAT	GO:0043549~regulation of kinase activity	34	2.21354	0.243689	NM_000245, NM_015675, NM_000601, NM_024653, NM_001759, NM_001240, NM_004103, BC071181, NM_032527, NM_004355, NM_000389, NM_183001, NM_007181, NM_001827, NM_002001, NM_005734, NM_001569, NM_000163, NM_030640, NM_014550, NM_002625, NM_002648, NM_004448, NM_005147, NM_001741, NM_003383, NM_201548, NM_000682, NM_000675, NM_002737, NM_212472, NM_002733, NM_144608, NM_000447	1101	357	13528	1.17019	1	0.947665	99.3974
GOTERM_BP_FAT	GO:0033674~positive regulation of kinase activity	23	1.4974	0.248813	NM_000245, NM_015675, NM_000163, NM_000601, NM_014550, NM_002625, NM_001759, NM_004103, NM_002648, BC071181, NM_004448, NM_004355, NM_001741, NM_003383, NM_201548, NM_000682, NM_183001, NM_000675, NM_007181, NM_212472, NM_002733, NM_002001, NM_001569	1101	231	13528	1.22338	1	0.949036	99.4679
GOTERM_BP_FAT	GO:0045860~positive regulation of protein kinase activity	22	1.43229	0.272017	NM_000245, NM_015675, NM_000163, NM_000601, NM_014550, NM_001759, NM_004103, NM_002648, BC071181, NM_004448, NM_004355, NM_001741, NM_003383, NM_201548, NM_000682, NM_183001, NM_000675, NM_007181, NM_212472, NM_002733, NM_002001, NM_001569	1101	223	13528	1.21217	1	0.953722	99.7003
GOTERM_BP_FAT	GO:0051347~positive regulation of transferase activity	23	1.4974	0.309335	NM_000245, NM_015675, NM_000163, NM_000601, NM_014550, NM_002625, NM_001759, NM_004103, NM_002648, BC071181, NM_004448, NM_004355, NM_001741, NM_003383, NM_201548, NM_000682, NM_183001, NM_000675, NM_007181, NM_212472, NM_002733, NM_002001, NM_001569	1101	240	13528	1.17751	1	0.964273	99.8856
GOTERM_BP_FAT	GO:0042325~regulation of phosphorylation	42	2.73438	0.320764	NM_000245, NM_016733, NM_000601, NM_015675, NM_024653, NM_001759, NM_001240, NM_004103, BC071181, NM_004355, NM_032527, NM_000389, NM_183001, NM_007181, AK131390, NM_001827, NM_002567, NM_002001, NM_001569, NM_005734, NM_000332, NM_000163, NM_030640, NM_002625, NM_014550, NM_002648, NM_004448, NM_007023, NM_005147, NM_001741, NM_003383, NM_000682, NM_201548, NM_003745, NM_000675, NM_172140, NM_00…	1101	466	13528	1.10741	1	0.967004	99.9157
GOTERM_BP_FAT	GO:0051338~regulation of transferase activity	34	2.21354	0.323873	NM_000245, NM_015675, NM_000601, NM_024653, NM_001759, NM_001240, NM_004103, BC071181, NM_032527, NM_004355, NM_000389, NM_183001, NM_007181, NM_001827, NM_002001, NM_005734, NM_001569, NM_000163, NM_030640, NM_014550, NM_002625, NM_002648, NM_004448, NM_005147, NM_001741, NM_003383, NM_201548, NM_000682, NM_000675, NM_002737, NM_212472, NM_002733, NM_144608, NM_000447	1101	372	13528	1.12301	1	0.967756	99.9225
GOTERM_BP_FAT	GO:0044093~positive regulation of molecular function	51	3.32031	0.39019	NM_000245, NM_002468, NM_015675, NM_000601, NM_001759, NM_002467, NM_004103, NM_022740, BC071181, NM_004355, NM_001752, NM_033025, NM_183001, NM_007181, NM_002001, NM_006366, NM_016263, NM_003072, NM_001569, NM_000161, NM_000553, NM_000163, NM_014550, NM_002625, NM_012177, NM_000450, NM_002648, NM_004448, AF545864, NM_015981, NM_005147, NM_003383, NM_001741, NM_201548, NM_000682, NM_000376, NM_00…	1101	586	13528	1.06935	1	0.981288	99.9883
GOTERM_BP_FAT	GO:0043085~positive regulation of catalytic activity	45	2.92969	0.410896	NM_000245, NM_000601, NM_015675, NM_001759, NM_002467, NM_004103, BC071181, NM_004355, NM_033025, NM_183001, NM_007181, NM_002001, NM_006366, NM_016263, NM_001569, NM_000161, NM_000553, NM_000163, NM_002625, NM_014550, NM_012177, NM_000450, NM_002648, NM_004448, AF545864, NM_005147, NM_001741, NM_003383, S81734, NM_000682, NM_000376, NM_201548, NM_000617, NM_005281, NM_000675, NM_001480, AF208541…	1101	520	13528	1.0633	1	0.982891	99.9938
GOTERM_BP_FAT	GO:0019220~regulation of phosphate metabolic process	42	2.73438	0.430029	NM_000245, NM_016733, NM_000601, NM_015675, NM_024653, NM_001759, NM_001240, NM_004103, BC071181, NM_004355, NM_032527, NM_000389, NM_183001, NM_007181, AK131390, NM_001827, NM_002567, NM_002001, NM_001569, NM_005734, NM_000332, NM_000163, NM_030640, NM_002625, NM_014550, NM_002648, NM_004448, NM_007023, NM_005147, NM_001741, NM_003383, NM_000682, NM_201548, NM_003745, NM_000675, NM_172140, NM_00…	1101	485	13528	1.06403	1	0.985022	99.9966
GOTERM_BP_FAT	GO:0051174~regulation of phosphorus metabolic process	42	2.73438	0.430029	NM_000245, NM_016733, NM_000601, NM_015675, NM_024653, NM_001759, NM_001240, NM_004103, BC071181, NM_004355, NM_032527, NM_000389, NM_183001, NM_007181, AK131390, NM_001827, NM_002567, NM_002001, NM_001569, NM_005734, NM_000332, NM_000163, NM_030640, NM_002625, NM_014550, NM_002648, NM_004448, NM_007023, NM_005147, NM_001741, NM_003383, NM_000682, NM_201548, NM_003745, NM_000675, NM_172140, NM_00…	1101	485	13528	1.06403	1	0.985022	99.9966
GOTERM_BP_FAT	GO:0032147~activation of protein kinase activity	11	0.716146	0.449639	NM_007181, NM_000163, NM_015675, NM_014550, NM_212472, NM_004103, BC071181, NM_001741, NM_201548, NM_001569, NM_000675	1101	114	13528	1.18559	1	0.986384	99.9982
GOTERM_BP_FAT	GO:0043406~positive regulation of MAP kinase activity	10	0.651042	0.450209	NM_000245, NM_007181, NM_000601, NM_000163, NM_004103, NM_002001, NM_004448, NM_004355, NM_000682, NM_183001	1101	102	13528	1.20461	1	0.986243	99.9982
GOTERM_BP_FAT	GO:0043405~regulation of MAP kinase activity	13	0.846354	0.47864	NM_000245, NM_000163, NM_000601, NM_030640, NM_004103, NM_004448, NM_004355, NM_000682, NM_183001, NM_007181, NM_002737, NM_002001, NM_005734	1101	141	13528	1.13285	1	0.988687	99.9993
GOTERM_BP_FAT	GO:0000187~activation of MAPK activity	8	0.520833	0.504375	NM_000245, NM_007181, NM_000601, NM_000163, NM_002001, NM_004355, NM_000682, NM_183001	1101	82	13528	1.19873	1	0.990402	99.9997
Annotation Cluster 177	Enrichment Score: 0.49249481562284464
Category	Term	Count	%	PValue	Genes	List Total	Pop Hits	Pop Total	Fold Enrichment	Bonferroni	Benjamini	FDR
UP_SEQ_FEATURE	domain:NTR	4	0.260417	0.234325	NM_003254, NM_006181, NM_145807, NM_001463	1462	22	19113	2.37694	1	0.999992	99.2552
INTERPRO	IPR001134:Netrin domain	4	0.260417	0.277787	NM_003254, NM_006181, NM_145807, NM_001463	1333	23	16659	2.17346	1	0.99943	99.6195
INTERPRO	IPR018933:Netrin module, non-TIMP type	3	0.195312	0.399246	NM_006181, NM_145807, NM_001463	1333	17	16659	2.20542	1	0.999897	99.9837
SMART	SM00643:C345C	3	0.195312	0.412335	NM_006181, NM_145807, NM_001463	746	17	9079	2.14769	1	0.975795	99.9289
Annotation Cluster 178	Enrichment Score: 0.49098019648064084
Category	Term	Count	%	PValue	Genes	List Total	Pop Hits	Pop Total	Fold Enrichment	Bonferroni	Benjamini	FDR
GOTERM_BP_FAT	GO:0048706~embryonic skeletal system development	11	0.716146	0.0933778	AK094779, NM_002146, Z74615, NM_030661, AK095266, BC071181, NM_014213, NM_001543, NM_006492, NM_022716, NM_006897	1101	77	13528	1.75529	1	0.83667	83.372
GOTERM_BP_FAT	GO:0043009~chordate embryonic development	29	1.88802	0.439934	Z74615, AK122739, NM_005170, NM_005431, BC071181, NM_033131, NM_006897, NM_138578, NM_001163, AK095266, NM_006007, NM_014213, NM_003072, NM_005631, NM_002660, NM_001543, NM_020859, X03072, NM_002146, U00930, NM_030661, NM_006492, L29065, AK094779, NM_001198, NM_005901, NM_000447, NM_022716, NM_138621	1101	331	13528	1.07651	1	0.985478	99.9975
GOTERM_BP_FAT	GO:0009792~embryonic development ending in birth or egg hatching	29	1.88802	0.460196	Z74615, AK122739, NM_005170, NM_005431, BC071181, NM_033131, NM_006897, NM_138578, NM_001163, AK095266, NM_006007, NM_014213, NM_003072, NM_005631, NM_002660, NM_001543, NM_020859, X03072, NM_002146, U00930, NM_030661, NM_006492, L29065, AK094779, NM_001198, NM_005901, NM_000447, NM_022716, NM_138621	1101	334	13528	1.06684	1	0.98738	99.9987
GOTERM_BP_FAT	GO:0001701~in utero embryonic development	15	0.976562	0.574785	NM_005170, AK122739, NM_005431, U00930, BC071181, NM_033131, NM_138578, L29065, NM_001163, NM_001198, NM_006007, NM_003072, NM_005901, NM_002660, NM_138621	1101	176	13528	1.04719	1	0.994607	100
Annotation Cluster 179	Enrichment Score: 0.49011891535938573
Category	Term	Count	%	PValue	Genes	List Total	Pop Hits	Pop Total	Fold Enrichment	Bonferroni	Benjamini	FDR
GOTERM_BP_FAT	GO:0030111~regulation of Wnt receptor signaling pathway	7	0.455729	0.167423	NM_020248, NM_002729, NM_002302, U00930, NM_003713, NM_005487, NM_001463	1101	46	13528	1.86976	1	0.911167	96.5033
GOTERM_BP_FAT	GO:0030178~negative regulation of Wnt receptor signaling pathway	5	0.325521	0.22412	NM_020248, NM_002302, U00930, NM_005487, NM_001463	1101	30	13528	2.04784	1	0.942372	99.0382
SP_PIR_KEYWORDS	wnt signaling pathway	11	0.716146	0.44996	AK122609, NM_020248, NM_002729, U00930, NM_152424, NM_032429, NM_005078, NM_005487, NM_033131, X03072, NM_001463	1463	122	19235	1.18544	1	0.925201	99.9868
GOTERM_BP_FAT	GO:0016055~Wnt receptor signaling pathway	11	0.716146	0.648719	AK122609, NM_033044, NM_020248, NM_002729, U00930, NM_032429, NM_005078, NM_005487, NM_033131, X03072, NM_001463	1101	133	13528	1.01622	1	0.997343	100
Annotation Cluster 180	Enrichment Score: 0.4834969296593372
Category	Term	Count	%	PValue	Genes	List Total	Pop Hits	Pop Total	Fold Enrichment	Bonferroni	Benjamini	FDR
GOTERM_BP_FAT	GO:0046907~intracellular transport	63	4.10156	0.121881	NM_012460, NM_016041, NM_024658, NM_174936, NM_016146, NM_004355, NM_000030, AK123728, NM_005854, NM_006154, NM_001163, NM_022575, NM_024101, NM_005487, NM_014396, NM_138807, NM_030640, NM_000332, NM_004321, NM_015460, NM_004193, NM_003190, NM_005729, NM_000377, NM_000714, NM_002264, AK001758, NM_183236, NM_007259, NM_007357, NM_033044, NM_022456, NM_202470, NM_000046, AK128844, NM_004040, BC0383…	1101	657	13528	1.17821	1	0.872847	90.7329
GOTERM_BP_FAT	GO:0006886~intracellular protein transport	37	2.40885	0.162754	NM_033044, NM_012460, NM_016041, NM_024658, NM_202470, NM_004355, NM_000030, AK128844, NM_002617, BC038359, BC042966, NM_005834, NM_005178, NM_005854, NM_006154, NM_001163, NM_022575, NM_024101, NM_020750, NM_014396, NM_030640, NM_138807, NM_015460, NM_002745, NM_000714, NM_002264, NM_006947, NM_018445, NM_015065, NM_183236, NM_022147, AK125929, AW193472, NM_007259, NM_007357, NM_006044, NM_003977	1101	374	13528	1.21556	1	0.908608	96.1265
GOTERM_BP_FAT	GO:0034613~cellular protein localization	39	2.53906	0.223306	NM_033044, NM_012460, NM_016041, NM_024658, NM_022456, NM_202470, NM_004355, NM_000030, AK128844, NM_002617, BC038359, BC042966, NM_005834, NM_005178, AK123728, NM_005854, NM_006154, NM_001163, NM_022575, NM_024101, NM_020750, NM_014396, NM_030640, NM_138807, NM_181353, NM_015460, NM_002745, NM_000714, NM_002264, NM_006947, NM_018445, NM_015065, NM_183236, NM_022147, AK125929, AW193472, NM_007259…	1101	411	13528	1.16592	1	0.943291	99.0196
GOTERM_BP_FAT	GO:0070727~cellular macromolecule localization	39	2.53906	0.237007	NM_033044, NM_012460, NM_016041, NM_024658, NM_022456, NM_202470, NM_004355, NM_000030, AK128844, NM_002617, BC038359, BC042966, NM_005834, NM_005178, AK123728, NM_005854, NM_006154, NM_001163, NM_022575, NM_024101, NM_020750, NM_014396, NM_030640, NM_138807, NM_181353, NM_015460, NM_002745, NM_000714, NM_002264, NM_006947, NM_018445, NM_015065, NM_183236, NM_022147, AK125929, AW193472, NM_007259…	1101	414	13528	1.15747	1	0.947974	99.2921
GOTERM_BP_FAT	GO:0006605~protein targeting	21	1.36719	0.29715	NM_030640, NM_033044, NM_138807, NM_012460, NM_024658, NM_202470, NM_000714, NM_002745, NM_000030, NM_002264, NM_002617, NM_005834, NM_005178, NM_006947, NM_006154, NM_183236, NM_024101, NM_022147, AW193472, NM_020750, NM_003977	1101	215	13528	1.20013	1	0.961233	99.8425
GOTERM_BP_FAT	GO:0015031~protein transport	63	4.10156	0.518313	NM_012460, NM_016041, NM_024658, NM_004355, NM_000030, AK123728, NM_005854, NM_006154, NM_001494, NM_001163, NM_022575, NM_024101, NM_014396, NM_138807, NM_030640, NM_015460, NM_130781, NM_000714, NM_024591, NM_002264, NM_006120, NM_014504, NM_031482, NM_002866, AK127073, NM_183236, NM_007259, NM_007357, NM_033044, Z74615, NM_022456, NM_202470, AK128844, NM_004040, BC038359, NM_002617, NM_005178,…	1101	762	13528	1.01586	1	0.991531	99.9998
GOTERM_BP_FAT	GO:0045184~establishment of protein localization	63	4.10156	0.549066	NM_012460, NM_016041, NM_024658, NM_004355, NM_000030, AK123728, NM_005854, NM_006154, NM_001494, NM_001163, NM_022575, NM_024101, NM_014396, NM_138807, NM_030640, NM_015460, NM_130781, NM_000714, NM_024591, NM_002264, NM_006120, NM_014504, NM_031482, NM_002866, AK127073, NM_183236, NM_007259, NM_007357, NM_033044, Z74615, NM_022456, NM_202470, AK128844, NM_004040, BC038359, NM_002617, NM_005178,…	1101	769	13528	1.00661	1	0.993474	100
GOTERM_BP_FAT	GO:0008104~protein localization	72	4.6875	0.555674	NM_025213, NM_013432, NM_005007, NM_012460, NM_016041, NM_024658, NM_004355, NM_000030, AK123728, NM_005854, NM_006154, NM_001494, NM_001163, NM_022575, NM_024101, NM_014396, NM_138807, NM_030640, NM_015460, NM_130781, NM_000714, NM_024591, NM_002264, NM_003886, NM_006120, NM_014504, NM_031482, NM_002866, AK127073, NM_183236, NM_007259, NM_007357, NM_033044, Z74615, NM_022456, NM_202470, AK128844…	1101	882	13528	1.00302	1	0.993602	100
SP_PIR_KEYWORDS	protein transport	31	2.01823	0.902369	NM_012460, NM_024658, NM_022456, NM_004040, AK128844, NM_005834, AK123728, NM_001163, NM_006178, NM_022575, NM_003944, NM_020750, NM_001981, NM_016582, NM_014396, NM_020816, NM_138807, NM_018385, NM_130781, NM_024591, NM_002264, AK023303, NM_015888, NM_014504, NM_031482, NM_002866, AK127073, NM_024085, AW193472, NM_007259, NM_007357, AB023136	1463	485	19235	0.840365	1	0.997022	100
Annotation Cluster 181	Enrichment Score: 0.4813429614105282
Category	Term	Count	%	PValue	Genes	List Total	Pop Hits	Pop Total	Fold Enrichment	Bonferroni	Benjamini	FDR
UP_SEQ_FEATURE	domain:Cytochrome b5 heme-binding	3	0.195312	0.290895	BX647922, NM_013349, NM_000456	1462	14	19113	2.8014	1	0.999999	99.8179
INTERPRO	IPR001199:Cytochrome b5	3	0.195312	0.309739	BX647922, NM_013349, NM_000456	1333	14	16659	2.67801	1	0.999644	99.8246
INTERPRO	IPR018506:Cytochrome b5, heme-binding site	3	0.195312	0.399246	BX647922, NM_013349, NM_000456	1333	17	16659	2.20542	1	0.999897	99.9837
Annotation Cluster 182	Enrichment Score: 0.48086810068176156
Category	Term	Count	%	PValue	Genes	List Total	Pop Hits	Pop Total	Fold Enrichment	Bonferroni	Benjamini	FDR
GOTERM_BP_FAT	GO:0060341~regulation of cellular localization	27	1.75781	0.108123	NM_013432, NM_005007, NM_019010, NM_003280, NM_000625, BC071181, BC038359, NM_005178, NM_000394, NM_006154, NM_006178, NM_002001, NM_002500, NM_005631, AB011131, J03474, NM_001250, NM_000916, NM_007023, NM_015981, NM_007308, NM_000675, U59227, NM_002866, NM_002737, AF208541	1101	248	13528	1.3377	1	0.854889	87.6828
GOTERM_BP_FAT	GO:0051651~maintenance of location in cell	7	0.455729	0.192256	NM_000152, NM_013432, NM_025213, NM_005007, NM_000477, NM_005178, NM_015059	1101	48	13528	1.79186	1	0.929335	97.991
GOTERM_BP_FAT	GO:0032386~regulation of intracellular transport	9	0.585938	0.217891	NM_000394, NM_013432, NM_005007, NM_006154, NM_003280, BC071181, NM_005631, NM_005178, U59227	1101	71	13528	1.55751	1	0.941966	98.8866
GOTERM_BP_FAT	GO:0051050~positive regulation of transport	22	1.43229	0.272017	NM_005007, J03474, NM_000450, NM_000916, NM_174936, BC071181, NM_005235, NM_000675, NM_007308, U59227, NM_005928, NM_001780, NM_002737, NM_015385, AF208541, NM_006154, NM_004272, NM_015627, NM_002001, NM_009588, AK024204, NM_005631	1101	223	13528	1.21217	1	0.953722	99.7003
GOTERM_BP_FAT	GO:0070201~regulation of establishment of protein localization	13	0.846354	0.278722	NM_013432, NM_005007, J03474, NM_015385, NM_001250, NM_019010, BC071181, NM_009588, NM_005631, NM_005178, NM_000675, U59227	1101	121	13528	1.32009	1	0.955428	99.747
GOTERM_BP_FAT	GO:0042306~regulation of protein import into nucleus	6	0.390625	0.285537	NM_013432, NM_005007, BC071181, NM_005631, NM_005178, U59227	1101	44	13528	1.6755	1	0.957842	99.7874
GOTERM_BP_FAT	GO:0051222~positive regulation of protein transport	8	0.520833	0.301712	NM_005007, J03474, BC071181, NM_009588, NM_005631, NM_000675, U59227	1101	67	13528	1.46711	1	0.962526	99.8602
GOTERM_BP_FAT	GO:0051223~regulation of protein transport	12	0.78125	0.322065	NM_013432, NM_005007, J03474, NM_001250, NM_019010, BC071181, NM_009588, NM_005631, NM_005178, NM_000675, U59227	1101	114	13528	1.29337	1	0.967275	99.9186
GOTERM_BP_FAT	GO:0046822~regulation of nucleocytoplasmic transport	7	0.455729	0.331977	NM_013432, NM_005007, NM_006154, BC071181, NM_005631, NM_005178, U59227	1101	58	13528	1.48292	1	0.969684	99.9379
GOTERM_BP_FAT	GO:0051235~maintenance of location	7	0.455729	0.421286	NM_000152, NM_013432, NM_025213, NM_005007, NM_000477, NM_005178, NM_015059	1101	64	13528	1.34389	1	0.98409	99.9955
GOTERM_BP_FAT	GO:0032507~maintenance of protein location in cell	5	0.325521	0.430272	NM_013432, NM_025213, NM_005007, NM_005178, NM_015059	1101	41	13528	1.49842	1	0.984798	99.9966
GOTERM_BP_FAT	GO:0033157~regulation of intracellular protein transport	6	0.390625	0.433984	NM_013432, NM_005007, BC071181, NM_005631, NM_005178, U59227	1101	53	13528	1.39098	1	0.985388	99.997
GOTERM_BP_FAT	GO:0042990~regulation of transcription factor import into nucleus	4	0.260417	0.445452	NM_013432, NM_005007, NM_005178, U59227	1101	30	13528	1.63827	1	0.986121	99.9979
GOTERM_BP_FAT	GO:0032388~positive regulation of intracellular transport	4	0.260417	0.445452	NM_006154, BC071181, NM_005631, U59227	1101	30	13528	1.63827	1	0.986121	99.9979
GOTERM_BP_FAT	GO:0032880~regulation of protein localization	13	0.846354	0.448276	NM_013432, NM_005007, J03474, NM_015385, NM_001250, NM_019010, BC071181, NM_009588, NM_005631, NM_005178, NM_000675, U59227	1101	138	13528	1.15747	1	0.986505	99.9981
GOTERM_BP_FAT	GO:0046824~positive regulation of nucleocytoplasmic transport	3	0.195312	0.544038	NM_006154, NM_005631, U59227	1101	22	13528	1.6755	1	0.993189	99.9999
GOTERM_BP_FAT	GO:0045185~maintenance of protein location	5	0.325521	0.555345	NM_013432, NM_025213, NM_005007, NM_005178, NM_015059	1101	48	13528	1.2799	1	0.993631	100
Annotation Cluster 183	Enrichment Score: 0.4751510948464994
Category	Term	Count	%	PValue	Genes	List Total	Pop Hits	Pop Total	Fold Enrichment	Bonferroni	Benjamini	FDR
GOTERM_BP_FAT	GO:0042742~defense response to bacterium	13	0.846354	0.198515	NM_001911, NM_052971, NM_000625, NM_002935, NM_005178, NM_001725, NM_002662, NM_005218, NM_020746, NM_015136, NM_003005, NM_054112, NM_003518	1101	112	13528	1.42617	1	0.930752	98.2576
SP_PIR_KEYWORDS	antibiotic	7	0.455729	0.414707	NM_005218, NM_001911, NM_052971, NM_054112, NM_001725, NM_002935, NM_003518	1463	68	19235	1.35343	1	0.911045	99.9667
SP_PIR_KEYWORDS	Antimicrobial	7	0.455729	0.45605	NM_005218, NM_001911, NM_052971, NM_054112, NM_001725, NM_002935, NM_003518	1463	71	19235	1.29625	1	0.927478	99.9888
Annotation Cluster 184	Enrichment Score: 0.46942786622197624
Category	Term	Count	%	PValue	Genes	List Total	Pop Hits	Pop Total	Fold Enrichment	Bonferroni	Benjamini	FDR
UP_SEQ_FEATURE	repeat:TNFR-Cys 3	4	0.260417	0.255366	NM_001250, NM_001243, NM_000043, NM_002342	1462	23	19113	2.2736	1	0.999997	99.5534
UP_SEQ_FEATURE	repeat:TNFR-Cys 4	3	0.195312	0.261632	NM_001250, NM_001243, NM_002342	1462	13	19113	3.01689	1	0.999997	99.6175
UP_SEQ_FEATURE	repeat:TNFR-Cys 1	4	0.260417	0.298096	NM_001250, NM_001243, NM_000043, NM_002342	1462	25	19113	2.09171	1	0.999999	99.849
UP_SEQ_FEATURE	repeat:TNFR-Cys 2	4	0.260417	0.298096	NM_001250, NM_001243, NM_000043, NM_002342	1462	25	19113	2.09171	1	0.999999	99.849
INTERPRO	IPR001368:TNFR/CD27/30/40/95 cysteine-rich region	4	0.260417	0.497972	NM_001250, NM_001243, NM_000043, NM_002342	1333	33	16659	1.51483	1	0.999981	99.9992
SMART	SM00208:TNFR	4	0.260417	0.516015	NM_001250, NM_001243, NM_000043, NM_002342	746	33	9079	1.47518	1	0.984213	99.995
Annotation Cluster 185	Enrichment Score: 0.46373462950199124
Category	Term	Count	%	PValue	Genes	List Total	Pop Hits	Pop Total	Fold Enrichment	Bonferroni	Benjamini	FDR
SP_PIR_KEYWORDS	phospholipid biosynthesis	6	0.390625	0.211953	BC045794, NM_020133, NM_020132, AK092643, NM_007169, NM_017839	1463	42	19235	1.87823	1	0.773701	97.1567
UP_SEQ_FEATURE	short sequence motif:HXXXXD motif	3	0.195312	0.348804	NM_020133, NM_020132, NM_017839	1462	16	19113	2.45122	1	0.999999	99.9619
INTERPRO	IPR002123:Phospholipid/glycerol acyltransferase	3	0.195312	0.427911	NM_020133, NM_020132, NM_017839	1333	18	16659	2.0829	1	0.999933	99.993
SMART	SM00563:PlsC	3	0.195312	0.441457	NM_020133, NM_020132, NM_017839	746	18	9079	2.02837	1	0.978544	99.9644
Annotation Cluster 186	Enrichment Score: 0.46292968535290185
Category	Term	Count	%	PValue	Genes	List Total	Pop Hits	Pop Total	Fold Enrichment	Bonferroni	Benjamini	FDR
GOTERM_MF_FAT	GO:0016859~cis-trans isomerase activity	6	0.390625	0.211551	NM_016594, NM_004117, NM_139126, NM_001513, NM_005729, NM_032472	1064	39	12983	1.87724	1	0.967883	97.9159
SP_PIR_KEYWORDS	Rotamase	5	0.325521	0.308925	NM_016594, NM_004117, NM_139126, NM_005729, NM_032472	1463	37	19235	1.77671	1	0.866932	99.6005
GOTERM_MF_FAT	GO:0003755~peptidyl-prolyl cis-trans isomerase activity	5	0.325521	0.359495	NM_016594, NM_004117, NM_139126, NM_005729, NM_032472	1064	37	12983	1.64893	1	0.990424	99.9293
UP_SEQ_FEATURE	domain:PPIase cyclophilin-type	3	0.195312	0.405025	NM_139126, NM_005729, NM_032472	1462	18	19113	2.17886	1	1	99.9927
INTERPRO	IPR002130:Peptidyl-prolyl cis-trans isomerase, cyclophilin-type	3	0.195312	0.509223	NM_139126, NM_005729, NM_032472	1333	21	16659	1.78534	1	0.999986	99.9995
Annotation Cluster 187	Enrichment Score: 0.4607185617414848
Category	Term	Count	%	PValue	Genes	List Total	Pop Hits	Pop Total	Fold Enrichment	Bonferroni	Benjamini	FDR
UP_SEQ_FEATURE	calcium-binding region:2	13	0.846354	0.168266	NM_033044, NM_003280, NM_019855, NM_019065, NM_003385, NM_006239, NM_002854, NM_024103, NM_032041, NM_005186, NM_001981, NM_005013, NM_017839	1462	115	19113	1.47784	1	0.999979	96.5991
INTERPRO	IPR002048:Calcium-binding EF-hand	16	1.04167	0.169598	NM_033044, NM_003280, NM_002477, NM_019855, NM_003385, NM_019065, NM_006239, NM_002854, NM_024103, NM_032041, NM_001102, NM_001103, NM_005186, NM_001981, NM_005013, NM_017839	1333	143	16659	1.39831	1	0.998138	95.8481
SMART	SM00054:EFh	16	1.04167	0.1943	NM_033044, NM_003280, NM_002477, NM_019855, NM_003385, NM_019065, NM_006239, NM_002854, NM_024103, NM_032041, NM_001102, NM_001103, NM_005186, NM_001981, NM_005013, NM_017839	746	143	9079	1.36171	1	0.95439	94.7445
INTERPRO	IPR001125:Recoverin	4	0.260417	0.255473	NM_003280, NM_032041, NM_003385, NM_017839	1333	22	16659	2.27225	1	0.999183	99.3593
UP_SEQ_FEATURE	calcium-binding region:1	13	0.846354	0.255553	NM_033044, NM_003280, NM_019855, NM_019065, NM_003385, NM_006239, NM_002854, NM_024103, NM_032041, NM_005186, NM_001981, NM_005013, NM_017839	1462	126	19113	1.34882	1	0.999996	99.5554
UP_SEQ_FEATURE	domain:EF-hand 2	17	1.10677	0.317018	NM_033044, NM_003280, NM_002477, NM_019855, NM_003385, NM_019065, NM_007113, NM_006239, NM_002854, NM_032041, NM_024103, NM_001102, NM_001103, NM_005186, NM_001981, NM_005013, NM_017839	1462	182	19113	1.22112	1	0.999999	99.9086
UP_SEQ_FEATURE	domain:EF-hand 1	17	1.10677	0.317018	NM_033044, NM_003280, NM_002477, NM_019855, NM_003385, NM_019065, NM_007113, NM_006239, NM_002854, NM_032041, NM_024103, NM_001102, NM_001103, NM_005186, NM_001981, NM_005013, NM_017839	1462	182	19113	1.22112	1	0.999999	99.9086
INTERPRO	IPR018248:EF hand	13	0.846354	0.345424	NM_033044, NM_003280, NM_002477, NM_019855, NM_019065, NM_003385, NM_006239, NM_002854, NM_024103, NM_032041, NM_001102, NM_001103, NM_017839	1333	130	16659	1.24974	1	0.999739	99.9293
INTERPRO	IPR018247:EF-HAND 1	19	1.23698	0.47125	NM_198529, NM_033044, NM_003280, NM_002477, NM_019855, NM_003385, NM_019065, NM_007113, NM_006239, NM_002854, NM_032041, NM_024103, NM_001102, NM_005186, NM_001981, NM_005013, NM_005487, NM_002660, NM_017839	1333	217	16659	1.09424	1	0.99997	99.9982
INTERPRO	IPR011992:EF-Hand type	20	1.30208	0.522491	NM_033044, NM_004598, NM_003280, NM_002477, NM_019855, NM_015184, NM_003385, NM_019065, NM_007113, NM_006239, NM_002854, NM_032041, NM_024103, NM_001102, NM_001103, NM_005186, NM_000720, NM_001981, NM_005013, NM_017839	1333	236	16659	1.0591	1	0.999988	99.9997
UP_SEQ_FEATURE	calcium-binding region:3	4	0.260417	0.526382	NM_019855, NM_003280, NM_032041, NM_003385	1462	36	19113	1.45258	1	1	99.9999
INTERPRO	IPR018249:EF-HAND 2	18	1.17188	0.555988	NM_198529, NM_033044, NM_003280, NM_019855, NM_003385, NM_019065, NM_007113, NM_006239, NM_002854, NM_024103, NM_032041, NM_001102, NM_001103, NM_005186, NM_001981, NM_005013, NM_002660, NM_017839	1333	215	16659	1.04629	1	0.999994	99.9999
UP_SEQ_FEATURE	domain:EF-hand 3	8	0.520833	0.584804	NM_019855, NM_002477, NM_003280, NM_024103, NM_032041, NM_005186, NM_003385, NM_006239	1462	94	19113	1.11261	1	1	100
UP_SEQ_FEATURE	domain:EF-hand 4	5	0.325521	0.669881	NM_019855, NM_003280, NM_032041, NM_005186, NM_003385	1462	59	19113	1.1079	1	1	100
Annotation Cluster 188	Enrichment Score: 0.4602440731803996
Category	Term	Count	%	PValue	Genes	List Total	Pop Hits	Pop Total	Fold Enrichment	Bonferroni	Benjamini	FDR
INTERPRO	IPR000324:Vitamin D receptor	4	0.260417	0.190544	NM_205860, AF061055, NM_000376, NM_000125	1333	19	16659	2.63103	1	0.998285	97.3189
INTERPRO	IPR013088:Zinc finger, NHR/GATA-type	7	0.455729	0.220551	NM_205860, AF061055, NM_000461, NM_005654, NM_002049, NM_000376, AK124042, NM_000125	1333	51	16659	1.71533	1	0.998613	98.5957
UP_SEQ_FEATURE	DNA-binding region:Nuclear receptor	6	0.390625	0.258733	NM_205860, AF061055, NM_000461, NM_005654, NM_000376, AK124042, NM_000125	1462	45	19113	1.74309	1	0.999996	99.589
UP_SEQ_FEATURE	zinc finger region:NR C4-type	6	0.390625	0.258733	NM_205860, AF061055, NM_000461, NM_005654, NM_000376, AK124042, NM_000125	1462	45	19113	1.74309	1	0.999996	99.589
INTERPRO	IPR001628:Zinc finger, nuclear hormone receptor-type	6	0.390625	0.305666	NM_205860, AF061055, NM_000461, NM_005654, NM_000376, AK124042, NM_000125	1333	46	16659	1.63009	1	0.999662	99.806
INTERPRO	IPR001723:Steroid hormone receptor	6	0.390625	0.321789	NM_205860, AF061055, NM_000461, NM_005654, NM_000376, AK124042, NM_000125	1333	47	16659	1.59541	1	0.999708	99.8703
SMART	SM00399:ZnF_C4	6	0.390625	0.325034	NM_205860, AF061055, NM_000461, NM_005654, NM_000376, AK124042, NM_000125	746	46	9079	1.58742	1	0.962693	99.53
INTERPRO	IPR008946:Nuclear hormone receptor, ligand-binding	6	0.390625	0.338003	NM_205860, AF061055, NM_000461, NM_005654, NM_000376, AK124042, NM_000125	1333	48	16659	1.56217	1	0.999748	99.9143
INTERPRO	IPR000536:Nuclear hormone receptor, ligand-binding, core	6	0.390625	0.338003	NM_205860, AF061055, NM_000461, NM_005654, NM_000376, AK124042, NM_000125	1333	48	16659	1.56217	1	0.999748	99.9143
SMART	SM00430:HOLI	6	0.390625	0.358478	NM_205860, AF061055, NM_000461, NM_005654, NM_000376, AK124042, NM_000125	746	48	9079	1.52128	1	0.971015	99.7649
GOTERM_MF_FAT	GO:0003707~steroid hormone receptor activity	6	0.390625	0.373452	NM_205860, AF061055, NM_000461, NM_005654, NM_000376, AK124042, NM_000125	1064	49	12983	1.49413	1	0.99078	99.9506
GOTERM_MF_FAT	GO:0004879~ligand-dependent nuclear receptor activity	6	0.390625	0.520555	NM_205860, AF061055, NM_000461, NM_005654, NM_000376, AK124042, NM_000125	1064	58	12983	1.26228	1	0.997323	99.9994
UP_SEQ_FEATURE	region of interest:Ligand-binding	3	0.195312	0.679671	NM_205860, NM_000461, NM_000376, AK124042	1462	30	19113	1.30732	1	1	100
GOTERM_BP_FAT	GO:0030522~intracellular receptor-mediated signaling pathway	6	0.390625	0.740158	NM_006154, AF061055, NM_000625, NM_182722, NM_000376, NM_000125	1101	75	13528	0.982961	1	0.999088	100
Annotation Cluster 189	Enrichment Score: 0.4573312286748392
Category	Term	Count	%	PValue	Genes	List Total	Pop Hits	Pop Total	Fold Enrichment	Bonferroni	Benjamini	FDR
GOTERM_BP_FAT	GO:0048598~embryonic morphogenesis	30	1.95312	0.2228	NM_033044, NM_002467, NM_005172, NM_003713, BC071181, NM_022458, NM_002586, NM_033131, NM_006897, NM_003443, NM_006006, NM_014213, NM_003072, NM_002500, NM_001543, NM_020859, X03072, NM_002146, NM_018488, NM_030661, NM_005221, NM_006492, NM_023067, NM_212472, NM_006161, NM_005900, NM_005901, NM_000447, NM_004235, NM_022716	1101	307	13528	1.20069	1	0.943403	99.0078
GOTERM_BP_FAT	GO:0035113~embryonic appendage morphogenesis	10	0.651042	0.27483	NM_018488, NM_006006, NM_022458, NM_003072, NM_014213, NM_005221, NM_000447, NM_002586, NM_006492, NM_022716	1101	87	13528	1.4123	1	0.95426	99.7208
GOTERM_BP_FAT	GO:0030326~embryonic limb morphogenesis	10	0.651042	0.27483	NM_018488, NM_006006, NM_022458, NM_003072, NM_014213, NM_005221, NM_000447, NM_002586, NM_006492, NM_022716	1101	87	13528	1.4123	1	0.95426	99.7208
GOTERM_BP_FAT	GO:0035137~hindlimb morphogenesis	4	0.260417	0.355373	NM_006006, NM_003072, NM_014213, NM_006492	1101	26	13528	1.89031	1	0.975361	99.9676
GOTERM_BP_FAT	GO:0035107~appendage morphogenesis	10	0.651042	0.414629	NM_018488, NM_006006, NM_022458, NM_003072, NM_014213, NM_005221, NM_000447, NM_002586, NM_006492, NM_022716	1101	99	13528	1.24111	1	0.983108	99.9945
GOTERM_BP_FAT	GO:0035108~limb morphogenesis	10	0.651042	0.414629	NM_018488, NM_006006, NM_022458, NM_003072, NM_014213, NM_005221, NM_000447, NM_002586, NM_006492, NM_022716	1101	99	13528	1.24111	1	0.983108	99.9945
GOTERM_BP_FAT	GO:0060173~limb development	10	0.651042	0.46201	NM_018488, NM_006006, NM_022458, NM_003072, NM_014213, NM_005221, NM_000447, NM_002586, NM_006492, NM_022716	1101	103	13528	1.19291	1	0.987455	99.9988
GOTERM_BP_FAT	GO:0048736~appendage development	10	0.651042	0.46201	NM_018488, NM_006006, NM_022458, NM_003072, NM_014213, NM_005221, NM_000447, NM_002586, NM_006492, NM_022716	1101	103	13528	1.19291	1	0.987455	99.9988
Annotation Cluster 190	Enrichment Score: 0.45361135364847427
Category	Term	Count	%	PValue	Genes	List Total	Pop Hits	Pop Total	Fold Enrichment	Bonferroni	Benjamini	FDR
GOTERM_CC_FAT	GO:0044438~microbody part	6	0.390625	0.266602	NM_001607, NM_006117, AB020644, NM_002617, NM_001752, NM_003659	1036	43	12782	1.72156	1	0.87142	98.8721
GOTERM_CC_FAT	GO:0044439~peroxisomal part	6	0.390625	0.266602	NM_001607, NM_006117, AB020644, NM_002617, NM_001752, NM_003659	1036	43	12782	1.72156	1	0.87142	98.8721
GOTERM_CC_FAT	GO:0031903~microbody membrane	4	0.260417	0.464424	AB020644, NM_002617, NM_001752, NM_003659	1036	31	12782	1.59198	1	0.930246	99.988
GOTERM_CC_FAT	GO:0005778~peroxisomal membrane	4	0.260417	0.464424	AB020644, NM_002617, NM_001752, NM_003659	1036	31	12782	1.59198	1	0.930246	99.988
Annotation Cluster 191	Enrichment Score: 0.4505726590169731
Category	Term	Count	%	PValue	Genes	List Total	Pop Hits	Pop Total	Fold Enrichment	Bonferroni	Benjamini	FDR
GOTERM_BP_FAT	GO:0006469~negative regulation of protein kinase activity	10	0.651042	0.27483	NM_030640, NM_015675, NM_024653, NM_002737, NM_005147, NM_032527, NM_000389, NM_144608, NM_005734, NM_000675	1101	87	13528	1.4123	1	0.95426	99.7208
GOTERM_BP_FAT	GO:0033673~negative regulation of kinase activity	10	0.651042	0.308789	NM_030640, NM_015675, NM_024653, NM_002737, NM_005147, NM_032527, NM_000389, NM_144608, NM_005734, NM_000675	1101	90	13528	1.36522	1	0.964636	99.8839
GOTERM_BP_FAT	GO:0051348~negative regulation of transferase activity	10	0.651042	0.379	NM_030640, NM_015675, NM_024653, NM_002737, NM_005147, NM_032527, NM_000389, NM_144608, NM_005734, NM_000675	1101	96	13528	1.2799	1	0.979103	99.9837
GOTERM_BP_FAT	GO:0043086~negative regulation of catalytic activity	24	1.5625	0.490167	NM_030640, NM_015675, NM_024653, NM_000524, NM_012177, NM_000169, NM_174936, AF545864, NM_005147, NM_032527, NM_000389, NM_006402, NM_000675, NM_007308, NM_001480, NM_002737, NM_016263, NM_144608, NM_014495, NM_005734, NM_006044	1101	277	13528	1.06458	1	0.989198	99.9996
Annotation Cluster 192	Enrichment Score: 0.4491496860842418
Category	Term	Count	%	PValue	Genes	List Total	Pop Hits	Pop Total	Fold Enrichment	Bonferroni	Benjamini	FDR
GOTERM_MF_FAT	GO:0070815~peptidyl-lysine 5-dioxygenase activity	3	0.195312	0.0359421	NM_001084, AB011157, NM_000935	1064	4	12983	9.15155	1	0.856516	44.9051
GOTERM_MF_FAT	GO:0016706~oxidoreductase activity, acting on paired donors, with incorporation or reduction of molecular oxygen, 2-oxoglutarate as one donor, and incorporation of one atom each of oxygen into both donors	4	0.260417	0.405287	NM_001084, AB011157, NM_000935, NM_003986	1064	28	12983	1.74315	1	0.992556	99.9789
GOTERM_MF_FAT	GO:0016701~oxidoreductase activity, acting on single donors with incorporation of molecular oxygen	6	0.390625	0.650805	NM_017584, NM_001084, AB011157, NM_012205, NM_000935, NM_003986	1064	67	12983	1.09272	1	0.999132	100
SP_PIR_KEYWORDS	dioxygenase	5	0.325521	0.748836	NM_001084, AB011157, NM_012205, NM_000935, NM_003986	1463	66	19235	0.996033	1	0.980448	100
GOTERM_MF_FAT	GO:0016702~oxidoreductase activity, acting on single donors with incorporation of molecular oxygen, incorporation of two atoms of oxygen	5	0.325521	0.799922	NM_001084, AB011157, NM_012205, NM_000935, NM_003986	1064	66	12983	0.924399	1	0.999893	100
Annotation Cluster 193	Enrichment Score: 0.448299400326104
Category	Term	Count	%	PValue	Genes	List Total	Pop Hits	Pop Total	Fold Enrichment	Bonferroni	Benjamini	FDR
GOTERM_BP_FAT	GO:0006941~striated muscle contraction	6	0.390625	0.318171	NM_000152, NM_000290, NM_203377, NM_003280, NM_004272, NM_000447	1101	46	13528	1.60265	1	0.96646	99.9096
GOTERM_BP_FAT	GO:0006936~muscle contraction	15	0.976562	0.362624	NM_000290, NM_000152, NM_003494, NM_203377, NM_000334, NM_003280, NM_000916, NM_002018, NM_000023, NM_001103, NM_004272, NM_000751, NM_021902, NM_000447, NM_021098	1101	153	13528	1.20461	1	0.97656	99.9737
GOTERM_BP_FAT	GO:0003012~muscle system process	16	1.04167	0.391728	NM_000290, NM_000152, NM_003494, NM_203377, NM_000334, NM_003280, NM_000916, NM_002018, NM_000023, NM_001103, NM_004272, NM_000751, NM_021902, NM_000447, NM_000856, NM_021098	1101	168	13528	1.17019	1	0.981152	99.9888
Annotation Cluster 194	Enrichment Score: 0.44473890621567647
Category	Term	Count	%	PValue	Genes	List Total	Pop Hits	Pop Total	Fold Enrichment	Bonferroni	Benjamini	FDR
SP_PIR_KEYWORDS	atp-binding	111	7.22656	0.166798	NM_014003, NM_173694, NM_001349, NM_001001551, NM_017895, NM_004579, NM_005548, NM_005689, NM_018849, BC042989, AF087989, NM_020936, NM_017888, NM_000178, NM_012254, NM_015981, NM_020526, NM_002914, NM_000084, NM_017672, NM_006929, AB007918, AK024204, AK122956, NM_000245, NM_021141, NM_004990, NM_007118, NM_000431, NM_001569, NM_025149, NM_003119, NM_006513, NM_004135, NM_000259, U00930, NM_00444…	1463	1326	19235	1.10059	1	0.723406	93.4612
SP_PIR_KEYWORDS	nucleotide-binding	138	8.98438	0.20623	NM_001349, NM_173694, NM_014003, NM_001001551, NM_017895, NM_021203, NM_004579, NM_019034, NM_005548, AK126191, NM_005689, NM_018849, NM_016084, BC042989, AF087989, NM_020936, NM_017888, NM_000178, NM_012254, NM_020526, NM_015981, NM_002914, NM_002866, NM_000084, NM_017672, NM_183236, NM_212472, NM_004574, NM_006929, AK024204, AB007918, AK122956, NM_000245, NM_004040, NM_021141, NM_013412, NM_004…	1463	1686	19235	1.07614	1	0.779707	96.8319
UP_SEQ_FEATURE	nucleotide phosphate-binding region:ATP	81	5.27344	0.233491	NM_014003, NM_001001551, NM_017895, BC052239, NM_004579, NM_005548, NM_004103, BC071181, NM_005689, NM_004635, NM_014263, NM_007181, NM_013341, BC042989, AF087989, NM_020936, NM_004827, NM_003072, NM_004440, NM_017888, NM_000178, NM_000553, NM_002625, NM_004321, NM_014191, NM_022779, NM_173354, NM_020526, NM_015981, NM_002914, NM_004196, NM_139355, NM_003587, NM_007110, NM_000084, NM_017672, NM_0…	1462	962	19113	1.10076	1	0.999993	99.2402
GOTERM_MF_FAT	GO:0001883~purine nucleoside binding	138	8.98438	0.295014	NM_001349, NM_173694, NM_014003, NM_017895, NM_001001551, NM_004579, NM_005548, NM_004350, NM_005689, NM_018849, NM_152649, BC042989, AF087989, NM_020936, NM_017888, NM_000178, NM_014941, NM_012254, NM_020526, NM_015981, NM_002914, S81734, NM_000379, NM_013391, NM_006120, NM_000084, NM_017672, NM_012449, NM_212472, NM_006929, AK024204, AB007918, AK122956, NM_000245, NM_000625, NM_004040, NM_02114…	1064	1601	12983	1.05177	1	0.983138	99.6631
SP_PIR_KEYWORDS	kinase	57	3.71094	0.315687	NM_001001551, BC052239, NM_004579, NM_004103, BC071181, NM_005255, NM_004635, NM_007181, AF087989, NM_001827, NM_004440, BC045794, NM_002625, NM_173354, NM_015981, NM_020526, NM_004196, NM_004197, NM_031284, NM_139355, NM_024117, NM_017672, NM_080836, NM_212472, NM_025233, AK024204, NM_000245, NM_016733, NM_022740, NM_005233, NM_005235, NM_000389, NM_005881, NM_015533, NM_007118, NM_000431, NM_00…	1463	688	19235	1.08927	1	0.871708	99.6551
GOTERM_MF_FAT	GO:0030554~adenyl nucleotide binding	135	8.78906	0.327989	NM_001349, NM_173694, NM_014003, NM_001001551, NM_017895, NM_004579, NM_005548, NM_004350, NM_005689, NM_018849, NM_152649, BC042989, AF087989, NM_020936, NM_017888, NM_000178, NM_014941, NM_012254, NM_020526, NM_015981, NM_002914, S81734, NM_000379, NM_013391, NM_006120, NM_000084, NM_017672, NM_012449, NM_212472, NM_006929, AK024204, AB007918, AK122956, NM_000245, NM_000625, NM_021141, NM_00499…	1064	1577	12983	1.04457	1	0.987722	99.8456
GOTERM_MF_FAT	GO:0001882~nucleoside binding	138	8.98438	0.332549	NM_001349, NM_173694, NM_014003, NM_017895, NM_001001551, NM_004579, NM_005548, NM_004350, NM_005689, NM_018849, NM_152649, BC042989, AF087989, NM_020936, NM_017888, NM_000178, NM_014941, NM_012254, NM_020526, NM_015981, NM_002914, S81734, NM_000379, NM_013391, NM_006120, NM_000084, NM_017672, NM_012449, NM_212472, NM_006929, AK024204, AB007918, AK122956, NM_000245, NM_000625, NM_004040, NM_02114…	1064	1612	12983	1.04459	1	0.988165	99.8618
GOTERM_MF_FAT	GO:0000166~nucleotide binding	189	12.3047	0.367391	NM_001349, NM_173694, NM_014003, NM_017895, NM_001001551, NM_021203, NM_004579, NM_005548, NM_019034, NM_004350, AK126191, NM_005689, NM_018849, NM_182314, NM_016084, NM_152649, BC042989, AF087989, NM_020936, NM_017888, NM_000178, NM_014941, NM_012254, NM_020526, NM_015981, NM_002914, S81734, NM_000379, NM_013391, NM_006120, AK124047, NM_002866, NM_032102, NM_000084, NM_017672, NM_012449, NM_1832…	1064	2245	12983	1.02726	1	0.990913	99.9423
GOTERM_MF_FAT	GO:0017076~purine nucleotide binding	161	10.4818	0.411918	NM_001349, NM_173694, NM_014003, NM_017895, NM_001001551, NM_021203, NM_004579, NM_019034, NM_005548, NM_004350, AK126191, NM_005689, NM_018849, NM_016084, NM_152649, BC042989, AF087989, NM_020936, NM_017888, NM_000178, NM_014941, NM_012254, NM_020526, NM_015981, NM_002914, S81734, NM_000379, NM_013391, NM_006120, NM_002866, NM_000084, NM_017672, NM_012449, NM_183236, NM_212472, NM_004574, NM_006…	1064	1918	12983	1.02426	1	0.992795	99.9824
UP_SEQ_FEATURE	binding site:ATP	44	2.86458	0.419864	NM_000245, NM_016733, NM_005622, BC052239, NM_004579, NM_004103, NM_022740, BC071181, NM_005233, NM_005235, NM_004635, NM_004990, NM_007118, NM_015533, NM_007181, AF087989, NM_000431, NM_001569, NM_005734, NM_004440, NM_017888, NM_000178, NM_025149, NM_003119, NM_003215, NM_173354, AK096893, NM_002648, NM_004448, NM_015981, NM_006295, NM_020526, NM_002745, NM_004196, NM_139355, NM_002746, NM_0176…	1462	542	19113	1.06129	1	1	99.9954
GOTERM_MF_FAT	GO:0032559~adenyl ribonucleotide binding	123	8.00781	0.538422	NM_173694, NM_014003, NM_001349, NM_001001551, NM_017895, NM_004579, NM_005548, NM_004350, NM_005689, NM_018849, NM_152649, BC042989, AF087989, NM_020936, NM_017888, NM_000178, NM_014941, NM_012254, NM_020526, NM_015981, NM_002914, S81734, NM_006120, NM_000084, NM_017672, NM_212472, NM_006929, AK024204, AB007918, AK122956, NM_000245, NM_021141, NM_004990, NM_007118, NM_000431, NM_001569, NM_02514…	1064	1497	12983	1.00257	1	0.997432	99.9997
GOTERM_MF_FAT	GO:0005524~ATP binding	120	7.8125	0.592832	NM_173694, NM_014003, NM_001349, NM_001001551, NM_017895, NM_004579, NM_005548, NM_004350, NM_005689, NM_018849, NM_152649, BC042989, AF087989, NM_020936, NM_017888, NM_000178, NM_014941, NM_012254, NM_020526, NM_015981, NM_002914, S81734, NM_006120, NM_000084, NM_017672, NM_006929, AK024204, AB007918, AK122956, NM_000245, NM_021141, NM_004990, NM_007118, NM_000431, NM_001569, NM_025149, NM_00311…	1064	1477	12983	0.991366	1	0.998495	100
GOTERM_MF_FAT	GO:0032555~purine ribonucleotide binding	149	9.70052	0.59905	NM_001349, NM_173694, NM_014003, NM_017895, NM_001001551, NM_021203, NM_004579, NM_019034, NM_005548, NM_004350, AK126191, NM_005689, NM_018849, NM_016084, NM_152649, BC042989, AF087989, NM_020936, NM_017888, NM_000178, NM_014941, NM_012254, NM_020526, NM_015981, NM_002914, S81734, NM_006120, NM_002866, NM_000084, NM_017672, NM_183236, NM_212472, NM_004574, NM_006929, AK024204, AB007918, AK122956…	1064	1836	12983	0.990255	1	0.998496	100
GOTERM_MF_FAT	GO:0032553~ribonucleotide binding	149	9.70052	0.59905	NM_001349, NM_173694, NM_014003, NM_017895, NM_001001551, NM_021203, NM_004579, NM_019034, NM_005548, NM_004350, AK126191, NM_005689, NM_018849, NM_016084, NM_152649, BC042989, AF087989, NM_020936, NM_017888, NM_000178, NM_014941, NM_012254, NM_020526, NM_015981, NM_002914, S81734, NM_006120, NM_002866, NM_000084, NM_017672, NM_183236, NM_212472, NM_004574, NM_006929, AK024204, AB007918, AK122956…	1064	1836	12983	0.990255	1	0.998496	100
Annotation Cluster 195	Enrichment Score: 0.4432956675726803
Category	Term	Count	%	PValue	Genes	List Total	Pop Hits	Pop Total	Fold Enrichment	Bonferroni	Benjamini	FDR
GOTERM_MF_FAT	GO:0004180~carboxypeptidase activity	6	0.390625	0.182156	NM_001308, NM_004476, NM_032649, NM_152336, NM_000285, NM_080385	1064	37	12983	1.97871	1	0.962439	96.2174
SP_PIR_KEYWORDS	carboxypeptidase	5	0.325521	0.222972	NM_001308, NM_004476, NM_032649, NM_152336, NM_080385	1463	32	19235	2.05432	1	0.789632	97.6964
GOTERM_MF_FAT	GO:0008238~exopeptidase activity	9	0.585938	0.294098	NM_001308, NM_004476, NM_032649, NM_003291, NM_020665, NM_001935, NM_152336, NM_000285, NM_080385	1064	77	12983	1.42622	1	0.983513	99.6559
GOTERM_MF_FAT	GO:0004181~metallocarboxypeptidase activity	4	0.260417	0.336401	NM_001308, NM_152336, NM_000285, NM_080385	1064	25	12983	1.95233	1	0.988458	99.8742
INTERPRO	IPR000834:Peptidase M14, carboxypeptidase A	3	0.195312	0.559057	NM_001308, NM_152336, NM_080385	1333	23	16659	1.63009	1	0.999993	99.9999
SMART	SM00631:Zn_pept	3	0.195312	0.57381	NM_001308, NM_152336, NM_080385	746	23	9079	1.58742	1	0.989651	99.9991
GOTERM_MF_FAT	GO:0008235~metalloexopeptidase activity	4	0.260417	0.611872	NM_001308, NM_152336, NM_000285, NM_080385	1064	38	12983	1.28443	1	0.998714	100
Annotation Cluster 196	Enrichment Score: 0.4370314180477643
Category	Term	Count	%	PValue	Genes	List Total	Pop Hits	Pop Total	Fold Enrichment	Bonferroni	Benjamini	FDR
SP_PIR_KEYWORDS	nucleus	355	23.112	0.0346723	NM_194278, NM_014003, NM_198479, AK122739, NM_153448, NM_032527, NM_006337, NM_004350, NM_002586, NM_002095, NM_015698, NM_017908, NM_014153, NM_139235, NM_022720, NM_031474, BC039881, NM_003251, AF061055, NM_001516, NM_003443, NM_182722, NM_017900, NM_002189, NM_005487, NM_001001974, NM_017521, NM_057158, NM_021065, NM_007042, NM_031286, NM_053005, NM_002669, NM_000376, NM_207322, NM_033101, NM_…	1463	4283	19235	1.08975	1	0.44714	40.9877
GOTERM_MF_FAT	GO:0043565~sequence-specific DNA binding	58	3.77604	0.148267	NM_004433, NM_198479, NM_000325, AK122739, D28468, NM_153448, NM_004024, NM_032527, NM_005253, NM_005252, NM_002586, BC039881, AF061055, AK095266, NM_182722, NM_001352, NM_014213, NM_002500, NM_005384, AL442094, NM_000125, NM_019896, NM_017521, NM_002146, NM_021953, NM_002049, NM_000376, NM_005239, AK094779, NM_006060, NM_001538, NM_023067, NM_004316, NM_004575, NM_000307, AK124042, NM_004752, NM…	1064	607	12983	1.16593	1	0.956846	92.6725
GOTERM_MF_FAT	GO:0003700~transcription factor activity	88	5.72917	0.194425	NM_004433, NM_000325, NM_198479, AK122739, D28468, NM_153448, NM_032527, NM_004024, NM_005253, NM_033027, NM_005252, NM_002586, NM_004350, NM_001300, NM_152736, AK096708, NM_017908, AF061055, NM_001516, NM_003443, NM_006006, AK095266, NM_020183, NM_182722, NM_001352, NM_014213, NM_002500, NM_014517, NM_005384, AL442094, NM_000125, NM_017521, NM_005596, NM_002146, NM_178548, NM_021953, NM_002049, …	1064	975	12983	1.10131	1	0.965138	97.0427
GOTERM_MF_FAT	GO:0030528~transcription regulator activity	130	8.46354	0.319613	NM_198479, AK122739, NM_153448, NM_004024, NM_032527, NM_002586, NM_004350, NM_002095, NM_017908, BC039881, NM_031474, AF061055, NM_001516, NM_003443, NM_006006, NM_001352, NM_182722, NM_014213, NM_002500, NM_017521, NM_175747, NM_178548, NM_002669, NM_000376, NM_001538, BC037418, NM_004575, NM_018179, NM_000307, AK124042, NM_003597, NM_005170, NM_002467, NM_000461, NM_005172, NM_005178, NM_00689…	1064	1512	12983	1.04912	1	0.987437	99.811
GOTERM_BP_FAT	GO:0051252~regulation of RNA metabolic process	151	9.83073	0.430148	NM_198479, AK122739, NM_153448, NM_004024, NM_032527, NM_002586, NM_004350, NM_002190, NM_016084, NM_017908, NM_020248, NM_000709, NM_031474, BC039881, AF061055, NM_001516, NM_006006, NM_001352, NM_182722, NM_014213, NM_005487, NM_002500, NM_017521, NM_014945, NM_012256, NM_178548, NM_000376, AL832862, NM_000799, NM_001538, NM_212472, BC037418, NM_004575, NM_018179, NM_000307, BC058855, AK124042,…	1101	1813	13528	1.02335	1	0.98491	99.9966
GOTERM_BP_FAT	GO:0006355~regulation of transcription, DNA-dependent	147	9.57031	0.462534	NM_198479, AK122739, NM_153448, NM_004024, NM_032527, NM_002586, NM_004350, NM_002190, NM_016084, NM_017908, NM_020248, NM_000709, NM_031474, BC039881, AF061055, NM_001516, NM_006006, NM_001352, NM_182722, NM_014213, NM_005487, NM_002500, NM_017521, NM_014945, NM_012256, NM_178548, NM_000376, AL832862, NM_000799, NM_001538, NM_212472, BC037418, NM_004575, NM_018179, NM_000307, BC058855, AK124042,…	1101	1773	13528	1.01872	1	0.98743	99.9988
[truncated: 1,854 more rows]
