# Supplementary material for: Systematic Analysis of the Gene Expression in the Livers of Nonalcoholic Steatohepatitis: Implications on Potential Biomarkers and Molecular Pathological Mechanism
Source: PLoS One. 2012 Dec 26;7(12):e51131. doi: 10.1371/journal.pone.0051131 (PMC3530598; doi:10.1371/journal.pone.0051131)
Supplement: Table S28 — DAVID functional annotation clustering result of DEGs identified by t -test in microarray two. (XLS) [file pone.0051131.s030.xls]

## Sheet: microarray2 t.test_0.01 cluster
Annotation Cluster 1	Enrichment Score: 6.054299904509525
Category	Term	Count	%	PValue	Genes	List Total	Pop Hits	Pop Total	Fold Enrichment	Bonferroni	Benjamini	FDR
SP_PIR_KEYWORDS	signal	483	20.5008	1.60468e-09	NM_001928, NM_144707, NM_032520, BX647476, NM_007053, NM_002391, NM_002587, NM_002593, NM_148170, NM_130444, NM_032824, NM_182936, AK127044, AF200348, AK093330, NM_006475, NM_007047, NM_001911, NM_005084, NM_001728, NM_001725, NM_004360, NM_006329, NM_024738, BC070085, NM_018917, NM_006215, NM_000245, NM_000242, NM_032649, NM_032642, AK122611, NM_030787, NM_016580, NM_012410, NM_024743, AK122609,…	2250	3250	19235	1.2705	1.18105e-06	1.18105e-06	2.4362e-06
UP_SEQ_FEATURE	signal peptide	483	20.5008	2.85274e-09	NM_001928, NM_144707, NM_032520, BX647476, NM_007053, NM_002391, NM_002587, NM_002593, NM_148170, NM_130444, NM_032824, NM_182936, AK127044, AF200348, AK093330, NM_006475, NM_007047, NM_001911, NM_005084, NM_001728, NM_001725, NM_004360, NM_006329, NM_024738, BC070085, NM_018917, NM_006215, NM_000245, NM_000242, NM_032649, NM_032642, AK122611, NM_030787, NM_016580, NM_012410, NM_024743, AK122609,…	2245	3250	19113	1.26525	1.41637e-05	1.41637e-05	5.42491e-06
SP_PIR_KEYWORDS	Secreted	273	11.5874	9.1277e-09	NM_000504, NM_001928, NM_000506, NM_198474, NM_000508, NM_199235, NM_032520, NM_198477, NM_172369, NM_015991, NM_000609, NM_003730, NM_002391, NM_002190, NM_182314, NM_003255, NM_003254, NM_002593, NM_031479, NM_002189, NM_130444, AF200348, AK093330, NM_003650, NM_006475, NM_005084, NM_001725, NM_006329, NM_024738, NM_000799, AK095375, NM_021268, NM_000892, NM_006215, NM_024324, NM_000242, NM_032…	2250	1689	19235	1.38179	6.71797e-06	3.35899e-06	1.38575e-05
GOTERM_CC_FAT	GO:0005615~extracellular space	137	5.81494	3.04272e-08	NM_002305, NM_001928, NM_001063, NM_000482, NM_000506, NM_000508, NM_002302, NM_174936, NM_005410, NM_015991, NM_000609, NM_000066, NM_033131, NM_002190, NM_182314, NM_002704, NM_000577, NM_002405, NM_130444, NM_002189, NM_000479, NM_005013, NM_009588, AK127044, BC062668, NM_003015, NM_005409, NM_002003, NM_005084, NM_002009, NM_004673, NM_000078, NM_033439, NM_000799, NM_000567, NM_030968, NM_20…	1620	685	12782	1.57802	1.87734e-05	1.87734e-05	4.51105e-05
GOTERM_CC_FAT	GO:0044421~extracellular region part	179	7.59762	3.9995e-08	NM_006528, NM_001928, NM_002305, NM_001063, NM_000482, NM_000506, NM_000508, NM_002302, NM_174936, NM_005410, NM_015991, NM_000609, NM_000066, NM_004684, NM_033131, NM_002190, NM_182314, NM_003255, NM_003254, NM_002704, NM_000577, NM_002405, NM_002189, NM_130444, NM_000479, NM_005013, NM_009588, AK127044, BC062668, NM_003015, NM_005409, NM_002003, NM_006475, NM_005084, NM_002009, NM_004673, AJ298…	1620	960	12782	1.47118	2.46766e-05	1.23384e-05	5.92954e-05
GOTERM_CC_FAT	GO:0005576~extracellular region	317	13.455	6.69712e-06	NM_000504, NM_001928, NM_000601, NM_000506, NM_198474, NM_000508, NM_032520, NM_199235, NM_198477, NM_172369, NM_015991, NM_000609, NM_003730, NM_002391, NM_003247, NM_002190, NM_182314, NM_003255, NM_003254, NM_002593, NM_000787, NM_031479, NM_002189, AI161103, NM_130444, NM_009588, AK127044, AF200348, AK093330, NM_003650, NM_006475, NM_005084, NM_001725, NM_006329, NM_002664, NM_024738, NM_0007…	1620	2010	12782	1.24436	0.00412361	0.00137643	0.0099285
SP_PIR_KEYWORDS	disulfide bond	408	17.3175	3.51661e-05	NM_001928, NM_016557, NM_032520, NM_005998, NM_002394, NM_007053, NM_002391, NM_002593, NM_148170, NM_130444, AK127044, AF200348, NM_006475, NM_007047, NM_001911, NM_001728, NM_001725, NM_004360, NM_006329, NM_004356, BC070085, NM_205835, NM_000245, NM_000242, NM_000394, AK122611, NM_030787, NM_012410, AK122609, NM_001708, NM_000115, NM_001507, NM_019616, NM_153377, NM_001406, NM_000262, NM_00410…	2250	2924	19235	1.19287	0.0255507	0.00369071	0.0533753
UP_SEQ_FEATURE	disulfide bond	394	16.7233	6.57256e-05	NM_001928, NM_016557, NM_005998, NM_002394, NM_007053, NM_002391, NM_002593, NM_148170, NM_130444, AK127044, AF200348, NM_006475, NM_007047, NM_001911, NM_001728, NM_004360, NM_001725, NM_006329, NM_004356, BC070085, NM_205835, NM_000242, NM_000394, NM_030787, AK122611, NM_012410, AK122609, NM_001708, NM_000115, NM_001507, NM_019616, NM_153377, NM_001406, NM_000262, NM_004107, NM_004106, NM_00161…	2245	2819	19113	1.18991	0.278439	0.103072	0.124913
SP_PIR_KEYWORDS	glycoprotein	574	24.3633	0.000163924	NM_144707, NM_016557, NM_032520, BX647476, NM_002394, NM_007053, NM_002587, NM_002593, NM_080865, NM_148170, NM_130444, AF200348, NM_032824, NM_182936, AK127044, AB011095, NM_006475, NM_007047, NM_001911, NM_052995, NM_005084, NM_001728, NM_001725, NM_004360, NM_006329, NM_024738, BC070085, NM_018917, NM_006215, NM_000245, NM_032649, NM_002467, NM_032642, NM_000394, AK122611, NM_030787, NM_016580…	2250	4318	19235	1.13642	0.113663	0.0119933	0.248577
UP_SEQ_FEATURE	glycosylation site:N-linked (GlcNAc...)	539	22.8778	0.00221989	NM_144707, NM_016557, NM_032520, BX647476, NM_002394, NM_007053, NM_002587, NM_002593, NM_080865, NM_148170, NM_130444, AF200348, NM_032824, NM_182936, AK127044, AB011095, NM_006475, NM_007047, NM_001911, NM_052995, NM_005084, NM_001728, NM_001725, NM_004360, NM_006329, NM_024738, BC070085, NM_018917, NM_006215, NM_000245, NM_032649, NM_032642, AK122611, NM_030787, NM_016580, NM_016582, NM_012410…	2245	4129	19113	1.11136	0.999984	0.633256	4.13809
Annotation Cluster 2	Enrichment Score: 3.6587843497906603
Category	Term	Count	%	PValue	Genes	List Total	Pop Hits	Pop Total	Fold Enrichment	Bonferroni	Benjamini	FDR
GOTERM_BP_FAT	GO:0001944~vasculature development	57	2.41935	9.33449e-06	NM_138459, AK122739, NM_198477, NM_004103, BC071181, NM_000609, NM_006288, NM_000603, NM_000314, NM_000787, NM_004926, NM_006007, NM_021005, NM_130444, NM_003072, NM_014517, NM_001430, NM_017564, NM_001001389, NM_206853, NM_133373, NM_005207, S81734, NM_003883, NM_014780, BC058855, NM_014495, NM_000089, NM_000088, NM_019055, AK022877, NM_000296, NM_003376, NM_003713, NM_000625, NM_030756, NM_0017…	1694	251	13528	1.81352	0.0383298	0.0129434	0.0174307
GOTERM_BP_FAT	GO:0001568~blood vessel development	55	2.33447	1.92954e-05	AK122739, NM_138459, NM_198477, NM_004103, BC071181, NM_000609, NM_006288, NM_000603, NM_000314, NM_000787, NM_004926, NM_021005, NM_130444, NM_003072, NM_014517, NM_001430, NM_017564, NM_001001389, NM_206853, NM_133373, NM_005207, S81734, NM_003883, NM_014780, BC058855, NM_014495, NM_000089, NM_000088, NM_019055, AK022877, NM_000296, NM_003376, NM_003713, NM_000625, NM_030756, NM_001795, NM_0319…	1694	245	13528	1.79274	0.077613	0.019995	0.036028
GOTERM_BP_FAT	GO:0048514~blood vessel morphogenesis	43	1.82513	0.00142816	NM_019055, AK022877, AK122739, NM_138459, NM_198477, NM_004103, NM_003376, BC071181, NM_000625, NM_000609, NM_006288, NM_000603, NM_031917, NM_004612, NM_005230, NM_133459, NM_000314, NM_000787, NM_004926, NM_021005, NM_130444, NM_001562, NM_003072, NM_014517, NM_005631, NM_003809, NM_001430, NM_181353, NM_017564, NM_018488, NM_006291, NM_030661, NM_206853, NM_133373, S81734, NM_000682, NM_001147…	1694	211	13528	1.62744	0.997481	0.186448	2.6337
GOTERM_BP_FAT	GO:0001525~angiogenesis	30	1.27334	0.00900618	NM_019055, AK022877, AK122739, NM_138459, NM_198477, NM_004103, NM_003376, NM_000609, NM_006288, NM_000603, NM_031917, NM_005230, NM_133459, NM_000314, NM_001562, NM_130444, NM_014517, NM_003809, NM_001430, NM_181353, NM_017564, NM_018488, NM_006291, NM_133373, NM_000682, NM_001147, NM_003883, NM_001977, BC058855, NM_001554, NM_153609	1694	148	13528	1.61875	1	0.359588	15.5451
Annotation Cluster 3	Enrichment Score: 3.6016784900899292
Category	Term	Count	%	PValue	Genes	List Total	Pop Hits	Pop Total	Fold Enrichment	Bonferroni	Benjamini	FDR
GOTERM_CC_FAT	GO:0000267~cell fraction	182	7.72496	3.20825e-05	NM_000504, NM_001349, NM_000269, NM_005544, NM_000506, NM_213593, NM_014723, NM_024006, NM_000507, NM_004579, NM_006667, NM_000265, NM_032520, NM_006114, NM_000500, NM_000603, NM_005687, NM_018849, NM_033507, NM_016084, BC071602, NM_000787, NM_002872, NM_006672, NM_002022, NM_001541, NM_018509, NM_021928, NM_004157, NM_001914, NM_170665, NM_005729, NM_002108, NM_002668, NM_004010, NM_006329, NM_0…	1620	1083	12782	1.32595	0.0196006	0.00395122	0.047554
GOTERM_CC_FAT	GO:0005792~microsome	53	2.24958	4.26279e-05	NM_000504, NM_005544, NM_000269, NM_213593, NM_024006, NM_001390, AK127475, NM_006667, NM_032520, NM_021966, NM_003578, NM_000500, NM_053039, NM_002022, NM_032564, NM_004320, NM_018509, NM_021928, BX647922, NM_145812, NM_001914, NM_170665, NM_004010, NM_013402, NM_007107, AK095375, NM_002512, NM_000348, NM_003708, NM_172037, NM_145867, NM_020980, NM_017770, NM_023944, NM_000764, NM_000106, NM_000…	1620	237	12782	1.76446	0.0259591	0.00437407	0.0631803
GOTERM_CC_FAT	GO:0042598~vesicular fraction	53	2.24958	9.5171e-05	NM_000504, NM_005544, NM_000269, NM_213593, NM_024006, NM_001390, AK127475, NM_006667, NM_032520, NM_021966, NM_003578, NM_000500, NM_053039, NM_002022, NM_032564, NM_004320, NM_018509, NM_021928, BX647922, NM_145812, NM_001914, NM_170665, NM_004010, NM_013402, NM_007107, AK095375, NM_002512, NM_000348, NM_003708, NM_172037, NM_145867, NM_020980, NM_017770, NM_023944, NM_000764, NM_000106, NM_000…	1620	244	12782	1.71384	0.0570324	0.00835395	0.141005
SP_PIR_KEYWORDS	microsome	26	1.10357	0.000430155	NM_000348, NM_003708, NM_172037, NM_006667, NM_021966, NM_000500, NM_053039, NM_023944, NM_000764, NM_000106, NM_000761, NM_000962, NM_000963, NM_002022, NM_018509, NM_021928, NM_018009, NM_001914, NM_000780, NM_000120, NM_024514, NM_006948, NM_006894, NM_001047, NM_000774, NM_001461	2250	106	19235	2.0969	0.271423	0.0223649	0.651067
GOTERM_CC_FAT	GO:0005624~membrane fraction	132	5.60272	0.00146665	NM_000504, NM_005544, NM_000269, NM_213593, NM_014723, NM_024006, NM_032520, NM_006667, NM_006114, NM_000500, NM_018849, NM_000787, NM_002872, NM_006672, NM_002022, NM_018509, NM_021928, NM_004157, NM_170665, NM_001914, NM_005729, NM_002668, NM_004010, NM_013402, NM_002664, NM_001171, NM_004664, NM_002866, NM_004476, AK095375, NM_002512, NM_000245, BX647214, NM_003708, NM_030674, NM_145867, NM_00…	1620	809	12782	1.28739	0.595697	0.0957244	2.15251
GOTERM_CC_FAT	GO:0005626~insoluble fraction	134	5.68761	0.00298888	NM_000504, NM_000269, NM_005544, NM_213593, NM_014723, NM_024006, NM_032520, NM_006667, NM_006114, NM_000500, NM_018849, NM_000787, NM_002872, NM_006672, NM_002022, NM_018509, NM_021928, NM_004157, NM_170665, NM_001914, NM_005729, NM_002668, NM_004010, NM_013402, NM_002664, NM_001171, NM_004664, NM_002866, NM_004476, AK095375, NM_002512, NM_000245, BX647214, NM_003708, NM_030674, NM_145867, NM_00…	1620	839	12782	1.26016	0.842275	0.132439	4.34083
Annotation Cluster 4	Enrichment Score: 3.199015201186807
Category	Term	Count	%	PValue	Genes	List Total	Pop Hits	Pop Total	Fold Enrichment	Bonferroni	Benjamini	FDR
INTERPRO	IPR014716:Fibrinogen, alpha/beta/gamma chain, C-terminal globular, subdomain 1	11	0.466893	0.000199314	NM_032470, NM_002003, NM_000508, NM_012098, NM_003665, AK127044, NM_001147, NM_031917, NM_014495, NM_004673, NM_006682	2057	23	16659	3.87329	0.397763	0.397763	0.351722
UP_SEQ_FEATURE	domain:Fibrinogen C-terminal	12	0.509338	0.000697943	NM_032470, NM_002003, NM_000508, NM_017625, NM_012098, NM_003665, AK127044, NM_001147, NM_031917, NM_014495, NM_004673, NM_006682	2245	32	19113	3.19259	0.968774	0.292947	1.31893
INTERPRO	IPR002181:Fibrinogen, alpha/beta/gamma chain, C-terminal globular	12	0.509338	0.00106387	NM_032470, NM_002003, NM_000508, NM_017625, NM_012098, NM_003665, AK127044, NM_001147, NM_031917, NM_014495, NM_004673, NM_006682	2057	32	16659	3.03701	0.933324	0.741784	1.86391
SMART	SM00186:FBG	12	0.509338	0.00108068	NM_032470, NM_002003, NM_000508, NM_017625, NM_012098, NM_003665, AK127044, NM_001147, NM_031917, NM_014495, NM_004673, NM_006682	1125	32	9079	3.02633	0.341933	0.341933	1.48969
Annotation Cluster 5	Enrichment Score: 2.8423470942236784
Category	Term	Count	%	PValue	Genes	List Total	Pop Hits	Pop Total	Fold Enrichment	Bonferroni	Benjamini	FDR
GOTERM_BP_FAT	GO:0048584~positive regulation of response to stimulus	53	2.24958	2.75679e-05	NM_001928, NM_005544, NM_001442, NM_004106, NM_172369, NM_015991, NM_000609, AK127004, NM_006288, NM_000066, M60333, NM_000785, NM_016283, NM_003639, AW963062, NM_018990, NM_001722, NM_004054, S81734, NM_006120, NM_003999, NM_018697, NM_000567, NM_004122, NM_012448, BC058855, NM_002468, NM_001737, NM_000242, NM_001570, NM_022740, NM_003376, NM_001734, NM_153047, NM_030787, NM_004280, NM_002001, N…	1694	236	13528	1.79343	0.109016	0.0190542	0.0514706
GOTERM_BP_FAT	GO:0002253~activation of immune response	26	1.10357	0.000164563	NM_001928, NM_001737, NM_002468, NM_000242, NM_172369, NM_001570, NM_015991, NM_006288, AK127004, NM_000066, NM_001734, NM_153047, NM_030787, NM_003639, NM_002661, NM_001569, NM_007268, NM_003726, BC033651, NM_004054, NM_000491, NM_000587, NM_000065, NM_000567, NM_001831, NM_003665	1694	94	13528	2.20885	0.497963	0.073707	0.306875
GOTERM_BP_FAT	GO:0050778~positive regulation of immune response	35	1.48557	0.000187284	NM_001928, NM_002468, NM_001737, NM_000242, NM_004106, NM_172369, NM_001570, NM_015991, AK127004, NM_006288, NM_001734, NM_000066, M60333, NM_030787, NM_153047, NM_003639, NM_002001, AW963062, NM_018990, NM_002661, NM_001569, NM_007268, NM_001722, NM_003726, BC033651, NM_004054, NM_018384, NM_006120, NM_000491, NM_000587, NM_000065, NM_000567, NM_019111, NM_001831, NM_012448, NM_003665	1694	145	13528	1.92761	0.54353	0.0754269	0.349175
GOTERM_BP_FAT	GO:0051605~protein maturation by peptide bond cleavage	24	1.01868	0.000270777	NM_014244, NM_001928, NM_001737, NM_004716, NM_021928, NM_000242, NM_003020, NM_172369, NM_174936, NM_015991, NM_016022, NM_000066, NM_001734, NM_000491, NM_000587, NM_002569, NM_000065, NM_030787, NM_000567, NM_003619, NM_001831, NM_003665, NM_007268, NM_000892	1694	86	13528	2.2286	0.678223	0.0979465	0.504468
GOTERM_BP_FAT	GO:0019724~B cell mediated immunity	18	0.764007	0.000334243	NM_001737, NM_002468, NM_000242, NM_000249, NM_004106, NM_172369, NM_015991, NM_000043, NM_000066, NM_001734, NM_005178, NM_006120, M60333, NM_000491, NM_000587, NM_000065, NM_000567, NM_019111, NM_001831	1694	56	13528	2.56687	0.753331	0.110097	0.622358
GOTERM_BP_FAT	GO:0006956~complement activation	15	0.636672	0.000380818	NM_001928, NM_001737, NM_000242, NM_172369, NM_015991, NM_000066, NM_001734, NM_000491, NM_000587, NM_000065, NM_000567, NM_030787, NM_001831, NM_003665, NM_007268	1694	42	13528	2.85208	0.797048	0.11545	0.708789
GOTERM_BP_FAT	GO:0002541~activation of plasma proteins involved in acute inflammatory response	15	0.636672	0.00050038	NM_001928, NM_001737, NM_000242, NM_172369, NM_015991, NM_000066, NM_001734, NM_000491, NM_000587, NM_000065, NM_000567, NM_030787, NM_001831, NM_003665, NM_007268	1694	43	13528	2.78576	0.877005	0.130388	0.93034
GOTERM_BP_FAT	GO:0002684~positive regulation of immune system process	49	2.0798	0.000503198	NM_001928, NM_004106, NM_172369, NM_015991, NM_000609, AK127004, NM_006288, NM_000066, M60333, NM_032415, NM_003639, AW963062, NM_018990, NM_001722, NM_004054, NM_001767, NM_006120, NM_000567, NM_012448, BC058855, NM_003200, NM_002468, NM_001737, NM_000242, NM_001570, NM_003376, NM_000625, NM_000389, NM_001734, NM_007074, NM_030787, NM_153047, NM_002001, NM_001562, NM_002661, NM_001569, NM_003809…	1694	238	13528	1.64414	0.878449	0.123408	0.935555
GOTERM_BP_FAT	GO:0016485~protein processing	28	1.18846	0.000520417	NM_014244, NM_001928, NM_004716, NM_001737, NM_000242, NM_003020, NM_002467, NM_172369, NM_174936, NM_015991, NM_033292, NM_016022, NM_001734, NM_000066, NM_002569, NM_030787, NM_003619, NM_007268, NM_021928, NM_000491, NM_000587, NM_000065, NM_000567, NM_005186, NM_020170, NM_001831, NM_003665, NM_000892	1694	112	13528	1.99646	0.886908	0.12033	0.967423
GOTERM_BP_FAT	GO:0016064~immunoglobulin mediated immune response	17	0.721562	0.000668603	NM_001737, NM_002468, NM_000242, NM_000249, NM_004106, NM_172369, NM_015991, NM_000066, NM_001734, NM_005178, NM_006120, M60333, NM_000491, NM_000587, NM_000065, NM_000567, NM_019111, NM_001831	1694	54	13528	2.51406	0.939213	0.144078	1.24127
KEGG_PATHWAY	hsa04610:Complement and coagulation cascades	21	0.891341	0.000806226	NM_000504, NM_000552, NM_001928, NM_001737, NM_000506, NM_000242, NM_000508, NM_172369, NM_004054, NM_015991, NM_000066, NM_001734, NM_000491, NM_000934, NM_000587, NM_000065, NM_019616, NM_000133, NM_000185, NM_001994, NM_000892	709	69	5085	2.1828	0.14208	0.14208	0.997425
GOTERM_BP_FAT	GO:0002455~humoral immune response mediated by circulating immunoglobulin	12	0.509338	0.000880947	NM_001737, NM_000242, NM_000587, NM_000065, NM_000567, NM_172369, NM_015991, NM_001831, NM_000066, NM_001734, NM_005178, NM_000491	1694	31	13528	3.09129	0.975032	0.161148	1.63242
GOTERM_BP_FAT	GO:0002460~adaptive immune response based on somatic recombination of immune receptors built from immunoglobulin superfamily domains	21	0.891341	0.000989992	NM_001737, NM_002468, NM_000242, NM_000249, NM_004106, NM_172369, NM_003376, NM_015991, NM_000043, NM_000066, NM_001734, NM_005178, NM_006120, M60333, NM_000491, NM_000587, NM_000065, NM_000567, NM_183236, NM_019111, NM_001831, NM_001562, BC058855	1694	77	13528	2.17795	0.984191	0.171805	1.83273
GOTERM_BP_FAT	GO:0002250~adaptive immune response	21	0.891341	0.000989992	NM_001737, NM_002468, NM_000242, NM_000249, NM_004106, NM_172369, NM_003376, NM_015991, NM_000043, NM_000066, NM_001734, NM_005178, NM_006120, M60333, NM_000491, NM_000587, NM_000065, NM_000567, NM_183236, NM_019111, NM_001831, NM_001562, BC058855	1694	77	13528	2.17795	0.984191	0.171805	1.83273
GOTERM_BP_FAT	GO:0006959~humoral immune response	21	0.891341	0.00139476	NM_001928, NM_001737, NM_016734, NM_000242, NM_172369, NM_015991, NM_000066, NM_001734, NM_005178, NM_005018, NM_000491, NM_004335, NM_000587, NM_000065, NM_030787, NM_000567, NM_002801, NM_004271, NM_001831, NM_003665, NM_007268	1694	79	13528	2.12282	0.997103	0.188371	2.57285
GOTERM_BP_FAT	GO:0002526~acute inflammatory response	24	1.01868	0.00191086	NM_001928, NM_001737, NM_001063, NM_000506, NM_000242, J03474, NM_172369, NM_005233, NM_015991, NM_000066, NM_001734, NM_000934, NM_000491, NM_000587, NM_021805, NM_000065, NM_030787, NM_000567, NM_001831, NM_012448, NM_003665, NM_007268, NM_000892	1694	98	13528	1.95571	0.999667	0.215477	3.5089
GOTERM_BP_FAT	GO:0006958~complement activation, classical pathway	11	0.466893	0.00192836	NM_001737, NM_000242, NM_000587, NM_000065, NM_000567, NM_172369, NM_015991, NM_001831, NM_000066, NM_001734, NM_000491	1694	29	13528	3.02911	0.999691	0.211562	3.5405
GOTERM_BP_FAT	GO:0002449~lymphocyte mediated immunity	19	0.806452	0.00196317	NM_001737, NM_002468, NM_000242, NM_000249, NM_004106, NM_172369, NM_015991, NM_000043, NM_000066, NM_001734, NM_005178, NM_006120, M60333, NM_000491, NM_000587, NM_000065, NM_000567, NM_183236, NM_019111, NM_001831	1694	70	13528	2.16758	0.999733	0.209494	3.6033
GOTERM_BP_FAT	GO:0051604~protein maturation	28	1.18846	0.00204987	NM_014244, NM_001928, NM_004716, NM_001737, NM_000242, NM_003020, NM_002467, NM_172369, NM_174936, NM_015991, NM_033292, NM_016022, NM_001734, NM_000066, NM_002569, NM_030787, NM_003619, NM_007268, NM_021928, NM_000491, NM_000587, NM_000065, NM_000567, NM_005186, NM_020170, NM_001831, NM_003665, NM_000892	1694	122	13528	1.83281	0.999814	0.212314	3.75957
GOTERM_BP_FAT	GO:0045087~innate immune response	30	1.27334	0.00324526	NM_001928, NM_001737, NM_002468, NM_000482, NM_000242, NM_000265, NM_172369, NM_145659, NM_015991, NM_000625, NM_021822, NM_014726, NM_000066, NM_001734, NM_007074, NM_052890, NM_000785, NM_030787, NM_007268, BC033651, NM_000491, NM_005218, NM_000587, NM_021805, NM_000065, NM_003263, NM_183236, NM_032572, NM_001831, NM_003665	1694	138	13528	1.73605	0.999999	0.266053	5.88981
GOTERM_BP_FAT	GO:0002443~leukocyte mediated immunity	21	0.891341	0.0040864	NM_001737, NM_002468, NM_012335, NM_000242, NM_000249, NM_004106, NM_172369, NM_015991, NM_000043, NM_000066, NM_001734, NM_005178, NM_006120, M60333, NM_000491, NM_000587, NM_000065, NM_000567, NM_183236, NM_000787, NM_019111, NM_001831	1694	86	13528	1.95003	1	0.295237	7.36193
SP_PIR_KEYWORDS	complement pathway	10	0.424448	0.0045257	NM_001737, NM_000242, NM_000587, NM_000065, NM_172369, NM_015991, NM_001831, NM_000066, NM_001734, NM_000491	2250	29	19235	2.94789	0.964509	0.108741	6.65468
SP_PIR_KEYWORDS	innate immunity	18	0.764007	0.00783458	NM_001928, NM_001737, NM_001722, NM_000242, NM_145659, NM_172369, NM_015991, NM_014726, NM_000066, NM_001734, NM_000491, NM_018119, NM_000587, NM_000065, NM_003263, NM_001831, NM_003665, NM_007268	2250	78	19235	1.97282	0.996939	0.134739	11.2558
GOTERM_BP_FAT	GO:0002252~immune effector process	28	1.18846	0.00790404	NM_001928, NM_001737, NM_002468, NM_000242, NM_004106, NM_000249, NM_172369, NM_015991, NM_001734, NM_000066, NM_005178, M60333, NM_030787, NM_000787, AW963062, NM_007268, NM_002003, NM_012335, BC033651, NM_000043, NM_006120, NM_000491, NM_000587, NM_000065, NM_000567, NM_019111, NM_183236, NM_001831, NM_003665	1694	134	13528	1.66868	1	0.369642	13.7737
BIOCARTA	h_compPathway:Complement Pathway	7	0.297114	0.0313083	NM_001928, NM_001737, NM_000242, NM_000587, NM_000065, NM_015991, NM_001734	217	17	1437	2.72676	0.999659	0.930146	33.866
KEGG_PATHWAY	hsa05020:Prion diseases	10	0.424448	0.0457063	NM_001737, NM_000587, NM_000065, NM_153047, NM_172369, NM_015991, NM_002985, NM_002746, NM_000066, NM_000491	709	35	5085	2.04916	0.999862	0.320552	44.0918
BIOCARTA	h_classicPathway:Classical Complement Pathway	5	0.212224	0.0919171	NM_001737, NM_000587, NM_000065, NM_015991, NM_001734	217	12	1437	2.75922	1	0.932054	71.4459
Annotation Cluster 6	Enrichment Score: 2.760946298812741
Category	Term	Count	%	PValue	Genes	List Total	Pop Hits	Pop Total	Fold Enrichment	Bonferroni	Benjamini	FDR
GOTERM_BP_FAT	GO:0006954~inflammatory response	61	2.58913	0.00117912	NM_001928, NM_001063, NM_000506, NM_004433, NM_172369, NM_015991, NM_005252, NM_000066, NM_002190, NM_000577, NM_001543, NM_005409, NM_014880, J03474, NM_005084, NM_004054, NM_000952, NM_001001389, NM_000235, NM_001784, NM_015364, NM_014349, NM_003596, NM_000567, NM_012448, NM_000892, NM_005623, NM_002468, NM_001737, NM_000242, NM_145659, NM_001570, NM_005233, NM_001734, NM_001801, NM_001637, NM_…	1694	325	13528	1.49888	0.992845	0.179298	2.17921
GOTERM_BP_FAT	GO:0009611~response to wounding	91	3.86248	0.00139044	NM_006528, NM_000504, NM_001928, NM_001063, NM_000506, NM_004433, NM_000508, NM_172369, NM_015991, NM_005252, NM_002391, NM_001300, NM_000066, NM_002190, NM_000577, NM_001543, NM_005409, NM_000552, NM_014880, NM_001337, J03474, NM_005084, NM_004054, NM_002009, NM_000952, NM_001001389, NM_000235, NM_021784, NM_001784, NM_015364, NM_006329, NM_002664, NM_014349, AK094779, NM_003596, NM_000567, NM_0…	1694	530	13528	1.37115	0.99705	0.19408	2.56498
GOTERM_BP_FAT	GO:0006952~defense response	101	4.28693	0.00318018	NM_001928, NM_005546, NM_001063, NM_000506, NM_000482, NM_000265, NM_172369, NM_015991, NM_014726, NM_007053, NM_000066, NM_002190, NM_002704, NM_000785, NM_000577, AF061055, NM_005608, NM_001543, NM_005409, NM_001337, NM_001911, NM_005084, NM_001725, NM_014349, NM_000567, NM_183236, NM_012448, NM_021268, NM_000892, NM_002468, NM_000242, NM_145659, NM_001570, NM_005567, NM_000625, NM_005178, NM_0…	1694	615	13528	1.31149	0.999998	0.272062	5.77499
Annotation Cluster 7	Enrichment Score: 2.694908388678711
Category	Term	Count	%	PValue	Genes	List Total	Pop Hits	Pop Total	Fold Enrichment	Bonferroni	Benjamini	FDR
GOTERM_BP_FAT	GO:0051384~response to glucocorticoid stimulus	21	0.891341	0.00117759	NM_001442, NM_002625, NM_000354, NM_000229, NM_000055, NM_000043, NM_005252, NM_000389, NM_001801, NM_018849, NM_000491, NM_000709, AF208541, NM_000577, NM_000597, NM_000478, NM_002985, NM_000962, NM_000963, NM_001238, NM_183050	1694	78	13528	2.15003	0.992799	0.18581	2.17642
GOTERM_BP_FAT	GO:0031960~response to corticosteroid stimulus	22	0.933786	0.00149686	NM_000088, NM_001442, NM_002625, NM_000354, NM_000229, NM_000055, NM_000043, NM_005252, NM_000389, NM_001801, NM_018849, NM_000491, NM_000709, AF208541, NM_000577, NM_000597, NM_000478, NM_002985, NM_000962, NM_000963, NM_001238, NM_183050	1694	85	13528	2.06692	0.998112	0.18317	2.75872
GOTERM_BP_FAT	GO:0048545~response to steroid hormone stimulus	38	1.6129	0.00466764	NM_000088, NM_000348, NM_001442, NM_000229, BC071181, NM_003877, NM_000389, NM_005252, NM_000603, NM_001801, NM_018849, NM_004612, NM_000781, NM_000709, NM_000577, NM_000785, AF061055, NM_000314, NM_000597, NM_000478, NM_021197, NM_000962, NM_000963, NM_001238, NM_183050, NM_002625, L07615, NM_130768, NM_000354, NM_004448, NM_000055, NM_000043, NM_012215, NM_000491, AF208541, NM_000690, NM_002985…	1694	192	13528	1.58053	1	0.299644	8.36642
Annotation Cluster 8	Enrichment Score: 2.494348062158255
Category	Term	Count	%	PValue	Genes	List Total	Pop Hits	Pop Total	Fold Enrichment	Bonferroni	Benjamini	FDR
INTERPRO	IPR002198:Short-chain dehydrogenase/reductase SDR	17	0.721562	0.00164456	NM_004753, NM_144683, NM_003708, NM_002979, NM_172037, NM_018441, NM_002905, NM_032783, NM_205835, NM_021004, NM_016246, NM_138452, NM_024705, NM_178135, NM_016029, NM_014234, NM_001236	2057	59	16659	2.33352	0.984811	0.64894	2.8674
INTERPRO	IPR002347:Glucose/ribitol dehydrogenase	15	0.636672	0.00407672	NM_004753, NM_144683, NM_003708, NM_172037, NM_018441, NM_002905, NM_032783, NM_021004, NM_016246, NM_138452, NM_024705, NM_178135, NM_016029, NM_014234, NM_001236	2057	53	16659	2.29208	0.999969	0.874879	6.96622
INTERPRO	IPR016040:NAD(P)-binding domain	31	1.31579	0.00490452	NM_005276, NM_004753, NM_003708, NM_005566, NM_172037, NM_012203, NM_016538, NM_032783, NM_002905, NM_021004, NM_016246, NM_024705, NM_178135, NM_001966, NM_014234, NM_001236, NM_144683, NM_001917, AK026549, NM_152740, NM_004032, NM_018441, NM_015974, NM_175907, BX647730, NM_006623, NM_000403, NM_138452, NM_003335, NM_016029, NM_001500, NM_003313	2057	150	16659	1.67373	0.999996	0.875647	8.32365
Annotation Cluster 9	Enrichment Score: 2.421369193070905
Category	Term	Count	%	PValue	Genes	List Total	Pop Hits	Pop Total	Fold Enrichment	Bonferroni	Benjamini	FDR
GOTERM_CC_FAT	GO:0005578~proteinaceous extracellular matrix	59	2.50424	0.0028518	NM_002305, NM_006528, NM_001063, NM_001448, NM_133504, NM_003393, NM_004684, NM_033131, NM_014767, NM_002638, NM_003255, NM_003254, NM_020404, NM_130444, AK127044, NM_002345, NM_000552, NM_030583, NM_006475, Y11711, NM_004626, NM_006329, NM_182798, AJ298317, NM_006371, NM_005045, NM_001998, NM_153214, BC058855, NM_022664, NM_000138, NM_000089, NM_014244, NM_001276, NM_000088, NM_139155, NM_005567…	1620	320	12782	1.45474	0.828312	0.136568	4.14565
SP_PIR_KEYWORDS	extracellular matrix	44	1.86757	0.00308026	NM_000089, NM_014244, NM_002305, NM_000088, NM_139155, NM_133504, NM_005567, NM_007361, NM_003393, NM_004684, NM_014767, NM_033131, NM_007038, NM_032642, NM_003255, NM_001849, NM_030955, NM_001846, NM_000090, NM_130444, NM_002425, AF200348, NM_002345, NM_000552, NM_003118, NM_006475, Y11711, NM_153703, NM_004626, BC068590, NM_017680, NM_182798, NM_004369, NM_032470, NM_003573, NM_000426, NM_00637…	2250	241	19235	1.56079	0.896747	0.0980604	4.57563
GOTERM_CC_FAT	GO:0031012~extracellular matrix	61	2.58913	0.00619706	NM_002305, NM_006528, NM_001063, NM_001448, NM_133504, NM_003393, NM_004684, NM_033131, NM_014767, NM_002638, NM_003255, NM_003254, NM_020404, NM_130444, AK127044, NM_002345, NM_000552, NM_030583, NM_006475, Y11711, NM_001001389, NM_004626, NM_006329, NM_182798, AJ298317, NM_006371, NM_005045, NM_001998, NM_153214, BC058855, NM_022664, NM_000138, NM_000089, NM_014244, NM_001276, NM_000088, NM_139…	1620	345	12782	1.39507	0.978409	0.201976	8.80423
Annotation Cluster 10	Enrichment Score: 2.362701199518885
Category	Term	Count	%	PValue	Genes	List Total	Pop Hits	Pop Total	Fold Enrichment	Bonferroni	Benjamini	FDR
UP_SEQ_FEATURE	glycosylation site:O-linked (Gal...)	7	0.297114	0.000159355	NM_000088, NM_172369, Y11711, NM_000090, NM_015991, NM_004369, NM_000491	2245	9	19113	6.62168	0.546727	0.146365	0.302603
SP_PIR_KEYWORDS	collagen	25	1.06112	0.000184947	NM_000089, NM_002003, NM_000088, NM_000242, NM_199235, Y11711, NM_172369, NM_015991, AK055132, NM_138716, NM_004369, NM_000935, NM_000491, U59227, NM_133459, NM_003254, NM_001849, NM_014324, NM_001846, NM_006438, NM_000090, NM_030968, NM_130444, NM_003665	2250	95	19235	2.24971	0.127274	0.0122995	0.280415
INTERPRO	IPR008160:Collagen triple helix repeat	22	0.933786	0.00107303	NM_000089, NM_000088, NM_002003, NM_000242, NM_199235, Y11711, NM_172369, NM_015991, AK055132, NM_138716, NM_004369, U59227, NM_000491, NM_001849, NM_133459, NM_014324, NM_001846, NM_006438, NM_000090, NM_030968, NM_130444	2057	84	16659	2.12108	0.934862	0.597643	1.87981
SP_PIR_KEYWORDS	hydroxylation	19	0.806452	0.00108178	NM_000089, NM_000504, NM_001430, NM_000088, NM_000242, Y11711, NM_172369, NM_015991, NM_001734, NM_004369, NM_000491, NM_001849, NM_001846, NM_006371, NM_019616, NM_000090, NM_000133, NM_130444, NM_003665	2250	71	19235	2.28773	0.549149	0.0457789	1.6298
SP_PIR_KEYWORDS	triple helix	11	0.466893	0.00203662	NM_000089, NM_001849, NM_000088, NM_001846, NM_172369, Y11711, NM_000090, NM_015991, NM_004369, NM_004010, NM_000491	2250	31	19235	3.03348	0.776976	0.07998	3.0477
SP_PIR_KEYWORDS	hydroxyproline	12	0.509338	0.00257278	NM_000089, NM_001849, NM_000088, NM_000242, NM_000099, NM_001846, NM_172369, Y11711, NM_000090, NM_015991, NM_004369, NM_000491	2250	37	19235	2.77261	0.849833	0.0904456	3.8355
SP_PIR_KEYWORDS	pyroglutamic acid	13	0.551783	0.00548261	NM_006215, NM_000089, NM_000088, NM_000601, NM_000211, NM_002084, NM_004369, NM_000491, NM_001849, NM_002909, NM_000567, NM_000090, NM_005564	2250	46	19235	2.41599	0.982513	0.118779	8.00768
SP_PIR_KEYWORDS	hydroxylysine	10	0.424448	0.00734765	NM_000089, NM_001849, NM_000088, NM_001846, NM_172369, Y11711, NM_000090, NM_015991, NM_004369, NM_000491	2250	31	19235	2.75771	0.995607	0.136446	10.5922
GOTERM_CC_FAT	GO:0005581~collagen	9	0.382003	0.0671245	NM_000089, NM_032470, NM_000088, NM_001846, Y11711, NM_000090, NM_130444, NM_004369, NM_002345	1620	35	12782	2.02889	1	0.676383	64.3044
SP_PIR_KEYWORDS	trimer	7	0.297114	0.075084	NM_000089, NM_001849, NM_000088, Y11711, NM_000090, NM_003247, NM_004369	2250	26	19235	2.30162	1	0.404013	69.4247
UP_SEQ_FEATURE	region of interest:Triple-helical region	5	0.212224	0.281351	NM_001849, NM_000088, NM_001846, NM_000090, NM_004369	2245	23	19113	1.85078	1	0.999985	99.8132
Annotation Cluster 11	Enrichment Score: 2.2631058568274716
Category	Term	Count	%	PValue	Genes	List Total	Pop Hits	Pop Total	Fold Enrichment	Bonferroni	Benjamini	FDR
GOTERM_BP_FAT	GO:0051272~positive regulation of cell motion	24	1.01868	0.00191086	NM_000504, NM_003302, NM_005544, NM_181523, NM_004103, BC071181, NM_003376, NM_000609, AK127004, NM_004612, NM_007074, NM_002569, NM_001945, NM_012250, NM_001565, NM_130444, NM_006368, NM_012335, NM_001110, NM_005238, NM_019616, NM_012448, BC058855, NM_004852, NM_014495, NM_006044	1694	98	13528	1.95571	0.999667	0.215477	3.5089
GOTERM_BP_FAT	GO:0051270~regulation of cell motion	39	1.65535	0.00285771	NM_000504, NM_005544, NM_003302, NM_019055, NM_181523, NM_004103, NM_003376, BC071181, NM_000609, AK127004, NM_006288, NM_007074, NM_004612, NM_000599, NM_000459, NM_002569, NM_000314, NM_012250, NM_001945, NM_001565, NM_130444, NM_005424, NM_006368, NM_016204, NM_006270, NM_012335, NM_014909, NM_001110, NM_016428, NM_013372, AJ298317, NM_005238, NM_000426, NM_019616, NM_001102, NM_012341, NM_012…	1694	193	13528	1.61372	0.999994	0.264526	5.20412
GOTERM_BP_FAT	GO:0030334~regulation of cell migration	35	1.48557	0.00322914	NM_000504, NM_005544, NM_003302, NM_019055, NM_181523, NM_004103, NM_003376, NM_000609, AK127004, NM_006288, NM_007074, NM_000599, NM_000459, NM_002569, NM_000314, NM_012250, NM_001945, NM_001565, NM_130444, NM_005424, NM_006368, NM_016204, NM_006270, NM_012335, NM_014909, NM_001110, NM_016428, NM_013372, AJ298317, NM_000426, NM_019616, NM_012341, BC058855, NM_004852, NM_014495, NM_006044	1694	169	13528	1.65387	0.999999	0.270165	5.86138
GOTERM_BP_FAT	GO:0030335~positive regulation of cell migration	21	0.891341	0.00614343	NM_000504, NM_005544, NM_012335, NM_003302, NM_181523, NM_004103, NM_003376, NM_001110, NM_000609, AK127004, NM_007074, NM_002569, NM_019616, NM_012250, NM_001945, NM_001565, NM_130444, BC058855, NM_006368, NM_004852, NM_014495, NM_006044	1694	89	13528	1.8843	1	0.331791	10.8707
GOTERM_BP_FAT	GO:0040012~regulation of locomotion	36	1.52801	0.013703	NM_000504, NM_005544, NM_003302, NM_019055, NM_181523, NM_004103, NM_003376, NM_000609, AK127004, NM_006288, NM_007074, NM_000599, NM_000459, NM_002569, NM_000314, NM_012250, NM_001945, NM_001565, NM_130444, NM_005424, NM_006368, NM_016204, NM_006270, NM_012335, NM_014909, NM_001110, NM_016428, NM_013372, AJ298317, NM_000675, NM_000426, NM_019616, NM_012341, BC058855, NM_004852, NM_014495, NM_006…	1694	192	13528	1.49734	1	0.42621	22.7152
GOTERM_BP_FAT	GO:0040017~positive regulation of locomotion	21	0.891341	0.0177748	NM_000504, NM_005544, NM_012335, NM_003302, NM_181523, NM_004103, NM_003376, NM_001110, NM_000609, AK127004, NM_007074, NM_002569, NM_019616, NM_012250, NM_001945, NM_001565, NM_130444, BC058855, NM_006368, NM_004852, NM_014495, NM_006044	1694	98	13528	1.71125	1	0.467955	28.4612
Annotation Cluster 12	Enrichment Score: 2.2547548870857415
Category	Term	Count	%	PValue	Genes	List Total	Pop Hits	Pop Total	Fold Enrichment	Bonferroni	Benjamini	FDR
GOTERM_BP_FAT	GO:0006631~fatty acid metabolic process	39	1.65535	0.00449213	NM_001441, NM_005622, NM_001442, NM_178819, NM_145867, NM_017770, NM_032385, NM_007260, NM_000929, NM_002001, NM_000961, NM_000962, NM_000963, NM_001966, NM_006821, NM_025149, NM_001608, NM_024090, NM_000533, NM_181806, NM_018281, NM_000235, NM_000236, NM_000954, NM_206853, NM_018441, NM_198580, NM_005063, NM_013402, NM_004092, NM_004453, NM_015974, Y10255, NM_006117, NM_020216, NM_012448, NM_005…	1694	198	13528	1.57297	1	0.309007	8.06419
GOTERM_BP_FAT	GO:0016053~organic acid biosynthetic process	32	1.35823	0.00522305	NM_006859, NM_005622, NM_145867, NM_012205, NM_016538, NM_001801, NM_001713, NM_017770, NM_032385, NM_000929, NM_006759, NM_002065, NM_000961, NM_002001, NM_000962, NM_000963, NM_003748, NM_024090, NM_000533, NM_005989, NM_000236, NM_000954, NM_206853, NM_018441, NM_005063, NM_013402, NM_014324, NM_020216, NM_006623, NM_002454, NM_005399, D87449	1694	155	13528	1.64869	1	0.319325	9.31664
GOTERM_BP_FAT	GO:0046394~carboxylic acid biosynthetic process	32	1.35823	0.00522305	NM_006859, NM_005622, NM_145867, NM_012205, NM_016538, NM_001801, NM_001713, NM_017770, NM_032385, NM_000929, NM_006759, NM_002065, NM_000961, NM_002001, NM_000962, NM_000963, NM_003748, NM_024090, NM_000533, NM_005989, NM_000236, NM_000954, NM_206853, NM_018441, NM_005063, NM_013402, NM_014324, NM_020216, NM_006623, NM_002454, NM_005399, D87449	1694	155	13528	1.64869	1	0.319325	9.31664
GOTERM_BP_FAT	GO:0006633~fatty acid biosynthetic process	19	0.806452	0.00781051	NM_005622, NM_024090, NM_000533, NM_145867, NM_000954, NM_000236, NM_206853, NM_018441, NM_005063, NM_017770, NM_013402, NM_032385, NM_000929, NM_000961, NM_002001, NM_020216, NM_000962, NM_000963, NM_005399	1694	79	13528	1.92064	1	0.370235	13.6217
Annotation Cluster 13	Enrichment Score: 2.2361899210776057
Category	Term	Count	%	PValue	Genes	List Total	Pop Hits	Pop Total	Fold Enrichment	Bonferroni	Benjamini	FDR
GOTERM_BP_FAT	GO:0010033~response to organic substance	134	5.68761	1.69323e-06	NM_006010, NM_001063, NM_000269, NM_005544, NM_203377, NM_001001550, NM_024006, NM_000507, NM_174936, NM_000603, NM_018849, NM_033507, NM_000781, NM_022720, NM_000709, AF061055, NM_000577, NM_000785, NM_016283, NM_148170, NM_000314, NM_000787, NM_000478, NM_002500, NM_001541, NM_057158, NM_004157, NM_001728, NM_004360, NM_013402, NM_003999, NM_001482, NM_002512, NM_012448, NM_004095, BX647214, NM…	1694	721	13528	1.48419	0.0070645	0.0070645	0.00316207
GOTERM_BP_FAT	GO:0009719~response to endogenous stimulus	75	3.18336	0.000456896	NM_005544, NM_001442, NM_203377, NM_001001550, NM_024006, NM_000507, NM_181523, NM_000229, NM_174936, NM_004103, BC071181, NM_003878, AK026966, NM_003877, NM_005252, AK127004, NM_000603, NM_018849, NM_000221, NM_000781, NM_000709, NM_000577, AF061055, NM_000785, NM_000314, NM_000787, NM_021197, NM_000478, AK092371, NM_002625, NM_004157, NM_001728, NM_012215, NM_000043, NM_013402, Y10255, NM_00148…	1694	405	13528	1.47886	0.852431	0.127747	0.849818
GOTERM_BP_FAT	GO:0009725~response to hormone stimulus	68	2.88625	0.000851355	NM_005544, NM_001442, NM_203377, NM_001001550, NM_000507, NM_181523, NM_000229, NM_174936, NM_004103, BC071181, NM_003878, NM_003877, NM_005252, AK127004, NM_000603, NM_018849, NM_000221, NM_000781, NM_000709, NM_000577, AF061055, NM_000785, NM_000314, NM_021197, NM_000478, AK092371, NM_002625, NM_004157, NM_001728, NM_012215, NM_000043, NM_013402, Y10255, NM_001482, NM_004122, NM_012448, NM_0040…	1694	367	13528	1.47966	0.971735	0.17113	1.578
GOTERM_BP_FAT	GO:0043434~response to peptide hormone stimulus	31	1.31579	0.00868978	NM_000088, NM_000348, NM_005544, NM_001001550, NM_181523, NM_000507, NM_174936, NM_003878, NM_003877, AK127004, NM_000603, NM_183001, NM_001801, NM_138578, NM_000221, NM_000596, NM_003907, NM_001414, NM_002625, NM_130768, NM_000354, NM_001728, NM_002086, NM_013402, NM_001482, Y10255, NM_002985, NM_004122, NM_012448, NM_003629, NM_004095, NM_004102	1694	154	13528	1.60754	1	0.366686	15.0401
GOTERM_BP_FAT	GO:0008286~insulin receptor signaling pathway	9	0.382003	0.0833059	NM_005544, NM_001001550, NM_181523, NM_000596, NM_003629, AK127004, NM_183001, NM_002086, NM_004095	1694	37	13528	1.9425	1	0.806117	80.2966
GOTERM_BP_FAT	GO:0032870~cellular response to hormone stimulus	23	0.976231	0.103421	NM_005544, NM_001001550, NM_181523, NM_000507, NM_004157, NM_174936, NM_000160, NM_003877, AK127004, NM_005252, NM_183001, NM_002086, NM_021116, NM_000597, NM_002834, NM_000690, NM_000596, NM_004122, NM_003629, NM_012448, AK092371, NM_004126, NM_004095	1694	133	13528	1.38101	1	0.845208	86.9806
GOTERM_BP_FAT	GO:0032868~response to insulin stimulus	18	0.764007	0.11584	NM_005544, NM_001001550, NM_002625, NM_181523, NM_000507, NM_174936, NM_003878, AK127004, NM_183001, NM_002086, NM_013402, NM_000221, Y10255, NM_000596, NM_002985, NM_004122, NM_003629, NM_004095, NM_004102	1694	100	13528	1.43745	1	0.860198	89.9663
GOTERM_BP_FAT	GO:0032869~cellular response to insulin stimulus	12	0.509338	0.225779	NM_005544, NM_001001550, NM_000507, NM_181523, NM_174936, NM_000596, NM_004122, NM_003629, AK127004, NM_183001, NM_002086, NM_004095	1694	68	13528	1.40926	1	0.939483	99.1595
Annotation Cluster 14	Enrichment Score: 2.0667778738685296
Category	Term	Count	%	PValue	Genes	List Total	Pop Hits	Pop Total	Fold Enrichment	Bonferroni	Benjamini	FDR
SP_PIR_KEYWORDS	mannose-binding	5	0.212224	0.00229978	NM_014257, NM_000242, NM_199235, NM_006438, NM_001728	2250	6	19235	7.12407	0.816325	0.0853272	3.43513
GOTERM_MF_FAT	GO:0048029~monosaccharide binding	12	0.509338	0.00863541	NM_002305, NM_015717, NM_014257, NM_002625, NM_000242, NM_000507, NM_199235, NM_006438, NM_006498, NM_001728, NM_000154, NM_033507	1634	40	12983	2.38366	0.999998	0.66082	13.4162
GOTERM_MF_FAT	GO:0005537~mannose binding	6	0.254669	0.0317465	NM_015717, NM_014257, NM_000242, NM_199235, NM_006438, NM_001728	1634	15	12983	3.17821	1	0.821592	41.4835
Annotation Cluster 15	Enrichment Score: 2.0623492324271027
Category	Term	Count	%	PValue	Genes	List Total	Pop Hits	Pop Total	Fold Enrichment	Bonferroni	Benjamini	FDR
GOTERM_BP_FAT	GO:0019319~hexose biosynthetic process	12	0.509338	0.000880947	NM_005276, NM_000290, NM_012140, NM_002625, NM_004563, NM_005309, NM_000507, NM_000303, NM_004024, NM_003104, NM_001500, NM_003313	1694	31	13528	3.09129	0.975032	0.161148	1.63242
GOTERM_BP_FAT	GO:0046165~alcohol biosynthetic process	14	0.594228	0.00214679	NM_000290, NM_005276, NM_012140, NM_002625, NM_000507, NM_000952, NM_003104, NM_004024, NM_004563, NM_005309, NM_000303, NM_002661, NM_001500, NM_003313	1694	44	13528	2.54095	0.999876	0.215883	3.93398
GOTERM_BP_FAT	GO:0046364~monosaccharide biosynthetic process	12	0.509338	0.00437809	NM_005276, NM_000290, NM_012140, NM_002625, NM_004563, NM_005309, NM_000507, NM_000303, NM_004024, NM_003104, NM_001500, NM_003313	1694	37	13528	2.59	1	0.307486	7.86732
GOTERM_BP_FAT	GO:0016051~carbohydrate biosynthetic process	24	1.01868	0.00615596	NM_005276, NM_000290, NM_012140, NM_002625, NM_018641, NM_014568, NM_000507, NM_005110, NM_000952, NM_004024, NM_003104, NM_006876, NM_004563, NM_005309, AY358091, NM_006759, NM_000303, NM_002056, NM_007357, D87449, NM_002661, NM_001500, NM_001543, NM_003313	1694	107	13528	1.79121	1	0.32818	10.8917
GOTERM_BP_FAT	GO:0006090~pyruvate metabolic process	12	0.509338	0.0121973	NM_005276, NM_000290, AB044805, NM_012140, NM_002625, NM_004563, NM_005309, NM_004731, NM_000507, NM_005566, NM_001728, NM_004024	1694	42	13528	2.28167	1	0.408046	20.4818
GOTERM_BP_FAT	GO:0006094~gluconeogenesis	8	0.339559	0.0297263	NM_005276, NM_000290, NM_012140, NM_002625, NM_004563, NM_005309, NM_000507, NM_004024	1694	25	13528	2.55547	1	0.584154	43.0819
KEGG_PATHWAY	hsa00051:Fructose and mannose metabolism	10	0.424448	0.0385254	AB044805, BX648475, NM_002625, NM_000507, NM_000303, NM_003104, NM_001500, NM_013334, NM_000221, NM_003313	709	34	5085	2.10943	0.999427	0.33946	38.6322
GOTERM_BP_FAT	GO:0034637~cellular carbohydrate biosynthetic process	15	0.636672	0.0445386	NM_005276, NM_000290, NM_012140, NM_002625, NM_000507, NM_000952, NM_003104, NM_004024, NM_006876, NM_004563, NM_005309, NM_000303, NM_002661, NM_001500, NM_003313	1694	69	13528	1.73605	1	0.687513	57.2948
Annotation Cluster 16	Enrichment Score: 2.051132544431677
Category	Term	Count	%	PValue	Genes	List Total	Pop Hits	Pop Total	Fold Enrichment	Bonferroni	Benjamini	FDR
GOTERM_CC_FAT	GO:0005783~endoplasmic reticulum	148	6.28183	0.00693407	NM_203500, NM_000901, NM_000166, NM_000482, NM_021203, NM_213593, NM_024006, NM_006667, NM_174936, BX647476, NM_006288, NM_000500, NM_002905, NM_148170, NM_012250, NM_058172, NM_002189, NM_005013, NM_002022, NM_001336, NM_018509, NM_017882, NM_024090, NM_021928, NM_001266, NM_170665, NM_001914, NM_002668, NM_006120, NM_013402, BX649076, NM_016072, NM_198061, NM_024022, NM_182592, NM_003144, NM_00…	1620	960	12782	1.21639	0.986339	0.212201	9.80179
SP_PIR_KEYWORDS	endoplasmic reticulum	105	4.45671	0.00959274	NM_000901, NM_213593, NM_021203, NM_024006, NM_006667, NM_000500, NM_058172, NM_002189, NM_002022, NM_017882, NM_024090, NM_018509, NM_021928, NM_001266, NM_001914, NM_170665, NM_013402, NM_198061, NM_024022, NM_003144, NM_006928, NM_182592, NM_024324, NM_003708, NM_000242, NM_145867, NM_016022, NM_001467, NM_017770, NM_003273, NM_000764, NM_005670, NM_000106, NM_020120, NM_000761, NM_000961, NM_…	2250	713	19235	1.25895	0.99917	0.148908	13.6135
GOTERM_CC_FAT	GO:0044432~endoplasmic reticulum part	60	2.54669	0.0105602	NM_000166, NM_000482, NM_016041, NM_015161, NM_004733, NM_013336, BX647476, NM_003578, NM_002905, M60333, NM_182760, NM_002022, NM_004320, NM_017882, NM_024090, NM_021928, NM_001266, NM_145812, NM_170665, NM_002951, NM_002668, NM_006120, AF339770, NM_007107, NM_005866, NM_017733, NM_198061, D87449, NM_024022, NM_003144, NM_006928, NM_148919, NM_003713, NM_001467, NM_023944, NM_003273, NM_006459, …	1620	347	12782	1.36429	0.99857	0.279287	14.5633
Annotation Cluster 17	Enrichment Score: 1.9689250062306296
Category	Term	Count	%	PValue	Genes	List Total	Pop Hits	Pop Total	Fold Enrichment	Bonferroni	Benjamini	FDR
GOTERM_MF_FAT	GO:0004867~serine-type endopeptidase inhibitor activity	22	0.933786	0.00442961	NM_006528, NM_006215, NM_133493, NM_006846, NM_020398, NM_001001851, NM_006103, NM_000354, NM_004568, NM_002216, NM_004369, NM_002217, NM_000934, NM_002638, NM_002569, NM_021111, NM_198833, NM_021197, NM_000412, NM_003064, NM_003122, NM_000185	1634	92	12983	1.90002	0.998695	0.669419	7.10862
SP_PIR_KEYWORDS	Serine protease inhibitor	19	0.806452	0.00445586	NM_006528, NM_006215, NM_133493, NM_006846, NM_020398, NM_006103, NM_001001851, NM_004568, NM_002216, NM_004369, NM_002217, NM_000934, NM_002638, NM_021111, NM_198833, NM_021197, NM_003064, NM_003122, NM_000185	2250	80	19235	2.03036	0.962628	0.110759	6.5552
GOTERM_MF_FAT	GO:0030414~peptidase inhibitor activity	32	1.35823	0.00460165	NM_006528, NM_006215, NM_001001851, NM_138578, NM_002638, NM_003255, NM_003254, NM_172131, NM_002569, NM_021197, NM_000412, NM_006846, NM_133493, NM_020398, NM_003650, NM_000099, NM_006103, NM_014375, NM_000354, NM_004568, NM_006944, NM_002216, NM_002217, NM_004369, U78551, NM_000934, NM_021111, NM_198833, NM_016252, NM_003064, NM_003122, NM_000185	1634	153	12983	1.66181	0.998992	0.626825	7.37488
GOTERM_MF_FAT	GO:0004866~endopeptidase inhibitor activity	30	1.27334	0.00722062	NM_006528, NM_006215, NM_001001851, NM_138578, NM_002638, NM_003255, NM_003254, NM_002569, NM_021197, NM_000412, NM_006846, NM_133493, NM_020398, NM_003650, NM_000099, NM_006103, NM_014375, NM_000354, NM_004568, NM_006944, NM_002216, NM_004369, NM_002217, NM_000934, NM_021111, NM_198833, NM_016252, NM_003064, NM_003122, NM_000185	1634	145	12983	1.6439	0.99998	0.661802	11.3407
GOTERM_MF_FAT	GO:0004857~enzyme inhibitor activity	49	2.0798	0.00793139	NM_006528, NM_006741, BX647581, NM_024653, NM_003020, NM_002638, NM_003255, NM_003254, X91195, NM_021197, NM_000412, NM_020398, NM_003650, NM_004152, NM_004568, NM_002216, NM_002766, U78551, NM_002217, NM_001001502, NM_002714, NM_003064, NM_000185, NM_014495, NM_006215, NM_001001851, NM_000389, NM_138578, NM_172131, NM_002569, NM_004844, AK024941, NM_133493, NM_006846, NM_007066, NM_000099, NM_00…	1634	270	12983	1.44197	0.999993	0.661411	12.3892
SP_PIR_KEYWORDS	protease inhibitor	22	0.933786	0.0116269	NM_006528, NM_006215, NM_133493, NM_006846, NM_020398, NM_003650, NM_000099, NM_001001851, NM_006103, NM_004568, NM_002216, NM_004369, NM_002217, NM_000934, NM_002638, NM_021111, NM_198833, NM_021197, NM_016252, NM_003064, NM_003122, NM_000185	2250	107	19235	1.75772	0.999817	0.174097	16.2682
UP_SEQ_FEATURE	site:Reactive bond	8	0.339559	0.272852	NM_006528, NM_006215, NM_006846, NM_198833, NM_004568, NM_003122, NM_000185, NM_004369	2245	45	19113	1.51353	1	0.999979	99.7664
Annotation Cluster 18	Enrichment Score: 1.8732807628710177
Category	Term	Count	%	PValue	Genes	List Total	Pop Hits	Pop Total	Fold Enrichment	Bonferroni	Benjamini	FDR
GOTERM_BP_FAT	GO:0006633~fatty acid biosynthetic process	19	0.806452	0.00781051	NM_005622, NM_024090, NM_000533, NM_145867, NM_000954, NM_000236, NM_206853, NM_018441, NM_005063, NM_017770, NM_013402, NM_032385, NM_000929, NM_000961, NM_002001, NM_020216, NM_000962, NM_000963, NM_005399	1694	79	13528	1.92064	1	0.370235	13.6217
SP_PIR_KEYWORDS	Fatty acid biosynthesis	12	0.509338	0.00897565	NM_024090, NM_000961, NM_000962, NM_000954, NM_000963, NM_018441, NM_005399, NM_005063, NM_014234, NM_032783, NM_017770, NM_013402	2250	43	19235	2.38574	0.998688	0.146148	12.7927
SP_PIR_KEYWORDS	lipid synthesis	19	0.806452	0.0342304	NM_016229, NM_024090, AK026549, NM_000954, NM_018441, NM_005063, NM_017770, NM_032783, NM_013402, NM_003273, NM_000961, NM_000962, NM_000963, NM_005399, NM_002340, NM_003659, NM_032564, NM_014234, NM_178176	2250	98	19235	1.65744	1	0.283173	41.0679
Annotation Cluster 19	Enrichment Score: 1.8640043044248495
Category	Term	Count	%	PValue	Genes	List Total	Pop Hits	Pop Total	Fold Enrichment	Bonferroni	Benjamini	FDR
GOTERM_BP_FAT	GO:0006641~triglyceride metabolic process	13	0.551783	0.00525131	NM_012079, NM_003059, NM_000482, NM_178819, NM_174936, NM_000236, NM_001752, NM_000078, NM_052968, NM_002834, NM_032564, NM_005396, BC062696	1694	43	13528	2.41432	1	0.3162	9.36473
GOTERM_BP_FAT	GO:0018904~organic ether metabolic process	14	0.594228	0.0119312	NM_012079, NM_003059, NM_000482, NM_178819, NM_174936, NM_000236, NM_001752, NM_052968, NM_000078, NM_002834, NM_000761, NM_032564, NM_005396, BC062696	1694	53	13528	2.10947	1	0.404353	20.0809
GOTERM_BP_FAT	GO:0006639~acylglycerol metabolic process	13	0.551783	0.0155786	NM_012079, NM_003059, NM_000482, NM_178819, NM_174936, NM_000236, NM_001752, NM_000078, NM_052968, NM_002834, NM_032564, NM_005396, BC062696	1694	49	13528	2.11869	1	0.449894	25.4142
GOTERM_BP_FAT	GO:0046486~glycerolipid metabolic process	31	1.31579	0.0173465	NM_005276, NM_000482, NM_181523, NM_178819, NM_000229, NM_174936, NM_001752, NM_005028, NM_024779, NM_052968, NM_000314, NM_003801, NM_000929, NM_032564, NM_012079, NM_003059, NM_002009, NM_000236, NM_080476, NM_000078, NM_002664, NM_005026, NM_004356, Y10255, NM_002834, NM_153273, NM_017733, NM_000446, BC062696, NM_005396, NM_025087, NM_004102	1694	162	13528	1.52815	1	0.462543	27.8764
GOTERM_BP_FAT	GO:0006638~neutral lipid metabolic process	13	0.551783	0.0182308	NM_012079, NM_003059, NM_000482, NM_178819, NM_174936, NM_000236, NM_001752, NM_000078, NM_052968, NM_002834, NM_032564, NM_005396, BC062696	1694	50	13528	2.07632	1	0.465442	29.0789
GOTERM_BP_FAT	GO:0006662~glycerol ether metabolic process	13	0.551783	0.021207	NM_012079, NM_003059, NM_000482, NM_178819, NM_174936, NM_000236, NM_001752, NM_000078, NM_052968, NM_002834, NM_032564, NM_005396, BC062696	1694	51	13528	2.0356	1	0.495962	32.9881
Annotation Cluster 20	Enrichment Score: 1.8535744072188802
Category	Term	Count	%	PValue	Genes	List Total	Pop Hits	Pop Total	Fold Enrichment	Bonferroni	Benjamini	FDR
GOTERM_BP_FAT	GO:0031175~neuron projection development	50	2.12224	0.00146797	NM_002487, NM_025213, BX647214, NM_033044, AK055401, NM_020987, AK022877, NM_005172, NM_004103, NM_000609, NM_006876, NM_004350, NM_033131, NM_003370, NM_005052, BC020788, NM_007161, NM_006154, NM_000314, AK025909, AK127044, NM_005631, NM_004440, NM_005102, BX537890, AB011538, NM_000555, NM_001001389, NM_004448, AF545864, NM_023004, BX648828, NM_002048, NM_005221, NM_014926, NM_004360, NM_000675,…	1694	256	13528	1.55973	0.997868	0.185378	2.70617
GOTERM_BP_FAT	GO:0048666~neuron development	61	2.58913	0.00325426	NM_002487, NM_025213, AL049313, NM_004103, NM_000609, NM_006876, NM_006288, NM_004350, NM_033131, NM_005052, BC020788, NM_006154, NM_000314, AK025909, AK127044, NM_004440, NM_032119, NM_005102, NM_139284, BX537890, NM_000555, NM_001001389, BX648828, NM_002048, NM_004360, NM_004010, NM_002954, NM_002866, NM_014808, NM_005045, AK095375, NM_006623, BC058855, BX647214, NM_033044, AK055401, NM_020987,…	1694	339	13528	1.43698	0.999999	0.261611	5.90568
GOTERM_BP_FAT	GO:0048812~neuron projection morphogenesis	41	1.74024	0.00534083	NM_002487, NM_025213, NM_033044, AK055401, NM_020987, AK022877, NM_005172, NM_000609, NM_006876, NM_004350, NM_033131, NM_003370, BC020788, AK025909, AK127044, NM_005631, NM_004440, NM_005102, BX537890, AB011538, NM_000555, NM_004448, AF545864, BX648828, NM_023004, NM_005221, NM_002048, NM_014926, NM_000675, NM_004010, NM_002954, NM_002866, NM_030808, NM_005045, NM_002834, AK095375, NM_001831, NM…	1694	213	13528	1.53718	1	0.316162	9.51693
GOTERM_BP_FAT	GO:0048858~cell projection morphogenesis	45	1.91002	0.00822931	NM_002487, NM_025213, NM_033044, AK055401, NM_020987, AK022877, NM_015472, NM_005172, NM_000609, NM_006876, NM_004350, NM_033131, NM_003370, AK123728, BC020788, AK025909, AK127044, NM_005631, NM_006031, NM_004440, NM_005102, BX537890, AB011538, NM_000555, NM_004448, AF545864, BX648828, NM_023004, NM_005221, NM_002048, NM_014926, NM_000675, NM_004010, NM_002954, NM_002866, NM_030808, NM_005045, NM…	1694	245	13528	1.46679	1	0.369547	14.3001
GOTERM_BP_FAT	GO:0030030~cell projection organization	63	2.67402	0.00845739	NM_002487, NM_025213, AL049313, NM_015472, NM_004103, NM_000609, NM_006876, NM_004350, NM_033131, NM_005052, AK123728, BC020788, NM_006154, NM_000314, NM_002872, AK025909, AK127044, NM_004440, NM_032119, NM_005102, BX537890, NM_000555, NM_001001389, BX648828, NM_002048, NM_004360, NM_004010, NM_003886, NM_002664, NM_002954, NM_152536, NM_002866, NM_005045, AK095375, NM_006623, BX647214, NM_033044…	1694	368	13528	1.36714	1	0.366135	14.6674
GOTERM_BP_FAT	GO:0007409~axonogenesis	37	1.57046	0.00881638	NM_002487, NM_025213, NM_033044, AK055401, NM_020987, AK022877, NM_005172, NM_000609, NM_006876, NM_004350, NM_033131, NM_003370, BC020788, AK025909, AK127044, NM_004440, NM_005102, BX537890, AB011538, NM_000555, NM_004448, AF545864, BX648828, NM_023004, NM_005221, NM_002048, NM_014926, NM_002954, NM_002866, NM_030808, NM_002834, NM_005045, AK095375, NM_001406, NM_004789	1694	193	13528	1.53096	1	0.363753	15.2425
GOTERM_BP_FAT	GO:0032990~cell part morphogenesis	46	1.95246	0.0111082	NM_002487, NM_025213, NM_033044, AK055401, NM_020987, AK022877, NM_016068, NM_015472, NM_005172, NM_000609, NM_006876, NM_004350, NM_033131, NM_003370, AK123728, BC020788, AK025909, AK127044, NM_005631, NM_004440, NM_006031, NM_005102, BX537890, AB011538, NM_000555, NM_004448, AF545864, BX648828, NM_023004, NM_005221, NM_002048, NM_014926, NM_000675, NM_004010, NM_002954, NM_002866, NM_030808, NM…	1694	256	13528	1.43495	1	0.408744	18.8285
GOTERM_BP_FAT	GO:0007411~axon guidance	23	0.976231	0.0122876	NM_005102, NM_020987, BX537890, AK022877, AB011538, NM_005172, AF545864, NM_004448, BX648828, NM_000609, NM_006876, NM_002048, NM_004350, NM_003370, NM_002954, NM_005045, AK095375, AK025909, NM_001406, NM_004789, NM_004440	1694	107	13528	1.71658	1	0.4072	20.6176
GOTERM_BP_FAT	GO:0048667~cell morphogenesis involved in neuron differentiation	38	1.6129	0.0179001	NM_002487, NM_025213, NM_033044, AK055401, NM_020987, AL049313, AK022877, NM_005172, NM_000609, NM_006876, NM_004350, NM_033131, NM_003370, BC020788, AK025909, AK127044, NM_004440, NM_005102, BX537890, AB011538, NM_000555, NM_004448, AF545864, BX648828, NM_023004, NM_005221, NM_002048, NM_014926, NM_002954, NM_002866, NM_030808, NM_005045, NM_002834, AK095375, NM_001406, NM_004789	1694	209	13528	1.45197	1	0.467526	28.6314
GOTERM_BP_FAT	GO:0000904~cell morphogenesis involved in differentiation	43	1.82513	0.0192691	NM_002487, NM_025213, NM_033044, NM_000601, AK055401, NM_020987, AL049313, AK022877, NM_005172, NM_000609, NM_006876, NM_004350, NM_033131, NM_003370, NM_000394, BC020788, AK025909, NM_130444, AK127044, NM_004440, NM_005102, BX537890, AB011538, NM_000555, NM_004448, AF545864, NM_014306, BX648828, NM_023004, NM_005221, NM_002048, NM_014926, NM_002954, NM_002866, NM_030808, NM_005045, NM_002834, AK…	1694	244	13528	1.40734	1	0.473484	30.4666
GOTERM_BP_FAT	GO:0030182~neuron differentiation	70	2.97114	0.0244924	NM_002487, NM_025213, NM_138983, AL049313, NM_174936, NM_004103, BC071181, NM_006940, NM_000609, NM_006288, NM_006876, NM_004350, NM_033131, NM_005052, BC020788, NM_006154, NM_000314, AK095266, AK025909, AK127044, NM_004440, NM_032119, NM_005102, NM_139284, BX537890, NM_000555, NM_001001389, BX648828, NM_002048, NM_021784, NM_004360, NM_004010, NM_002954, NM_002866, NM_014808, AK094779, NM_005045…	1694	438	13528	1.27627	1	0.533935	37.0664
GOTERM_BP_FAT	GO:0000902~cell morphogenesis	56	2.37691	0.0556613	NM_002487, NM_025213, NM_000601, AL049313, NM_015472, NM_000609, NM_006876, NM_004350, NM_033131, AK123728, BC020788, AK025909, NM_130444, AK127044, NM_003015, NM_004440, NM_005102, BX537890, NM_000555, NM_000235, NM_014306, BX648828, NM_002048, NM_004010, NM_002954, NM_002866, NM_005045, AK095375, NM_006162, NM_033044, AK055401, NM_020987, AK022877, NM_005172, NM_003370, NM_000394, NM_007161, NM…	1694	356	13528	1.2562	1	0.732205	65.6829
GOTERM_BP_FAT	GO:0032989~cellular component morphogenesis	60	2.54669	0.0883512	NM_002487, NM_025213, NM_000601, AL049313, NM_015472, NM_000609, NM_006876, NM_004350, NM_033131, AK123728, BC020788, AK025909, NM_130444, AK127044, NM_003015, NM_004440, NM_005102, BX537890, NM_000555, NM_000235, NM_014306, BX648828, NM_002048, NM_004010, NM_002954, NM_002866, NM_005045, NM_000304, AK095375, NM_006162, NM_033044, AK055401, NM_020987, NM_016068, AK022877, NM_005172, NM_003370, NM…	1694	397	13528	1.20693	1	0.817076	82.2263
GOTERM_BP_FAT	GO:0006928~cell motion	69	2.92869	0.126376	NM_002487, BX641075, NM_004103, BC071181, NM_003104, NM_000609, NM_006876, AK127004, NM_004350, NM_000603, AF061055, NM_000314, NM_000787, NM_006007, AK025909, NM_021005, AK127044, NM_004440, NM_005102, J03474, BX537890, NM_003290, NM_000555, NM_001001389, NM_018897, BX648828, NM_002048, NM_001784, NM_003886, NM_002954, NM_005238, NM_005045, AK095375, NM_000245, NM_033044, NM_020987, AK022877, NM…	1694	475	13528	1.16005	1	0.87408	91.9789
Annotation Cluster 21	Enrichment Score: 1.7720416350299657
Category	Term	Count	%	PValue	Genes	List Total	Pop Hits	Pop Total	Fold Enrichment	Bonferroni	Benjamini	FDR
GOTERM_BP_FAT	GO:0009746~response to hexose stimulus	13	0.551783	0.0111593	NM_001414, NM_004103, NM_018445, NM_000221, NM_033507, AB044805, NM_001849, NM_001106, NM_000314, NM_002065, NM_000963, NM_003907, NM_002500	1694	47	13528	2.20885	1	0.40671	18.9068
GOTERM_BP_FAT	GO:0034284~response to monosaccharide stimulus	13	0.551783	0.0111593	NM_001414, NM_004103, NM_018445, NM_000221, NM_033507, AB044805, NM_001849, NM_001106, NM_000314, NM_002065, NM_000963, NM_003907, NM_002500	1694	47	13528	2.20885	1	0.40671	18.9068
GOTERM_BP_FAT	GO:0009749~response to glucose stimulus	12	0.509338	0.0203925	NM_001849, AB044805, NM_001106, NM_001414, NM_000314, NM_002065, NM_004103, NM_003907, NM_002500, NM_000221, NM_033507, NM_018445	1694	45	13528	2.12956	1	0.487641	31.9391
GOTERM_BP_FAT	GO:0009743~response to carbohydrate stimulus	14	0.594228	0.0321433	NM_001414, NM_004103, NM_018445, NM_000221, NM_013402, NM_033507, AB044805, NM_001849, NM_001106, NM_000314, NM_002065, NM_000963, NM_003907, NM_002500	1694	60	13528	1.86336	1	0.603186	45.6723
Annotation Cluster 22	Enrichment Score: 1.7051404331949636
Category	Term	Count	%	PValue	Genes	List Total	Pop Hits	Pop Total	Fold Enrichment	Bonferroni	Benjamini	FDR
UP_SEQ_FEATURE	domain:Collagen-like	14	0.594228	0.000131289	NM_002003, NM_000242, NM_172369, NM_199235, NM_015991, AK055132, NM_138716, U59227, NM_000491, NM_014324, NM_006438, NM_030968, NM_003665	2245	36	19113	3.31084	0.478943	0.150387	0.249372
PIR_SUPERFAMILY	PIRSF002477:complement subcomponent C1q chain A	6	0.254669	0.00419451	NM_014324, NM_172369, NM_015991, AK055132, NM_000491	1041	9	7396	4.73647	0.988238	0.988238	6.46931
INTERPRO	IPR008983:Tumour necrosis factor-like	12	0.509338	0.0185703	NM_003810, NM_014324, NM_172369, NM_015991, NM_030968, AW963062, AK055132, NM_009588, NM_003809, NM_000491, U59227	2057	45	16659	2.15965	1	0.949229	28.2035
UP_SEQ_FEATURE	domain:C1q	7	0.297114	0.148862	NM_014324, NM_172369, NM_015991, NM_030968, AK055132, NM_000491	2245	31	19113	1.92242	1	0.99951	95.3351
INTERPRO	IPR001073:Complement C1q protein	7	0.297114	0.195579	NM_014324, NM_172369, NM_015991, NM_030968, AK055132, NM_000491	2057	32	16659	1.77159	1	0.998148	97.8654
SMART	SM00110:C1Q	7	0.297114	0.197388	NM_014324, NM_172369, NM_015991, NM_030968, AK055132, NM_000491	1125	32	9079	1.76536	1	0.929998	95.2746
Annotation Cluster 23	Enrichment Score: 1.6810508106813682
Category	Term	Count	%	PValue	Genes	List Total	Pop Hits	Pop Total	Fold Enrichment	Bonferroni	Benjamini	FDR
GOTERM_BP_FAT	GO:0032101~regulation of response to external stimulus	32	1.35823	0.00764287	NM_000506, NM_001442, NM_004106, NM_024006, NM_003407, NM_003376, NM_000609, NM_000603, NM_001637, NM_139211, NM_000785, NM_002001, NM_000412, NM_000963, NM_006368, J03474, NM_001110, S81734, NM_013372, NM_000675, NM_000934, NM_002664, NM_003999, NM_030808, NM_019616, NM_002985, NM_004122, NM_003123, NM_012448, BC058855, NM_153609, NM_000892	1694	159	13528	1.60721	1	0.372216	13.3488
GOTERM_BP_FAT	GO:0032103~positive regulation of response to external stimulus	15	0.636672	0.0248306	NM_001442, NM_004106, NM_003376, NM_001110, NM_000609, S81734, NM_003999, NM_000785, NM_030808, NM_019616, NM_002001, NM_002985, NM_004122, NM_012448, BC058855, NM_006368	1694	64	13528	1.87168	1	0.536271	37.4726
GOTERM_BP_FAT	GO:0050727~regulation of inflammatory response	16	0.679117	0.0477095	NM_001442, NM_004106, J03474, NM_003407, S81734, NM_001637, NM_000675, NM_003999, NM_002001, NM_002985, NM_004122, NM_003123, NM_012448, NM_000963, NM_000892	1694	76	13528	1.68123	1	0.702141	59.8653
Annotation Cluster 24	Enrichment Score: 1.6111024097420408
Category	Term	Count	%	PValue	Genes	List Total	Pop Hits	Pop Total	Fold Enrichment	Bonferroni	Benjamini	FDR
SP_PIR_KEYWORDS	P-loop	24	1.01868	0.00755273	NM_004311, NM_004145, BX647214, NM_032144, AK026966, NM_013410, NM_018849, NM_002254, NM_002067, NM_001661, NM_006178, NM_002872, NM_012250, NM_007189, NM_004945, D14678, NM_000476, NM_006270, NM_012335, NM_002625, NM_006301, NM_006868, NM_002866, NM_183236, NM_001376	2250	116	19235	1.76874	0.996227	0.136568	10.8723
SP_PIR_KEYWORDS	nucleotide binding	21	0.891341	0.0224475	NM_006270, NM_004311, BX647214, NM_004145, NM_032144, NM_012335, NM_002625, NM_006301, NM_006868, NM_018849, NM_002254, NM_002866, NM_002067, NM_183236, NM_006178, NM_001661, NM_002872, NM_012250, D14678, NM_004945, NM_001376	2250	107	19235	1.67782	1	0.246641	29.1551
SP_PIR_KEYWORDS	GTP binding	13	0.551783	0.0865806	NM_006270, BX647214, NM_032144, NM_006868, NM_002254, NM_002866, NM_002067, NM_001661, NM_183236, NM_002872, NM_012250, NM_004945, NM_004126	2250	67	19235	1.65874	1	0.437064	74.7127
Annotation Cluster 25	Enrichment Score: 1.6067466361264062
Category	Term	Count	%	PValue	Genes	List Total	Pop Hits	Pop Total	Fold Enrichment	Bonferroni	Benjamini	FDR
GOTERM_BP_FAT	GO:0031396~regulation of protein ubiquitination	24	1.01868	0.00252688	NM_002787, NM_012177, NM_148919, NM_015322, AB032991, NM_001256, NM_006336, AF545864, NM_005805, NM_001786, NM_002954, NM_198586, NM_006263, AL832453, NM_002807, NM_014814, NM_012341, NM_002800, NM_002801, NM_006814, NM_016263, NM_002358	1694	100	13528	1.9166	0.999975	0.243289	4.61503
GOTERM_BP_FAT	GO:0051438~regulation of ubiquitin-protein ligase activity	20	0.848896	0.00292244	NM_002787, NM_012177, NM_148919, NM_015322, NM_001256, NM_006336, AF545864, NM_005805, NM_001786, NM_002954, NM_006263, NM_002807, NM_014814, NM_002800, NM_002801, NM_006814, NM_016263, NM_002358	1694	78	13528	2.04765	0.999995	0.263874	5.31896
GOTERM_BP_FAT	GO:0051340~regulation of ligase activity	20	0.848896	0.00457441	NM_002787, NM_012177, NM_148919, NM_015322, NM_001256, NM_006336, AF545864, NM_005805, NM_001786, NM_002954, NM_006263, NM_002807, NM_014814, NM_002800, NM_002801, NM_006814, NM_016263, NM_002358	1694	81	13528	1.97181	1	0.303862	8.206
GOTERM_BP_FAT	GO:0051436~negative regulation of ubiquitin-protein ligase activity during mitotic cell cycle	17	0.721562	0.00542356	NM_002787, NM_012177, NM_148919, NM_001256, AF545864, NM_005805, NM_002954, NM_006263, NM_002807, NM_014814, NM_002800, NM_006814, NM_002801, NM_016263, NM_002358	1694	65	13528	2.0886	1	0.315799	9.65736
GOTERM_BP_FAT	GO:0051439~regulation of ubiquitin-protein ligase activity during mitotic cell cycle	18	0.764007	0.00570328	NM_002787, NM_012177, NM_148919, NM_001256, AF545864, NM_005805, NM_001786, NM_002954, NM_006263, NM_002807, NM_014814, NM_002800, NM_002801, NM_006814, NM_016263, NM_002358	1694	71	13528	2.02458	1	0.316225	10.1307
GOTERM_BP_FAT	GO:0031398~positive regulation of protein ubiquitination	20	0.848896	0.00692917	NM_002787, NM_012177, NM_148919, AB032991, NM_001256, AF545864, NM_005805, NM_001786, NM_002954, NM_198586, NM_006263, AL832453, NM_002807, NM_014814, NM_002800, NM_002801, NM_006814, NM_016263	1694	84	13528	1.90139	1	0.35668	12.1775
GOTERM_BP_FAT	GO:0051444~negative regulation of ubiquitin-protein ligase activity	17	0.721562	0.00739287	NM_002787, NM_012177, NM_148919, NM_001256, AF545864, NM_005805, NM_002954, NM_006263, NM_002807, NM_014814, NM_002800, NM_006814, NM_002801, NM_016263, NM_002358	1694	67	13528	2.02626	1	0.366754	12.9402
GOTERM_BP_FAT	GO:0051352~negative regulation of ligase activity	17	0.721562	0.00739287	NM_002787, NM_012177, NM_148919, NM_001256, AF545864, NM_005805, NM_002954, NM_006263, NM_002807, NM_014814, NM_002800, NM_006814, NM_002801, NM_016263, NM_002358	1694	67	13528	2.02626	1	0.366754	12.9402
GOTERM_BP_FAT	GO:0051437~positive regulation of ubiquitin-protein ligase activity during mitotic cell cycle	17	0.721562	0.00857272	NM_002787, NM_012177, NM_148919, NM_001256, AF545864, NM_005805, NM_001786, NM_002954, NM_006263, NM_002807, NM_014814, NM_002800, NM_006814, NM_002801, NM_016263	1694	68	13528	1.99646	1	0.366384	14.8526
GOTERM_BP_FAT	GO:0031397~negative regulation of protein ubiquitination	18	0.764007	0.00879695	NM_002787, NM_012177, NM_148919, NM_001256, AF545864, NM_005805, NM_002954, NM_006263, NM_002807, NM_014814, NM_012341, NM_002800, NM_006814, NM_002801, NM_016263, NM_002358	1694	74	13528	1.9425	1	0.366654	15.2115
GOTERM_BP_FAT	GO:0032269~negative regulation of cellular protein metabolic process	35	1.48557	0.00884831	NM_016734, NM_000482, NM_005585, NM_148919, NM_001256, NM_000599, NM_006263, NM_003254, NM_002807, NM_002569, NM_016283, NM_014814, NM_002800, NM_002801, NM_006814, NM_003133, NM_016263, NM_003907, NM_002829, NM_002787, NM_001414, NM_012177, NM_015982, AF545864, NM_005805, NM_012215, NM_002954, NM_012341, NM_002358, NM_014494, NM_000446, NM_006044, NM_004095	1694	180	13528	1.5528	1	0.361316	15.2935
GOTERM_BP_FAT	GO:0032268~regulation of cellular protein metabolic process	78	3.3107	0.00910094	NM_000482, NM_000506, NM_005585, AB032991, NM_001256, NM_174936, NM_004103, NM_006336, BC071181, NM_017846, NM_007181, NM_003254, NM_002807, NM_014814, BC071577, NM_016283, NM_004926, NM_002800, NM_002801, NM_017900, NM_020390, NM_032345, NM_017882, NM_017625, NM_015322, NM_004157, NM_015982, NM_206853, NM_012215, NM_001786, NM_016653, NM_002954, NM_004094, NM_031482, NM_004356, NM_000799, NM_002…	1694	474	13528	1.31412	1	0.359251	15.6958
GOTERM_BP_FAT	GO:0051443~positive regulation of ubiquitin-protein ligase activity	17	0.721562	0.0113802	NM_002787, NM_012177, NM_148919, NM_001256, AF545864, NM_005805, NM_001786, NM_002954, NM_006263, NM_002807, NM_014814, NM_002800, NM_006814, NM_002801, NM_016263	1694	70	13528	1.93942	1	0.399389	19.2444
GOTERM_BP_FAT	GO:0043086~negative regulation of catalytic activity	49	2.0798	0.0116088	NM_015675, NM_000524, NM_001442, NM_005585, NM_024653, NM_001924, NM_148919, NM_001256, NM_174936, NM_032527, NM_182647, NM_006288, NM_000389, NM_000603, NM_006402, NM_006263, NM_002807, NM_014814, NM_000785, NM_002800, NM_002801, NM_006814, NM_016263, NM_004844, NM_005734, NM_005427, NM_002787, NM_005613, NM_007066, NM_030640, NM_000099, NM_012177, L07615, NM_001050, AF545864, NM_004178, NM_0058…	1694	277	13528	1.41266	1	0.402283	19.5926
GOTERM_BP_FAT	GO:0031145~anaphase-promoting complex-dependent proteasomal ubiquitin-dependent protein catabolic process	16	0.679117	0.0128314	NM_002787, NM_148919, NM_001256, AF545864, NM_005805, NM_001786, NM_002954, NM_006263, NM_002807, NM_014814, NM_002800, NM_006814, NM_002801, NM_002358	1694	65	13528	1.96574	1	0.41455	21.4298
GOTERM_BP_FAT	GO:0032270~positive regulation of cellular protein metabolic process	42	1.78268	0.014586	NM_000506, AK055401, NM_148919, AB032991, NM_001256, NM_004103, BC071181, NM_005178, NM_004612, NM_006263, NM_198586, NM_002807, NM_002569, NM_014814, BX647422, NM_002001, NM_002800, NM_002801, NM_006814, NM_017900, NM_020390, NM_016263, NM_003907, NM_016204, NM_002525, NM_002787, NM_032345, NM_017882, NM_017625, NM_012177, AF545864, NM_005805, NM_001786, NM_012215, NM_002954, NM_000115, NM_03148…	1694	233	13528	1.43951	1	0.434273	23.9972
GOTERM_BP_FAT	GO:0051248~negative regulation of protein metabolic process	35	1.48557	0.0155198	NM_016734, NM_000482, NM_005585, NM_148919, NM_001256, NM_000599, NM_006263, NM_003254, NM_002807, NM_002569, NM_016283, NM_014814, NM_002800, NM_002801, NM_006814, NM_003133, NM_016263, NM_003907, NM_002829, NM_002787, NM_001414, NM_012177, NM_015982, AF545864, NM_005805, NM_012215, NM_002954, NM_012341, NM_002358, NM_014494, NM_000446, NM_006044, NM_004095	1694	187	13528	1.49467	1	0.451647	25.3311
GOTERM_BP_FAT	GO:0051351~positive regulation of ligase activity	17	0.721562	0.0168912	NM_002787, NM_012177, NM_148919, NM_001256, AF545864, NM_005805, NM_001786, NM_002954, NM_006263, NM_002807, NM_014814, NM_002800, NM_006814, NM_002801, NM_016263	1694	73	13528	1.85971	1	0.4593	27.2497
GOTERM_BP_FAT	GO:0051247~positive regulation of protein metabolic process	43	1.82513	0.0180693	NM_000506, AK055401, NM_148919, AB032991, NM_001256, NM_004103, BC071181, NM_005178, NM_004612, NM_006263, NM_198586, NM_002807, NM_002569, NM_014814, NM_006154, BX647422, NM_002001, NM_002800, NM_002801, NM_006814, NM_017900, NM_020390, NM_016263, NM_003907, NM_016204, NM_002525, NM_002787, NM_032345, NM_017882, NM_017625, NM_012177, AF545864, NM_005805, NM_001786, NM_012215, NM_002954, NM_00011…	1694	243	13528	1.41313	1	0.465169	28.8607
GOTERM_BP_FAT	GO:0010498~proteasomal protein catabolic process	19	0.806452	0.0819389	NM_002787, NM_016041, NM_148919, NM_001256, AF545864, NM_005805, NM_001786, NM_002954, NM_018445, NM_006263, NM_006459, NM_002807, NM_014814, NM_002800, NM_002801, NM_006814, NM_002358	1694	102	13528	1.48756	1	0.803493	79.7406
GOTERM_BP_FAT	GO:0043161~proteasomal ubiquitin-dependent protein catabolic process	19	0.806452	0.0819389	NM_002787, NM_016041, NM_148919, NM_001256, AF545864, NM_005805, NM_001786, NM_002954, NM_018445, NM_006263, NM_006459, NM_002807, NM_014814, NM_002800, NM_002801, NM_006814, NM_002358	1694	102	13528	1.48756	1	0.803493	79.7406
GOTERM_BP_FAT	GO:0031400~negative regulation of protein modification process	21	0.891341	0.102985	NM_016734, NM_002787, NM_005585, NM_012177, NM_148919, NM_001256, AF545864, NM_005805, NM_012215, NM_002954, NM_006263, NM_002807, NM_014814, NM_012341, NM_002800, NM_002801, NM_006814, NM_016263, NM_002358	1694	119	13528	1.40926	1	0.846283	86.8618
GOTERM_BP_FAT	GO:0031401~positive regulation of protein modification process	30	1.27334	0.129553	NM_000506, AK055401, NM_148919, AB032991, NM_001256, BC071181, NM_004612, NM_006263, NM_198586, NM_002807, NM_014814, NM_002800, NM_002001, NM_006814, NM_002801, NM_016263, NM_016204, NM_002787, NM_017625, NM_012177, AF545864, NM_005805, NM_001786, NM_002954, NM_000115, NM_031482, AL832453, NM_004356, NM_000799	1694	187	13528	1.28115	1	0.877207	92.5065
GOTERM_BP_FAT	GO:0031399~regulation of protein modification process	44	1.86757	0.160129	NM_016734, NM_000506, AK055401, NM_005585, NM_148919, AB032991, NM_001256, NM_004103, BC071181, NM_006336, NM_004612, NM_006263, NM_198586, NM_007181, NM_002807, NM_014814, NM_002001, NM_002800, NM_002801, NM_006814, NM_016263, NM_016204, NM_005734, NM_005427, NM_002787, NM_017625, NM_012177, NM_015322, NM_004157, AF545864, NM_000211, NM_005805, NM_012215, NM_001786, NM_016653, NM_002954, NM_0001…	1694	295	13528	1.19111	1	0.904573	96.157
SP_PIR_KEYWORDS	proteasome	10	0.424448	0.20255	NM_002787, NM_006263, NM_002807, NM_014814, NM_148919, NM_002800, NM_014671, NM_006814, NM_002801, NM_005805	2250	56	19235	1.52659	1	0.660985	96.7813
KEGG_PATHWAY	hsa03050:Proteasome	9	0.382003	0.327743	NM_002787, NM_006263, NM_002807, NM_014814, NM_148919, NM_002800, NM_006814, NM_002801, NM_005805	709	47	5085	1.37338	1	0.639268	99.2814
GOTERM_CC_FAT	GO:0000502~proteasome complex	10	0.424448	0.366298	NM_002787, NM_006263, NM_002807, NM_014814, NM_148919, NM_002800, NM_014671, NM_006814, NM_002801, NM_005805	1620	61	12782	1.29346	1	0.934952	99.8844
GOTERM_BP_FAT	GO:0000278~mitotic cell cycle	49	2.0798	0.41093	NM_000601, NM_148919, NM_001924, NM_001256, NM_015471, NM_023019, NM_000389, NM_016538, NM_006263, NM_002807, AK131390, NM_014814, NM_002800, NM_002801, NM_006814, NM_002721, NM_016263, D14678, NM_001238, NM_004945, NM_004302, NM_002787, NM_004741, NM_001269, NM_012177, NM_013299, AF545864, NM_015981, NM_005805, NM_032429, NM_172171, NM_001786, NM_006306, NM_024094, NM_002954, NM_016937, NM_00717…	1694	370	13528	1.05758	1	0.984953	99.9949
GOTERM_BP_FAT	GO:0006511~ubiquitin-dependent protein catabolic process	30	1.27334	0.628916	NM_148919, NM_016041, NM_001256, NM_032622, NM_001001976, NM_006321, NM_006263, NM_006459, NM_002807, NM_006154, NM_014814, NM_015927, NM_002800, NM_006814, NM_002801, NM_016263, NM_022039, NM_002787, AF545864, NM_005805, NM_001786, NM_018445, NM_002954, AL832370, NM_014780, NM_002358, AK127304, NM_012180	1694	242	13528	0.989979	1	0.997845	100
Annotation Cluster 26	Enrichment Score: 1.6044710161894995
Category	Term	Count	%	PValue	Genes	List Total	Pop Hits	Pop Total	Fold Enrichment	Bonferroni	Benjamini	FDR
GOTERM_BP_FAT	GO:0046395~carboxylic acid catabolic process	23	0.976231	0.018523	NM_003748, NM_000481, NM_003679, NM_001441, NM_000187, NM_000625, NM_005989, NM_004032, NM_002108, NM_000603, NM_001801, NM_005881, NM_144639, NM_004092, NM_004453, NM_000709, NM_000787, NM_001513, NM_000137, NM_001919, NM_000446, NM_001966, NM_183050	1694	111	13528	1.65472	1	0.465415	29.4721
GOTERM_BP_FAT	GO:0016054~organic acid catabolic process	23	0.976231	0.018523	NM_003748, NM_000481, NM_003679, NM_001441, NM_000187, NM_000625, NM_005989, NM_004032, NM_002108, NM_000603, NM_001801, NM_005881, NM_144639, NM_004092, NM_004453, NM_000709, NM_000787, NM_001513, NM_000137, NM_001919, NM_000446, NM_001966, NM_183050	1694	111	13528	1.65472	1	0.465415	29.4721
GOTERM_BP_FAT	GO:0009063~cellular amino acid catabolic process	16	0.679117	0.0192024	NM_003748, NM_000481, NM_003679, NM_000187, NM_000625, NM_004032, NM_002108, NM_000603, NM_001801, NM_005881, NM_144639, NM_000709, NM_000787, NM_001513, NM_000137, NM_183050	1694	68	13528	1.87902	1	0.474973	30.3783
GOTERM_BP_FAT	GO:0009310~amine catabolic process	16	0.679117	0.0579879	NM_003748, NM_000481, NM_003679, NM_000187, NM_000625, NM_004032, NM_002108, NM_000603, NM_001801, NM_005881, NM_144639, NM_000709, NM_000787, NM_001513, NM_000137, NM_183050	1694	78	13528	1.63812	1	0.743171	67.2279
Annotation Cluster 27	Enrichment Score: 1.6035274560128563
Category	Term	Count	%	PValue	Genes	List Total	Pop Hits	Pop Total	Fold Enrichment	Bonferroni	Benjamini	FDR
PIR_SUPERFAMILY	PIRSF000091:alcohol dehydrogenase	6	0.254669	0.00419451	NM_000670, NM_175907, BX641105, NM_003104, BX647730, NM_000671, NM_000672, BC039065, NM_000667	1041	9	7396	4.73647	0.988238	0.988238	6.46931
SP_PIR_KEYWORDS	alcohol metabolism	5	0.212224	0.00486932	NM_000670, NM_000690, BX641105, NM_000671, NM_000672, BC039065, NM_000667	2250	7	19235	6.10635	0.972472	0.11286	7.14265
INTERPRO	IPR002328:Alcohol dehydrogenase, zinc-containing, conserved site	5	0.212224	0.0059416	NM_000670, BX641105, NM_003104, NM_000671, NM_000672, BC039065, NM_000667	2057	7	16659	5.78478	1	0.88534	9.99789
GOTERM_BP_FAT	GO:0034308~monohydric alcohol metabolic process	4	0.169779	0.0160854	NM_000670, BX641105, NM_000671, NM_000672, BC039065, NM_000667	1694	5	13528	6.38867	1	0.454594	26.1281
GOTERM_BP_FAT	GO:0006067~ethanol metabolic process	4	0.169779	0.0160854	NM_000670, BX641105, NM_000671, NM_000672, BC039065, NM_000667	1694	5	13528	6.38867	1	0.454594	26.1281
GOTERM_BP_FAT	GO:0006069~ethanol oxidation	4	0.169779	0.0160854	NM_000670, BX641105, NM_000671, NM_000672, BC039065, NM_000667	1694	5	13528	6.38867	1	0.454594	26.1281
KEGG_PATHWAY	hsa00071:Fatty acid metabolism	12	0.509338	0.0176649	NM_001608, AK021800, NM_000671, NM_000672, NM_000667, NM_004092, NM_000670, NM_000690, NM_006117, NM_000019, BX641105, NM_001966, NM_001919, BC039065, NM_001182	709	40	5085	2.15162	0.966167	0.313575	19.8694
INTERPRO	IPR013154:Alcohol dehydrogenase GroES-like	6	0.254669	0.0218421	NM_000670, NM_175907, BX641105, NM_003104, BX647730, NM_000671, NM_000672, BC039065, NM_000667	2057	14	16659	3.47087	1	0.955897	32.3187
UP_SEQ_FEATURE	metal ion-binding site:Zinc 1; catalytic	5	0.212224	0.0317015	NM_022355, NM_000670, BX641105, NM_000671, NM_000672, BC039065, NM_000667	2245	11	19113	3.86981	1	0.961773	45.8068
GOTERM_MF_FAT	GO:0004022~alcohol dehydrogenase (NAD) activity	4	0.169779	0.0470167	NM_000670, BX641105, NM_000671, NM_000672, BC039065, NM_000667	1634	7	12983	4.5403	1	0.849817	55.0628
INTERPRO	IPR013149:Alcohol dehydrogenase, zinc-binding	6	0.254669	0.0493852	NM_000670, NM_175907, BX641105, NM_003104, BX647730, NM_000671, NM_000672, BC039065, NM_000667	2057	17	16659	2.85836	1	0.986361	59.1485
INTERPRO	IPR002085:Alcohol dehydrogenase superfamily, zinc-containing	6	0.254669	0.0493852	NM_000670, NM_175907, BX641105, NM_003104, BX647730, NM_000671, NM_000672, BC039065, NM_000667	2057	17	16659	2.85836	1	0.986361	59.1485
KEGG_PATHWAY	hsa00350:Tyrosine metabolism	11	0.466893	0.0762049	NM_000187, NM_003491, NM_000694, NM_000671, NM_000672, NM_000667, NM_012191, NM_000787, NM_000670, BX641105, NM_001513, NM_000137, BC039065	709	44	5085	1.79302	1	0.375395	62.6619
GOTERM_MF_FAT	GO:0004024~alcohol dehydrogenase activity, zinc-dependent	3	0.127334	0.0797274	NM_000670, BX641105, NM_000672, BC039065, NM_000667	1634	4	12983	5.95915	1	0.91675	74.8433
KEGG_PATHWAY	hsa00980:Metabolism of xenobiotics by cytochrome P450	12	0.509338	0.205692	NM_000694, NM_000671, NM_000120, NM_000672, NM_053039, NM_006798, NM_000667, NM_000774, NM_000761, NM_000670, BX641105, NM_001513, NM_024743, BC039065	709	60	5085	1.43441	1	0.548656	94.2852
Annotation Cluster 28	Enrichment Score: 1.5995773616493456
Category	Term	Count	%	PValue	Genes	List Total	Pop Hits	Pop Total	Fold Enrichment	Bonferroni	Benjamini	FDR
GOTERM_BP_FAT	GO:0006022~aminoglycan metabolic process	16	0.679117	0.0128314	NM_001276, NM_017882, NM_003773, NM_018641, NM_014568, NM_001001851, NM_000520, NM_133504, BX537989, NM_006876, NM_002216, NM_182798, NM_002217, NM_004388, NM_052890, D87449, NM_001543	1694	65	13528	1.96574	1	0.41455	21.4298
GOTERM_BP_FAT	GO:0005976~polysaccharide metabolic process	22	0.933786	0.033696	NM_006741, NM_000152, NM_001276, NM_017882, NM_003773, NM_018641, NM_014568, NM_001001851, NM_133504, NM_000520, BX537989, NM_006876, NM_002216, NM_001637, NM_182798, NM_002217, NM_024607, NM_004388, NM_005670, NM_052890, NM_004668, D87449, NM_001543	1694	111	13528	1.58278	1	0.61343	47.2771
GOTERM_BP_FAT	GO:0030203~glycosaminoglycan metabolic process	13	0.551783	0.0367633	NM_017882, NM_003773, NM_018641, NM_001001851, NM_014568, NM_133504, NM_000520, BX537989, NM_002216, NM_182798, NM_002217, NM_052890, D87449, NM_001543	1694	55	13528	1.88756	1	0.63407	50.3163
Annotation Cluster 29	Enrichment Score: 1.5827815899106583
Category	Term	Count	%	PValue	Genes	List Total	Pop Hits	Pop Total	Fold Enrichment	Bonferroni	Benjamini	FDR
KEGG_PATHWAY	hsa00830:Retinol metabolism	17	0.721562	0.00204372	NM_012079, NM_004753, NM_003708, NM_172037, NM_000671, NM_000672, NM_000689, NM_006798, NM_053039, NM_002905, NM_000667, NM_000764, NM_000670, NM_000761, BX641105, NM_021004, NM_024743, NM_032564, BC039065	709	54	5085	2.25787	0.322065	0.121525	2.51061
KEGG_PATHWAY	hsa00982:Drug metabolism	15	0.636672	0.0424636	NM_000694, NM_000671, NM_000672, NM_053039, NM_006798, NM_000667, NM_006894, NM_000764, NM_000106, NM_001461, NM_000670, NM_000761, BX641105, NM_001513, NM_024743, NM_002022, BC039065	709	62	5085	1.73518	0.999737	0.324694	41.6842
KEGG_PATHWAY	hsa00980:Metabolism of xenobiotics by cytochrome P450	12	0.509338	0.205692	NM_000694, NM_000671, NM_000120, NM_000672, NM_053039, NM_006798, NM_000667, NM_000774, NM_000761, NM_000670, BX641105, NM_001513, NM_024743, BC039065	709	60	5085	1.43441	1	0.548656	94.2852
Annotation Cluster 30	Enrichment Score: 1.5790363696257956
Category	Term	Count	%	PValue	Genes	List Total	Pop Hits	Pop Total	Fold Enrichment	Bonferroni	Benjamini	FDR
GOTERM_CC_FAT	GO:0030055~cell-substrate junction	24	1.01868	0.0123516	NM_203500, NM_033044, NM_003302, NM_022141, NM_130768, NM_004103, NM_001001389, AK127004, NM_021222, NM_005255, NM_004360, NM_004010, NM_003370, NM_015059, NM_017980, NM_018212, NM_001102, NM_018222, NM_001103, NM_015927, AL137698, NM_004215, NM_198595, NM_005578	1620	112	12782	1.69074	0.999533	0.305915	16.8282
GOTERM_CC_FAT	GO:0016323~basolateral plasma membrane	38	1.6129	0.0137696	NM_203500, NM_000245, NM_001063, NM_033044, NM_003302, NM_022141, NM_020987, NM_004103, BC071181, NM_021222, AK127004, NM_005255, NM_020980, NM_003370, NM_004612, NM_018212, BC020788, NM_203327, NM_015927, AL137698, NM_057176, NM_000316, NM_005578, NM_130768, NM_001001389, NM_004448, BC051190, NM_004360, NM_004010, NM_015059, NM_017980, NM_004664, NM_173596, NM_001102, NM_018222, NM_001103, NM_00…	1620	203	12782	1.47697	0.999807	0.32217	18.5811
GOTERM_CC_FAT	GO:0005925~focal adhesion	22	0.933786	0.0158663	NM_203500, NM_003302, NM_022141, NM_130768, NM_004103, NM_001001389, AK127004, NM_021222, NM_005255, NM_004360, NM_003370, NM_015059, NM_017980, NM_018212, NM_001102, NM_018222, NM_001103, NM_015927, AL137698, NM_004215, NM_198595, NM_005578	1620	102	12782	1.70179	0.999948	0.348868	21.1099
GOTERM_CC_FAT	GO:0005924~cell-substrate adherens junction	22	0.933786	0.0238243	NM_203500, NM_003302, NM_022141, NM_130768, NM_004103, NM_001001389, AK127004, NM_021222, NM_005255, NM_004360, NM_003370, NM_015059, NM_017980, NM_018212, NM_001102, NM_018222, NM_001103, NM_015927, AL137698, NM_004215, NM_198595, NM_005578	1620	106	12782	1.63757	1	0.412184	30.0569
GOTERM_CC_FAT	GO:0070161~anchoring junction	30	1.27334	0.0646709	NM_203500, NM_024600, NM_003302, NM_022141, NM_138961, NM_004103, NM_021222, AK127004, NM_005255, NM_003370, NM_018212, NM_001942, NM_015927, AL137698, NM_005578, NM_020859, NM_130768, NM_001001389, NM_004360, NM_015059, NM_017980, NM_001102, AB028949, NM_018222, NM_001103, AK095375, NM_000299, NM_004215, NM_198595, NM_014021	1620	172	12782	1.37618	1	0.682047	62.8869
GOTERM_CC_FAT	GO:0005912~adherens junction	27	1.14601	0.0807108	NM_024600, NM_203500, NM_003302, NM_022141, NM_138961, NM_004103, NM_021222, AK127004, NM_005255, NM_003370, NM_018212, NM_015927, AL137698, NM_005578, NM_020859, NM_130768, NM_001001389, NM_004360, NM_015059, NM_017980, NM_001102, NM_001103, NM_018222, AK095375, NM_004215, NM_198595, NM_014021	1620	155	12782	1.37441	1	0.709535	71.2821
Annotation Cluster 31	Enrichment Score: 1.571693201090234
Category	Term	Count	%	PValue	Genes	List Total	Pop Hits	Pop Total	Fold Enrichment	Bonferroni	Benjamini	FDR
UP_SEQ_FEATURE	domain:Cytochrome b5 heme-binding	6	0.254669	0.0178661	BX647922, NM_006667, NM_001914, NM_013349, NM_144607, NM_013402	2245	14	19113	3.64868	1	0.911	29.0236
INTERPRO	IPR001199:Cytochrome b5	6	0.254669	0.0218421	BX647922, NM_006667, NM_001914, NM_013349, NM_144607, NM_013402	2057	14	16659	3.47087	1	0.955897	32.3187
INTERPRO	IPR018506:Cytochrome b5, heme-binding site	6	0.254669	0.0493852	BX647922, NM_006667, NM_001914, NM_013349, NM_144607, NM_013402	2057	17	16659	2.85836	1	0.986361	59.1485
Annotation Cluster 32	Enrichment Score: 1.5650222694035592
Category	Term	Count	%	PValue	Genes	List Total	Pop Hits	Pop Total	Fold Enrichment	Bonferroni	Benjamini	FDR
GOTERM_MF_FAT	GO:0030246~carbohydrate binding	68	2.88625	0.00035012	NM_002305, NM_015717, AB023152, NM_000507, NM_005110, NM_199235, NM_133504, NM_194447, NM_003104, NM_002391, NM_003247, NM_033507, NM_019601, NM_014257, NM_003278, NM_002909, NM_020404, NM_001828, NM_006438, AK090581, NM_000412, NM_002003, NM_006475, NM_032964, NM_014880, NM_017564, NM_002625, NM_017625, NM_016509, NM_001001389, NM_002009, NM_001728, NM_000236, NM_002262, NM_182798, NM_033101, NM…	1634	354	12983	1.52626	0.407777	0.23044	0.579963
SP_PIR_KEYWORDS	heparin-binding	14	0.594228	0.0359708	AK122609, NM_005623, NM_006475, NM_032964, NM_003376, NM_032784, NM_000236, NM_003247, NM_002391, NM_001945, NM_153214, NM_000412, NM_001554, BC058855, NM_000185	2250	65	19235	1.8413	1	0.289151	42.6597
GOTERM_MF_FAT	GO:0005539~glycosaminoglycan binding	25	1.06112	0.0699033	NM_005623, NM_133504, NM_003376, NM_032784, NM_003247, NM_002391, NM_052968, NM_052890, NM_000929, NM_001945, NM_000412, AK122609, NM_032964, NM_006475, NM_017564, NM_002009, NM_001001389, NM_000236, NM_182798, NM_032470, NM_003573, BC036806, NM_153214, NM_001554, BC058855, NM_000185	1634	140	12983	1.41885	1	0.914895	69.991
GOTERM_MF_FAT	GO:0030247~polysaccharide binding	27	1.14601	0.0711004	NM_005623, NM_133504, NM_003376, NM_032784, NM_003247, NM_002391, NM_052968, NM_019601, NM_052890, NM_000929, NM_001945, NM_000412, AK122609, NM_032964, NM_006475, NM_017564, NM_002009, NM_001001389, NM_000236, NM_182798, NM_032470, NM_003573, NM_005021, BC036806, NM_153214, BC058855, NM_001554, NM_000185	1634	154	12983	1.39305	1	0.904401	70.6261
GOTERM_MF_FAT	GO:0001871~pattern binding	27	1.14601	0.0711004	NM_005623, NM_133504, NM_003376, NM_032784, NM_003247, NM_002391, NM_052968, NM_019601, NM_052890, NM_000929, NM_001945, NM_000412, AK122609, NM_032964, NM_006475, NM_017564, NM_002009, NM_001001389, NM_000236, NM_182798, NM_032470, NM_003573, NM_005021, BC036806, NM_153214, BC058855, NM_001554, NM_000185	1634	154	12983	1.39305	1	0.904401	70.6261
GOTERM_MF_FAT	GO:0008201~heparin binding	19	0.806452	0.0915077	AK122609, NM_005623, NM_032964, NM_006475, NM_002009, NM_003376, NM_032784, NM_000236, NM_003247, NM_002391, NM_052968, NM_032470, NM_000929, NM_001945, BC036806, NM_153214, NM_000412, BC058855, NM_001554, NM_000185	1634	103	12983	1.46568	1	0.919441	79.6897
Annotation Cluster 33	Enrichment Score: 1.5536827595516927
Category	Term	Count	%	PValue	Genes	List Total	Pop Hits	Pop Total	Fold Enrichment	Bonferroni	Benjamini	FDR
UP_SEQ_FEATURE	domain:IGFBP N-terminal	8	0.339559	0.00589929	NM_000599, NM_003882, NM_002178, NM_053044, NM_000597, NM_000596, NM_002775, NM_001554	2245	20	19113	3.40543	1	0.822368	10.6417
SP_PIR_KEYWORDS	Growth factor binding	7	0.297114	0.00717892	NM_000599, NM_003573, NM_002178, NM_000597, NM_000596, NM_002775, NM_001554	2250	16	19235	3.74014	0.995022	0.136964	10.3612
INTERPRO	IPR000867:Insulin-like growth factor-binding protein, IGFBP	8	0.339559	0.0077663	NM_000599, NM_003882, NM_002178, NM_053044, NM_000597, NM_000596, NM_002775, NM_001554	2057	20	16659	3.23947	1	0.862407	12.8739
SMART	SM00121:IB	8	0.339559	0.00786812	NM_000599, NM_003882, NM_002178, NM_053044, NM_000597, NM_000596, NM_002775, NM_001554	1125	20	9079	3.22809	0.952972	0.639045	10.3852
INTERPRO	IPR017891:Insulin-like growth factor binding protein, N-terminal	6	0.254669	0.0106668	NM_000599, NM_003882, NM_002178, NM_000597, NM_000596, NM_001554	2057	12	16659	4.04934	1	0.916272	17.2676
INTERPRO	IPR009168:Insulin-like growth factor binding protein	4	0.169779	0.0281266	NM_000599, NM_002178, NM_000597, NM_000596	2057	6	16659	5.39912	1	0.951401	39.6068
GOTERM_MF_FAT	GO:0005520~insulin-like growth factor binding	8	0.339559	0.0304619	NM_000599, NM_003882, NM_002178, NM_053044, NM_000597, NM_000596, NM_002775, NM_001554	1634	25	12983	2.54257	1	0.831359	40.1805
GOTERM_MF_FAT	GO:0019838~growth factor binding	21	0.891341	0.0368609	NM_000089, NM_000088, NM_002178, NM_053044, NM_004448, BC071181, NM_002775, NM_004633, NM_004612, NM_000599, NM_003882, NM_003573, NM_001106, NM_003999, NM_002569, BC070085, NM_000597, NM_000090, NM_000596, NM_001554, NM_002525, NM_004302	1634	105	12983	1.58911	1	0.836746	46.4112
INTERPRO	IPR000716:Thyroglobulin type-1	6	0.254669	0.0493852	NM_000599, NM_002178, NM_000597, NM_000596, NM_007361, NM_014767	2057	17	16659	2.85836	1	0.986361	59.1485
SMART	SM00211:TY	6	0.254669	0.0498809	NM_000599, NM_002178, NM_000597, NM_000596, NM_007361, NM_014767	1125	17	9079	2.84831	1	0.861958	50.8484
UP_SEQ_FEATURE	domain:Thyroglobulin type-1	5	0.212224	0.0568096	NM_000599, NM_002178, NM_000597, NM_000596, NM_014767	2245	13	19113	3.27446	1	0.986887	67.1172
GOTERM_MF_FAT	GO:0031994~insulin-like growth factor I binding	3	0.127334	0.168208	NM_000599, NM_002178, NM_000597	1634	6	12983	3.97277	1	0.943303	95.3071
BIOCARTA	h_ghrelinPathway:Ghrelin: Regulation of Food Intake and Energy Homeostasis	4	0.169779	0.308963	NM_000599, NM_002178, NM_000597, NM_000596	217	13	1437	2.03758	1	0.954589	99.1803
Annotation Cluster 34	Enrichment Score: 1.5480442304503563
Category	Term	Count	%	PValue	Genes	List Total	Pop Hits	Pop Total	Fold Enrichment	Bonferroni	Benjamini	FDR
GOTERM_MF_FAT	GO:0005529~sugar binding	39	1.65535	0.00373571	NM_002305, NM_000152, NM_015717, NM_001276, NM_000242, NM_000507, NM_005110, NM_199235, NM_000296, NM_001671, NM_194447, NM_003104, NM_014441, NM_033507, NM_014257, NM_002909, NM_020404, NM_003278, NM_001828, NM_006438, AK090581, NM_001181, NM_002523, NM_002003, NM_002625, NM_014880, NM_014568, NM_017625, NM_016509, NM_006498, NM_001728, NM_002262, NM_201544, NM_033101, NM_002056, NM_003665, NM_1…	1634	195	12983	1.58911	0.996299	0.673661	6.02735
SP_PIR_KEYWORDS	Lectin	31	1.31579	0.00540627	NM_002305, NM_001276, NM_015717, NM_000242, NM_199235, NM_000296, NM_001671, NM_194447, NM_014441, NM_014257, NM_002909, NM_020404, NM_003278, NM_001828, NM_006438, AK090581, NM_001181, NM_002523, NM_002003, NM_014880, NM_014568, NM_017625, NM_016509, NM_006498, NM_001728, NM_002262, NM_201544, NM_033101, NM_003665, NM_152338, NM_198492	2250	159	19235	1.66676	0.981497	0.120765	7.90042
UP_SEQ_FEATURE	domain:C-type lectin	16	0.679117	0.0400747	NM_015717, NM_000242, NM_014880, NM_199235, NM_000296, NM_016509, NM_194447, NM_001671, NM_002262, NM_014257, NM_003278, NM_020404, NM_002909, NM_006438, NM_001181, NM_198492	2245	79	19113	1.72427	1	0.976728	54.0571
INTERPRO	IPR016186:C-type lectin-like	19	0.806452	0.0411814	NM_015717, NM_000242, NM_017564, NM_014880, NM_199235, NM_000296, NM_016509, NM_001001389, NM_194447, NM_001671, NM_002262, NM_014257, NM_003278, NM_002909, NM_020404, NM_006438, NM_130444, NM_001181, NM_198492	2057	95	16659	1.61974	1	0.978091	52.4475
INTERPRO	IPR018378:C-type lectin, conserved site	16	0.679117	0.075511	NM_015717, NM_000242, NM_014880, NM_199235, NM_000296, NM_016509, NM_194447, NM_001671, NM_002262, NM_014257, NM_003278, NM_020404, NM_002909, NM_006438, NM_001181, NM_198492	2057	82	16659	1.58023	1	0.989322	75.0381
INTERPRO	IPR001304:C-type lectin	16	0.679117	0.075511	NM_015717, NM_000242, NM_014880, NM_199235, NM_000296, NM_016509, NM_194447, NM_001671, NM_002262, NM_014257, NM_003278, NM_020404, NM_002909, NM_006438, NM_001181, NM_198492	2057	82	16659	1.58023	1	0.989322	75.0381
SMART	SM00034:CLECT	16	0.679117	0.0767057	NM_015717, NM_000242, NM_014880, NM_199235, NM_000296, NM_016509, NM_194447, NM_001671, NM_002262, NM_014257, NM_003278, NM_020404, NM_002909, NM_006438, NM_001181, NM_198492	1125	82	9079	1.57468	1	0.872422	66.9716
Annotation Cluster 35	Enrichment Score: 1.5252697587401067
Category	Term	Count	%	PValue	Genes	List Total	Pop Hits	Pop Total	Fold Enrichment	Bonferroni	Benjamini	FDR
GOTERM_CC_FAT	GO:0032994~protein-lipid complex	13	0.551783	0.000823993	NM_001646, NM_000482, J03474, NM_000229, NM_205835, NM_000236, NM_001831, NM_138716, NM_000446, NM_052968, NM_018445, NM_000078	1620	35	12782	2.93062	0.398671	0.0615978	1.21469
GOTERM_CC_FAT	GO:0034358~plasma lipoprotein particle	13	0.551783	0.000823993	NM_001646, NM_000482, J03474, NM_000229, NM_205835, NM_000236, NM_001831, NM_138716, NM_000446, NM_052968, NM_018445, NM_000078	1620	35	12782	2.93062	0.398671	0.0615978	1.21469
GOTERM_CC_FAT	GO:0034364~high-density lipoprotein particle	10	0.424448	0.00249989	NM_001646, NM_000482, J03474, NM_000229, NM_000236, NM_001831, NM_000446, NM_052968, NM_000078	1620	25	12782	3.15605	0.786552	0.130986	3.64289
GOTERM_BP_FAT	GO:0055088~lipid homeostasis	15	0.636672	0.00315108	NM_022437, NM_000482, NM_001646, NM_001442, NM_205860, NM_000229, NM_174936, NM_000236, NM_003578, NM_000078, NM_052968, NM_020360, NM_001181, NM_014495, BC062696	1694	51	13528	2.34877	0.999998	0.275521	5.72361
GOTERM_BP_FAT	GO:0055092~sterol homeostasis	12	0.509338	0.00547823	NM_022437, NM_020360, NM_000482, NM_001442, NM_205860, NM_174936, NM_000229, NM_000236, NM_003578, NM_014495, BC062696, NM_000078	1694	38	13528	2.52184	1	0.314122	9.75006
GOTERM_BP_FAT	GO:0042632~cholesterol homeostasis	12	0.509338	0.00547823	NM_022437, NM_020360, NM_000482, NM_001442, NM_205860, NM_174936, NM_000229, NM_000236, NM_003578, NM_014495, BC062696, NM_000078	1694	38	13528	2.52184	1	0.314122	9.75006
GOTERM_BP_FAT	GO:0042439~ethanolamine and derivative metabolic process	11	0.466893	0.00703766	NM_000482, Y10255, NM_178819, NM_000929, NM_000787, NM_002009, NM_000229, NM_000236, NM_000055, NM_000446, NM_004102, NM_000078	1694	34	13528	2.58365	1	0.356836	12.3565
GOTERM_BP_FAT	GO:0006575~cellular amino acid derivative metabolic process	33	1.40068	0.00806315	NM_003679, NM_000482, NM_003166, NM_178819, NM_000229, NM_001801, NM_005326, NM_000929, NM_000787, NM_020390, NM_003132, NM_003986, NM_001430, NM_003059, NM_004152, NM_002009, NM_000236, NM_000055, NM_000636, NM_002084, NM_001001502, NM_000078, NM_002539, NM_018960, NM_001482, Y10255, NM_020686, NM_006623, NM_012448, NM_197962, NM_000446, NM_002537, NM_004102, NM_000156	1694	166	13528	1.58754	1	0.371454	14.0316
GOTERM_BP_FAT	GO:0046470~phosphatidylcholine metabolic process	8	0.339559	0.0112258	NM_000482, Y10255, NM_178819, NM_002009, NM_000229, NM_000236, NM_000446, NM_004102, NM_000078	1694	21	13528	3.04222	1	0.405141	19.0086
SP_PIR_KEYWORDS	hdl	7	0.297114	0.0135595	NM_000482, J03474, NM_000236, NM_001831, NM_000446, NM_052968	2250	18	19235	3.32457	0.999957	0.188876	18.7197
GOTERM_BP_FAT	GO:0006576~biogenic amine metabolic process	21	0.891341	0.0159676	NM_001430, NM_003679, NM_003059, NM_000482, NM_004152, NM_003166, NM_178819, NM_002009, NM_000229, NM_000236, NM_000055, NM_001001502, NM_000078, NM_002539, Y10255, NM_000929, NM_000787, NM_003132, NM_000446, NM_002537, NM_004102, NM_003986	1694	97	13528	1.72889	1	0.455109	25.9627
OMIM_DISEASE	Common variants at 30 loci contribute to polygenic dyslipidemia	12	0.509338	0.0175028	NM_022437, NM_001646, NM_000482, NM_174936, NM_000229, NM_000236, NM_054028, NM_012206, NM_014495, NM_013402, NM_052968, NM_000078	452	45	3671	2.16578	0.999999	0.998803	23.6097
GOTERM_BP_FAT	GO:0034370~triglyceride-rich lipoprotein particle remodeling	5	0.212224	0.0182976	NM_000482, NM_000229, NM_000236, NM_052968, NM_000078	1694	9	13528	4.43657	1	0.463968	29.1689
GOTERM_MF_FAT	GO:0050997~quaternary ammonium group binding	5	0.212224	0.0186175	NM_000482, NM_000567, NM_000055, NM_052968, NM_000078	1634	9	12983	4.41418	1	0.754808	26.8129
GOTERM_BP_FAT	GO:0034372~very-low-density lipoprotein particle remodeling	4	0.169779	0.0464078	NM_000482, NM_000229, NM_000236, NM_000078	1694	7	13528	4.56333	1	0.698375	58.8284
OMIM_DISEASE	Loci influencing lipid levels and coronary heart disease risk in 16 European population cohorts	8	0.339559	0.0566711	NM_000482, AK055401, NM_004476, NM_000236, NM_006114, AK026660, NM_052968, NM_000078	452	29	3671	2.24046	1	0.999985	58.9262
OMIM_DISEASE	Newly identified loci that influence lipid concentrations and risk of coronary artery disease	8	0.339559	0.0566711	NM_001646, NM_000482, NM_174936, NM_000229, NM_000236, NM_014495, NM_052968, NM_000078	452	29	3671	2.24046	1	0.999985	58.9262
GOTERM_BP_FAT	GO:0070328~triglyceride homeostasis	4	0.169779	0.0674904	NM_001646, NM_000236, NM_052968, NM_000078	1694	8	13528	3.99292	1	0.770121	72.8809
OMIM_DISEASE	Six new loci associated with blood low-density lipoprotein cholesterol, high-density lipoprotein cholesterol or triglycerides in humans	8	0.339559	0.115031	NM_001646, NM_000482, AK055401, NM_174936, NM_000236, NM_014495, NM_052968, NM_000078	452	34	3671	1.91098	1	1	84.4921
OMIM_DISEASE	Genome-wide association analysis of metabolic traits in a birth cohort from a founder population	6	0.254669	0.123683	NM_000567, NM_000229, NM_138316, NM_000236, NM_013402, NM_000078	452	22	3671	2.215	1	1	86.6501
GOTERM_BP_FAT	GO:0043691~reverse cholesterol transport	5	0.212224	0.130463	NM_000482, NM_000229, NM_000236, NM_001831, NM_000078	1694	16	13528	2.49557	1	0.878212	92.6515
GOTERM_MF_FAT	GO:0031210~phosphatidylcholine binding	3	0.127334	0.168208	NM_000482, NM_052968, NM_000078	1634	6	12983	3.97277	1	0.943303	95.3071
GOTERM_BP_FAT	GO:0015918~sterol transport	8	0.339559	0.172983	NM_022437, NM_000482, NM_000229, NM_000236, NM_001831, NM_138716, NM_003578, NM_000078	1694	37	13528	1.72667	1	0.916684	97.1187
GOTERM_BP_FAT	GO:0030301~cholesterol transport	8	0.339559	0.172983	NM_022437, NM_000482, NM_000229, NM_000236, NM_001831, NM_138716, NM_003578, NM_000078	1694	37	13528	1.72667	1	0.916684	97.1187
GOTERM_BP_FAT	GO:0034375~high-density lipoprotein particle remodeling	4	0.169779	0.182386	NM_000482, NM_000229, NM_000236, NM_000078	1694	12	13528	2.66194	1	0.921698	97.6728
GOTERM_MF_FAT	GO:0043178~alcohol binding	6	0.254669	0.198676	NM_000482, NM_000567, NM_000055, NM_000671, NM_052968, NM_000078	1634	25	12983	1.90693	1	0.953488	97.475
GOTERM_BP_FAT	GO:0034368~protein-lipid complex remodeling	5	0.212224	0.235226	NM_000482, NM_000229, NM_000236, NM_052968, NM_000078	1694	20	13528	1.99646	1	0.943815	99.3317
GOTERM_BP_FAT	GO:0034367~macromolecular complex remodeling	5	0.212224	0.235226	NM_000482, NM_000229, NM_000236, NM_052968, NM_000078	1694	20	13528	1.99646	1	0.943815	99.3317
GOTERM_BP_FAT	GO:0034369~plasma lipoprotein particle remodeling	5	0.212224	0.235226	NM_000482, NM_000229, NM_000236, NM_052968, NM_000078	1694	20	13528	1.99646	1	0.943815	99.3317
Annotation Cluster 36	Enrichment Score: 1.4750041590990692
Category	Term	Count	%	PValue	Genes	List Total	Pop Hits	Pop Total	Fold Enrichment	Bonferroni	Benjamini	FDR
GOTERM_BP_FAT	GO:0019751~polyol metabolic process	12	0.509338	0.00832348	NM_005276, NM_017584, NM_000314, NM_000952, NM_003104, NM_002661, NM_000154, NM_014495, NM_032564, NM_015697, NM_015533, NM_178176	1694	40	13528	2.39575	1	0.369017	14.4519
GOTERM_BP_FAT	GO:0019400~alditol metabolic process	8	0.339559	0.0297263	NM_005276, NM_003104, NM_000154, NM_014495, NM_032564, NM_015697, NM_015533, NM_178176	1694	25	13528	2.55547	1	0.584154	43.0819
GOTERM_BP_FAT	GO:0006071~glycerol metabolic process	6	0.254669	0.151895	NM_005276, NM_014495, NM_032564, NM_015697, NM_015533, NM_178176	1694	23	13528	2.08326	1	0.899678	95.389
Annotation Cluster 37	Enrichment Score: 1.461638596417219
Category	Term	Count	%	PValue	Genes	List Total	Pop Hits	Pop Total	Fold Enrichment	Bonferroni	Benjamini	FDR
INTERPRO	IPR015590:Aldehyde dehydrogenase	7	0.297114	0.0174486	NM_003748, NM_022568, AK021800, NM_000690, NM_000694, NM_000689, NM_153329, NM_001182	2057	18	16659	3.14949	1	0.949481	26.7392
GOTERM_MF_FAT	GO:0016620~oxidoreductase activity, acting on the aldehyde or oxo group of donors, NAD or NADP as acceptor	8	0.339559	0.0194203	NM_003748, NM_022568, AK021800, NM_000670, NM_000690, NM_000694, NM_000671, NM_000689, NM_001182	1634	23	12983	2.76366	1	0.752682	27.8011
INTERPRO	IPR016162:Aldehyde dehydrogenase, N-terminal	7	0.297114	0.0228987	NM_003748, NM_022568, AK021800, NM_000690, NM_000694, NM_000689, NM_153329, NM_001182	2057	19	16659	2.98373	1	0.955026	33.5994
INTERPRO	IPR016160:Aldehyde dehydrogenase, conserved site	8	0.339559	0.0493868	NM_003748, NM_022568, NM_014324, AK021800, NM_000690, NM_000694, NM_000689, NM_153329, NM_001182	2057	28	16659	2.31391	1	0.984336	59.1497
UP_SEQ_FEATURE	site:Transition state stabilizer	7	0.297114	0.0648687	NM_003748, NM_022568, AK021800, NM_000690, NM_021198, AF200348, NM_000689, NM_001182	2245	25	19113	2.3838	1	0.98889	72.0682
GOTERM_MF_FAT	GO:0004029~aldehyde dehydrogenase (NAD) activity	4	0.169779	0.0683429	NM_003748, AK021800, NM_000690, NM_000689, NM_001182	1634	8	12983	3.97277	1	0.91966	69.1437
Annotation Cluster 38	Enrichment Score: 1.4416459346892336
Category	Term	Count	%	PValue	Genes	List Total	Pop Hits	Pop Total	Fold Enrichment	Bonferroni	Benjamini	FDR
GOTERM_BP_FAT	GO:0006956~complement activation	15	0.636672	0.000380818	NM_001928, NM_001737, NM_000242, NM_172369, NM_015991, NM_000066, NM_001734, NM_000491, NM_000587, NM_000065, NM_000567, NM_030787, NM_001831, NM_003665, NM_007268	1694	42	13528	2.85208	0.797048	0.11545	0.708789
GOTERM_BP_FAT	GO:0002541~activation of plasma proteins involved in acute inflammatory response	15	0.636672	0.00050038	NM_001928, NM_001737, NM_000242, NM_172369, NM_015991, NM_000066, NM_001734, NM_000491, NM_000587, NM_000065, NM_000567, NM_030787, NM_001831, NM_003665, NM_007268	1694	43	13528	2.78576	0.877005	0.130388	0.93034
GOTERM_BP_FAT	GO:0002455~humoral immune response mediated by circulating immunoglobulin	12	0.509338	0.000880947	NM_001737, NM_000242, NM_000587, NM_000065, NM_000567, NM_172369, NM_015991, NM_001831, NM_000066, NM_001734, NM_005178, NM_000491	1694	31	13528	3.09129	0.975032	0.161148	1.63242
GOTERM_BP_FAT	GO:0006958~complement activation, classical pathway	11	0.466893	0.00192836	NM_001737, NM_000242, NM_000587, NM_000065, NM_000567, NM_172369, NM_015991, NM_001831, NM_000066, NM_001734, NM_000491	1694	29	13528	3.02911	0.999691	0.211562	3.5405
SP_PIR_KEYWORDS	complement pathway	10	0.424448	0.0045257	NM_001737, NM_000242, NM_000587, NM_000065, NM_172369, NM_015991, NM_001831, NM_000066, NM_001734, NM_000491	2250	29	19235	2.94789	0.964509	0.108741	6.65468
SP_PIR_KEYWORDS	complement alternate pathway	6	0.254669	0.0124757	NM_001928, NM_001737, NM_000587, NM_000065, NM_000066, NM_007268	2250	13	19235	3.94564	0.999903	0.181979	17.3534
SP_PIR_KEYWORDS	cytolysis	6	0.254669	0.0175689	NM_001737, NM_000587, NM_000065, NM_033423, NM_004131, NM_000066	2250	14	19235	3.66381	0.999998	0.21819	23.5932
UP_SEQ_FEATURE	glycosylation site:C-linked (Man)	6	0.254669	0.0178661	NM_001737, NM_000587, NM_000065, NM_000066, AJ298317, U78551	2245	14	19113	3.64868	1	0.911	29.0236
GOTERM_BP_FAT	GO:0006957~complement activation, alternative pathway	6	0.254669	0.0311353	NM_001928, NM_001737, NM_000587, NM_030787, NM_000066, NM_007268	1694	15	13528	3.19433	1	0.596306	44.6059
BIOCARTA	h_compPathway:Complement Pathway	7	0.297114	0.0313083	NM_001928, NM_001737, NM_000242, NM_000587, NM_000065, NM_015991, NM_001734	217	17	1437	2.72676	0.999659	0.930146	33.866
SP_PIR_KEYWORDS	membrane attack complex	4	0.169779	0.0388707	NM_001737, NM_000587, NM_000065, NM_000066	2250	7	19235	4.88508	1	0.290568	45.2232
GOTERM_BP_FAT	GO:0019835~cytolysis	7	0.297114	0.0392227	NM_001737, NM_000587, NM_000065, NM_033423, NM_004131, NM_000066, NM_003313	1694	21	13528	2.66194	1	0.65366	52.6327
KEGG_PATHWAY	hsa05020:Prion diseases	10	0.424448	0.0457063	NM_001737, NM_000587, NM_000065, NM_153047, NM_172369, NM_015991, NM_002985, NM_002746, NM_000066, NM_000491	709	35	5085	2.04916	0.999862	0.320552	44.0918
GOTERM_CC_FAT	GO:0005579~membrane attack complex	4	0.169779	0.0478764	NM_001737, NM_000587, NM_000065, NM_000066	1620	7	12782	4.50864	1	0.600396	51.6815
UP_SEQ_FEATURE	domain:MACPF	4	0.169779	0.0574877	NM_001737, NM_000587, NM_000065, NM_000066	2245	8	19113	4.25679	1	0.985882	67.5639
UP_SEQ_FEATURE	glycosylation site:C-linked (Man); partial	3	0.127334	0.0703108	NM_001737, NM_000587, NM_000065	2245	4	19113	6.38519	1	0.990913	75.0026
BIOCARTA	h_classicPathway:Classical Complement Pathway	5	0.212224	0.0919171	NM_001737, NM_000587, NM_000065, NM_015991, NM_001734	217	12	1437	2.75922	1	0.932054	71.4459
INTERPRO	IPR001862:Membrane attack complex component/perforin/complement C9	4	0.169779	0.177054	NM_001737, NM_000587, NM_000065, NM_000066	2057	12	16659	2.69956	1	0.997802	96.8077
SMART	SM00457:MACPF	4	0.169779	0.17819	NM_001737, NM_000587, NM_000065, NM_000066	1125	12	9079	2.69007	1	0.927115	93.4394
BIOCARTA	h_alternativePathway:Alternative Complement Pathway	4	0.169779	0.180028	NM_001928, NM_001737, NM_000587, NM_000065	217	10	1437	2.64885	1	0.946634	92.4236
UP_SEQ_FEATURE	domain:LDL-receptor class A	5	0.212224	0.201444	NM_001737, NM_000587, NM_000065, NM_000066, NM_024022	2245	20	19113	2.1284	1	0.999886	98.6126
BIOCARTA	h_lectinPathway:Lectin Induced Complement Pathway	4	0.169779	0.264841	NM_001737, NM_000242, NM_000587, NM_000065	217	12	1437	2.20737	1	0.948706	98.1674
INTERPRO	IPR002172:Low density lipoprotein-receptor, class A, cysteine-rich	9	0.382003	0.271456	NM_001737, NM_000587, NM_000065, NM_000296, AK055132, NM_000066, NM_024022, NM_153609	2057	50	16659	1.45776	1	0.998978	99.6295
SMART	SM00192:LDLa	9	0.382003	0.274145	NM_001737, NM_000587, NM_000065, NM_000296, AK055132, NM_000066, NM_024022, NM_153609	1125	50	9079	1.45264	1	0.936422	98.8293
UP_SEQ_FEATURE	domain:EGF-like	11	0.466893	0.401557	NM_001737, NM_003773, NM_000587, NM_000065, NM_001945, NM_004194, NM_000962, NM_015430, AF430017, NM_000963, NM_000066	2245	76	19113	1.23223	1	0.999999	99.9942
SP_PIR_KEYWORDS	membrane-associated complex	5	0.212224	0.524162	AK055875, NM_000587, NM_000065, NM_000066, NM_005205	2250	32	19235	1.33576	1	0.901347	99.9987
Annotation Cluster 39	Enrichment Score: 1.3660073481487742
Category	Term	Count	%	PValue	Genes	List Total	Pop Hits	Pop Total	Fold Enrichment	Bonferroni	Benjamini	FDR
GOTERM_MF_FAT	GO:0046983~protein dimerization activity	87	3.6927	0.0126749	NM_002487, NM_002305, NM_022437, NM_000482, NM_001441, NM_000601, NM_005585, NM_003280, AK122739, NM_015472, D28468, NM_152295, AK091476, NM_021822, BC071181, NM_021960, NM_000704, NM_004024, NM_014959, NM_006940, NM_005253, BX537989, NM_014260, NM_005252, NM_001752, NM_021244, NM_014298, NM_003639, NM_001352, NM_004827, NM_002500, NM_005384, NM_016381, NM_001430, NM_000552, NM_004320, NM_017882,…	1634	542	12983	1.27539	1	0.744123	19.0934
GOTERM_MF_FAT	GO:0042802~identical protein binding	97	4.11715	0.035275	NM_002305, NM_002487, NM_000269, NM_000482, AK122739, NM_000507, NM_002298, NM_174936, NM_006666, NM_004024, NM_014959, NM_014298, NM_148170, AK127044, NM_005602, NM_017882, NM_012256, NM_178548, NM_007042, NM_004364, NM_016653, NM_019082, NM_002664, NM_005211, NM_015974, AK095375, NM_002512, NM_000403, BC058855, NM_001919, U03858, NM_005276, NM_004145, NM_001570, NM_000625, NM_001671, NM_014343,…	1634	640	12983	1.20424	1	0.843167	44.9264
GOTERM_MF_FAT	GO:0042803~protein homodimerization activity	49	2.0798	0.178471	NM_002487, NM_002305, NM_001441, NM_000482, NM_005585, NM_003280, AK122739, NM_015472, NM_152295, NM_021822, NM_014959, NM_001752, NM_014298, NM_004827, NM_016381, NM_004320, NM_000552, NM_017882, NM_178548, NM_006301, NM_004364, NM_001767, NM_002664, NM_013258, NM_005211, NM_015974, AK095375, NM_000403, NM_002358, BC058855, NM_003200, U03858, NM_005276, NM_004145, NM_001570, NM_003376, NM_001671…	1634	334	12983	1.16566	1	0.950262	96.1816
Annotation Cluster 40	Enrichment Score: 1.3553688822405965
Category	Term	Count	%	PValue	Genes	List Total	Pop Hits	Pop Total	Fold Enrichment	Bonferroni	Benjamini	FDR
SP_PIR_KEYWORDS	charcot-marie-tooth disease	8	0.339559	0.0169598	NM_000166, NM_024577, NM_000530, NM_000304, NM_002047, NM_004945, NM_003680, NM_020956	2250	24	19235	2.84963	0.999997	0.222592	22.8709
SP_PIR_KEYWORDS	dejerine-sottas syndrome	3	0.127334	0.0697797	NM_000530, NM_000304, NM_020956	2250	4	19235	6.41167	1	0.394828	66.6516
SP_PIR_KEYWORDS	neuropathy	8	0.339559	0.0725676	NM_000166, NM_024577, NM_000530, NM_000304, NM_002047, NM_004945, NM_003680, NM_020956	2250	32	19235	2.13722	1	0.398715	68.1372
Annotation Cluster 41	Enrichment Score: 1.338566054179055
Category	Term	Count	%	PValue	Genes	List Total	Pop Hits	Pop Total	Fold Enrichment	Bonferroni	Benjamini	FDR
GOTERM_BP_FAT	GO:0006613~cotranslational protein targeting to membrane	6	0.254669	0.0113048	NM_003135, NM_007107, NM_015161, NM_003133, NM_003144, NM_006947	1694	12	13528	3.99292	1	0.403944	19.1294
GOTERM_BP_FAT	GO:0045047~protein targeting to ER	5	0.212224	0.0182976	NM_003135, NM_033044, NM_013336, NM_003133, NM_006947	1694	9	13528	4.43657	1	0.463968	29.1689
SP_PIR_KEYWORDS	signal recognition particle	4	0.169779	0.0242987	NM_003135, NM_014230, NM_003133, NM_006947	2250	6	19235	5.69926	1	0.246394	31.1648
GOTERM_CC_FAT	GO:0048500~signal recognition particle	4	0.169779	0.0301574	NM_003135, NM_014230, NM_003133, NM_006947	1620	6	12782	5.26008	1	0.478736	36.4908
GOTERM_CC_FAT	GO:0005786~signal recognition particle, endoplasmic reticulum targeting	4	0.169779	0.0301574	NM_003135, NM_014230, NM_003133, NM_006947	1620	6	12782	5.26008	1	0.478736	36.4908
GOTERM_MF_FAT	GO:0005047~signal recognition particle binding	3	0.127334	0.0797274	NM_014230, NM_003133, NM_006947	1634	4	12983	5.95915	1	0.91675	74.8433
KEGG_PATHWAY	hsa03060:Protein export	4	0.169779	0.0877369	NM_003135, NM_014230, NM_003133, NM_006947	709	8	5085	3.58604	1	0.410629	68.0591
GOTERM_BP_FAT	GO:0006614~SRP-dependent cotranslational protein targeting to membrane	3	0.127334	0.166818	NM_003135, NM_003133, NM_006947	1694	6	13528	3.99292	1	0.911596	96.6901
GOTERM_MF_FAT	GO:0008312~7S RNA binding	3	0.127334	0.168208	NM_003135, NM_003133, NM_006947	1634	6	12983	3.97277	1	0.943303	95.3071
Annotation Cluster 42	Enrichment Score: 1.2966163728116276
Category	Term	Count	%	PValue	Genes	List Total	Pop Hits	Pop Total	Fold Enrichment	Bonferroni	Benjamini	FDR
UP_SEQ_FEATURE	active site:Charge relay system	40	1.69779	0.000643154	NM_000504, NM_001928, NM_004716, NM_001441, NM_031213, NM_000506, NM_174936, NM_000229, NM_002775, NM_001734, NM_002569, NM_013379, NM_033423, NM_007260, NM_003619, NM_024922, NM_006821, NM_001911, NM_053044, NM_001266, NM_004131, NM_005084, NM_003291, NM_000235, NM_145024, NM_000236, NM_000055, NM_182983, NM_002104, NM_015600, NM_012427, NM_019616, NM_004476, NM_032750, NM_000133, NM_198061, NM_…	2245	196	19113	1.73747	0.959004	0.298771	1.21599
SP_PIR_KEYWORDS	serine proteinase	13	0.551783	0.0201221	NM_000504, NM_000506, NM_001911, NM_004131, NM_001734, NM_182983, NM_002104, NM_013379, NM_002569, NM_033423, NM_019616, NM_000133, NM_000892	2250	54	19235	2.05807	1	0.234449	26.553
SP_PIR_KEYWORDS	zymogen	35	1.48557	0.0239057	NM_000504, NM_001928, NM_014244, NM_004716, NM_000506, NM_148919, NM_139155, AL050391, NM_174936, NM_000520, NM_033292, BX537989, NM_001637, NM_007038, NM_002569, NM_030955, NM_013379, NM_148170, NM_033423, NM_031311, NM_002800, NM_002801, NM_002425, NM_001336, NM_001335, NM_001911, NM_004079, NM_004131, NM_001110, NM_002104, NM_001870, NM_019616, NM_001225, NM_000133, NM_014224, NM_024022, NM_00…	2250	206	19235	1.45248	1	0.249661	30.7426
SP_PIR_KEYWORDS	Serine protease	25	1.06112	0.0256191	NM_001928, NM_000504, NM_004716, NM_000506, NM_174936, NM_002775, NM_001734, NM_013379, NM_002569, NM_033423, NM_003619, NM_001911, NM_053044, NM_004131, NM_003291, NM_182983, NM_002104, NM_012427, NM_019616, NM_005045, NM_000133, NM_032276, NM_024022, NM_153609, NM_000892	2250	136	19235	1.57149	1	0.251299	32.5656
SP_PIR_KEYWORDS	Protease	71	3.01358	0.0350252	NM_001928, NM_000504, NM_000506, BX641079, AL050391, NM_174936, NM_002775, NM_015160, NM_014263, NM_013379, NM_015907, NM_148170, NM_032868, AF098666, NM_002800, NM_002801, NM_004055, NM_001336, NM_199227, NM_001335, NM_021928, NM_001911, NM_053044, NM_003291, NM_004194, NM_182983, NM_002104, AL832370, NM_022355, NM_005045, NM_004476, NM_017670, NM_005186, NM_000133, NM_032276, NM_001225, NM_0202…	2250	484	19235	1.25407	1	0.285678	41.7999
GOTERM_MF_FAT	GO:0008236~serine-type peptidase activity	32	1.35823	0.036703	NM_000504, NM_001928, NM_004716, NM_000506, NM_000601, NM_174936, NM_015430, NM_002775, NM_001734, NM_002569, NM_013379, NM_033423, NM_006178, NM_031311, NM_003619, NM_001911, NM_053044, NM_020998, NM_004131, NM_003291, NM_007110, NM_182983, NM_002104, NM_012427, NM_005045, NM_019616, NM_000113, NM_032276, NM_000133, NM_024022, NM_153609, NM_000892	1634	178	12983	1.42841	1	0.845056	46.265
GOTERM_MF_FAT	GO:0017171~serine hydrolase activity	32	1.35823	0.0419059	NM_000504, NM_001928, NM_004716, NM_000506, NM_000601, NM_174936, NM_015430, NM_002775, NM_001734, NM_002569, NM_013379, NM_033423, NM_006178, NM_031311, NM_003619, NM_001911, NM_053044, NM_020998, NM_004131, NM_003291, NM_007110, NM_182983, NM_002104, NM_012427, NM_005045, NM_019616, NM_000113, NM_032276, NM_000133, NM_024022, NM_153609, NM_000892	1634	180	12983	1.41254	1	0.847959	50.8877
GOTERM_MF_FAT	GO:0004252~serine-type endopeptidase activity	28	1.18846	0.0452729	NM_000504, NM_001928, NM_004716, NM_000506, NM_000601, NM_174936, NM_002775, NM_015430, NM_001734, NM_002569, NM_033423, NM_006178, NM_003619, NM_001911, NM_053044, NM_020998, NM_004131, NM_003291, NM_007110, NM_182983, NM_002104, NM_012427, NM_019616, NM_000113, NM_000133, NM_024022, NM_153609, NM_000892	1634	154	12983	1.44464	1	0.846373	53.6773
UP_SEQ_FEATURE	domain:Peptidase S1	19	0.806452	0.0682883	NM_000504, NM_001928, NM_000506, NM_000601, NM_001911, NM_020998, NM_004131, NM_015430, NM_001734, NM_182983, NM_002104, NM_012427, NM_033423, NM_019616, NM_000133, NM_003619, NM_024022, NM_153609, NM_000892	2245	106	19113	1.52602	1	0.990155	73.9479
INTERPRO	IPR001254:Peptidase S1 and S6, chymotrypsin/Hap	21	0.891341	0.0755555	NM_000504, NM_001928, NM_000506, NM_000601, NM_001911, NM_053044, NM_020998, NM_004131, NM_015430, NM_002775, NM_001734, NM_182983, NM_002104, NM_012427, NM_033423, NM_019616, NM_000133, NM_003619, NM_024022, NM_153609, NM_000892	2057	116	16659	1.46614	1	0.98822	75.0593
SMART	SM00020:Tryp_SPc	21	0.891341	0.0768652	NM_000504, NM_001928, NM_000506, NM_000601, NM_001911, NM_053044, NM_020998, NM_004131, NM_015430, NM_002775, NM_001734, NM_182983, NM_002104, NM_012427, NM_033423, NM_019616, NM_000133, NM_003619, NM_024022, NM_153609, NM_000892	1125	116	9079	1.46099	1	0.855506	67.0507
INTERPRO	IPR001314:Peptidase S1A, chymotrypsin	18	0.764007	0.137537	NM_000504, NM_001928, NM_000506, NM_000601, NM_001911, NM_020998, NM_004131, NM_015430, NM_001734, NM_182983, NM_002104, NM_012427, NM_033423, NM_019616, NM_000133, NM_024022, NM_153609, NM_000892	2057	104	16659	1.4017	1	0.996665	92.6861
GOTERM_MF_FAT	GO:0008233~peptidase activity	82	3.48048	0.142892	NM_001928, NM_000504, NM_000601, NM_000506, AL050391, BX641079, NM_174936, NM_003878, NM_002775, NM_015430, NM_015160, NM_014263, NM_013379, NM_015907, NM_148170, NM_032868, NM_002800, NM_002801, NM_004055, NM_001336, NM_199227, NM_001335, NM_021928, NM_001911, NM_053044, NM_003291, NM_004194, NM_007110, NM_182983, NM_013258, NM_002104, AL832370, NM_022355, NM_005045, NM_004476, NM_017670, NM_005…	1634	574	12983	1.13508	1	0.937909	92.2781
GOTERM_MF_FAT	GO:0004175~endopeptidase activity	54	2.29202	0.195752	NM_001928, NM_000504, NM_000601, NM_000506, AL050391, NM_174936, NM_002775, NM_015430, NM_015160, NM_014263, NM_148170, NM_002800, NM_002801, NM_004055, NM_001336, NM_001335, NM_001911, NM_053044, NM_003291, NM_004194, NM_007110, NM_182983, NM_013258, NM_002104, NM_005186, NM_000133, NM_001225, NM_024022, NM_000892, NM_014244, NM_004716, NM_148919, NM_139155, NM_033292, NM_001734, NM_007038, NM_0…	1634	375	12983	1.14416	1	0.953788	97.3176
INTERPRO	IPR018114:Peptidase S1/S6, chymotrypsin/Hap, active site	17	0.721562	0.219886	NM_000504, NM_001928, NM_000506, NM_001911, NM_004131, NM_015430, NM_001734, NM_182983, NM_002104, NM_012427, NM_033423, NM_019616, NM_000133, NM_003619, NM_024022, NM_153609, NM_000892	2057	105	16659	1.31122	1	0.998413	98.759
GOTERM_MF_FAT	GO:0070011~peptidase activity, acting on L-amino acid peptides	75	3.18336	0.276834	NM_001928, NM_000504, NM_000601, NM_000506, AL050391, BX641079, NM_174936, NM_002775, NM_015430, NM_003878, NM_015160, NM_014263, NM_013379, NM_015907, NM_148170, NM_002800, NM_002801, NM_004055, NM_001336, NM_199227, NM_001335, NM_001911, NM_053044, NM_003291, NM_004194, NM_007110, NM_182983, NM_013258, NM_002104, AL832370, NM_022355, NM_005045, NM_004476, NM_017670, NM_005186, NM_001225, NM_000…	1634	549	12983	1.08546	1	0.969448	99.5409
Annotation Cluster 43	Enrichment Score: 1.2935827871024401
Category	Term	Count	%	PValue	Genes	List Total	Pop Hits	Pop Total	Fold Enrichment	Bonferroni	Benjamini	FDR
SP_PIR_KEYWORDS	kelch repeat	17	0.721562	0.00698277	NM_203500, NM_152393, NM_005334, NM_018095, NM_014458, BC013982, NM_173546, AB051464, NM_152366, NM_022480, NM_130446, NM_032775, NM_006767, AL049385, NM_021633, NM_152375, NM_006469	2250	71	19235	2.04692	0.994243	0.137011	10.092
UP_SEQ_FEATURE	repeat:Kelch 3	17	0.721562	0.0072614	NM_203500, NM_152393, NM_005334, NM_018095, NM_014458, BC013982, NM_173546, AB051464, NM_152366, NM_022480, NM_130446, NM_032775, NM_006767, AL049385, NM_021633, NM_152375, NM_006469	2245	71	19113	2.03846	1	0.836218	12.9415
UP_SEQ_FEATURE	repeat:Kelch 2	17	0.721562	0.0072614	NM_203500, NM_152393, NM_005334, NM_018095, NM_014458, BC013982, NM_173546, AB051464, NM_152366, NM_022480, NM_130446, NM_032775, NM_006767, AL049385, NM_021633, NM_152375, NM_006469	2245	71	19113	2.03846	1	0.836218	12.9415
UP_SEQ_FEATURE	repeat:Kelch 1	17	0.721562	0.0072614	NM_203500, NM_152393, NM_005334, NM_018095, NM_014458, BC013982, NM_173546, AB051464, NM_152366, NM_022480, NM_130446, NM_032775, NM_006767, AL049385, NM_021633, NM_152375, NM_006469	2245	71	19113	2.03846	1	0.836218	12.9415
UP_SEQ_FEATURE	repeat:Kelch 5	16	0.679117	0.00846145	NM_203500, NM_152393, NM_005334, NM_018095, NM_014458, BC013982, NM_173546, AB051464, NM_022480, NM_130446, NM_032775, NM_006767, AL049385, NM_021633, NM_152375, NM_006469	2245	66	19113	2.0639	1	0.865883	14.9212
UP_SEQ_FEATURE	repeat:Kelch 4	16	0.679117	0.0145509	NM_203500, NM_152393, NM_005334, NM_018095, NM_014458, BC013982, NM_173546, AB051464, NM_022480, NM_130446, NM_032775, NM_006767, AL049385, NM_021633, NM_152375, NM_006469	2245	70	19113	1.94596	1	0.889787	24.3264
INTERPRO	IPR006652:Kelch repeat type 1	16	0.679117	0.0194728	NM_203500, NM_152393, NM_005334, NM_018095, NM_014458, BC013982, NM_173546, AB051464, NM_152366, NM_022480, NM_130446, NM_032775, NM_006767, AL049385, NM_021633, NM_006469	2057	69	16659	1.87796	1	0.947282	29.3617
INTERPRO	IPR015915:Kelch-type beta propeller	16	0.679117	0.0194728	NM_203500, NM_152393, NM_005334, NM_018095, NM_014458, BC013982, NM_173546, AB051464, NM_152366, NM_022480, NM_130446, NM_032775, NM_006767, AL049385, NM_021633, NM_006469	2057	69	16659	1.87796	1	0.947282	29.3617
SMART	SM00612:Kelch	16	0.679117	0.0197947	NM_203500, NM_152393, NM_005334, NM_018095, NM_014458, BC013982, NM_173546, AB051464, NM_152366, NM_022480, NM_130446, NM_032775, NM_006767, AL049385, NM_021633, NM_006469	1125	69	9079	1.87136	0.999564	0.787216	24.2344
INTERPRO	IPR017096:Kelch-like protein, gigaxonin	11	0.466893	0.0245752	NM_203500, AB051464, NM_022480, NM_130446, NM_152393, NM_032775, AL049385, NM_021633, NM_014458, NM_006469, BC013982	2057	41	16659	2.17282	1	0.95092	35.5847
INTERPRO	IPR011705:BTB/Kelch-associated	13	0.551783	0.0380451	NM_203500, NM_152393, NM_005567, NM_018095, NM_014458, BC013982, AB051464, NM_022480, NM_130446, NM_032775, AL049385, NM_021633, NM_006469	2057	56	16659	1.88005	1	0.97413	49.6218
INTERPRO	IPR006651:Kelch	5	0.212224	0.0506674	NM_203500, AL049385, NM_021633, NM_014458, NM_006469	2057	12	16659	3.37445	1	0.983976	60.1116
PIR_SUPERFAMILY	PIRSF037037:Kelch-like_protein_gigaxonin	11	0.466893	0.0535563	NM_203500, AB051464, NM_022480, NM_130446, NM_152393, NM_032775, AL049385, NM_021633, NM_014458, NM_006469, BC013982	1041	41	7396	1.90614	1	0.999991	58.3479
UP_SEQ_FEATURE	domain:BACK	8	0.339559	0.0548115	NM_203500, AB051464, NM_130446, NM_152393, NM_005567, NM_018095, NM_014458, NM_006469	2245	30	19113	2.27029	1	0.985601	65.7669
UP_SEQ_FEATURE	repeat:Kelch 6	11	0.466893	0.0779582	NM_203500, NM_173546, NM_022480, NM_130446, NM_032775, NM_006767, AL049385, NM_021633, NM_014458, NM_006469, BC013982	2245	52	19113	1.80095	1	0.99391	78.6361
INTERPRO	IPR013069:BTB/POZ	21	0.891341	0.150189	NM_203500, NM_152393, NM_001268, NM_003409, NM_018095, NM_014458, BC013982, NM_014836, AB051464, NM_020899, NM_022480, NM_130446, BQ004706, NM_005341, NM_032775, NM_006767, NM_003443, AL049385, NM_021633, NM_015642, NM_006469	2057	127	16659	1.33915	1	0.996818	94.3675
INTERPRO	IPR013089:Kelch related	13	0.551783	0.265239	NM_203500, NM_152393, NM_018095, NM_014458, BC013982, NM_173546, AB051464, NM_022480, NM_130446, NM_032775, AL049385, NM_021633, NM_006469	2057	79	16659	1.3327	1	0.99897	99.5695
PIR_SUPERFAMILY	PIRSF037037:kelch-like protein, gigaxonin type	4	0.169779	0.272609	NM_203500, NM_152393, AL049385, NM_006469	1041	13	7396	2.18606	1	1	99.3683
UP_SEQ_FEATURE	domain:BTB	19	0.806452	0.402082	NM_203500, NM_152393, NM_003409, NM_005567, NM_018095, NM_014458, BC013982, AB051464, NM_020899, NM_022480, NM_130446, BQ004706, NM_005341, NM_032775, NM_003443, AL049385, NM_021633, NM_015642, NM_006469	2245	142	19113	1.13914	1	0.999999	99.9943
INTERPRO	IPR000210:BTB/POZ-like	22	0.933786	0.6326	NM_203500, NM_152393, NM_001268, NM_003409, NM_005567, NM_018095, NM_014458, BC013982, NM_014836, NM_020899, AB051464, NM_022480, NM_130446, BQ004706, NM_005341, NM_032775, NM_006767, NM_003443, AL049385, NM_021633, NM_015642, NM_006469	2057	179	16659	0.995369	1	0.999998	100
SMART	SM00225:BTB	22	0.933786	0.639257	NM_203500, NM_152393, NM_001268, NM_003409, NM_005567, NM_018095, NM_014458, BC013982, NM_014836, NM_020899, AB051464, NM_022480, NM_130446, BQ004706, NM_005341, NM_032775, NM_006767, NM_003443, AL049385, NM_021633, NM_015642, NM_006469	1125	179	9079	0.991871	1	0.98871	99.9999
INTERPRO	IPR011333:BTB/POZ fold	21	0.891341	0.735098	NM_203500, NM_152393, NM_001268, NM_003409, NM_018095, NM_014458, BC013982, NM_014836, AB051464, NM_020899, NM_022480, NM_130446, BQ004706, NM_005341, NM_032775, NM_006767, NM_003443, AL049385, NM_021633, NM_015642, NM_006469	2057	181	16659	0.939627	1	1	100
Annotation Cluster 44	Enrichment Score: 1.293187228994466
Category	Term	Count	%	PValue	Genes	List Total	Pop Hits	Pop Total	Fold Enrichment	Bonferroni	Benjamini	FDR
SP_PIR_KEYWORDS	transit peptide	74	3.14092	0.00915666	NM_000481, AK024424, NM_016491, NM_005009, NM_015160, NM_015697, NM_000781, NM_000709, NM_000785, NM_020201, NM_007188, NM_024417, NM_181843, NM_021107, NM_018706, NM_182662, NM_003488, NM_006821, NM_003748, NM_199227, NM_138807, NM_144576, NM_024640, NM_152740, NM_000140, NM_014050, NM_031244, NM_145812, NM_005729, NM_174889, NM_012318, NM_005205, NM_031900, NM_004092, NM_001482, NM_005138, NM_0…	2250	476	19235	1.32903	0.998853	0.14568	13.0342
GOTERM_CC_FAT	GO:0005739~mitochondrion	162	6.87606	0.0160711	NM_000481, NM_012460, AK024424, NM_005009, NM_013386, NM_002880, NM_006114, NM_005689, NM_080661, NM_175614, NM_033507, NM_015697, NM_000781, NM_000709, AF061055, NM_000785, NM_000314, NM_015424, NM_012458, NM_024417, NM_021004, NM_021107, NM_001513, NM_018706, NM_000476, NM_003748, NM_199227, NM_018509, NM_138807, NM_024090, NM_001914, NM_001728, NM_005729, S81734, NM_021174, NM_005205, NM_15278…	1620	1087	12782	1.1759	0.999954	0.340661	21.3531
UP_SEQ_FEATURE	transit peptide:Mitochondrion	71	3.01358	0.0186804	NM_000481, AK024424, NM_016491, NM_005009, NM_015160, NM_015697, NM_000781, NM_000709, NM_000785, NM_020201, NM_007188, NM_024417, NM_181843, NM_021107, NM_018706, NM_182662, NM_003488, NM_006821, NM_003748, NM_199227, NM_138807, NM_144576, NM_024640, NM_152740, NM_000140, NM_014050, NM_031244, NM_145812, NM_005729, NM_174889, NM_012318, NM_005205, NM_031900, NM_004092, NM_001482, NM_005138, NM_0…	2245	467	19113	1.29436	1	0.909341	30.1343
SP_PIR_KEYWORDS	mitochondrion	118	5.00849	0.019418	NM_000481, NM_012460, AK024424, NM_005009, NM_013386, NM_006114, NM_005689, NM_175614, NM_080661, NM_015697, NM_000781, NM_000709, NM_000785, NM_012458, NM_024417, NM_021107, NM_018706, NM_003748, NM_199227, NM_024090, NM_138807, NM_005729, NM_005205, NM_031900, NM_004092, NM_001482, NM_005138, NM_031902, NM_006117, NM_207117, AK027059, NM_004574, NM_001919, NM_016077, NM_005838, NM_003705, NM_01…	2250	832	19235	1.21246	0.999999	0.2308	25.7477
GOTERM_CC_FAT	GO:0005759~mitochondrial matrix	36	1.52801	0.12492	NM_005622, NM_002612, NM_016491, AK024424, NM_001739, NM_018947, AK026966, NM_015160, NM_013410, NM_032783, NM_005881, NM_015969, NM_000709, NM_005326, NM_024417, NM_021107, NM_000191, NM_183050, NM_014234, NM_003748, NM_001608, NM_018509, NM_000140, NM_014050, NM_031244, NM_002047, NM_005729, NM_000636, NM_021174, NM_004092, NM_020686, NM_000690, AK027059, NM_000019, NM_006567, NM_022100, NM_001…	1620	227	12782	1.2513	1	0.770126	86.1702
GOTERM_CC_FAT	GO:0031980~mitochondrial lumen	36	1.52801	0.12492	NM_005622, NM_002612, NM_016491, AK024424, NM_001739, NM_018947, AK026966, NM_015160, NM_013410, NM_032783, NM_005881, NM_015969, NM_000709, NM_005326, NM_024417, NM_021107, NM_000191, NM_183050, NM_014234, NM_003748, NM_001608, NM_018509, NM_000140, NM_014050, NM_031244, NM_002047, NM_005729, NM_000636, NM_021174, NM_004092, NM_020686, NM_000690, AK027059, NM_000019, NM_006567, NM_022100, NM_001…	1620	227	12782	1.2513	1	0.770126	86.1702
GOTERM_CC_FAT	GO:0044429~mitochondrial part	83	3.52292	0.217626	NM_003679, NM_012460, AK024424, NM_016491, NM_005009, NM_018947, NM_002880, NM_021960, NM_013386, AK026966, NM_012205, NM_006839, NM_014765, NM_015160, NM_006114, NM_001752, NM_005689, NM_175614, NM_000781, NM_000709, NM_000785, NM_007188, NM_012458, NM_024417, NM_021107, NM_007189, NM_003488, NM_003748, NM_018509, NM_138807, NM_000140, BX647922, NM_014050, NM_031244, NM_001914, NM_145812, NM_144…	1620	595	12782	1.10064	1	0.877926	97.371
GOTERM_CC_FAT	GO:0005740~mitochondrial envelope	59	2.50424	0.248974	NM_003679, NM_012460, NM_005009, NM_018947, NM_013386, NM_021960, NM_002880, NM_012205, NM_015160, NM_014765, NM_006114, NM_006839, NM_001752, NM_005689, NM_175614, NM_000781, NM_000785, NM_007188, NM_012458, NM_024417, NM_007189, NM_003488, NM_138807, NM_000140, NM_031244, BX647922, NM_145812, NM_001914, NM_144579, NM_005729, NM_012318, NM_005205, NM_001482, NM_005138, NM_207117, NM_032409, NM_0…	1620	419	12782	1.11102	1	0.88402	98.5662
Annotation Cluster 45	Enrichment Score: 1.2924701859959549
Category	Term	Count	%	PValue	Genes	List Total	Pop Hits	Pop Total	Fold Enrichment	Bonferroni	Benjamini	FDR
UP_SEQ_FEATURE	zinc finger region:Matrin-type 1	5	0.212224	0.014664	NM_152520, NM_015481, NM_014345, AB058692, NM_012279	2245	9	19113	4.72977	1	0.884356	24.4914
UP_SEQ_FEATURE	zinc finger region:Matrin-type 2	5	0.212224	0.014664	NM_152520, NM_015481, NM_014345, AB058692, NM_012279	2245	9	19113	4.72977	1	0.884356	24.4914
UP_SEQ_FEATURE	zinc finger region:Matrin-type 3	4	0.169779	0.0574877	NM_152520, NM_015481, AB058692, NM_012279	2245	8	19113	4.25679	1	0.985882	67.5639
INTERPRO	IPR003604:Zinc finger, U1-type	6	0.254669	0.166306	NM_152520, NM_015481, NM_014345, AB058692, NM_012279, NM_016107	2057	24	16659	2.02467	1	0.997908	95.9848
SMART	SM00451:ZnF_U1	6	0.254669	0.167748	NM_152520, NM_015481, NM_014345, AB058692, NM_012279, NM_016107	1125	24	9079	2.01756	1	0.934984	92.1827
Annotation Cluster 46	Enrichment Score: 1.2908907752367584
Category	Term	Count	%	PValue	Genes	List Total	Pop Hits	Pop Total	Fold Enrichment	Bonferroni	Benjamini	FDR
GOTERM_BP_FAT	GO:0007626~locomotory behavior	53	2.24958	0.00130391	NM_025213, NM_002302, NM_198477, NM_016557, NM_016239, AK126405, NM_005410, BX537989, NM_000609, NM_002704, NM_031475, NM_005402, NM_000787, NM_002872, BC062668, NM_000744, NM_005409, NM_017882, NM_032964, NM_001337, J03474, NM_004054, NM_000952, NM_000954, BX648828, NM_002668, NM_005045, NM_000185, NM_000152, NM_005623, BX647214, NM_004887, NM_000520, NM_022740, NM_007074, NM_005029, AK002000, N…	1694	274	13528	1.5447	0.995759	0.18951	2.40719
SP_PIR_KEYWORDS	chemotaxis	18	0.764007	0.00332853	NM_005623, NM_032964, NM_002302, NM_198477, NM_000952, NM_004054, BX648828, NM_000609, NM_002089, NM_002704, NM_002989, NM_002985, NM_001565, NM_001554, NM_006368, NM_000185, BC062668, NM_005409	2250	72	19235	2.13722	0.914041	0.0971918	4.93577
GOTERM_BP_FAT	GO:0006935~chemotaxis	32	1.35823	0.00837489	NM_005623, NM_002302, NM_198477, NM_016557, NM_004887, AK126405, NM_000609, NM_007074, NM_002704, NM_005402, NM_002872, NM_001565, NM_006368, BC062668, NM_005409, NM_032964, NM_001337, J03474, NM_004054, NM_000952, BX648828, NM_000211, NM_002668, NM_002089, NM_000115, NM_005218, NM_002989, NM_002985, NM_003123, NM_001554, NM_000185	1694	160	13528	1.59717	1	0.36702	14.5347
GOTERM_BP_FAT	GO:0042330~taxis	32	1.35823	0.00837489	NM_005623, NM_002302, NM_198477, NM_016557, NM_004887, AK126405, NM_000609, NM_007074, NM_002704, NM_005402, NM_002872, NM_001565, NM_006368, BC062668, NM_005409, NM_032964, NM_001337, J03474, NM_004054, NM_000952, BX648828, NM_000211, NM_002668, NM_002089, NM_000115, NM_005218, NM_002989, NM_002985, NM_003123, NM_001554, NM_000185	1694	160	13528	1.59717	1	0.36702	14.5347
INTERPRO	IPR018048:Small chemokine, C-X-C, conserved site	7	0.297114	0.0129594	NM_002704, NM_198477, NM_004887, NM_001565, NM_000609, NM_002089, NM_005409	2057	17	16659	3.33475	1	0.937046	20.5918
GOTERM_MF_FAT	GO:0042379~chemokine receptor binding	13	0.551783	0.0161622	NM_005623, NM_032964, NM_004887, NM_000609, NM_002089, NM_002704, NM_002989, NM_002985, NM_001565, NM_006368, BC062668, NM_003680, NM_005409	1634	49	12983	2.108	1	0.782055	23.7115
PIR_SUPERFAMILY	PIRSF002522:CXC chemokine	6	0.254669	0.0363984	NM_002704, NM_004887, NM_001565, NM_000609, NM_002089, NM_005409	1041	14	7396	3.04487	1	0.999998	44.5645
GOTERM_BP_FAT	GO:0007610~behavior	73	3.09847	0.036754	NM_025213, NM_002302, NM_016557, NM_198477, NM_016239, AK126405, NM_005410, NM_000609, BX537989, NM_005252, NM_000781, NM_002704, AF061055, NM_031475, NM_000314, NM_005402, NM_000787, NM_002872, BC062668, NM_000744, NM_005409, NM_032964, NM_017882, NM_001337, J03474, NM_004054, NM_000952, NM_000954, BX648828, NM_002668, NM_005045, NM_004122, NM_000185, NM_000152, NM_000245, BX647214, NM_005623, N…	1694	469	13528	1.243	1	0.638722	50.3074
GOTERM_MF_FAT	GO:0008009~chemokine activity	11	0.466893	0.0565344	NM_005623, NM_032964, NM_002704, NM_002989, NM_004887, NM_002985, NM_001565, NM_000609, BC062668, NM_002089, NM_005409	1634	46	12983	1.90002	1	0.880379	61.9636
INTERPRO	IPR001811:Small chemokine, interleukin-8-like	10	0.424448	0.0588726	NM_005623, NM_032964, NM_002704, NM_002989, NM_002985, NM_001565, NM_000609, BC062668, NM_002089, NM_005409	2057	41	16659	1.97529	1	0.984578	65.7856
SMART	SM00199:SCY	10	0.424448	0.0596486	NM_005623, NM_032964, NM_002704, NM_002989, NM_002985, NM_001565, NM_000609, BC062668, NM_002089, NM_005409	1125	41	9079	1.96835	1	0.817331	57.4165
SP_PIR_KEYWORDS	cytokine	28	1.18846	0.109774	NM_005623, NM_012275, NM_145659, NM_004887, NM_000609, NM_022469, NM_002190, NM_002704, NM_001565, AW963062, NM_001562, NM_009588, NM_016204, NM_003809, BC062668, NM_005409, NM_032964, NM_033035, NM_020997, NM_013372, NM_002089, NM_000759, NM_003810, NM_002989, NM_033439, NM_002985, NM_021268, U03858	2250	181	19235	1.32248	1	0.484917	82.8872
GOTERM_MF_FAT	GO:0005125~cytokine activity	31	1.31579	0.140283	NM_005623, NM_012275, NM_145659, NM_004887, NM_003376, NM_000609, NM_022469, NM_002190, NM_002704, NM_000577, NM_001565, AW963062, NM_001562, NM_009588, NM_016204, NM_003809, BC062668, NM_005409, NM_033035, NM_032964, AK023341, NM_020997, NM_013372, NM_002089, NM_000759, NM_003810, NM_002989, NM_033439, NM_005746, NM_002985, NM_021268, BC058855, U03858	1634	195	12983	1.26314	1	0.936556	91.8783
KEGG_PATHWAY	hsa04060:Cytokine-cytokine receptor interaction	43	1.82513	0.177886	NM_000245, NM_006564, NM_005623, NM_000601, NM_004887, NM_003376, BC071181, NM_004633, NM_000609, NM_002190, NM_004612, NM_004512, NM_002704, NM_031479, NM_001565, AW963062, NM_002189, NM_001562, NM_000479, NM_009588, NM_003809, BC062668, NM_005409, NM_004302, NM_033035, NM_032964, NM_001337, NM_005538, NM_000043, NM_002089, U59227, NM_000759, NM_003810, NM_001106, NM_003999, NM_005211, NM_002989…	709	262	5085	1.1771	1	0.539454	91.2356
INTERPRO	IPR001089:Small chemokine, C-X-C	4	0.169779	0.210294	NM_002704, NM_001565, NM_002089, NM_005409	2057	13	16659	2.4919	1	0.998539	98.4597
BBID	109.Chemokine_families	7	0.297114	0.23826	NM_005623, NM_032964, NM_002989, NM_002985, NM_001565, NM_000609, NM_005409	62	25	358	1.61677	1	0.998543	94.1149
INTERPRO	IPR000827:Small chemokine, C-C group, conserved site	5	0.212224	0.372878	NM_005623, NM_032964, NM_002989, NM_002985, BC062668	2057	25	16659	1.61974	1	0.999766	99.9738
INTERPRO	IPR002473:Small chemokine, C-X-C/Interleukin 8	3	0.127334	0.530166	NM_002704, NM_000609, NM_002089	2057	14	16659	1.73543	1	0.999984	99.9998
PIR_SUPERFAMILY	PIRSF001950:small inducible chemokine, C/CC types	4	0.169779	0.646873	NM_005623, NM_032964, NM_002989, NM_002985	1041	23	7396	1.2356	1	1	100
Annotation Cluster 47	Enrichment Score: 1.2833687490009007
Category	Term	Count	%	PValue	Genes	List Total	Pop Hits	Pop Total	Fold Enrichment	Bonferroni	Benjamini	FDR
UP_SEQ_FEATURE	active site:Acyl-ester intermediate	6	0.254669	0.0126921	NM_001441, NM_001266, NM_145024, NM_000055, NM_198061, NM_024922	2245	13	19113	3.92935	1	0.92088	21.5654
INTERPRO	IPR019826:Carboxylesterase type B, active site	5	0.212224	0.0174428	NM_001266, NM_145024, NM_000055, NM_198061, NM_024922	2057	9	16659	4.49927	1	0.959139	26.7315
SP_PIR_KEYWORDS	serine esterase	8	0.339559	0.0383955	NM_006821, NM_001828, NM_001266, NM_145024, NM_000055, NM_198061, NM_181865, NM_024922	2250	28	19235	2.44254	1	0.296307	44.8106
INTERPRO	IPR019819:Carboxylesterase type B, conserved site	5	0.212224	0.0840189	NM_001266, NM_145024, NM_000055, NM_198061, NM_024922	2057	14	16659	2.89239	1	0.99045	78.8015
INTERPRO	IPR002018:Carboxylesterase, type B	5	0.212224	0.103841	NM_001266, NM_145024, NM_000055, NM_198061, NM_024922	2057	15	16659	2.69956	1	0.994288	85.6003
COG_ONTOLOGY	Lipid metabolism	11	0.466893	0.268911	NM_001608, NM_005622, NM_004092, NM_001266, NM_018281, NM_006117, NM_145024, NM_000055, NM_198061, NM_001919, NM_024922	244	64	1950	1.37359	0.999999	0.965511	94.5786
Annotation Cluster 48	Enrichment Score: 1.2798480591163002
Category	Term	Count	%	PValue	Genes	List Total	Pop Hits	Pop Total	Fold Enrichment	Bonferroni	Benjamini	FDR
GOTERM_BP_FAT	GO:0043067~regulation of programmed cell death	124	5.26316	0.0124497	NM_002305, NM_000506, NM_000601, NM_000269, NM_174936, NM_014959, NM_004350, NM_000603, AF061055, NM_016283, NM_000314, NM_003639, NM_000787, NM_004584, NM_130444, NM_009588, NM_002500, NM_014550, NM_015322, NM_005729, NM_000376, NM_000617, S81734, NM_004360, NM_016653, AJ298317, NM_022835, NM_002412, NM_033101, NM_183236, NM_002513, NM_002512, NM_012448, BC058855, NM_004879, NM_002468, NM_000249…	1694	812	13528	1.21951	1	0.408172	20.8604
GOTERM_BP_FAT	GO:0010941~regulation of cell death	124	5.26316	0.014019	NM_002305, NM_000506, NM_000601, NM_000269, NM_174936, NM_014959, NM_004350, NM_000603, AF061055, NM_016283, NM_000314, NM_003639, NM_000787, NM_004584, NM_130444, NM_009588, NM_002500, NM_014550, NM_015322, NM_005729, NM_000376, NM_000617, S81734, NM_004360, NM_016653, AJ298317, NM_022835, NM_002412, NM_033101, NM_183236, NM_002513, NM_002512, NM_012448, BC058855, NM_004879, NM_002468, NM_000249…	1694	815	13528	1.21502	1	0.427457	23.1763
GOTERM_BP_FAT	GO:0042981~regulation of apoptosis	122	5.17827	0.016265	NM_002305, NM_000506, NM_000601, NM_000269, NM_174936, NM_014959, NM_004350, NM_000603, AF061055, NM_016283, NM_000314, NM_003639, NM_000787, NM_004584, NM_130444, NM_009588, NM_002500, NM_014550, NM_015322, NM_005729, NM_000376, NM_000617, S81734, NM_004360, NM_016653, AJ298317, NM_022835, NM_002412, NM_033101, NM_183236, NM_002513, NM_002512, NM_012448, BC058855, NM_004879, NM_002468, NM_000249…	1694	804	13528	1.21178	1	0.455357	26.3795
GOTERM_BP_FAT	GO:0043069~negative regulation of programmed cell death	60	2.54669	0.016308	NM_000601, NM_000269, NM_005585, BC052239, BC071181, NM_021960, NM_003877, NM_004536, NM_001752, NM_000603, NM_016283, AF061055, NM_000314, AK095266, AW963062, NM_002500, S81734, NM_001786, NM_000043, NM_003883, NM_002954, NM_001001502, L29065, AK094779, NM_002512, NM_012448, BC058855, NM_004752, NM_002468, NM_012068, NM_002467, NM_022740, NM_003897, NM_003376, NM_030756, NM_021141, NM_000389, NM…	1694	359	13528	1.33468	1	0.453323	26.4395
GOTERM_BP_FAT	GO:0060548~negative regulation of cell death	60	2.54669	0.01726	NM_000601, NM_000269, NM_005585, BC052239, BC071181, NM_021960, NM_003877, NM_004536, NM_001752, NM_000603, NM_016283, AF061055, NM_000314, AK095266, AW963062, NM_002500, S81734, NM_001786, NM_000043, NM_003883, NM_002954, NM_001001502, L29065, AK094779, NM_002512, NM_012448, BC058855, NM_004752, NM_002468, NM_012068, NM_002467, NM_022740, NM_003897, NM_003376, NM_030756, NM_021141, NM_000389, NM…	1694	360	13528	1.33097	1	0.463702	27.7578
GOTERM_BP_FAT	GO:0043066~negative regulation of apoptosis	59	2.50424	0.0179299	NM_000601, NM_000269, NM_005585, BC052239, BC071181, NM_021960, NM_003877, NM_004536, NM_001752, NM_000603, NM_016283, AF061055, NM_000314, AK095266, AW963062, NM_002500, S81734, NM_001786, NM_000043, NM_003883, NM_002954, NM_001001502, L29065, AK094779, NM_002512, NM_012448, BC058855, NM_004752, NM_002468, NM_012068, NM_002467, NM_022740, NM_003376, NM_003897, NM_030756, NM_021141, NM_000389, NM…	1694	354	13528	1.33097	1	0.465307	28.6719
GOTERM_BP_FAT	GO:0006916~anti-apoptosis	35	1.48557	0.0546796	NM_002468, NM_012068, NM_000601, NM_002467, NM_003376, NM_003897, BC071181, NM_021960, NM_003877, NM_030756, NM_004536, NM_000603, NM_006402, NM_138578, NM_004612, NM_000394, AF061055, AW963062, NM_005734, NM_001569, AF545864, NM_000636, S81734, NM_000043, NM_001786, NM_199185, NM_003883, NM_002954, NM_018445, AK094779, NM_019616, NM_016252, NM_001831, NM_012448, BC058855	1694	206	13528	1.35682	1	0.729641	65.0105
GOTERM_BP_FAT	GO:0043068~positive regulation of programmed cell death	61	2.58913	0.211719	AL050391, AK127475, NM_174936, NM_022767, BC071181, NM_012396, NM_004350, NM_000314, NM_003639, NM_130444, NM_004584, NM_009588, NM_004440, NM_004302, NM_015322, NM_145812, NM_001001389, NM_001767, NM_000043, S81734, NM_000376, NM_016653, AJ298317, NM_002954, NM_013258, NM_005238, NM_022835, NM_003810, NM_033101, NM_005863, NM_183236, NM_002513, NM_001225, NM_004879, NM_001737, NM_000249, NM_0024…	1694	433	13528	1.12502	1	0.935204	98.8237
GOTERM_BP_FAT	GO:0006917~induction of apoptosis	46	1.95246	0.220657	NM_001737, NM_000249, AL050391, NM_002467, NM_022767, NM_174936, NM_022740, BC071181, NM_033292, NM_014288, NM_016022, NM_000389, NM_012396, NM_004350, NM_005178, NM_014786, NM_004612, NM_000314, NM_003639, NM_009588, NM_003809, NM_005427, NM_004302, NM_015322, NM_145812, NM_014430, AF545864, NM_001767, S81734, NM_000376, NM_000043, AJ298317, NM_000675, NM_002954, NM_013258, NM_005238, NM_022835,…	1694	320	13528	1.14796	1	0.938641	99.0493
GOTERM_BP_FAT	GO:0010942~positive regulation of cell death	61	2.58913	0.222706	AL050391, AK127475, NM_174936, NM_022767, BC071181, NM_012396, NM_004350, NM_000314, NM_003639, NM_130444, NM_004584, NM_009588, NM_004440, NM_004302, NM_015322, NM_145812, NM_001001389, NM_001767, NM_000043, S81734, NM_000376, NM_016653, AJ298317, NM_002954, NM_013258, NM_005238, NM_022835, NM_003810, NM_033101, NM_005863, NM_183236, NM_002513, NM_001225, NM_004879, NM_001737, NM_000249, NM_0024…	1694	435	13528	1.11985	1	0.939522	99.0949
GOTERM_BP_FAT	GO:0012502~induction of programmed cell death	46	1.95246	0.227202	NM_001737, NM_000249, AL050391, NM_002467, NM_022767, NM_174936, NM_022740, BC071181, NM_033292, NM_014288, NM_016022, NM_000389, NM_012396, NM_004350, NM_005178, NM_014786, NM_004612, NM_000314, NM_003639, NM_009588, NM_003809, NM_005427, NM_004302, NM_015322, NM_145812, NM_014430, AF545864, NM_001767, S81734, NM_000376, NM_000043, AJ298317, NM_000675, NM_002954, NM_013258, NM_005238, NM_022835,…	1694	321	13528	1.14439	1	0.940252	99.1879
GOTERM_BP_FAT	GO:0043065~positive regulation of apoptosis	60	2.54669	0.236717	AL050391, AK127475, NM_174936, NM_022767, BC071181, NM_012396, NM_004350, NM_000314, NM_003639, NM_130444, NM_004584, NM_009588, NM_004440, NM_004302, NM_015322, NM_145812, NM_001001389, NM_001767, NM_000043, S81734, NM_000376, NM_016653, AJ298317, NM_002954, NM_013258, NM_005238, NM_022835, NM_003810, NM_033101, NM_005863, NM_183236, NM_002513, NM_001225, NM_004879, NM_001737, NM_000249, NM_0024…	1694	430	13528	1.1143	1	0.944159	99.3556
Annotation Cluster 49	Enrichment Score: 1.2735985569932808
Category	Term	Count	%	PValue	Genes	List Total	Pop Hits	Pop Total	Fold Enrichment	Bonferroni	Benjamini	FDR
UP_SEQ_FEATURE	short sequence motif:Microbody targeting signal	12	0.509338	0.00632669	NM_006821, NM_153756, NM_207127, NM_001917, NM_014324, NM_002979, NM_006117, NM_021004, NM_004032, NM_016518, NM_018441, NM_001966	2245	41	19113	2.49178	1	0.809579	11.3695
SP_PIR_KEYWORDS	peroxisome	19	0.806452	0.0154159	NM_006821, NM_153756, NM_001917, NM_002979, NM_016068, NM_016518, NM_004032, NM_018441, NM_002617, NM_001752, NM_207127, NM_014324, NM_006117, NM_018663, NM_175907, BX647730, NM_021004, NM_006214, NM_003659, NM_001966	2250	90	19235	1.80477	0.999989	0.208129	21.0112
GOTERM_CC_FAT	GO:0042579~microbody	21	0.891341	0.0327493	NM_153756, NM_001917, NM_002979, NM_016068, NM_153703, NM_000625, NM_016518, NM_004032, NM_018441, NM_002617, NM_001752, NM_207127, NM_014324, NM_006117, NM_018663, NM_175907, BX647730, NM_021004, NM_002437, NM_006214, NM_003659, NM_001966	1620	103	12782	1.60867	1	0.495819	38.9611
GOTERM_CC_FAT	GO:0005777~peroxisome	21	0.891341	0.0327493	NM_153756, NM_001917, NM_002979, NM_016068, NM_153703, NM_000625, NM_016518, NM_004032, NM_018441, NM_002617, NM_001752, NM_207127, NM_014324, NM_006117, NM_018663, NM_175907, BX647730, NM_021004, NM_002437, NM_006214, NM_003659, NM_001966	1620	103	12782	1.60867	1	0.495819	38.9611
GOTERM_CC_FAT	GO:0044439~peroxisomal part	7	0.297114	0.467122	NM_207127, NM_016068, NM_006117, NM_002437, NM_002617, NM_001752, NM_003659	1620	43	12782	1.28444	1	0.95747	99.9911
GOTERM_CC_FAT	GO:0044438~microbody part	7	0.297114	0.467122	NM_207127, NM_016068, NM_006117, NM_002437, NM_002617, NM_001752, NM_003659	1620	43	12782	1.28444	1	0.95747	99.9911
Annotation Cluster 50	Enrichment Score: 1.2510672199482447
Category	Term	Count	%	PValue	Genes	List Total	Pop Hits	Pop Total	Fold Enrichment	Bonferroni	Benjamini	FDR
KEGG_PATHWAY	hsa05416:Viral myocarditis	19	0.806452	0.00708313	NM_018947, M60028, NM_000211, NM_002127, AF533922, NM_004010, NM_006120, NM_006889, M60333, NM_005052, NM_002121, NM_000426, NM_033554, NM_153047, NM_000023, NM_019111, V00522, NM_002872, NM_004953, NM_002474	709	71	5085	1.91929	0.740911	0.23671	8.45568
INTERPRO	IPR014745:MHC class II, alpha/beta chain, N-terminal	8	0.339559	0.0136993	NM_002121, NM_033554, NM_019111, V00522, M60028, AF533922, NM_006120, M60333	2057	22	16659	2.94498	1	0.932752	21.6373
KEGG_PATHWAY	hsa05310:Asthma	10	0.424448	0.0138977	NM_002121, NM_033554, NM_004106, NM_019111, V00522, NM_002001, M60028, AF533922, NM_002935, NM_006120, M60333	709	29	5085	2.47313	0.929988	0.358009	15.9654
KEGG_PATHWAY	hsa04672:Intestinal immune network for IgA production	14	0.594228	0.0140739	M60028, NM_000609, AF533922, NM_006120, NM_006889, M60333, NM_002121, NM_033554, NM_019111, V00522, AW963062, NM_002189, BC062668, NM_003809, NM_002342	709	49	5085	2.04916	0.932326	0.319359	16.1518
KEGG_PATHWAY	hsa05332:Graft-versus-host disease	12	0.509338	0.0145842	NM_004131, M60028, NM_000043, NM_002127, AF533922, NM_006120, NM_002262, NM_006889, M60333, NM_002121, NM_033554, NM_019111, V00522	709	39	5085	2.20679	0.938665	0.294555	16.6896
UP_SEQ_FEATURE	domain:Ig-like C1-type	11	0.466893	0.0150701	NM_002121, NM_033554, NM_018009, NM_019111, V00522, M60028, NM_000410, NM_002127, AF533922, NM_006120, M60333	2245	40	19113	2.34124	1	0.88399	25.081
KEGG_PATHWAY	hsa05330:Allograft rejection	11	0.466893	0.0216458	NM_002121, NM_033554, NM_004131, NM_019111, V00522, M60028, NM_000043, NM_002127, AF533922, NM_006120, M60333, NM_006889	709	36	5085	2.19147	0.984359	0.340179	23.8132
UP_SEQ_FEATURE	region of interest:Alpha-1	7	0.297114	0.0235298	NM_004107, NM_033554, NM_019111, NM_000410, NM_002127, AF533922, NM_006120, M60333	2245	20	19113	2.97976	1	0.940083	36.4156
UP_SEQ_FEATURE	region of interest:Alpha-2	7	0.297114	0.0235298	NM_004107, NM_033554, NM_019111, NM_000410, NM_002127, AF533922, NM_006120, M60333	2245	20	19113	2.97976	1	0.940083	36.4156
GOTERM_MF_FAT	GO:0032395~MHC class II receptor activity	7	0.297114	0.0249231	NM_002121, NM_033554, NM_019111, V00522, M60028, AF533922, NM_006120, M60333	1634	19	12983	2.9273	1	0.792625	34.244
GOTERM_BP_FAT	GO:0019882~antigen processing and presentation	18	0.764007	0.0265239	NM_004107, NM_148919, NM_004106, NM_018009, BC020891, M60028, NM_002127, AF533922, NM_006120, M60333, NM_002121, NM_006263, NM_014257, NM_033554, NM_019111, V00522, NM_002800, NM_000410	1694	83	13528	1.73187	1	0.557633	39.4695
UP_SEQ_FEATURE	region of interest:Connecting peptide	10	0.424448	0.0288477	NM_002121, NM_004107, NM_033554, NM_019111, M60028, NM_017541, NM_000410, NM_002127, AF533922, NM_006120, M60333	2245	38	19113	2.24042	1	0.957552	42.6875
GOTERM_BP_FAT	GO:0002504~antigen processing and presentation of peptide or polysaccharide antigen via MHC class II	9	0.382003	0.0466967	NM_002121, NM_033554, NM_004106, NM_019111, V00522, M60028, AF533922, NM_006120, M60333	1694	33	13528	2.17795	1	0.698502	59.0607
KEGG_PATHWAY	hsa04940:Type I diabetes mellitus	11	0.466893	0.0582147	NM_002121, NM_033554, NM_004131, NM_019111, V00522, M60028, NM_000043, NM_002127, AF533922, NM_006120, M60333, NM_006889	709	42	5085	1.8784	0.999989	0.354868	52.5477
PIR_SUPERFAMILY	PIRSF001991:class II histocompatibility antigen	8	0.339559	0.0623953	NM_002121, NM_033554, NM_019111, V00522, M60028, AF533922, NM_006120, M60333	1041	26	7396	2.18606	1	0.99994	64.1245
SP_PIR_KEYWORDS	mhc ii	8	0.339559	0.0627554	NM_002121, NM_033554, NM_019111, V00522, M60028, AF533922, NM_006120, M60333	2250	31	19235	2.20616	1	0.379363	62.6168
GOTERM_CC_FAT	GO:0042613~MHC class II protein complex	8	0.339559	0.0655485	NM_002121, NM_033554, NM_019111, V00522, M60028, AF533922, NM_006120, M60333	1620	29	12782	2.17659	1	0.67714	63.3998
KEGG_PATHWAY	hsa05320:Autoimmune thyroid disease	12	0.509338	0.0885565	NM_004131, M60028, NM_000043, NM_002127, AF533922, NM_006120, NM_006889, M60333, NM_002121, NM_033554, NM_019111, V00522, NM_021268	709	51	5085	1.68755	1	0.404392	68.4139
GOTERM_CC_FAT	GO:0042611~MHC protein complex	12	0.509338	0.0995934	NM_002121, NM_004107, NM_033554, BC020891, NM_019111, V00522, M60028, NM_000410, NM_002127, AF533922, NM_006120, M60333	1620	57	12782	1.66108	1	0.73313	78.8884
GOTERM_BP_FAT	GO:0048002~antigen processing and presentation of peptide antigen	7	0.297114	0.128981	NM_014257, NM_004106, NM_018009, NM_019111, NM_000410, NM_002127, NM_006120, M60333	1694	28	13528	1.99646	1	0.876916	92.414
SP_PIR_KEYWORDS	heterodimer	17	0.721562	0.144409	NM_000601, M60028, NM_015991, NM_002394, NM_000211, NM_005252, AF533922, M60333, NM_000491, NM_002121, NM_033554, NM_000709, NM_019111, V00522, NM_005186, NM_000856, NM_004931	2250	103	19235	1.41098	1	0.56737	90.6313
UP_SEQ_FEATURE	region of interest:Beta-2	4	0.169779	0.158937	NM_002121, V00522, M60028	2245	12	19113	2.83786	1	0.999595	96.2804
UP_SEQ_FEATURE	region of interest:Beta-1	4	0.169779	0.158937	NM_002121, V00522, M60028	2245	12	19113	2.83786	1	0.999595	96.2804
INTERPRO	IPR001003:MHC class II, alpha chain, N-terminal	4	0.169779	0.177054	NM_033554, NM_019111, AF533922, NM_006120, M60333	2057	12	16659	2.69956	1	0.997802	96.8077
INTERPRO	IPR003006:Immunoglobulin/major histocompatibility complex, conserved site	15	0.636672	0.180914	NM_004107, NM_018009, NM_003291, M60028, NM_012206, NM_002127, AF533922, NM_006120, NM_006889, M60333, NM_002121, NM_033554, NM_019111, V00522, NM_000410	2057	87	16659	1.39633	1	0.997795	97.0623
INTERPRO	IPR003597:Immunoglobulin C1-set	12	0.509338	0.212543	NM_002121, NM_004107, NM_033554, NM_018009, NM_019111, V00522, M60028, NM_000410, NM_002127, AF533922, NM_006120, M60333	2057	68	16659	1.42918	1	0.998336	98.5355
SMART	SM00407:IGc1	12	0.509338	0.21515	NM_002121, NM_004107, NM_033554, NM_018009, NM_019111, V00522, M60028, NM_000410, NM_002127, AF533922, NM_006120, M60333	1125	68	9079	1.42416	1	0.926047	96.5363
INTERPRO	IPR000353:MHC class II, beta chain, N-terminal	4	0.169779	0.351279	NM_002121, V00522, M60028	2057	17	16659	1.90557	1	0.999676	99.9524
KEGG_PATHWAY	hsa04612:Antigen processing and presentation	14	0.594228	0.36871	NM_004079, M60028, NM_002127, AF533922, NM_002262, NM_006120, M60333, NM_006263, NM_002121, NM_033554, NM_019111, V00522, NM_002154, NM_021268, NM_004931	709	83	5085	1.20975	1	0.664615	99.6711
Annotation Cluster 51	Enrichment Score: 1.2231615325995921
Category	Term	Count	%	PValue	Genes	List Total	Pop Hits	Pop Total	Fold Enrichment	Bonferroni	Benjamini	FDR
UP_SEQ_FEATURE	metal ion-binding site:Iron (heme axial ligand)	22	0.933786	0.00435199	BX647922, NM_001914, NM_018947, NM_000780, NM_000625, NM_000603, NM_001752, NM_024514, NM_000500, NM_023944, NM_000781, NM_000106, NM_000764, NM_022720, NM_000774, NM_000785, NM_000761, NM_000961, NM_000962, NM_000963, AF200348, NM_144607	2245	98	19113	1.91121	1	0.787065	7.95938
SP_PIR_KEYWORDS	metalloprotein	26	1.10357	0.00440807	AK055875, NM_001632, NM_001611, NM_001739, NM_018947, NM_000500, NM_001752, NM_000667, NM_023944, NM_000781, NM_000106, NM_000764, NM_000785, NM_000670, NM_000761, NM_000478, NM_000962, BX641105, NM_000963, NM_001914, NM_000780, NM_000636, NM_000671, NM_000672, NM_000774, NM_001870, NM_005181, BC039065	2250	124	19235	1.79251	0.961284	0.113458	6.48707
SP_PIR_KEYWORDS	iron	49	2.0798	0.00588537	NM_001063, NM_203377, NM_001611, NM_018947, NM_012205, NM_000603, NM_000500, NM_001752, NM_006239, AK000039, NM_000781, NM_022720, NM_000785, NM_000410, AF200348, NM_000140, BX647922, NM_144579, NM_001914, NM_013349, NM_024648, NM_000617, NM_197962, NM_018039, NM_006859, AK055875, NM_000187, NM_000625, NM_005333, NM_001801, NM_023944, NM_000764, NM_000106, NM_000761, NM_000961, NM_000962, NM_0009…	2250	285	19235	1.46981	0.987021	0.123352	8.57166
SP_PIR_KEYWORDS	heme	25	1.06112	0.00642233	NM_203377, NM_018947, NM_000625, NM_005333, NM_000500, NM_001752, NM_000603, NM_023944, NM_000781, NM_000764, NM_000106, NM_022720, NM_000785, NM_000761, NM_000961, NM_000962, NM_000963, AF200348, BX647922, NM_001914, NM_000780, NM_013349, NM_024514, NM_000774, NM_144607	2250	121	19235	1.7663	0.99128	0.130183	9.31854
GOTERM_MF_FAT	GO:0046906~tetrapyrrole binding	27	1.14601	0.00956653	NM_203377, NM_006667, NM_018947, NM_000625, NM_000603, NM_000500, NM_001752, NM_023944, NM_000781, NM_000764, NM_000106, NM_000785, NM_000761, NM_000961, NM_000962, NM_000963, AF200348, BX647922, NM_001914, NM_000355, NM_013349, NM_000780, NM_024514, NM_013402, AK021916, NM_000774, NM_144607	1634	129	12983	1.66302	0.999999	0.669182	14.7571
GOTERM_MF_FAT	GO:0020037~heme binding	25	1.06112	0.0150617	NM_203377, NM_006667, NM_018947, NM_000625, NM_000500, NM_001752, NM_000603, NM_023944, NM_000781, NM_000764, NM_000106, NM_000785, NM_000761, NM_000961, NM_000962, NM_000963, AF200348, BX647922, NM_001914, NM_000780, NM_013349, NM_024514, NM_013402, NM_000774, NM_144607	1634	121	12983	1.64164	1	0.77988	22.2816
GOTERM_MF_FAT	GO:0005506~iron ion binding	52	2.20713	0.023401	NM_001063, NM_203377, NM_006667, NM_001611, NM_018947, NM_012205, NM_000603, NM_000500, NM_001752, NM_006239, AK000039, NM_000781, NM_000785, NM_000410, AF200348, NM_000140, BX647922, NM_144579, NM_001914, NM_013349, NM_024648, NM_000617, NM_013402, NM_002454, NM_197962, NM_018039, NM_006859, AK055875, NM_000187, NM_000625, NM_005333, NM_001801, NM_023944, NM_000764, NM_000106, NM_032385, NM_0007…	1634	308	12983	1.34145	1	0.800148	32.518
SP_PIR_KEYWORDS	chromoprotein	14	0.594228	0.0252468	NM_001914, NM_000780, NM_018947, NM_000500, NM_001752, NM_001708, NM_000781, NM_000764, NM_000106, NM_000774, NM_000785, NM_000761, NM_000962, NM_000963	2250	62	19235	1.93039	1	0.251393	32.1733
SP_PIR_KEYWORDS	electron transfer	11	0.466893	0.0611438	NM_000781, NM_000106, NM_000764, NM_000774, NM_000761, NM_001914, NM_018947, NM_000780, NM_024417, NM_000500, NM_005205	2250	50	19235	1.88076	1	0.380428	61.6289
SP_PIR_KEYWORDS	Monooxygenase	15	0.636672	0.0669936	NM_003679, NM_000780, NM_024514, NM_000500, NM_023944, NM_000781, NM_006894, NM_000764, NM_000106, NM_001461, NM_000774, NM_000785, NM_000761, NM_000787, NM_002022	2250	78	19235	1.64402	1	0.390734	65.1026
INTERPRO	IPR001128:Cytochrome P450	11	0.466893	0.214867	NM_000781, NM_000106, NM_000764, NM_000774, NM_000785, NM_000761, NM_000961, NM_000780, NM_000500, NM_024514, NM_023944	2057	61	16659	1.46042	1	0.998356	98.61
INTERPRO	IPR017972:Cytochrome P450, conserved site	11	0.466893	0.229949	NM_000781, NM_000106, NM_000764, NM_000774, NM_000785, NM_000761, NM_000961, NM_000780, NM_000500, NM_024514, NM_023944	2057	62	16659	1.43686	1	0.998614	99.0135
INTERPRO	IPR017973:Cytochrome P450, C-terminal region	10	0.424448	0.249439	NM_000781, NM_000106, NM_000764, NM_000774, NM_000785, NM_000761, NM_000780, NM_000500, NM_024514, NM_023944	2057	56	16659	1.44619	1	0.998688	99.3729
INTERPRO	IPR002401:Cytochrome P450, E-class, group I	9	0.382003	0.253145	NM_000781, NM_000106, NM_000764, NM_000774, NM_000785, NM_000761, NM_000500, NM_024514, NM_023944	2057	49	16659	1.48751	1	0.998756	99.4255
PIR_SUPERFAMILY	PIRSF000045:cytochrome P450 CYP2D6	6	0.254669	0.269629	NM_000106, NM_000764, NM_000774, NM_000761, NM_000500, NM_024514	1041	25	7396	1.70513	1	1	99.3258
COG_ONTOLOGY	Secondary metabolites biosynthesis, transport, and catabolism	11	0.466893	0.285571	NM_000781, NM_000106, NM_000764, NM_000774, NM_000785, NM_000761, NM_000961, NM_000780, NM_000500, NM_024514, NM_023944	244	65	1950	1.35246	0.999999	0.91018	95.6253
GOTERM_MF_FAT	GO:0070330~aromatase activity	5	0.212224	0.387031	NM_000106, NM_000764, NM_000774, NM_000761, NM_023944	1634	25	12983	1.58911	1	0.987201	99.9705
GOTERM_MF_FAT	GO:0019825~oxygen binding	7	0.297114	0.460086	NM_000764, NM_000774, NM_203377, NM_000761, NM_000636, NM_012205, NM_023944	1634	43	12983	1.29346	1	0.992194	99.9964
GOTERM_MF_FAT	GO:0016712~oxidoreductase activity, acting on paired donors, with incorporation or reduction of molecular oxygen, reduced flavin or flavoprotein as one donor, and incorporation of one atom of oxygen	5	0.212224	0.531954	NM_000106, NM_000764, NM_000774, NM_000761, NM_023944	1634	30	12983	1.32426	1	0.995635	99.9997
Annotation Cluster 52	Enrichment Score: 1.2157602268006213
Category	Term	Count	%	PValue	Genes	List Total	Pop Hits	Pop Total	Fold Enrichment	Bonferroni	Benjamini	FDR
UP_SEQ_FEATURE	domain:GOLD	6	0.254669	0.0410178	NM_017510, NM_006858, NM_012429, NM_007364, NM_174975, NM_016040	2245	17	19113	3.00479	1	0.975604	54.9079
INTERPRO	IPR009038:GOLD	6	0.254669	0.0616685	NM_017510, NM_006858, NM_012429, NM_007364, NM_174975, NM_016040	2057	18	16659	2.69956	1	0.985896	67.5385
INTERPRO	IPR000348:emp24/gp25L/p24	4	0.169779	0.0890603	NM_017510, NM_006858, NM_007364, NM_016040	2057	9	16659	3.59942	1	0.990467	80.7719
Annotation Cluster 53	Enrichment Score: 1.1912487572595207
Category	Term	Count	%	PValue	Genes	List Total	Pop Hits	Pop Total	Fold Enrichment	Bonferroni	Benjamini	FDR
SP_PIR_KEYWORDS	atp-binding	188	7.97963	0.0032463	NM_005546, NM_001349, NM_173694, NM_014003, NM_022437, NM_000269, NM_017895, NM_001001551, AK024424, NM_005009, NM_020445, NM_004579, NM_006666, NM_000704, NM_005998, NM_002880, NM_005689, AB018270, NM_005687, NM_018849, NM_033507, BC042989, NM_015983, NM_016283, AF087989, NM_002388, NM_020936, NM_000476, NM_002005, NM_017881, NM_153361, NM_170665, NM_020526, NM_015981, NM_172171, NM_019082, NM_0…	2250	1326	19235	1.21206	0.90866	0.0988204	4.81663
SP_PIR_KEYWORDS	nucleotide-binding	233	9.88964	0.0037112	NM_014003, NM_022437, NM_000269, NM_001001551, NM_005998, NM_002880, NM_033507, NM_015983, AF087989, NM_016283, NM_002388, NM_002872, NM_153361, NM_015981, NM_006868, NM_016653, NM_002866, NM_005211, NM_153255, NM_004359, NM_003335, NM_000245, NM_016123, BX647214, NM_013417, NM_021141, NM_013410, NM_005975, NM_013412, NM_153047, AK124354, NM_002474, NM_032656, NM_003119, NM_032918, NM_018385, NM_…	2250	1686	19235	1.18143	0.935205	0.103683	5.4884
UP_SEQ_FEATURE	nucleotide phosphate-binding region:ATP	132	5.60272	0.0368141	NM_005546, NM_014003, NM_001001551, NM_017895, NM_004579, NM_006666, NM_002880, AB018270, NM_005689, NM_033507, BC042989, AF087989, NM_016283, NM_002388, NM_020936, NM_000476, NM_002005, NM_017881, NM_153361, NM_020526, NM_015981, NM_172171, NM_019082, NM_016653, NM_005211, NM_153255, NM_003335, NM_005922, NM_139045, NM_016123, NM_000245, NM_004145, NM_019070, NM_014600, NM_013410, NM_005975, NM_…	2245	962	19113	1.16818	1	0.97405	50.9969
SP_PIR_KEYWORDS	kinase	97	4.11715	0.0384689	NM_005546, NM_001001551, NM_000269, NM_005009, NM_004579, NM_032520, NM_002880, NM_033507, AF087989, NM_016283, NM_003639, NM_000476, NM_002005, NM_017881, NM_004157, NM_153361, NM_015981, NM_020526, NM_172171, NM_016653, NM_005211, NM_002513, NM_002512, NM_005922, NM_016123, NM_000245, NM_000389, NM_005975, NM_013410, NM_000459, NM_153047, NM_001569, NM_145262, NM_007066, NM_004448, AL832453, NM…	2250	688	19235	1.20529	1	0.2938	44.8746
GOTERM_MF_FAT	GO:0001882~nucleoside binding	221	9.38031	0.0913735	NM_014003, NM_022437, NM_000269, NM_001001551, NM_005998, NM_002880, NM_004350, NM_000603, NM_033507, NM_015983, AF087989, NM_016283, NM_002388, NM_153361, NM_015981, S81734, NM_016653, NM_005211, NM_153255, NM_004359, NM_003335, NM_016123, NM_000245, NM_000249, NM_148919, NM_013417, NM_000625, NM_021141, NM_013410, NM_005975, NM_153047, AK124354, NM_002474, NM_003659, NM_032656, NM_001608, NM_00…	1634	1612	12983	1.08931	1	0.926195	79.6398
GOTERM_MF_FAT	GO:0001883~purine nucleoside binding	219	9.29542	0.0996339	NM_014003, NM_022437, NM_000269, NM_001001551, NM_005998, NM_002880, NM_004350, NM_000603, NM_033507, NM_015983, AF087989, NM_016283, NM_002388, NM_153361, NM_015981, S81734, NM_016653, NM_005211, NM_153255, NM_004359, NM_003335, NM_016123, NM_000245, NM_000249, NM_148919, NM_013417, NM_000625, NM_021141, NM_013410, NM_005975, NM_153047, AK124354, NM_002474, NM_003659, NM_032656, NM_001608, NM_00…	1634	1601	12983	1.08687	1	0.91399	82.5055
GOTERM_MF_FAT	GO:0017076~purine nucleotide binding	260	11.0357	0.0997582	NM_014003, NM_022437, NM_001001551, NM_000269, NM_000265, NM_005998, NM_002880, NM_004350, NM_000603, NM_033507, NM_016283, NM_015983, AF087989, NM_002388, NM_002872, NM_153361, NM_015981, S81734, NM_006868, NM_016653, NM_002866, NM_005211, NM_004359, NM_153255, NM_003335, NM_000245, NM_016123, BX647214, NM_000249, NM_148919, NM_013417, NM_000625, NM_021141, NM_013410, NM_005975, NM_013412, NM_15…	1634	1918	12983	1.07708	1	0.910965	82.5456
GOTERM_MF_FAT	GO:0030554~adenyl nucleotide binding	215	9.12564	0.111112	NM_014003, NM_022437, NM_000269, NM_001001551, NM_005998, NM_002880, NM_004350, NM_000603, NM_033507, NM_015983, AF087989, NM_016283, NM_002388, NM_153361, NM_015981, S81734, NM_016653, NM_005211, NM_153255, NM_004359, NM_003335, NM_016123, NM_000245, NM_000249, NM_148919, NM_013417, NM_000625, NM_021141, NM_013410, NM_005975, NM_153047, AK124354, NM_002474, NM_003659, NM_032656, NM_001608, NM_00…	1634	1577	12983	1.08325	1	0.925074	85.8633
GOTERM_MF_FAT	GO:0032555~purine ribonucleotide binding	247	10.4839	0.133669	NM_014003, NM_022437, NM_000269, NM_001001551, NM_000265, NM_005998, NM_002880, NM_004350, NM_033507, NM_016283, NM_015983, AF087989, NM_002388, NM_002872, NM_153361, NM_015981, S81734, NM_006868, NM_016653, NM_002866, NM_005211, NM_153255, NM_004359, NM_003335, NM_000245, NM_016123, BX647214, NM_000249, NM_148919, NM_013417, NM_021141, NM_013410, NM_005975, NM_013412, NM_153047, AK124354, NM_002…	1634	1836	12983	1.06893	1	0.931657	90.7757
GOTERM_MF_FAT	GO:0032553~ribonucleotide binding	247	10.4839	0.133669	NM_014003, NM_022437, NM_000269, NM_001001551, NM_000265, NM_005998, NM_002880, NM_004350, NM_033507, NM_016283, NM_015983, AF087989, NM_002388, NM_002872, NM_153361, NM_015981, S81734, NM_006868, NM_016653, NM_002866, NM_005211, NM_153255, NM_004359, NM_003335, NM_000245, NM_016123, BX647214, NM_000249, NM_148919, NM_013417, NM_021141, NM_013410, NM_005975, NM_013412, NM_153047, AK124354, NM_002…	1634	1836	12983	1.06893	1	0.931657	90.7757
UP_SEQ_FEATURE	binding site:ATP	73	3.09847	0.142591	NM_005546, NM_000269, BC052239, NM_005009, NM_004579, NM_004103, BC071181, NM_002880, NM_004635, NM_014911, NM_000221, NM_033507, NM_007181, AF087989, NM_017567, NM_004440, NM_004302, NM_002005, NM_017881, NM_173354, NM_153361, NM_006301, NM_020526, NM_015981, NM_172171, NM_139355, NM_001786, NM_016653, NM_003913, NM_005211, NM_080836, NM_032409, NM_006622, NM_002513, NM_006374, NM_178170, NM_002…	2245	542	19113	1.14666	1	0.999398	94.6363
GOTERM_MF_FAT	GO:0005524~ATP binding	200	8.48896	0.144202	NM_014003, NM_022437, NM_000269, NM_001001551, NM_005998, NM_002880, NM_004350, NM_033507, NM_015983, AF087989, NM_016283, NM_002388, NM_153361, NM_015981, S81734, NM_016653, NM_005211, NM_153255, NM_004359, NM_003335, NM_016123, NM_000245, NM_000249, NM_148919, NM_013417, NM_021141, NM_013410, NM_005975, NM_153047, AK124354, NM_002474, NM_032656, NM_003119, BC050293, NM_004341, NM_006306, NM_019…	1634	1477	12983	1.0759	1	0.937546	92.4719
GOTERM_MF_FAT	GO:0032559~adenyl ribonucleotide binding	202	8.57385	0.156479	NM_014003, NM_022437, NM_000269, NM_001001551, NM_005998, NM_002880, NM_004350, NM_033507, NM_015983, AF087989, NM_016283, NM_002388, NM_153361, NM_015981, S81734, NM_016653, NM_005211, NM_153255, NM_004359, NM_003335, NM_016123, NM_000245, NM_000249, NM_148919, NM_013417, NM_021141, NM_013410, NM_005975, NM_153047, AK124354, NM_002474, NM_032656, NM_003119, BC050293, NM_004341, NM_006306, NM_019…	1634	1497	12983	1.07214	1	0.940905	94.0782
GOTERM_MF_FAT	GO:0000166~nucleotide binding	296	12.5637	0.212311	NM_014003, NM_022437, NM_001001551, NM_000269, NM_000265, NM_002880, NM_005998, NM_000603, NM_004350, NM_033507, NM_182314, NM_016283, NM_015983, AF087989, NM_002388, NM_002872, NM_153361, NM_015981, S81734, NM_006868, NM_016653, AK124047, NM_002866, NM_005211, NM_015974, NM_004359, NM_153255, NM_003335, NM_000245, NM_016123, BX647214, NM_148919, NM_000249, NM_013417, NM_000625, NM_021141, NM_013…	1634	2245	12983	1.04761	1	0.95636	98.1013
Annotation Cluster 54	Enrichment Score: 1.184471688534451
Category	Term	Count	%	PValue	Genes	List Total	Pop Hits	Pop Total	Fold Enrichment	Bonferroni	Benjamini	FDR
GOTERM_BP_FAT	GO:0016049~cell growth	14	0.594228	0.0363373	NM_002487, NM_001423, NM_022910, NM_020997, NM_000555, NM_002394, NM_199185, NM_182983, NM_182314, NM_022157, U60115, AF452639, NM_015934, AK127044	1694	61	13528	1.83281	1	0.639256	49.9043
GOTERM_BP_FAT	GO:0008361~regulation of cell size	35	1.48557	0.0546796	NM_002487, NM_001423, NM_016041, NM_004103, BC071181, NM_002394, NM_000389, NM_004612, NM_182314, NM_022157, NM_016283, NM_000785, AF061055, NM_000966, NM_000596, AF452639, NM_021197, NM_001945, AK127044, NM_016204, NM_005427, NM_004302, NM_032918, NM_022910, NM_020997, NM_000555, NM_001110, NM_199185, NM_013372, NM_182983, NM_002664, AB024402, U60115, AF208541, NM_015934, NM_004879	1694	206	13528	1.35682	1	0.729641	65.0105
GOTERM_BP_FAT	GO:0001558~regulation of cell growth	33	1.40068	0.0612162	NM_002178, NM_016041, NM_004103, BC071181, NM_002775, NM_003877, NM_000389, AK127004, NM_004612, NM_000599, NM_003882, NM_016283, NM_000785, AF061055, NM_000597, NM_000596, NM_021197, NM_001945, NM_016204, NM_005427, NM_004302, NM_032918, NM_053044, NM_001001389, NM_021953, NM_001110, NM_013372, AB024402, NM_003573, NM_005863, AF208541, NM_004215, NM_001554, NM_004879	1694	194	13528	1.35841	1	0.751439	69.2629
GOTERM_BP_FAT	GO:0032535~regulation of cellular component size	41	1.74024	0.150338	NM_002487, NM_025213, NM_001423, NM_016041, NM_020445, NM_004103, BC071181, NM_002394, NM_000609, NM_000389, NM_007074, NM_004612, NM_182314, NM_022157, NM_016283, NM_000785, AF061055, NM_000966, NM_000596, NM_030978, AF452639, NM_021197, NM_001945, NM_016204, AK127044, NM_005427, NM_004302, NM_032918, NM_022910, NM_020997, NM_000555, NM_001110, NM_199185, NM_013372, NM_033328, NM_182983, NM_0026…	1694	271	13528	1.20819	1	0.898636	95.2284
Annotation Cluster 55	Enrichment Score: 1.1838286276876029
Category	Term	Count	%	PValue	Genes	List Total	Pop Hits	Pop Total	Fold Enrichment	Bonferroni	Benjamini	FDR
SP_PIR_KEYWORDS	egf-like domain	39	1.65535	0.0175164	NM_000504, NM_024324, NM_001737, NM_003773, NM_007361, NM_015430, NM_000820, NM_001734, NM_003247, NM_000066, NM_133459, NM_000459, NM_020404, NM_001945, NM_000962, NM_005424, AK127044, AK022008, NM_182895, NM_030583, AB011539, NM_017564, AB011538, NM_004194, AK075234, NM_001784, NM_182798, NM_006329, NM_032470, NM_003573, NM_000587, NM_000065, NM_152635, NM_005045, NM_019616, NM_000133, NM_00199…	2250	230	19235	1.44959	0.999998	0.221294	23.5312
INTERPRO	IPR018097:EGF-like calcium-binding, conserved site	20	0.848896	0.0243674	NM_000504, NM_024324, AB011539, AB011538, NM_007361, AK075234, NM_000820, NM_001734, NM_001784, NM_006329, NM_003573, NM_133459, NM_020404, NM_152635, NM_019616, NM_000133, NM_001998, NM_153214, NM_000138, AK022008	2057	96	16659	1.68723	1	0.956627	35.3417
INTERPRO	IPR001881:EGF-like calcium-binding	20	0.848896	0.0243674	NM_000504, NM_024324, AB011539, NM_030583, AB011538, NM_007361, NM_000820, NM_001734, NM_001784, NM_006329, NM_003573, NM_133459, NM_020404, NM_152635, NM_019616, NM_000133, NM_001998, NM_153214, NM_000138, AK022008	2057	96	16659	1.68723	1	0.956627	35.3417
SMART	SM00179:EGF_CA	20	0.848896	0.0247882	NM_000504, NM_024324, AB011539, NM_030583, AB011538, NM_007361, NM_000820, NM_001734, NM_001784, NM_006329, NM_003573, NM_133459, NM_020404, NM_152635, NM_019616, NM_000133, NM_001998, NM_153214, NM_000138, AK022008	1125	96	9079	1.6813	0.99994	0.750353	29.4199
INTERPRO	IPR013032:EGF-like region, conserved site	48	2.03735	0.0353939	NM_000504, NM_024324, NM_001737, NM_003773, NM_007361, NM_005233, NM_015430, AF430017, NM_000820, NM_001734, NM_003247, NM_000066, NM_133459, NM_000459, NM_020404, BC039881, NM_001945, NM_000962, NM_000963, NM_002189, NM_005424, AK127044, NM_004440, AK022008, NM_182895, NM_030583, AB011539, NM_017564, AB011538, NM_004194, AK075234, NM_020526, NM_000211, NM_002262, NM_182798, NM_006329, NM_032470,…	2057	293	16659	1.32675	1	0.974446	47.1104
INTERPRO	IPR000152:EGF-type aspartate/asparagine hydroxylation conserved site	19	0.806452	0.0491965	NM_000504, NM_024324, AB011539, NM_030583, NM_007361, AK075234, NM_000820, NM_001734, NM_001784, NM_006329, NM_003573, NM_133459, NM_152635, NM_019616, NM_000133, NM_001998, NM_153214, NM_000138, AK022008	2057	97	16659	1.58634	1	0.988032	59.0049
UP_SEQ_FEATURE	domain:EGF-like 2	17	0.721562	0.0492997	NM_000504, NM_182895, NM_030583, NM_017564, AB011538, NM_007361, NM_182798, NM_032470, NM_000459, NM_019616, NM_005045, NM_000133, NM_001998, NM_005424, AK127044, NM_000138, AK022008	2245	88	19113	1.64467	1	0.984756	61.7645
UP_SEQ_FEATURE	domain:EGF-like 3	15	0.636672	0.0523251	NM_182895, AB011539, NM_030583, NM_017564, AB011538, NM_003247, NM_182798, NM_032470, NM_003573, NM_000459, NM_005045, NM_005424, AK127044, NM_000138, AK022008	2245	75	19113	1.70272	1	0.986483	64.0132
INTERPRO	IPR006210:EGF-like	34	1.44312	0.0525737	NM_000504, NM_024324, NM_003773, NM_007361, NM_015430, NM_032784, AF430017, NM_003247, NM_000820, NM_000459, NM_133459, NM_020404, NM_001945, NM_000962, NM_000963, NM_005424, AK022008, NM_182895, AB011539, NM_030583, NM_017564, AB011538, NM_004194, AK075234, NM_182798, NM_032470, NM_003573, NM_152635, NM_005045, NM_019616, NM_000133, NM_001998, NM_153214, NM_000138	2057	201	16659	1.36993	1	0.982419	61.5039
SMART	SM00181:EGF	34	1.44312	0.0535532	NM_000504, NM_024324, NM_003773, NM_007361, NM_015430, NM_032784, AF430017, NM_003247, NM_000820, NM_000459, NM_133459, NM_020404, NM_001945, NM_000962, NM_000963, NM_005424, AK022008, NM_182895, AB011539, NM_030583, NM_017564, AB011538, NM_004194, AK075234, NM_182798, NM_032470, NM_003573, NM_152635, NM_005045, NM_019616, NM_000133, NM_001998, NM_153214, NM_000138	1125	201	9079	1.36511	1	0.830526	53.4208
INTERPRO	IPR013091:EGF calcium-binding	15	0.636672	0.0551604	NM_024324, AB011539, NM_007361, AK075234, NM_003247, NM_000820, NM_001784, NM_006329, NM_003573, NM_133459, NM_020404, NM_001998, NM_153214, NM_000138, AK022008	2057	72	16659	1.68723	1	0.983823	63.3201
UP_SEQ_FEATURE	domain:EGF-like 5; calcium-binding	9	0.382003	0.0616873	NM_003573, AB011539, NM_007361, NM_001998, AK075234, NM_001784, NM_006329, NM_000138, AK022008	2245	37	19113	2.07087	1	0.988351	70.2047
INTERPRO	IPR006209:EGF	23	0.976231	0.0621446	NM_000504, AB011539, NM_030583, NM_017564, AB011538, NM_007361, NM_015430, AK075234, NM_003247, NM_000820, NM_001734, NM_182798, NM_003573, NM_020404, NM_152635, NM_019616, NM_000133, NM_001945, NM_000962, NM_000963, NM_153214, NM_000138, AK022008	2057	127	16659	1.46669	1	0.98478	67.8284
UP_SEQ_FEATURE	domain:EGF-like 7	7	0.297114	0.088805	NM_182895, NM_032470, NM_030583, AB011539, NM_017564, AB011538, NM_005045	2245	27	19113	2.20723	1	0.995627	82.9412
INTERPRO	IPR000742:EGF-like, type 3	31	1.31579	0.113249	NM_000504, NM_024324, NM_007361, NM_015430, AF430017, NM_003247, NM_000820, NM_000459, NM_133459, NM_001945, NM_000962, NM_000963, NM_005424, AK022008, NM_182895, AB011539, NM_030583, NM_017564, AB011538, AK075234, NM_001784, NM_006329, NM_182798, NM_032470, NM_003573, NM_005045, NM_019616, NM_000133, NM_001998, NM_153214, NM_000138	2057	194	16659	1.29412	1	0.994866	88.0507
UP_SEQ_FEATURE	domain:EGF-like 6	9	0.382003	0.12494	NM_182895, NM_032470, NM_030583, AB011539, NM_017564, AB011538, NM_005045, NM_000138, AK022008	2245	43	19113	1.78191	1	0.998921	92.0976
INTERPRO	IPR013111:EGF, extracellular	12	0.509338	0.147972	NM_182895, NM_032470, NM_000459, AB011539, NM_017564, NM_005045, NM_004194, AK075234, NM_000211, NM_005424, AK127044, NM_000138	2057	63	16659	1.54261	1	0.997272	94.102
UP_SEQ_FEATURE	domain:EGF-like 4; calcium-binding	7	0.297114	0.18427	NM_003573, NM_001998, AK075234, NM_000820, NM_001784, NM_006329, NM_000138	2245	33	19113	1.80591	1	0.99981	97.9207
UP_SEQ_FEATURE	domain:EGF-like 1	18	0.764007	0.240394	NM_024324, NM_182895, AB011539, NM_030583, NM_017564, AB011538, NM_007361, AK075234, NM_003247, NM_001784, NM_182798, NM_000459, NM_003573, NM_005045, NM_005424, AK127044, NM_000138, AK022008	2245	120	19113	1.27704	1	0.999956	99.4639
UP_SEQ_FEATURE	domain:EGF-like 4	9	0.382003	0.370845	NM_182895, NM_032470, NM_030583, AB011539, NM_017564, AB011538, NM_005045, NM_007361, AK022008	2245	58	19113	1.32107	1	0.999999	99.9851
Annotation Cluster 56	Enrichment Score: 1.1809191221213378
Category	Term	Count	%	PValue	Genes	List Total	Pop Hits	Pop Total	Fold Enrichment	Bonferroni	Benjamini	FDR
GOTERM_BP_FAT	GO:0051240~positive regulation of multicellular organismal process	42	1.78268	0.0294242	NM_025213, NM_002468, NM_001063, NM_000506, NM_004106, NM_024006, NM_201636, NM_033292, NM_014959, NM_000603, NM_005178, NM_032415, NM_000787, NM_000962, NM_000963, NM_001562, NM_000412, NM_018990, NM_009588, NM_004320, NM_001722, J03474, L07615, BC033651, NM_018384, AF545864, NM_001741, NM_000675, NM_000934, NM_002954, NM_013258, NM_000426, NM_001106, AF208541, NM_032409, NM_002985, NM_004122, N…	1694	244	13528	1.37461	1	0.582913	42.75
GOTERM_BP_FAT	GO:0001817~regulation of cytokine production	31	1.31579	0.0647258	NM_002468, NM_004106, NM_145659, NM_033292, NM_014959, NM_005178, NM_032415, NM_002569, NM_002001, NM_001562, NM_018990, NM_009588, NM_007268, NM_001722, J03474, BC033651, NM_018384, NM_001741, NM_001725, NM_013258, NM_006889, NM_018445, NM_021805, NM_003263, NM_001243, NM_004122, NM_003123, NM_012448, NM_182710, NM_032550	1694	181	13528	1.36774	1	0.764066	71.3394
GOTERM_BP_FAT	GO:0001819~positive regulation of cytokine production	16	0.679117	0.150474	NM_002468, NM_001722, NM_004106, J03474, BC033651, NM_018384, NM_033292, NM_001741, NM_014959, NM_005178, NM_013258, NM_032415, NM_001562, NM_018990, NM_032550	1694	90	13528	1.4197	1	0.898085	95.2426
Annotation Cluster 57	Enrichment Score: 1.1804434589693271
Category	Term	Count	%	PValue	Genes	List Total	Pop Hits	Pop Total	Fold Enrichment	Bonferroni	Benjamini	FDR
KEGG_PATHWAY	hsa00410:beta-Alanine metabolism	8	0.339559	0.0252566	NM_001385, NM_004092, AK021800, NM_032649, NM_020686, NM_000690, NM_003132, NM_001966, NM_001182	709	22	5085	2.60803	0.992253	0.333045	27.2352
KEGG_PATHWAY	hsa00310:Lysine degradation	12	0.509338	0.034929	AK021800, NM_181806, NM_018489, NM_025256, NM_016518, NM_000935, NM_004092, NM_006709, NM_000690, NM_000019, NM_182662, NM_001966, NM_003986, NM_001182	709	44	5085	1.95602	0.998835	0.344396	35.7175
KEGG_PATHWAY	hsa00903:Limonene and pinene degradation	6	0.254669	0.034968	NM_012191, NM_004092, AK021800, NM_003491, NM_000690, NM_001966, NM_001182	709	14	5085	3.07375	0.998844	0.328214	35.7498
KEGG_PATHWAY	hsa00380:Tryptophan metabolism	11	0.466893	0.0432517	NM_003679, NM_004092, AK021800, NM_000761, NM_000690, NM_000019, NM_012205, NM_006774, NM_182662, NM_001752, NM_001966, NM_001182	709	40	5085	1.97232	0.999775	0.317407	42.278
KEGG_PATHWAY	hsa00640:Propanoate metabolism	8	0.339559	0.147376	NM_004092, AK024424, AK021800, NM_005566, NM_020686, NM_000690, NM_000019, NM_001966, NM_001182	709	32	5085	1.79302	1	0.505639	86.2149
KEGG_PATHWAY	hsa00280:Valine, leucine and isoleucine degradation	10	0.424448	0.149478	NM_004092, NM_000709, AK021800, NM_152740, NM_020686, NM_000690, NM_000019, NM_000191, NM_001966, NM_183050, NM_001182	709	44	5085	1.63002	1	0.502984	86.6313
KEGG_PATHWAY	hsa00650:Butanoate metabolism	8	0.339559	0.185634	NM_005622, NM_004092, AK021800, NM_020686, NM_000690, NM_000019, NM_000191, NM_001966, NM_001182	709	34	5085	1.68755	1	0.527774	92.2086
Annotation Cluster 58	Enrichment Score: 1.169043970180331
Category	Term	Count	%	PValue	Genes	List Total	Pop Hits	Pop Total	Fold Enrichment	Bonferroni	Benjamini	FDR
SP_PIR_KEYWORDS	gamma-carboxyglutamic acid	8	0.339559	0.00416203	NM_000504, NM_000506, NM_006475, NM_019616, NM_000133, NM_024081, NM_000820, NM_002216	2250	19	19235	3.59953	0.953562	0.11136	6.13561
INTERPRO	IPR002383:Coagulation factor, Gla region	6	0.254669	0.0106668	NM_000504, NM_000506, NM_019616, NM_000133, NM_024081, NM_000820	2057	12	16659	4.04934	1	0.916272	17.2676
UP_SEQ_FEATURE	domain:Gla	6	0.254669	0.0178661	NM_000504, NM_000506, NM_019616, NM_000133, NM_024081, NM_000820	2245	14	19113	3.64868	1	0.911	29.0236
UP_SEQ_FEATURE	domain:EGF-like 1; calcium-binding	7	0.297114	0.0182406	NM_000504, NM_019616, NM_000133, NM_001998, NM_153214, NM_000820, NM_006329	2245	19	19113	3.13658	1	0.90976	29.5365
INTERPRO	IPR000294:Gamma-carboxyglutamic acid-rich (GLA) domain	6	0.254669	0.0218421	NM_000504, NM_000506, NM_019616, NM_000133, NM_024081, NM_000820	2057	14	16659	3.47087	1	0.955897	32.3187
SMART	SM00069:GLA	6	0.254669	0.0220735	NM_000504, NM_000506, NM_019616, NM_000133, NM_024081, NM_000820	1125	14	9079	3.45867	0.999823	0.762999	26.6432
SP_PIR_KEYWORDS	blood coagulation	10	0.424448	0.0651733	NM_006528, NM_000504, NM_000552, NM_000506, NM_000508, NM_019616, NM_000133, NM_000185, NM_001994, NM_000892	2250	44	19235	1.94293	1	0.3851	64.0545
SP_PIR_KEYWORDS	carboxyglutamic acid	4	0.169779	0.078106	NM_000504, NM_000506, NM_019616, NM_000133	2250	9	19235	3.79951	1	0.411214	70.9067
INTERPRO	IPR017857:Coagulation factor, subset, Gla region	4	0.169779	0.0890603	NM_000506, NM_000133, NM_024081, NM_000820	2057	9	16659	3.59942	1	0.990467	80.7719
INTERPRO	IPR012224:Peptidase S1A, coagulation factor VII/IX/X/C/Z	3	0.127334	0.11806	NM_000504, NM_019616, NM_000133	2057	5	16659	4.85921	1	0.99514	89.1464
GOTERM_BP_FAT	GO:0007598~blood coagulation, extrinsic pathway	3	0.127334	0.120944	NM_000504, NM_019616, NM_000133	1694	5	13528	4.7915	1	0.86754	90.9946
PIR_SUPERFAMILY	PIRSF001143:Factor_X	3	0.127334	0.147714	NM_000504, NM_019616, NM_000133	1041	5	7396	4.26282	1	1	92.1382
PIR_SUPERFAMILY	PIRSF001143:coagulation factor X	3	0.127334	0.147714	NM_000504, NM_019616, NM_000133	1041	5	7396	4.26282	1	1	92.1382
SP_PIR_KEYWORDS	vitamin K	3	0.127334	0.193053	NM_000504, NM_019616, NM_000133	2250	7	19235	3.66381	1	0.648482	96.1475
BIOCARTA	h_extrinsicPathway:Extrinsic Prothrombin Activation Pathway	4	0.169779	0.22161	NM_000504, NM_000506, NM_000508, NM_019616	217	11	1437	2.40804	1	0.956895	96.1482
BIOCARTA	h_intrinsicPathway:Intrinsic Prothrombin Activation Pathway	5	0.212224	0.244789	NM_000504, NM_000506, NM_000508, NM_000133, NM_000892	217	17	1437	1.94768	1	0.946936	97.3999
SP_PIR_KEYWORDS	beta-hydroxyaspartic acid	3	0.127334	0.284251	NM_000504, NM_019616, NM_000133	2250	9	19235	2.84963	1	0.749123	99.3763
BIOCARTA	h_amiPathway:Acute Myocardial Infarction	4	0.169779	0.308963	NM_000504, NM_000506, NM_000508, NM_019616	217	13	1437	2.03758	1	0.954589	99.1803
Annotation Cluster 59	Enrichment Score: 1.1569622365995573
Category	Term	Count	%	PValue	Genes	List Total	Pop Hits	Pop Total	Fold Enrichment	Bonferroni	Benjamini	FDR
GOTERM_BP_FAT	GO:0016125~sterol metabolic process	21	0.891341	0.0241611	NM_017882, NM_016229, NM_000482, NM_003418, AK026549, NM_000229, NM_174936, NM_000235, NM_000780, NM_005989, NM_000236, NM_003578, NM_001752, NM_014748, NM_000078, NM_003273, NM_000781, NM_005866, NM_024417, NM_002340, NM_014495	1694	101	13528	1.66042	1	0.531657	36.6661
GOTERM_BP_FAT	GO:0008203~cholesterol metabolic process	18	0.764007	0.0629336	NM_000482, NM_003418, NM_017882, AK026549, NM_000229, NM_174936, NM_000780, NM_005989, NM_000236, NM_003578, NM_001752, NM_014748, NM_000078, NM_003273, NM_000781, NM_024417, NM_002340, NM_014495	1694	92	13528	1.56245	1	0.759472	70.2963
GOTERM_BP_FAT	GO:0008202~steroid metabolic process	34	1.44312	0.0647524	NM_000348, NM_000482, NM_003166, NM_174936, NM_000229, NM_003578, NM_001752, NM_000500, NM_014748, NM_003273, NM_000781, NM_000785, NM_024417, NM_016246, NM_014234, NM_014835, NM_017882, NM_016229, NM_003418, AK026549, NM_002979, NM_205860, NM_000780, NM_000235, NM_005989, NM_000236, NM_024514, NM_000078, NM_001047, NM_014324, NM_005866, NM_012448, NM_002340, NM_014495	1694	202	13528	1.34415	1	0.762457	71.3547
SP_PIR_KEYWORDS	steroid metabolism	10	0.424448	0.101715	NM_000781, NM_003166, NM_174936, NM_000229, NM_000780, NM_005989, NM_024417, NM_016246, NM_003578, NM_000078	2250	48	19235	1.78102	1	0.473689	80.3781
SP_PIR_KEYWORDS	cholesterol metabolism	7	0.297114	0.163888	NM_000781, NM_174936, NM_000229, NM_000780, NM_024417, NM_003578, NM_000078	2250	32	19235	1.87007	1	0.601979	93.3956
Annotation Cluster 60	Enrichment Score: 1.1488279330379212
Category	Term	Count	%	PValue	Genes	List Total	Pop Hits	Pop Total	Fold Enrichment	Bonferroni	Benjamini	FDR
GOTERM_CC_FAT	GO:0005911~cell-cell junction	35	1.48557	0.0227446	NM_203500, BC042066, NM_000166, AK128802, NM_000343, NM_138961, NM_001306, NM_012307, NM_001795, NM_014343, NM_018849, NM_002587, NM_004383, NM_001942, AB028952, NM_153368, NM_016580, AL137698, NM_003829, NM_005602, NM_020859, NM_032510, NM_021219, NM_005266, NM_004742, NM_018489, NM_004368, NM_004360, NM_015059, NM_004664, NM_000304, AB028949, AK095375, NM_000299, NM_181538, NM_014021	1620	190	12782	1.45344	0.999999	0.408893	28.9011
SP_PIR_KEYWORDS	cell junction	56	2.37691	0.110079	NM_000166, NM_003302, NM_022141, NM_001390, NM_014723, NM_001306, NM_002298, NM_199332, AK127004, NM_005255, NM_002587, NM_018212, NM_000749, AB028952, AL137698, NM_005578, NM_000744, NM_005602, NM_015981, NM_004360, NM_182798, NM_017980, NM_004664, NM_182752, NM_005866, NM_018222, NM_000751, NM_004838, NM_181538, NM_014021, NM_024600, AK128802, NM_138961, NM_001795, NM_021222, NM_014343, NM_0033…	2250	399	19235	1.19984	1	0.483286	82.9761
GOTERM_CC_FAT	GO:0030054~cell junction	75	3.18336	0.142867	NM_203500, BC042066, NM_000166, NM_003302, NM_022141, NM_014723, NM_001390, NM_001306, NM_002298, NM_004103, NM_199332, NM_012307, AK127004, NM_005255, NM_018849, NM_002587, NM_018212, NM_000749, AB028952, AL137698, NM_003829, NM_005578, NM_000744, NM_005602, NM_001001389, NM_015981, NM_004360, NM_182798, NM_004010, NM_017980, NM_004664, NM_000304, NM_182752, NM_005866, NM_018222, NM_000751, AK09…	1620	518	12782	1.14239	1	0.795115	89.8284
Annotation Cluster 61	Enrichment Score: 1.1451186777284055
Category	Term	Count	%	PValue	Genes	List Total	Pop Hits	Pop Total	Fold Enrichment	Bonferroni	Benjamini	FDR
SP_PIR_KEYWORDS	actin-binding	40	1.69779	0.031394	NM_025213, BX641075, NM_004145, NM_033044, NM_022141, NM_018967, NM_020445, NM_002298, NM_016239, NM_002018, NM_012307, AB018270, NM_003370, NM_014458, NM_007074, NM_018212, NM_031475, NM_030978, AB028952, NM_002474, AL137543, NM_020859, NM_001431, NM_012335, NM_015460, NM_003290, NM_014751, NM_004368, NM_033328, NM_004010, AL137287, NM_021149, NM_001102, NM_018222, NM_003959, NM_001103, AL049385…	2250	247	19235	1.38444	1	0.271851	38.3848
GOTERM_MF_FAT	GO:0008092~cytoskeletal protein binding	77	3.26825	0.0510532	NM_002487, NM_025213, NM_016140, BX641075, NM_000269, NM_022141, NM_003280, NM_020445, NM_002298, NM_002018, NM_016239, NM_199332, NM_012307, AB018270, NM_000603, NM_014458, NM_018212, NM_031475, AB028952, NM_030978, NM_032119, NM_014396, NM_001431, NM_015460, NM_003290, NM_000555, NM_207577, NM_014306, NM_004010, AL137287, NM_003603, NM_014808, NM_032041, NM_183236, NM_005186, NM_003959, NM_0182…	1634	504	12983	1.2139	1	0.866026	58.1219
GOTERM_MF_FAT	GO:0003779~actin binding	50	2.12224	0.1043	BX641075, NM_025213, NM_022141, NM_020445, NM_003280, NM_002298, NM_016239, NM_002018, NM_199332, NM_012307, NM_000603, AB018270, NM_014458, NM_018212, NM_031475, NM_030978, AB028952, NM_001431, NM_015460, NM_003290, NM_004010, AL137287, NM_032041, NM_018222, NM_003959, AL049385, NM_198595, NM_004145, NM_033044, NM_018967, NM_003370, NM_007074, NM_015345, NM_002474, AL137543, NM_198900, NM_020859…	1634	326	12983	1.21864	1	0.917645	83.952
GOTERM_CC_FAT	GO:0015629~actin cytoskeleton	41	1.74024	0.157171	NM_025213, BX641075, NM_004145, NM_033044, AL049313, NM_003280, NM_181526, NM_002298, NM_016239, NM_006640, AB018270, NM_199335, NM_003370, NM_014458, NM_007074, NM_005052, NM_031475, NM_002067, AB028952, NM_018704, AL137698, NM_002474, NM_003803, NM_013292, NM_001431, NM_012335, NM_015193, NM_015460, NM_002477, NM_003290, NM_014751, NM_002339, NM_004360, NM_033328, NM_014631, NM_015059, AL137287…	1620	269	12782	1.20258	1	0.812621	92.0743
Annotation Cluster 62	Enrichment Score: 1.1449984320795228
Category	Term	Count	%	PValue	Genes	List Total	Pop Hits	Pop Total	Fold Enrichment	Bonferroni	Benjamini	FDR
GOTERM_BP_FAT	GO:0042534~regulation of tumor necrosis factor biosynthetic process	5	0.212224	0.0275219	NM_003263, NM_001243, NM_004122, NM_003123, NM_005178	1694	10	13528	3.99292	1	0.568568	40.6179
GOTERM_BP_FAT	GO:0001817~regulation of cytokine production	31	1.31579	0.0647258	NM_002468, NM_004106, NM_145659, NM_033292, NM_014959, NM_005178, NM_032415, NM_002569, NM_002001, NM_001562, NM_018990, NM_009588, NM_007268, NM_001722, J03474, BC033651, NM_018384, NM_001741, NM_001725, NM_013258, NM_006889, NM_018445, NM_021805, NM_003263, NM_001243, NM_004122, NM_003123, NM_012448, NM_182710, NM_032550	1694	181	13528	1.36774	1	0.764066	71.3394
GOTERM_BP_FAT	GO:0042108~positive regulation of cytokine biosynthetic process	11	0.466893	0.0702769	NM_032415, NM_003263, NM_145659, BC033651, NM_002001, NM_001243, NM_012448, NM_003123, NM_009588, NM_005178, NM_006889	1694	48	13528	1.83009	1	0.777529	74.355
GOTERM_BP_FAT	GO:0042035~regulation of cytokine biosynthetic process	13	0.551783	0.210106	BC033651, NM_145659, NM_005178, NM_006889, NM_032415, NM_021805, NM_003263, NM_002001, NM_001243, NM_004122, NM_003123, NM_012448, NM_009588	1694	74	13528	1.40292	1	0.935141	98.7779
Annotation Cluster 63	Enrichment Score: 1.1437953395411993
Category	Term	Count	%	PValue	Genes	List Total	Pop Hits	Pop Total	Fold Enrichment	Bonferroni	Benjamini	FDR
UP_SEQ_FEATURE	repeat:LRR 14	15	0.636672	0.00848724	BC033651, AB011538, NM_002018, NM_153703, NM_014926, NM_004369, BC068590, NM_015541, NM_198565, AL832453, BC036122, NM_019594, NM_021636, NM_153377, BC036806	2245	60	19113	2.1284	1	0.853918	14.9632
UP_SEQ_FEATURE	repeat:LRR 16	12	0.509338	0.01312	NM_015541, NM_198565, AL832453, NM_019594, AB011538, BC033651, NM_021636, NM_153703, NM_153377, NM_014926, NM_004369, BC068590	2245	45	19113	2.27029	1	0.911839	22.2093
UP_SEQ_FEATURE	repeat:LRR 15	13	0.551783	0.0133276	BC033651, AB011538, NM_002018, NM_153703, NM_014926, NM_004369, BC068590, NM_015541, NM_198565, AL832453, NM_019594, NM_021636, NM_153377	2245	51	19113	2.17013	1	0.907371	22.5198
UP_SEQ_FEATURE	repeat:LRR 8	28	1.18846	0.0142463	NM_133504, NM_002018, NM_015541, NM_198565, NM_019594, NM_017640, NM_024727, NM_021636, NM_002345, NM_052972, NM_138360, BC033651, AB011538, NM_153703, NM_023004, NM_014926, NM_004369, AK126536, NM_017680, BC068590, AL832453, NM_145032, BC036122, NM_003263, NM_153377, BC036806, AY358115, NM_002712	2245	149	19113	1.59987	1	0.892072	23.8803
UP_SEQ_FEATURE	repeat:LRR 12	19	0.806452	0.0178542	BC033651, AB011538, NM_133504, NM_002018, NM_153703, NM_014926, NM_004369, NM_017680, BC068590, NM_015541, NM_198565, AL832453, BC036122, NM_019594, NM_021636, NM_153377, BC036806, AY358115, NM_002345	2245	91	19113	1.77756	1	0.916644	29.0072
UP_SEQ_FEATURE	repeat:LRR 6	36	1.52801	0.0205093	NM_013432, NM_000296, NM_133504, NM_002018, NM_207119, NM_015541, NM_198565, NM_019594, NM_017640, NM_024727, NM_021636, AF200348, NM_002345, AK023401, NM_006369, NM_052972, NM_138360, AB011538, BC033651, NM_153703, NM_023004, NM_014926, AK128646, AK126536, NM_004369, NM_017680, BC068590, NM_002883, AL832453, NM_145032, BC036122, NM_003263, NM_153377, BC036806, AY358115, NM_002712	2245	210	19113	1.45947	1	0.923631	32.5693
UP_SEQ_FEATURE	repeat:LRR 7	31	1.31579	0.0245292	NM_013432, NM_133504, NM_002018, NM_015541, NM_198565, NM_019594, NM_017640, NM_024727, NM_021636, NM_002345, NM_006369, NM_052972, NM_138360, BC033651, AB011538, NM_153703, NM_023004, NM_014926, AK128646, AK126536, NM_004369, NM_017680, BC068590, AL832453, NM_145032, BC036122, NM_003263, NM_153377, BC036806, AY358115, NM_002712	2245	177	19113	1.49108	1	0.943164	37.6419
UP_SEQ_FEATURE	repeat:LRR 11	20	0.848896	0.027487	BC033651, AB011538, NM_133504, NM_002018, NM_153703, NM_014926, NM_004369, NM_017680, BC068590, NM_015541, NM_198565, AL832453, BC036122, NM_019594, NM_017640, NM_021636, NM_153377, BC036806, AY358115, NM_002345	2245	102	19113	1.66933	1	0.956936	41.1409
UP_SEQ_FEATURE	repeat:LRR 13	16	0.679117	0.0294154	BC033651, AB011538, NM_002018, NM_153703, NM_014926, NM_004369, BC068590, NM_015541, NM_198565, AL832453, BC036122, NM_019594, NM_021636, NM_153377, BC036806, AY358115	2245	76	19113	1.79233	1	0.95732	43.3213
UP_SEQ_FEATURE	repeat:LRR 5	38	1.6129	0.03077	NM_013432, NM_000296, NM_133504, NM_002018, NM_207119, NM_015541, NM_198565, NM_019594, NM_017640, NM_024727, NM_021636, AF200348, NM_002345, AK023401, NM_018509, NM_006369, NM_052972, NM_138360, AB011538, BC033651, NM_153703, NM_023004, NM_014926, AK128646, BC068590, AK126536, NM_004369, NM_017680, NM_002883, AL832453, NM_145032, BC036122, NM_003263, NM_032777, NM_153377, BC036806, AY358115, NM_…	2245	231	19113	1.4005	1	0.960552	44.8067
UP_SEQ_FEATURE	repeat:LRR 9	24	1.01868	0.042334	NM_138360, BC033651, AB011538, NM_133504, NM_002018, NM_153703, NM_023004, NM_014926, BC068590, NM_004369, NM_017680, AK126536, NM_015541, NM_198565, AL832453, BC036122, NM_019594, NM_017640, NM_021636, NM_153377, BC036806, AY358115, NM_002712, NM_002345	2245	135	19113	1.51353	1	0.975348	56.0704
UP_SEQ_FEATURE	repeat:LRR 17	9	0.382003	0.0536441	NM_015541, NM_198565, NM_019594, AB011538, BC033651, NM_153703, NM_153377, NM_014926, BC068590	2245	36	19113	2.1284	1	0.987032	64.9538
UP_SEQ_FEATURE	repeat:LRR 10	21	0.891341	0.0538216	BC033651, AB011538, NM_133504, NM_002018, NM_153703, NM_014926, NM_004369, NM_017680, BC068590, NM_015541, NM_198565, AL832453, BC036122, NM_019594, NM_017640, NM_021636, NM_153377, BC036806, AY358115, NM_002712, NM_002345	2245	117	19113	1.52808	1	0.986322	65.0787
UP_SEQ_FEATURE	repeat:LRR 4	39	1.65535	0.0631614	NM_013432, NM_000296, NM_133504, NM_002018, NM_207119, NM_015541, NM_198565, NM_019594, NM_017640, NM_024727, NM_021636, AF200348, AK023401, NM_002345, NM_139284, NM_018509, NM_006369, NM_052972, NM_138360, AB011538, BC033651, NM_153703, NM_023004, NM_014926, AK128646, BC068590, AK126536, NM_004369, NM_017680, NM_002883, AL832453, NM_145032, BC036122, NM_003263, NM_032777, NM_153377, BC036806, AY…	2245	252	19113	1.31758	1	0.988881	71.0824
INTERPRO	IPR003591:Leucine-rich repeat, typical subtype	23	0.976231	0.0815704	NM_139284, NM_052972, NM_000296, BC033651, AB011538, NM_133504, NM_002018, NM_153703, NM_023004, NM_014926, AK126536, BC068590, NM_015541, NM_198565, AL832453, BC036122, NM_019594, NM_021636, NM_032777, NM_153377, AF200348, AY358115, NM_002345	2057	131	16659	1.42191	1	0.990006	77.7773
SMART	SM00369:LRR_TYP	23	0.976231	0.083019	NM_139284, NM_052972, NM_000296, BC033651, AB011538, NM_133504, NM_002018, NM_153703, NM_023004, NM_014926, AK126536, BC068590, NM_015541, NM_198565, AL832453, BC036122, NM_019594, NM_021636, NM_032777, NM_153377, AF200348, AY358115, NM_002345	1125	131	9079	1.41691	1	0.844852	69.9721
UP_SEQ_FEATURE	repeat:LRR 1	45	1.91002	0.140028	NM_013432, NM_023942, NM_207644, NM_000296, NM_133504, NM_002018, NM_006336, NM_032024, NM_207119, NM_015541, NM_198565, NM_019594, NM_017640, NM_024727, NM_021636, AF200348, AK023401, NM_002345, NM_139284, NM_018509, NM_006369, NM_052972, NM_138360, AB011538, BC033651, NM_153703, NM_023004, NM_014926, AK128646, NM_001725, BC068590, NM_017680, NM_004369, AK126536, NM_002883, AL832453, NM_145032, …	2245	318	19113	1.20475	1	0.999353	94.323
UP_SEQ_FEATURE	repeat:LRR 2	45	1.91002	0.144827	NM_013432, NM_023942, NM_207644, NM_000296, NM_133504, NM_002018, NM_006336, NM_032024, NM_207119, NM_015541, NM_198565, NM_019594, NM_017640, NM_024727, NM_021636, AF200348, AK023401, NM_002345, NM_139284, NM_018509, NM_006369, NM_052972, NM_138360, AB011538, BC033651, NM_153703, NM_023004, NM_014926, AK128646, NM_001725, BC068590, NM_017680, NM_004369, AK126536, NM_002883, AL832453, NM_145032, …	2245	319	19113	1.20098	1	0.99943	94.8961
SP_PIR_KEYWORDS	leucine-rich repeat	45	1.91002	0.153131	NM_013432, NM_023942, NM_207644, NM_000296, NM_133504, NM_002018, NM_006336, NM_032024, NM_207119, NM_015541, NM_198565, NM_019594, NM_017640, NM_024727, NM_021636, AF200348, AK023401, NM_002345, NM_139284, NM_018509, NM_006369, NM_052972, NM_138360, AB011538, BC033651, NM_153703, NM_023004, NM_014926, AK128646, NM_001725, BC068590, NM_017680, NM_004369, AK126536, NM_002883, AL832453, NM_145032, …	2250	322	19235	1.19472	1	0.582632	91.9811
INTERPRO	IPR000372:Leucine-rich repeat, cysteine-rich flanking region, N-terminal	17	0.721562	0.156849	NM_000296, BC033651, AB011538, NM_133504, NM_153703, NM_023004, NM_014926, NM_017680, AK126536, BC068590, NM_015541, NM_021636, NM_153377, AF200348, AY358115, NM_002345, AK023401	2057	99	16659	1.39068	1	0.997383	95.0988
SMART	SM00013:LRRNT	17	0.721562	0.159232	NM_000296, BC033651, AB011538, NM_133504, NM_153703, NM_023004, NM_014926, NM_017680, AK126536, BC068590, NM_015541, NM_021636, NM_153377, AF200348, AY358115, NM_002345, AK023401	1125	99	9079	1.3858	1	0.93899	90.9961
INTERPRO	IPR001611:Leucine-rich repeat	32	1.35823	0.186918	NM_023942, NM_000296, NM_133504, NM_002018, NM_032024, NM_207119, NM_015541, NM_198565, NM_019594, NM_021636, AF200348, NM_002345, AK023401, NM_139284, NM_018509, NM_052972, AB011538, BC033651, NM_153703, NM_023004, NM_014926, AK126536, NM_017680, BC068590, AL832453, BC036122, NM_003263, NM_032777, NM_153377, BC036806, AY358115, NM_002712	2057	213	16659	1.2167	1	0.997957	97.4205
INTERPRO	IPR000483:Cysteine-rich flanking region, C-terminal	15	0.636672	0.192294	NM_139284, NM_052972, NM_000296, BC033651, AB011538, NM_023004, NM_014926, BC068590, NM_015541, NM_003263, NM_032777, NM_153377, AF200348, AY358115, AK023401	2057	88	16659	1.38046	1	0.998195	97.706
SMART	SM00082:LRRCT	15	0.636672	0.194975	NM_139284, NM_052972, NM_000296, BC033651, AB011538, NM_023004, NM_014926, BC068590, NM_015541, NM_003263, NM_032777, NM_153377, AF200348, AY358115, AK023401	1125	88	9079	1.37561	1	0.933298	95.0735
UP_SEQ_FEATURE	repeat:LRR 3	41	1.74024	0.210617	NM_013432, NM_000296, NM_133504, NM_002018, NM_006336, NM_207119, NM_015541, NM_198565, NM_019594, NM_017640, NM_024727, NM_021636, AF200348, AK023401, NM_002345, NM_139284, NM_018509, NM_006369, NM_052972, NM_138360, AB011538, BC033651, NM_153703, NM_023004, NM_014926, AK128646, BC068590, AK126536, NM_004369, NM_017680, NM_002883, AL832453, NM_145032, BC036122, NM_003263, NM_032777, NM_153377, B…	2245	299	19113	1.16741	1	0.99991	98.8863
UP_SEQ_FEATURE	repeat:LRR 20	5	0.212224	0.281351	AB011538, BC033651, NM_153703, NM_014926, BC068590	2245	23	19113	1.85078	1	0.999985	99.8132
UP_SEQ_FEATURE	repeat:LRR 19	5	0.212224	0.336986	AB011538, BC033651, NM_153703, NM_014926, BC068590	2245	25	19113	1.70272	1	0.999997	99.9596
UP_SEQ_FEATURE	repeat:LRR 18	5	0.212224	0.392969	AB011538, BC033651, NM_153703, NM_014926, BC068590	2245	27	19113	1.57659	1	0.999999	99.9925
UP_SEQ_FEATURE	repeat:LRR 21	3	0.127334	0.641653	AB011538, BC033651, BC068590	2245	18	19113	1.41893	1	1	100
Annotation Cluster 64	Enrichment Score: 1.1345590006150688
Category	Term	Count	%	PValue	Genes	List Total	Pop Hits	Pop Total	Fold Enrichment	Bonferroni	Benjamini	FDR
SP_PIR_KEYWORDS	isopeptide bond	50	2.12224	0.0277999	NM_000269, NM_000508, NM_152295, NM_002394, NM_021960, NM_005252, NM_016617, NM_003639, NM_003211, NM_000552, NM_003195, NM_025228, NM_170665, NM_003291, NM_002049, NM_002951, NM_001786, NM_005205, NM_003883, NM_002954, NM_005238, NM_001538, NM_014780, NM_002512, NM_000290, NM_000524, NM_020987, NM_022740, NM_005667, NM_030756, AL110212, NM_003516, NM_024700, NM_017640, NM_005427, NM_003518, NM_0…	2250	319	19235	1.33995	1	0.256537	34.8209
UP_SEQ_FEATURE	cross-link:Glycyl lysine isopeptide (Lys-Gly) (interchain with G-Cter in ubiquitin)	33	1.40068	0.0401647	NM_000290, NM_000269, NM_000524, NM_020987, NM_152295, NM_005667, NM_021960, NM_002394, NM_005252, AL110212, NM_003516, NM_017640, NM_003639, NM_003518, NM_000552, NM_172375, NM_018489, NM_003195, NM_003291, NM_170665, NM_025228, AF545864, NM_002951, NM_003530, NM_001786, NM_003883, NM_005205, NM_001090, NM_002954, NM_003526, NM_198041, NM_002512, NM_013282	2245	199	19113	1.4118	1	0.975291	54.139
SP_PIR_KEYWORDS	ubl conjugation	73	3.09847	0.353537	NM_203500, NM_000269, NM_181523, AB032991, NM_152295, NM_023019, NM_021822, NM_021960, NM_002394, NM_005252, BC020788, NM_003639, NM_003211, NM_015093, NM_001388, NM_001430, NM_000552, NM_003195, NM_003291, NM_170665, NM_025228, NM_002951, NM_002049, NM_001786, NM_003883, NM_005205, NM_002954, NM_014504, NM_005238, AF055376, NM_003603, NM_001538, NM_014780, NM_005493, NM_002512, NM_182710, NM_000…	2250	588	19235	1.06134	1	0.807282	99.867
Annotation Cluster 65	Enrichment Score: 1.1310128677052411
Category	Term	Count	%	PValue	Genes	List Total	Pop Hits	Pop Total	Fold Enrichment	Bonferroni	Benjamini	FDR
UP_SEQ_FEATURE	lipid moiety-binding region:GPI-anchor amidated serine	13	0.551783	0.0207261	NM_017625, NM_001448, NM_023004, NM_007053, NM_002048, NM_000570, NM_005708, NM_004335, NM_025261, NM_021111, NM_022355, NM_014461, NM_000478	2245	54	19113	2.04957	1	0.920838	32.8526
UP_SEQ_FEATURE	propeptide:Removed in mature form	37	1.57046	0.0416806	NM_033315, NM_003773, NM_001632, NM_148919, NM_001448, NM_019034, NM_007053, NM_006288, NM_016617, NM_016084, NM_005052, NM_181509, NM_025261, NM_001665, NM_005402, NM_002872, NM_014461, NM_000478, NM_012250, NM_002800, NM_177477, NM_002801, NM_016588, AK025909, AK092371, NM_006270, NM_133493, NM_023004, NM_002048, NM_000570, NM_005708, NM_004335, AK127073, NM_021111, NM_022355, NM_021071, NM_004…	2245	229	19113	1.37556	1	0.975484	55.4969
SP_PIR_KEYWORDS	gpi-anchor	21	0.891341	0.0959434	NM_133493, NM_001632, NM_003773, NM_017625, NM_001448, NM_007053, NM_023004, NM_002048, NM_006288, NM_000570, NM_005708, NM_004335, NM_025261, NM_021111, NM_022355, NM_014461, NM_000478, NM_177477, AK025909, NM_016588, NM_021071	2250	126	19235	1.42481	1	0.455826	78.3743
GOTERM_CC_FAT	GO:0031225~anchored to membrane	31	1.31579	0.360979	NM_032144, NM_001632, NM_003773, NM_001448, NM_005667, NM_007053, NM_006288, NM_181509, NM_025261, BC071600, NM_014461, NM_000478, NM_177477, NM_016588, AK025909, NM_133493, NM_015150, NM_017625, BX647327, NM_001767, NM_023004, NM_002048, NM_024591, NM_000570, NM_005708, NM_004335, NM_021111, NM_022355, NM_183236, NM_016099, NM_021071	1620	220	12782	1.11179	1	0.9369	99.8692
Annotation Cluster 66	Enrichment Score: 1.1259780159632606
Category	Term	Count	%	PValue	Genes	List Total	Pop Hits	Pop Total	Fold Enrichment	Bonferroni	Benjamini	FDR
GOTERM_MF_FAT	GO:0019865~immunoglobulin binding	6	0.254669	0.0317465	NM_000552, NM_004107, NM_004106, NM_002001, NM_000570, NM_201563	1634	15	12983	3.17821	1	0.821592	41.4835
GOTERM_MF_FAT	GO:0019864~IgG binding	4	0.169779	0.0683429	NM_004107, NM_004106, NM_000570, NM_201563	1634	8	12983	3.97277	1	0.91966	69.1437
SP_PIR_KEYWORDS	igg-binding protein	3	0.127334	0.193053	NM_004107, NM_000570, NM_201563	2250	7	19235	3.66381	1	0.648482	96.1475
Annotation Cluster 67	Enrichment Score: 1.1086974209624831
Category	Term	Count	%	PValue	Genes	List Total	Pop Hits	Pop Total	Fold Enrichment	Bonferroni	Benjamini	FDR
GOTERM_CC_FAT	GO:0060205~cytoplasmic membrane-bounded vesicle lumen	14	0.594228	0.00239146	NM_001928, NM_003118, NM_000601, NM_000508, NM_003376, NM_003247, NM_000934, NM_003254, NM_002704, NM_001102, NM_000787, NM_001103, NM_000412, NM_001831, BC058855	1620	44	12782	2.51049	0.771746	0.137336	3.48749
GOTERM_CC_FAT	GO:0031983~vesicle lumen	14	0.594228	0.00368121	NM_001928, NM_003118, NM_000601, NM_000508, NM_003376, NM_003247, NM_000934, NM_003254, NM_002704, NM_001102, NM_000787, NM_001103, NM_000412, NM_001831, BC058855	1620	46	12782	2.40134	0.897254	0.150014	5.32094
GOTERM_CC_FAT	GO:0031093~platelet alpha granule lumen	13	0.551783	0.00378542	NM_001928, NM_003118, NM_000601, NM_000508, NM_003376, NM_003247, NM_000934, NM_003254, NM_002704, NM_001102, NM_001103, NM_000412, NM_001831, BC058855	1620	41	12782	2.50175	0.903676	0.144443	5.46764
GOTERM_CC_FAT	GO:0031091~platelet alpha granule	14	0.594228	0.0205955	NM_000552, NM_001928, NM_003118, NM_000601, NM_000508, NM_003376, NM_003247, NM_000934, NM_003254, NM_002704, NM_001102, NM_001103, NM_000412, NM_001831, BC058855	1620	56	12782	1.97253	0.999997	0.401664	26.5475
GOTERM_CC_FAT	GO:0044433~cytoplasmic vesicle part	32	1.35823	0.0693951	NM_001928, NM_000601, NM_000508, NM_031430, NM_003376, AK128844, NM_003247, NM_007074, NM_003254, NM_002704, NM_000787, NM_080550, NM_000412, NM_003118, NM_006539, NM_014232, NM_130768, NM_015981, NM_172171, AK023303, NM_000934, NM_003916, NM_002866, NM_032041, NM_183236, NM_014169, NM_001102, NM_003959, NM_001103, AK125929, NM_001831, BC058855, NM_152338	1620	187	12782	1.35018	1	0.679483	65.571
GOTERM_CC_FAT	GO:0030141~secretory granule	28	1.18846	0.199355	NM_001928, NM_001063, NM_000601, NM_000508, NM_003020, NM_003376, NM_003247, NM_031917, NM_014848, NM_003254, NM_002704, NM_000787, NM_000412, NM_000552, NM_006846, NM_003118, NM_014232, NM_015193, NM_182715, NM_002047, NM_000934, NM_001870, NM_183236, NM_001102, NM_001103, NM_001831, BC058855, NM_152338, NM_006183	1620	180	12782	1.22735	1	0.859106	96.2981
SP_PIR_KEYWORDS	cytoplasmic vesicle	30	1.27334	0.435928	NM_031430, AK128844, NM_007074, NM_014848, NM_181509, NM_013379, NM_000787, NM_002189, NM_003053, NM_024535, NM_015466, NM_030640, NM_014232, NM_015193, NM_182715, NM_013373, AK023303, NM_024117, NM_003979, NM_006423, NM_003916, AK127073, NM_003263, NM_001870, NM_014169, NM_182752, NM_003959, AK125929, NM_007229, NM_006183	2250	238	19235	1.07759	1	0.8553	99.9832
GOTERM_CC_FAT	GO:0016023~cytoplasmic membrane-bounded vesicle	69	2.92869	0.60635	NM_001928, NM_001063, NM_015717, NM_000601, NM_000508, NM_003020, NM_031430, NM_002394, NM_003878, NM_003247, NM_003254, NM_002704, NM_013379, NM_000787, NM_000412, NM_015466, NM_000552, NM_014396, NM_006539, NM_015460, NM_182715, NM_001728, NM_002047, NM_015981, NM_172171, NM_024117, NM_003916, NM_002866, AK127073, NM_032041, NM_024958, NM_183236, NM_003959, NM_182752, BC058855, NM_152338, NM_00…	1620	550	12782	0.989852	1	0.973157	99.9999
GOTERM_CC_FAT	GO:0031988~membrane-bounded vesicle	71	3.01358	0.61873	NM_001928, NM_001063, NM_015717, NM_000601, NM_000508, NM_003020, NM_031430, NM_002394, NM_003878, NM_003247, NM_003254, NM_002704, NM_013379, NM_000787, NM_000412, NM_015466, NM_000552, NM_014396, NM_006539, NM_015460, NM_182715, NM_001728, NM_002047, NM_015981, NM_172171, NM_024117, NM_003916, NM_002866, AK127073, NM_032041, NM_024958, NM_183236, NM_003959, NM_182752, BC058855, NM_152338, NM_00…	1620	568	12782	0.986265	1	0.973422	99.9999
GOTERM_CC_FAT	GO:0031410~cytoplasmic vesicle	80	3.39559	0.629639	NM_001928, NM_001063, NM_015717, NM_000601, NM_000508, NM_003020, NM_031430, NM_003878, NM_002394, NM_003247, NM_003254, NM_002704, NM_013379, NM_000787, NM_000412, NM_002189, NM_000410, NM_015466, NM_000552, NM_014396, NM_006539, NM_015460, NM_182715, NM_001728, NM_002047, NM_015981, NM_172171, NM_000617, NM_024117, NM_002866, NM_003916, AK127073, NM_032041, NM_024958, NM_183236, NM_003959, NM_1…	1620	642	12782	0.983193	1	0.973955	100
GOTERM_CC_FAT	GO:0031982~vesicle	83	3.52292	0.651781	NM_001928, NM_001063, NM_015717, NM_000601, NM_000508, NM_003020, NM_031430, NM_003878, NM_002394, NM_003247, NM_003254, NM_002704, NM_013379, NM_000787, NM_002189, NM_000412, NM_000410, NM_015466, NM_000552, NM_014396, NM_006539, NM_015460, NM_182715, NM_001728, NM_002047, NM_015981, NM_172171, NM_000617, NM_000078, NM_024117, NM_002866, NM_003916, AK127073, NM_032041, NM_024958, NM_183236, NM_0…	1620	670	12782	0.977433	1	0.977274	100
Annotation Cluster 68	Enrichment Score: 1.0793976449106761
Category	Term	Count	%	PValue	Genes	List Total	Pop Hits	Pop Total	Fold Enrichment	Bonferroni	Benjamini	FDR
GOTERM_BP_FAT	GO:0007596~blood coagulation	20	0.848896	0.048015	NM_006528, NM_000504, NM_000552, NM_001737, NM_000506, NM_000508, J03474, NM_020998, NM_021784, NM_000675, NM_006329, NM_002664, NM_183236, NM_019616, NM_000090, NM_000133, NM_000185, NM_001994, NM_000892	1694	102	13528	1.56585	1	0.700257	60.1052
GOTERM_BP_FAT	GO:0050817~coagulation	20	0.848896	0.048015	NM_006528, NM_000504, NM_000552, NM_001737, NM_000506, NM_000508, J03474, NM_020998, NM_021784, NM_000675, NM_006329, NM_002664, NM_183236, NM_019616, NM_000090, NM_000133, NM_000185, NM_001994, NM_000892	1694	102	13528	1.56585	1	0.700257	60.1052
GOTERM_BP_FAT	GO:0042060~wound healing	33	1.40068	0.0513075	NM_006528, NM_000504, NM_001737, NM_000506, NM_000508, NM_004617, NM_001300, NM_052968, NM_005230, NM_000596, NM_000090, NM_001945, NM_000552, J03474, NM_020998, NM_002009, NM_001001389, NM_004448, NM_021784, NM_000675, NM_006329, NM_002664, AK094779, NM_001482, NM_019616, NM_183236, NM_000133, NM_004148, NM_005900, NM_001994, NM_000185, NM_000892	1694	191	13528	1.37975	1	0.718444	62.6046
SP_PIR_KEYWORDS	blood coagulation	10	0.424448	0.0651733	NM_006528, NM_000504, NM_000552, NM_000506, NM_000508, NM_019616, NM_000133, NM_000185, NM_001994, NM_000892	2250	44	19235	1.94293	1	0.3851	64.0545
GOTERM_BP_FAT	GO:0007599~hemostasis	20	0.848896	0.0773686	NM_006528, NM_000504, NM_000552, NM_001737, NM_000506, NM_000508, J03474, NM_020998, NM_021784, NM_000675, NM_006329, NM_002664, NM_183236, NM_019616, NM_000090, NM_000133, NM_000185, NM_001994, NM_000892	1694	108	13528	1.47886	1	0.796151	77.7719
GOTERM_BP_FAT	GO:0030168~platelet activation	7	0.297114	0.204398	NM_000552, NM_000506, NM_000508, J03474, NM_000090, NM_002664	1694	32	13528	1.7469	1	0.932583	98.6021
GOTERM_BP_FAT	GO:0050878~regulation of body fluid levels	22	0.933786	0.228123	NM_006528, NM_000504, NM_000552, NM_001737, NM_003059, NM_000506, NM_000508, J03474, NM_020998, NM_021784, NM_000675, NM_006329, NM_002664, NM_183236, NM_019616, NM_000090, NM_000133, NM_000185, NM_001994, NM_005427, NM_000892	1694	141	13528	1.24602	1	0.939714	99.2058
Annotation Cluster 69	Enrichment Score: 1.0790776189768603
Category	Term	Count	%	PValue	Genes	List Total	Pop Hits	Pop Total	Fold Enrichment	Bonferroni	Benjamini	FDR
SP_PIR_KEYWORDS	lipid binding	6	0.254669	0.0507028	NM_000482, NM_001442, NM_002899, Y10255, NM_001831, NM_021005, NM_004102	2250	18	19235	2.84963	1	0.343505	54.6138
PIR_SUPERFAMILY	PIRSF500199:intracellular lipid-binding protein	5	0.212224	0.0566465	NM_001444, NM_001442, NM_002899, Y10255, NM_031491, NM_004102	1041	11	7396	3.22941	1	0.999965	60.46
INTERPRO	IPR000566:Lipocalin-related protein and Bos/Can/Equ allergen	8	0.339559	0.091303	NM_001444, NM_001442, NM_002899, Y10255, NM_000954, NM_203347, NM_005564, NM_031491, NM_004102	2057	32	16659	2.02467	1	0.990759	81.5917
PIR_SUPERFAMILY	PIRSF002390:lipid binding protein, FABP type	5	0.212224	0.0977865	NM_001444, NM_001442, NM_002899, Y10255, NM_031491, NM_004102	1041	13	7396	2.73258	1	0.999994	80.5503
INTERPRO	IPR012674:Calycin	8	0.339559	0.104159	NM_001444, NM_001442, NM_002899, Y10255, NM_000954, NM_203347, NM_005564, NM_031491, NM_004102	2057	33	16659	1.96332	1	0.993828	85.6904
INTERPRO	IPR000463:Cytosolic fatty-acid binding	5	0.212224	0.125565	NM_001444, NM_001442, NM_002899, Y10255, NM_031491, NM_004102	2057	16	16659	2.53084	1	0.995565	90.6679
Annotation Cluster 70	Enrichment Score: 1.0776014543002457
Category	Term	Count	%	PValue	Genes	List Total	Pop Hits	Pop Total	Fold Enrichment	Bonferroni	Benjamini	FDR
UP_SEQ_FEATURE	domain:CTCK	9	0.382003	0.00611489	NM_000552, NM_003882, NM_152654, AB011538, NM_022469, NM_001554, NM_013372, AJ298317, U78551	2245	25	19113	3.06489	1	0.815825	11.0095
INTERPRO	IPR001007:von Willebrand factor, type C	12	0.509338	0.00752125	NM_000552, NM_003882, NM_000088, NM_015424, NM_000090, NM_199349, BC036806, NM_001554, NM_003247, AF200348, AJ298317, U78551	2057	40	16659	2.42961	1	0.881642	12.4927
SMART	SM00214:VWC	12	0.509338	0.00763791	NM_000552, NM_003882, NM_000088, NM_015424, NM_000090, NM_199349, BC036806, NM_001554, NM_003247, AF200348, AJ298317, U78551	1125	40	9079	2.42107	0.948554	0.773182	10.0961
UP_SEQ_FEATURE	domain:VWFC	7	0.297114	0.0138259	NM_003882, NM_000088, NM_000090, BC036806, NM_001554, NM_003247, AF200348	2245	18	19113	3.31084	1	0.892453	23.2606
INTERPRO	IPR006207:Cystine knot, C-terminal	8	0.339559	0.0277847	NM_000552, NM_003882, AB011538, NM_022469, NM_001554, NM_013372, AJ298317, U78551	2057	25	16659	2.59158	1	0.955698	39.2301
SMART	SM00041:CT	8	0.339559	0.028129	NM_000552, NM_003882, AB011538, NM_022469, NM_001554, NM_013372, AJ298317, U78551	1125	25	9079	2.58247	0.999984	0.748483	32.703
INTERPRO	IPR018453:Protease inhibitor I8, cysteine-rich trypsin inhibitor-like subgroup	4	0.169779	0.145457	NM_000552, NM_199349, AJ298317, U78551	2057	11	16659	2.94498	1	0.997442	93.7867
INTERPRO	IPR001846:von Willebrand factor, type D	5	0.212224	0.149004	NM_019601, NM_000552, NM_199349, AJ298317, U78551	2057	17	16659	2.38197	1	0.996915	94.2271
SMART	SM00216:VWD	5	0.212224	0.150168	NM_019601, NM_000552, NM_199349, AJ298317, U78551	1125	17	9079	2.37359	1	0.935293	89.5511
UP_SEQ_FEATURE	domain:VWFC 1	5	0.212224	0.176479	NM_000552, NM_015424, NM_199349, AJ298317, U78551	2245	19	19113	2.24042	1	0.999771	97.5087
UP_SEQ_FEATURE	domain:VWFC 2	5	0.212224	0.176479	NM_000552, NM_015424, NM_199349, AJ298317, U78551	2245	19	19113	2.24042	1	0.999771	97.5087
UP_SEQ_FEATURE	domain:VWFD 4	3	0.127334	0.194332	NM_000552, AJ298317, U78551	2245	7	19113	3.64868	1	0.999859	98.3578
INTERPRO	IPR014853:Conserved-cysteine-rich domain	4	0.169779	0.210294	NM_000552, NM_199349, AJ298317, U78551	2057	13	16659	2.4919	1	0.998539	98.4597
UP_SEQ_FEATURE	domain:VWFC 3	4	0.169779	0.221536	NM_000552, NM_015424, NM_199349, U78551	2245	14	19113	2.43245	1	0.999935	99.1454
INTERPRO	IPR006208:Cystine knot	4	0.169779	0.315583	NM_003882, NM_001554, AJ298317, U78551	2057	16	16659	2.02467	1	0.999467	99.8772
UP_SEQ_FEATURE	domain:VWFD 3	3	0.127334	0.33165	NM_000552, AJ298317, U78551	2245	10	19113	2.55408	1	0.999997	99.953
UP_SEQ_FEATURE	domain:VWFD 2	3	0.127334	0.33165	NM_000552, AJ298317, U78551	2245	10	19113	2.55408	1	0.999997	99.953
UP_SEQ_FEATURE	domain:VWFD 1	3	0.127334	0.33165	NM_000552, AJ298317, U78551	2245	10	19113	2.55408	1	0.999997	99.953
Annotation Cluster 71	Enrichment Score: 1.067958621024423
Category	Term	Count	%	PValue	Genes	List Total	Pop Hits	Pop Total	Fold Enrichment	Bonferroni	Benjamini	FDR
INTERPRO	IPR006649:Like-Sm ribonucleoprotein, eukaryotic and archaea-type, core	7	0.297114	0.0129594	NM_032356, AF400501, NM_003096, NM_014462, NM_016200, NM_003095, NM_006938	2057	17	16659	3.33475	1	0.937046	20.5918
SMART	SM00651:Sm	7	0.297114	0.0131143	NM_032356, AF400501, NM_003096, NM_014462, NM_016200, NM_003095, NM_006938	1125	17	9079	3.32303	0.993957	0.721184	16.7435
INTERPRO	IPR001163:Like-Sm ribonucleoprotein, core	7	0.297114	0.0228987	NM_032356, AF400501, NM_003096, NM_014462, NM_016200, NM_003095, NM_006938	2057	19	16659	2.98373	1	0.955026	33.5994
GOTERM_CC_FAT	GO:0030532~small nuclear ribonucleoprotein complex	5	0.212224	0.361975	AF400501, NM_003096, NM_003095, NM_006938, NM_004818	1620	24	12782	1.64378	1	0.935765	99.8722
BIOCARTA	h_smPathway:Spliceosomal Assembly	4	0.169779	0.397301	NM_003089, NM_003096, NM_003095, NM_006938	217	15	1437	1.7659	1	0.967771	99.8615
GOTERM_BP_FAT	GO:0000387~spliceosomal snRNP biogenesis	4	0.169779	0.698728	NM_006109, NM_003096, NM_003095, NM_006938	1694	28	13528	1.14083	1	0.999058	100
Annotation Cluster 72	Enrichment Score: 1.0668960818080029
Category	Term	Count	%	PValue	Genes	List Total	Pop Hits	Pop Total	Fold Enrichment	Bonferroni	Benjamini	FDR
GOTERM_BP_FAT	GO:0048589~developmental growth	19	0.806452	0.020802	NM_002487, NM_006846, NM_004617, NM_000508, NM_000555, NM_002048, NM_005523, NM_052968, NM_000599, AK094779, NM_030808, NM_001482, NM_000596, NM_000751, NM_004148, NM_000963, NM_003072, NM_001238, NM_005631	1694	87	13528	1.74403	1	0.491887	32.4685
GOTERM_BP_FAT	GO:0031099~regeneration	13	0.551783	0.148159	NM_002625, NM_004617, NM_000508, BC071181, NM_000389, NM_000820, NM_004612, NM_052968, AK094779, NM_001482, NM_000596, NM_004148, NM_001238, NM_005631	1694	69	13528	1.50458	1	0.896509	94.9945
GOTERM_BP_FAT	GO:0042246~tissue regeneration	7	0.297114	0.204398	AK094779, NM_004617, NM_000508, NM_001482, NM_000596, NM_004148, NM_052968	1694	32	13528	1.7469	1	0.932583	98.6021
Annotation Cluster 73	Enrichment Score: 1.0514655069113186
Category	Term	Count	%	PValue	Genes	List Total	Pop Hits	Pop Total	Fold Enrichment	Bonferroni	Benjamini	FDR
GOTERM_CC_FAT	GO:0005581~collagen	9	0.382003	0.0671245	NM_000089, NM_032470, NM_000088, NM_001846, Y11711, NM_000090, NM_130444, NM_004369, NM_002345	1620	35	12782	2.02889	1	0.676383	64.3044
GOTERM_MF_FAT	GO:0005201~extracellular matrix structural constituent	17	0.721562	0.0686752	NM_000089, NM_006528, NM_000088, NM_001276, Y11711, AF430017, NM_033131, AJ298317, U78551, NM_032470, NM_001849, NM_001846, NM_000090, NM_001998, NM_130444, NM_000138, NM_002345	1634	86	12983	1.57063	1	0.915859	69.326
GOTERM_CC_FAT	GO:0044420~extracellular matrix part	20	0.848896	0.152028	NM_000089, NM_000088, NM_003118, NM_001063, Y11711, NM_003376, NM_007361, AJ298317, NM_004369, NM_182798, NM_032470, NM_003255, NM_000426, NM_001846, NM_000090, NM_003619, NM_003123, NM_130444, BC058855, NM_000138, NM_002345	1620	117	12782	1.34874	1	0.811375	91.3262
Annotation Cluster 74	Enrichment Score: 1.03751455910676
Category	Term	Count	%	PValue	Genes	List Total	Pop Hits	Pop Total	Fold Enrichment	Bonferroni	Benjamini	FDR
GOTERM_MF_FAT	GO:0000155~two-component sensor activity	5	0.212224	0.0701783	NM_002238, NM_002612, NM_172375, NM_017738, NM_005881	1634	13	12983	3.05597	1	0.906179	70.138
GOTERM_MF_FAT	GO:0004673~protein histidine kinase activity	5	0.212224	0.0701783	NM_002238, NM_002612, NM_172375, NM_017738, NM_005881	1634	13	12983	3.05597	1	0.906179	70.138
GOTERM_MF_FAT	GO:0016775~phosphotransferase activity, nitrogenous group as acceptor	5	0.212224	0.156693	NM_002238, NM_002612, NM_172375, NM_017738, NM_005881	1634	17	12983	2.33692	1	0.939293	94.1031
Annotation Cluster 75	Enrichment Score: 1.0320506312638522
Category	Term	Count	%	PValue	Genes	List Total	Pop Hits	Pop Total	Fold Enrichment	Bonferroni	Benjamini	FDR
GOTERM_CC_FAT	GO:0044432~endoplasmic reticulum part	60	2.54669	0.0105602	NM_000166, NM_000482, NM_016041, NM_015161, NM_004733, NM_013336, BX647476, NM_003578, NM_002905, M60333, NM_182760, NM_002022, NM_004320, NM_017882, NM_024090, NM_021928, NM_001266, NM_145812, NM_170665, NM_002951, NM_002668, NM_006120, AF339770, NM_007107, NM_005866, NM_017733, NM_198061, D87449, NM_024022, NM_003144, NM_006928, NM_148919, NM_003713, NM_001467, NM_023944, NM_003273, NM_006459, …	1620	347	12782	1.36429	0.99857	0.279287	14.5633
GOTERM_CC_FAT	GO:0012505~endomembrane system	113	4.79626	0.0857448	NM_000166, NM_004871, NM_004579, NM_032520, NM_006876, NM_000603, NM_018849, NM_153026, NM_002405, NM_002872, NM_005013, NM_002022, NM_006539, NM_024090, NM_021928, NM_170665, NM_001728, NM_015981, NM_172171, NM_002668, NM_000511, NM_002866, NM_152635, NM_183236, NM_007357, NM_024022, NM_006927, NM_003144, NM_006928, NM_004716, NM_145867, NM_003713, NM_001467, AK128844, NM_007074, NM_003273, NM_0…	1620	782	12782	1.14013	1	0.715515	73.5273
GOTERM_CC_FAT	GO:0005789~endoplasmic reticulum membrane	39	1.65535	0.258418	NM_000166, NM_016041, NM_015161, NM_004733, NM_003713, NM_013336, NM_001467, NM_003578, NM_023944, NM_003273, NM_006459, NM_002569, NM_003801, NM_000761, NM_003133, NM_002022, NM_004320, NM_006846, NM_024090, NM_021928, AK026549, NM_170665, NM_000780, NM_002951, NM_080476, NM_002668, NM_024514, U59227, NM_018445, NM_006894, NM_001461, NM_000774, NM_007107, NM_005866, NM_017733, D87449, NM_024022,…	1620	269	12782	1.14392	1	0.882924	98.8114
GOTERM_CC_FAT	GO:0042175~nuclear envelope-endoplasmic reticulum network	40	1.69779	0.318124	NM_000166, NM_016041, NM_015161, NM_004733, NM_003713, NM_013336, NM_001467, NM_003578, NM_023944, NM_003273, NM_006459, NM_002569, NM_003801, NM_000761, NM_003133, NM_005013, NM_002022, NM_004320, NM_006846, NM_024090, NM_021928, AK026549, NM_170665, NM_000780, NM_002951, NM_080476, NM_002668, NM_024514, U59227, NM_018445, NM_006894, NM_001461, NM_000774, NM_007107, NM_005866, NM_017733, D87449,…	1620	284	12782	1.11128	1	0.912455	99.6576
Annotation Cluster 76	Enrichment Score: 1.0198487086821484
Category	Term	Count	%	PValue	Genes	List Total	Pop Hits	Pop Total	Fold Enrichment	Bonferroni	Benjamini	FDR
GOTERM_BP_FAT	GO:0006613~cotranslational protein targeting to membrane	6	0.254669	0.0113048	NM_003135, NM_007107, NM_015161, NM_003133, NM_003144, NM_006947	1694	12	13528	3.99292	1	0.403944	19.1294
GOTERM_CC_FAT	GO:0005791~rough endoplasmic reticulum	5	0.212224	0.242028	NM_007107, NM_015161, NM_174936, NM_000954, NM_003133	1620	20	12782	1.97253	1	0.878861	98.3565
GOTERM_CC_FAT	GO:0030867~rough endoplasmic reticulum membrane	3	0.127334	0.318659	NM_007107, NM_015161, NM_003133	1620	9	12782	2.63004	1	0.910695	99.6615
Annotation Cluster 77	Enrichment Score: 1.0182551968783193
Category	Term	Count	%	PValue	Genes	List Total	Pop Hits	Pop Total	Fold Enrichment	Bonferroni	Benjamini	FDR
GOTERM_MF_FAT	GO:0050661~NADP or NADPH binding	10	0.424448	0.0307795	NM_006894, NM_017584, NM_001461, NM_000625, NM_002454, NM_000603, NM_001752, NM_002022, NM_032783, NM_001236	1634	36	12983	2.20709	1	0.823107	40.5051
UP_SEQ_FEATURE	nucleotide phosphate-binding region:FAD	13	0.551783	0.0491471	NM_016229, NM_001917, NM_145812, NM_000625, NM_004032, NM_016518, NM_000603, NM_006894, NM_001461, NM_004453, NM_024417, NM_002454, NM_002022	2245	61	19113	1.81437	1	0.985606	61.6477
SP_PIR_KEYWORDS	FAD	20	0.848896	0.0702989	NM_003679, NM_001608, NM_016229, NM_001917, NM_017547, NM_145812, NM_000625, NM_004032, NM_016518, NM_000603, NM_015533, NM_006894, NM_207127, NM_001461, NM_004453, NM_201398, NM_002454, NM_024417, NM_003659, NM_002022	2250	114	19235	1.49981	1	0.394311	66.933
SP_PIR_KEYWORDS	Flavoprotein	17	0.721562	0.181334	NM_003679, NM_001608, NM_016229, NM_001917, AK055875, NM_017547, NM_145812, NM_004032, NM_016518, NM_006894, NM_207127, NM_001461, NM_004453, NM_002454, NM_024417, NM_003659, NM_002022	2250	107	19235	1.35823	1	0.630272	95.2048
GOTERM_MF_FAT	GO:0050660~FAD binding	11	0.466893	0.420279	NM_006894, NM_003679, NM_001608, NM_001461, NM_004453, NM_145812, NM_000625, NM_002454, NM_000603, NM_003659, NM_002022	1634	72	12983	1.2139	1	0.990029	99.9883
Annotation Cluster 78	Enrichment Score: 1.0140132986753323
Category	Term	Count	%	PValue	Genes	List Total	Pop Hits	Pop Total	Fold Enrichment	Bonferroni	Benjamini	FDR
GOTERM_BP_FAT	GO:0007272~ensheathment of neurons	11	0.466893	0.0313298	NM_139284, NM_000533, NM_000530, NM_000304, NM_000520, NM_004448, BX537989, NM_206853, NM_181538, NM_003907, NM_005602, NM_020956	1694	42	13528	2.09153	1	0.596123	44.8132
GOTERM_BP_FAT	GO:0008366~axon ensheathment	11	0.466893	0.0313298	NM_139284, NM_000533, NM_000530, NM_000304, NM_000520, NM_004448, BX537989, NM_206853, NM_181538, NM_003907, NM_005602, NM_020956	1694	42	13528	2.09153	1	0.596123	44.8132
GOTERM_BP_FAT	GO:0019228~regulation of action potential in neuron	12	0.509338	0.0681424	NM_139284, NM_000533, NM_000530, NM_000520, NM_004448, NM_206853, BX537989, NM_000304, NM_181538, NM_003907, NM_014407, NM_020956, NM_005602	1694	54	13528	1.77463	1	0.771791	73.2329
GOTERM_BP_FAT	GO:0001508~regulation of action potential	14	0.594228	0.0769073	NM_139284, NM_000533, NM_000530, NM_000520, NM_004448, BX537989, NM_206853, NM_002067, NM_000304, NM_181538, NM_003907, NM_014407, NM_000744, NM_005602, NM_020956	1694	68	13528	1.64414	1	0.795665	77.5635
GOTERM_BP_FAT	GO:0042552~myelination	8	0.339559	0.190702	NM_139284, NM_000533, NM_000304, NM_000520, NM_004448, BX537989, NM_206853, NM_181538, NM_003907	1694	38	13528	1.68123	1	0.927838	98.0772
GOTERM_CC_FAT	GO:0043209~myelin sheath	4	0.169779	0.257473	NM_000533, NM_000304, NM_004448, NM_181538	1620	14	12782	2.25432	1	0.884781	98.7888
GOTERM_BP_FAT	GO:0042391~regulation of membrane potential	20	0.848896	0.315878	NM_139284, NM_000533, NM_000530, NM_000520, NM_018384, NM_004448, BX537989, NM_000636, NM_206853, NM_012215, NM_000675, NM_138578, NM_002067, NM_000304, NM_000751, NM_181538, NM_003907, NM_014407, NM_000744, NM_020956, NM_005602	1694	134	13528	1.19192	1	0.968661	99.9166
Annotation Cluster 79	Enrichment Score: 1.0041265753538047
Category	Term	Count	%	PValue	Genes	List Total	Pop Hits	Pop Total	Fold Enrichment	Bonferroni	Benjamini	FDR
UP_SEQ_FEATURE	compositionally biased region:Lys-rich (highly basic)	4	0.169779	0.00589722	AF545864, NM_002954	2245	4	19113	8.51359	1	0.84045	10.6382
UP_SEQ_FEATURE	chain:Ubiquitin	4	0.169779	0.00589722	AF545864, NM_002954	2245	4	19113	8.51359	1	0.84045	10.6382
UP_SEQ_FEATURE	chain:40S ribosomal protein S27a	4	0.169779	0.00589722	AF545864, NM_002954	2245	4	19113	8.51359	1	0.84045	10.6382
UP_SEQ_FEATURE	site:Essential for function	4	0.169779	0.00589722	AF545864, NM_002954	2245	4	19113	8.51359	1	0.84045	10.6382
INTERPRO	IPR001975:Ribosomal protein L40e	4	0.169779	0.00681554	AF545864, NM_002954	2057	4	16659	8.09869	1	0.886365	11.3863
INTERPRO	IPR002906:Ribosomal protein S27a	4	0.169779	0.00681554	AF545864, NM_002954	2057	4	16659	8.09869	1	0.886365	11.3863
PIR_SUPERFAMILY	PIRSF038431:ribosomal protein S27Ae	4	0.169779	0.00992698	AF545864, NM_002954	1041	4	7396	7.10471	0.999974	0.99487	14.6782
PIR_SUPERFAMILY	PIRSF002042:polyubiquitin 3	4	0.169779	0.00992698	AF545864, NM_002954	1041	4	7396	7.10471	0.999974	0.99487	14.6782
SP_PIR_KEYWORDS	polyprotein	4	0.169779	0.0132992	AF545864, NM_002954	2250	5	19235	6.83911	0.999947	0.189138	18.3935
UP_SEQ_FEATURE	binding site:Activating enzyme	4	0.169779	0.0134547	AF545864, NM_002954	2245	5	19113	6.81087	1	0.901645	22.7094
GOTERM_BP_FAT	GO:0042062~long-term strengthening of neuromuscular junction	4	0.169779	0.0160854	AF545864, NM_002954	1694	5	13528	6.38867	1	0.454594	26.1281
SP_PIR_KEYWORDS	pseudogene	5	0.212224	0.0218896	NM_032470, AF545864, NM_002954	2250	10	19235	4.27444	1	0.244863	28.5388
UP_SEQ_FEATURE	cross-link:Glycyl lysine isopeptide (Gly-Lys) (interchain with K-? in acceptor proteins)	5	0.212224	0.0317015	AF545864, NM_016617, NM_002954	2245	11	19113	3.86981	1	0.961773	45.8068
INTERPRO	IPR019956:Ubiquitin subgroup	5	0.212224	0.0373339	NM_006398, AF545864, NM_002954	2057	11	16659	3.68122	1	0.975837	48.9594
PIR_SUPERFAMILY	PIRSF002034:ubiquitin	4	0.169779	0.0398503	AF545864, NM_002954	1041	6	7396	4.73647	1	0.999978	47.6413
GOTERM_BP_FAT	GO:0008582~regulation of synaptic growth at neuromuscular junction	4	0.169779	0.0464078	AF545864, NM_002954	1694	7	13528	4.56333	1	0.698375	58.8284
GOTERM_BP_FAT	GO:0031646~positive regulation of neurological system process	10	0.424448	0.0479285	NM_001063, NM_000426, NM_032409, AF545864, NM_000963, NM_009588, NM_000675, NM_002954	1694	39	13528	2.04765	1	0.701707	60.0374
SP_PIR_KEYWORDS	thiolester bond	9	0.382003	0.0525609	BX647214, NM_000524, NM_000533, NM_153047, NM_001050, AF545864, NM_002954	2250	36	19235	2.13722	1	0.350752	55.9439
GOTERM_BP_FAT	GO:0050806~positive regulation of synaptic transmission	9	0.382003	0.0546258	NM_000426, NM_032409, AF545864, NM_000963, NM_009588, NM_000675, NM_002954	1694	34	13528	2.1139	1	0.731252	64.9733
GOTERM_BP_FAT	GO:0051963~regulation of synaptogenesis	6	0.254669	0.0647945	AF545864, AK095375, NM_004122, NM_002954	1694	18	13528	2.66194	1	0.760939	71.3788
GOTERM_BP_FAT	GO:0044057~regulation of system process	49	2.0798	0.0654072	NM_000152, BX647214, NM_001063, BX641075, NM_022437, NM_000482, NM_201636, NM_003280, NM_181526, NM_000625, NM_000603, NM_014284, NM_021012, NM_005980, NM_000787, NM_006179, NM_001945, NM_000962, NM_000963, NM_009588, NM_021098, NM_001430, NM_004320, NM_012282, NM_015193, L07615, NM_002477, NM_170665, NM_001050, AF545864, NM_015981, NM_000055, NM_001741, NM_012215, NM_000677, NM_000675, NM_002954…	1694	309	13528	1.26636	1	0.762526	71.7269
GOTERM_BP_FAT	GO:0030433~ER-associated protein catabolic process	7	0.297114	0.070449	NM_006459, NM_016041, AF545864, NM_018445, NM_002954	1694	24	13528	2.3292	1	0.776734	74.4435
GOTERM_BP_FAT	GO:0050803~regulation of synapse structure and activity	7	0.297114	0.070449	AK127475, AF545864, AK095375, NM_004122, NM_002954	1694	24	13528	2.3292	1	0.776734	74.4435
GOTERM_BP_FAT	GO:0051971~positive regulation of transmission of nerve impulse	9	0.382003	0.0833059	NM_000426, NM_032409, AF545864, NM_000963, NM_009588, NM_000675, NM_002954	1694	37	13528	1.9425	1	0.806117	80.2966
GOTERM_BP_FAT	GO:0050807~regulation of synapse organization	6	0.254669	0.11274	AF545864, AK095375, NM_004122, NM_002954	1694	21	13528	2.28167	1	0.855392	89.2884
UP_SEQ_FEATURE	zinc finger region:C4-type	12	0.509338	0.169293	NM_016937, U60115, NM_002691, NM_001516, AF545864, NM_000389, NM_017707, NM_000938, NM_000997, NM_002954	2245	68	19113	1.5024	1	0.999711	97.0611
SP_PIR_KEYWORDS	protein degradation	5	0.212224	0.174614	NM_002787, AF545864, NM_002954	2250	19	19235	2.24971	1	0.617424	94.5713
GOTERM_BP_FAT	GO:0048742~regulation of skeletal muscle fiber development	6	0.254669	0.195832	AF545864, NM_033254, NM_003883, NM_002954	1694	25	13528	1.9166	1	0.928454	98.2926
GOTERM_BP_FAT	GO:0051153~regulation of striated muscle cell differentiation	7	0.297114	0.204398	NM_139211, AF545864, NM_033254, NM_003883, NM_002954	1694	32	13528	1.7469	1	0.932583	98.6021
GOTERM_CC_FAT	GO:0015935~small ribosomal subunit	11	0.466893	0.271463	NM_001029, NM_015969, NM_016034, NM_014050, AK027059, AF545864, NM_021107, NM_199185, NM_002954	1620	63	12782	1.37764	1	0.894194	99.0864
GOTERM_BP_FAT	GO:0048167~regulation of synaptic plasticity	11	0.466893	0.275514	NM_005980, NM_015193, NM_006179, AF545864, NM_015981, NM_000963, NM_014284, NM_000675, NM_002954	1694	64	13528	1.37256	1	0.958212	99.7567
GOTERM_BP_FAT	GO:0048641~regulation of skeletal muscle tissue development	6	0.254669	0.29383	AF545864, NM_033254, NM_003883, NM_002954	1694	29	13528	1.65224	1	0.96323	99.8492
INTERPRO	IPR000626:Ubiquitin	8	0.339559	0.33815	NM_013444, NM_006398, AF545864, NM_013282, NM_031434, NM_002954	2057	46	16659	1.40847	1	0.999627	99.9321
SMART	SM00213:UBQ	8	0.339559	0.34107	NM_013444, NM_006398, AF545864, NM_013282, NM_031434, NM_002954	1125	46	9079	1.40352	1	0.946876	99.6943
GOTERM_BP_FAT	GO:0051147~regulation of muscle cell differentiation	7	0.297114	0.361349	NM_139211, AF545864, NM_033254, NM_003883, NM_002954	1694	39	13528	1.43335	1	0.977468	99.9769
INTERPRO	IPR019954:Ubiquitin conserved site	6	0.254669	0.411771	NM_013444, AF545864, NM_013282, NM_002954	2057	34	16659	1.42918	1	0.999877	99.9916
SP_PIR_KEYWORDS	RNA binding	5	0.212224	0.417522	AF545864, NM_005016, NM_002954	2250	28	19235	1.52659	1	0.846849	99.9727
GOTERM_CC_FAT	GO:0022626~cytosolic ribosome	11	0.466893	0.585066	NM_000987, NM_001029, AK125453, NM_000967, AF545864, NM_000972, NM_007209, NM_000997, NM_002954	1620	81	12782	1.0715	1	0.973814	99.9998
GOTERM_BP_FAT	GO:0016202~regulation of striated muscle tissue development	7	0.297114	0.608062	AK131390, AF545864, NM_033254, NM_003883, NM_002954	1694	50	13528	1.11802	1	0.99742	100
GOTERM_BP_FAT	GO:0048634~regulation of muscle development	7	0.297114	0.627943	AK131390, AF545864, NM_033254, NM_003883, NM_002954	1694	51	13528	1.09609	1	0.99783	100
SP_PIR_KEYWORDS	ribosome	9	0.382003	0.631722	NM_000987, NM_001029, NM_000967, AF545864, NM_000972, NM_000997, NM_002954	2250	73	19235	1.05397	1	0.941494	100
INTERPRO	IPR019955:Ubiquitin supergroup	7	0.297114	0.633138	NM_013444, AF545864, NM_013282, NM_031434, NM_002954	2057	52	16659	1.09021	1	0.999998	100
GOTERM_BP_FAT	GO:0031644~regulation of neurological system process	19	0.806452	0.647699	NM_001063, NM_015193, AF545864, NM_015981, NM_000055, NM_014284, NM_000675, NM_002954, NM_000426, NM_000115, NM_002866, NM_005980, AF208541, NM_006179, NM_032409, NM_000963, NM_009588	1694	153	13528	0.991705	1	0.998203	100
GOTERM_BP_FAT	GO:0051969~regulation of transmission of nerve impulse	18	0.764007	0.674001	NM_001063, NM_015193, AF545864, NM_015981, NM_000055, NM_014284, NM_000675, NM_002954, NM_000426, NM_002866, NM_005980, AF208541, NM_006179, NM_032409, NM_000963, NM_009588	1694	147	13528	0.977857	1	0.998703	100
GOTERM_BP_FAT	GO:0050804~regulation of synaptic transmission	16	0.679117	0.738186	NM_015193, AF545864, NM_015981, NM_000055, NM_014284, NM_000675, NM_002954, NM_000426, NM_002866, NM_005980, NM_006179, NM_032409, NM_000963, NM_009588	1694	136	13528	0.93951	1	0.999437	100
GOTERM_CC_FAT	GO:0022627~cytosolic small ribosomal subunit	5	0.212224	0.763615	NM_001029, AF545864, NM_002954	1620	40	12782	0.986265	1	0.987521	100
GOTERM_BP_FAT	GO:0048638~regulation of developmental growth	5	0.212224	0.856187	NM_139211, AF545864, NM_002954	1694	47	13528	0.849557	1	0.999946	100
GOTERM_BP_FAT	GO:0016567~protein ubiquitination	12	0.509338	0.893262	NM_006910, NM_006154, NM_004359, NM_014671, AF545864, NM_032622, AK127304, NM_130465, NM_006044, NM_002954	1694	119	13528	0.805294	1	0.999981	100
UP_SEQ_FEATURE	domain:Ubiquitin-like	3	0.127334	0.965412	NM_013444, NM_013282, NM_031434	2245	42	19113	0.608113	1	1	100
Annotation Cluster 80	Enrichment Score: 0.9955748485403348
Category	Term	Count	%	PValue	Genes	List Total	Pop Hits	Pop Total	Fold Enrichment	Bonferroni	Benjamini	FDR
GOTERM_MF_FAT	GO:0003712~transcription cofactor activity	58	2.4618	0.0439054	NM_013432, NM_004433, AK122739, NM_005093, NM_015472, NM_017519, NM_004024, NM_014260, NM_006284, NM_016283, AF061055, NM_003075, NM_021005, NM_014517, NM_003078, NM_005384, NM_017521, NM_001430, BX537890, NM_005635, NM_007111, NM_198969, NM_003883, NM_007114, NM_015871, L29065, NM_001538, NM_002519, BC037418, NM_182710, AK124042, NM_139045, NM_012068, NM_022740, NM_005334, NM_004992, NM_005230, …	1634	363	12983	1.26953	1	0.845224	52.5627
GOTERM_MF_FAT	GO:0008134~transcription factor binding	77	3.26825	0.0701565	NM_013432, NM_003302, NM_004433, NM_000325, AK122739, NM_015472, NM_005093, NM_017519, NM_004024, NM_014260, NM_006284, NM_153026, BC039881, AF061055, NM_016283, NM_003075, NM_021005, NM_003072, NM_014517, NM_002500, NM_003078, NM_005384, NM_017521, NM_001430, BX537890, NM_005635, NM_007111, NM_004364, NM_198969, NM_000376, NM_003883, NM_024312, NM_007114, NM_005238, NM_015871, L29065, NM_001538,…	1634	513	12983	1.1926	1	0.910915	70.1264
GOTERM_MF_FAT	GO:0003713~transcription coactivator activity	34	1.44312	0.124329	NM_004433, AK122739, NM_015472, NM_017519, NM_005334, NM_014260, NM_006284, NM_016283, AF061055, NM_015927, NM_006713, NM_003075, NM_015921, NM_007265, NM_006368, NM_001238, NM_003078, NM_014234, NM_001430, NM_020189, BX537890, NM_005122, NM_007111, NM_005654, NM_199185, X59739, NM_012469, NM_002519, NM_001103, BC037418, NM_182710, NM_022716, NM_006706, NM_139045	1634	214	12983	1.26237	1	0.931711	88.9775
GOTERM_MF_FAT	GO:0016563~transcription activator activity	57	2.41935	0.271982	NM_004433, AK122739, NM_015472, NM_017519, NM_014260, NM_001300, NM_004739, NM_006284, NM_016283, AF061055, NM_003075, NM_003072, NM_002500, NM_003078, AL442094, NM_001430, NM_005596, BX537890, NM_007111, NM_021784, NM_004360, NM_003601, AB024402, NM_002519, BC037418, NM_006162, NM_003200, NM_182710, NM_139045, NM_005334, NM_015927, NM_006713, NM_015921, NM_007265, NM_006368, NM_001238, NM_004945…	1634	410	12983	1.10462	1	0.970329	99.4869
Annotation Cluster 81	Enrichment Score: 0.9941132902775304
Category	Term	Count	%	PValue	Genes	List Total	Pop Hits	Pop Total	Fold Enrichment	Bonferroni	Benjamini	FDR
GOTERM_CC_FAT	GO:0005911~cell-cell junction	35	1.48557	0.0227446	NM_203500, BC042066, NM_000166, AK128802, NM_000343, NM_138961, NM_001306, NM_012307, NM_001795, NM_014343, NM_018849, NM_002587, NM_004383, NM_001942, AB028952, NM_153368, NM_016580, AL137698, NM_003829, NM_005602, NM_020859, NM_032510, NM_021219, NM_005266, NM_004742, NM_018489, NM_004368, NM_004360, NM_015059, NM_004664, NM_000304, AB028949, AK095375, NM_000299, NM_181538, NM_014021	1620	190	12782	1.45344	0.999999	0.408893	28.9011
GOTERM_CC_FAT	GO:0016327~apicolateral plasma membrane	19	0.806452	0.089519	BC042066, NM_032510, NM_021219, NM_004742, AK128802, NM_138961, NM_001306, NM_018489, NM_001795, NM_014343, NM_004664, NM_006154, NM_000304, AB028949, NM_001942, AB028952, NM_000299, NM_003829, NM_020859, NM_005602	1620	102	12782	1.46973	1	0.723587	75.1021
GOTERM_CC_FAT	GO:0043296~apical junction complex	18	0.764007	0.11718	BC042066, NM_032510, NM_021219, NM_004742, AK128802, NM_138961, NM_001306, NM_018489, NM_001795, NM_014343, NM_004664, NM_000304, AB028949, NM_001942, NM_000299, AB028952, NM_003829, NM_020859, NM_005602	1620	99	12782	1.43457	1	0.765648	84.2415
GOTERM_CC_FAT	GO:0005923~tight junction	14	0.594228	0.127306	BC042066, NM_021219, NM_032510, NM_004742, AK128802, NM_138961, NM_018489, NM_001306, NM_001795, NM_014343, NM_004664, NM_000304, AB028952, NM_003829, NM_005602	1620	73	12782	1.51317	1	0.770988	86.7187
GOTERM_CC_FAT	GO:0070160~occluding junction	14	0.594228	0.127306	BC042066, NM_021219, NM_032510, NM_004742, AK128802, NM_138961, NM_018489, NM_001306, NM_001795, NM_014343, NM_004664, NM_000304, AB028952, NM_003829, NM_005602	1620	73	12782	1.51317	1	0.770988	86.7187
SP_PIR_KEYWORDS	Tight junction	10	0.424448	0.280529	NM_032510, NM_021219, NM_004664, NM_004742, AK128802, NM_138961, NM_001306, NM_018489, AB028952, NM_014343, NM_005602	2250	61	19235	1.40146	1	0.749597	99.3252
Annotation Cluster 82	Enrichment Score: 0.9934381861603447
Category	Term	Count	%	PValue	Genes	List Total	Pop Hits	Pop Total	Fold Enrichment	Bonferroni	Benjamini	FDR
SP_PIR_KEYWORDS	sushi	13	0.551783	0.0263524	AK075234, NM_015430, NM_001734, NM_019601, NM_052900, NM_000587, NM_000065, NM_030787, NM_006684, NM_153214, NM_002189, NM_012410, NM_001994	2250	56	19235	1.98456	1	0.251027	33.332
INTERPRO	IPR000436:Sushi/SCR/CCP	13	0.551783	0.0380451	AK075234, NM_015430, NM_001734, NM_019601, NM_052900, NM_000587, NM_000065, NM_030787, NM_006684, NM_153214, NM_002189, NM_012410, NM_001994	2057	56	16659	1.88005	1	0.97413	49.6218
SMART	SM00032:CCP	13	0.551783	0.0386229	AK075234, NM_015430, NM_001734, NM_019601, NM_052900, NM_000587, NM_000065, NM_030787, NM_006684, NM_153214, NM_002189, NM_012410, NM_001994	1125	56	9079	1.87344	1	0.816163	42.1173
UP_SEQ_FEATURE	domain:Sushi 2	10	0.424448	0.0665716	NM_052900, NM_000587, NM_000065, NM_030787, NM_006684, NM_015430, AK075234, NM_012410, NM_001734, NM_001994	2245	44	19113	1.93491	1	0.989544	73.0198
UP_SEQ_FEATURE	domain:Sushi 1	10	0.424448	0.0665716	NM_052900, NM_000587, NM_000065, NM_030787, NM_006684, NM_015430, AK075234, NM_012410, NM_001734, NM_001994	2245	44	19113	1.93491	1	0.989544	73.0198
INTERPRO	IPR016060:Complement control module	12	0.509338	0.0865136	NM_019601, NM_052900, NM_000587, NM_000065, NM_030787, NM_006684, NM_015430, AK075234, NM_153214, NM_012410, NM_001734, NM_001994	2057	57	16659	1.70499	1	0.989988	79.7992
UP_SEQ_FEATURE	domain:Sushi 9	4	0.169779	0.1032	NM_052900, NM_030787, AK075234, NM_001994	2245	10	19113	3.40543	1	0.997704	87.398
UP_SEQ_FEATURE	domain:Sushi 5	6	0.254669	0.107232	NM_052900, NM_030787, NM_006684, AK075234, NM_012410, NM_001994	2245	22	19113	2.32189	1	0.997805	88.4329
UP_SEQ_FEATURE	domain:Sushi 8	4	0.169779	0.158937	NM_052900, NM_030787, AK075234, NM_001994	2245	12	19113	2.83786	1	0.999595	96.2804
UP_SEQ_FEATURE	domain:Sushi 7	4	0.169779	0.158937	NM_052900, NM_030787, AK075234, NM_001994	2245	12	19113	2.83786	1	0.999595	96.2804
UP_SEQ_FEATURE	domain:Sushi 6	4	0.169779	0.189575	NM_052900, NM_030787, AK075234, NM_001994	2245	13	19113	2.61956	1	0.999845	98.1633
UP_SEQ_FEATURE	domain:Sushi 4	6	0.254669	0.204238	NM_052900, NM_030787, NM_006684, AK075234, NM_012410, NM_001994	2245	27	19113	1.89191	1	0.999885	98.7021
UP_SEQ_FEATURE	domain:Sushi 10	3	0.127334	0.239947	NM_052900, AK075234, NM_001994	2245	8	19113	3.19259	1	0.999959	99.4579
UP_SEQ_FEATURE	domain:Sushi 3	6	0.254669	0.320447	NM_052900, NM_030787, NM_006684, AK075234, NM_012410, NM_001994	2245	32	19113	1.5963	1	0.999995	99.9355
Annotation Cluster 83	Enrichment Score: 0.9916056006092476
Category	Term	Count	%	PValue	Genes	List Total	Pop Hits	Pop Total	Fold Enrichment	Bonferroni	Benjamini	FDR
GOTERM_BP_FAT	GO:0016441~posttranscriptional gene silencing	7	0.297114	0.0392227	NM_022720, NM_024674, NM_015908, NM_198700, NM_005900, NM_004178, NM_014494	1694	21	13528	2.66194	1	0.65366	52.6327
GOTERM_BP_FAT	GO:0035194~posttranscriptional gene silencing by RNA	7	0.297114	0.0392227	NM_022720, NM_024674, NM_015908, NM_198700, NM_005900, NM_004178, NM_014494	1694	21	13528	2.66194	1	0.65366	52.6327
GOTERM_BP_FAT	GO:0035195~gene silencing by miRNA	6	0.254669	0.0519616	NM_022720, NM_024674, NM_015908, NM_005900, NM_004178, NM_014494	1694	17	13528	2.81853	1	0.721038	63.0832
GOTERM_BP_FAT	GO:0035196~gene silencing by miRNA, production of miRNAs	5	0.212224	0.0529272	NM_022720, NM_024674, NM_015908, NM_005900, NM_004178	1694	12	13528	3.32743	1	0.725738	63.7791
GOTERM_BP_FAT	GO:0031050~dsRNA fragmentation	5	0.212224	0.0691144	NM_022720, NM_024674, NM_015908, NM_005900, NM_004178	1694	13	13528	3.07147	1	0.775051	73.7495
GOTERM_BP_FAT	GO:0016458~gene silencing	12	0.509338	0.0843783	NM_022720, AK131390, NM_024674, NM_015908, NM_031244, NM_198700, NM_020750, NM_005900, NM_004178, NM_003072, NM_016538, NM_014494	1694	56	13528	1.71125	1	0.807514	80.7227
GOTERM_BP_FAT	GO:0031047~gene silencing by RNA	8	0.339559	0.110162	NM_022720, NM_024674, NM_015908, NM_198700, NM_020750, NM_005900, NM_004178, NM_014494	1694	33	13528	1.93596	1	0.850658	88.6921
GOTERM_BP_FAT	GO:0031053~primary microRNA processing	3	0.127334	0.120944	NM_022720, NM_015908, NM_005900	1694	5	13528	4.7915	1	0.86754	90.9946
GOTERM_BP_FAT	GO:0040029~regulation of gene expression, epigenetic	13	0.551783	0.251831	NM_024674, NM_031244, NM_017519, NM_198700, NM_004178, NM_005252, NM_016538, NM_022720, AK131390, NM_015908, NM_005900, NM_003072, NM_014494	1694	77	13528	1.34826	1	0.950183	99.5564
GOTERM_BP_FAT	GO:0043331~response to dsRNA	5	0.212224	0.383245	NM_022720, NM_024674, NM_015908, NM_005900, NM_004178	1694	25	13528	1.59717	1	0.980935	99.988
SP_PIR_KEYWORDS	rna-mediated gene silencing	5	0.212224	0.389852	NM_024674, NM_015908, NM_020750, NM_004178, NM_014494	2250	27	19235	1.58313	1	0.831778	99.9447
Annotation Cluster 84	Enrichment Score: 0.9909207510240186
Category	Term	Count	%	PValue	Genes	List Total	Pop Hits	Pop Total	Fold Enrichment	Bonferroni	Benjamini	FDR
INTERPRO	IPR000980:SH2 motif	20	0.848896	0.0863967	NM_005546, NM_002005, NM_001001550, NM_181523, NM_003877, NM_005207, NM_139355, NM_005975, NM_183001, NM_002086, NM_004383, D79984, NM_153047, NM_002834, NM_005475, NM_005565, NM_012448, NM_003629, NM_002661, NM_005419	2057	111	16659	1.45922	1	0.990825	79.7535
SMART	SM00252:SH2	20	0.848896	0.0878642	NM_005546, NM_002005, NM_001001550, NM_181523, NM_003877, NM_005207, NM_139355, NM_005975, NM_183001, NM_002086, NM_004383, D79984, NM_153047, NM_002834, NM_005475, NM_005565, NM_012448, NM_003629, NM_002661, NM_005419	1125	111	9079	1.45409	1	0.84637	72.1011
SP_PIR_KEYWORDS	SH2 domain	19	0.806452	0.0940673	NM_005546, NM_002005, NM_001001550, NM_181523, NM_003877, NM_005207, NM_139355, NM_005975, NM_183001, NM_002086, NM_004383, NM_153047, NM_002834, NM_005475, NM_005565, NM_012448, NM_003629, NM_002661, NM_005419	2250	111	19235	1.46332	1	0.454424	77.6829
UP_SEQ_FEATURE	domain:SH2	16	0.679117	0.152254	NM_005546, NM_001001550, NM_002005, NM_003877, NM_005207, NM_139355, NM_005975, NM_183001, NM_002086, D79984, NM_153047, NM_004383, NM_005475, NM_012448, NM_005565, NM_005419	2245	96	19113	1.41893	1	0.999496	95.6762
Annotation Cluster 85	Enrichment Score: 0.9896480285385583
Category	Term	Count	%	PValue	Genes	List Total	Pop Hits	Pop Total	Fold Enrichment	Bonferroni	Benjamini	FDR
GOTERM_BP_FAT	GO:0048705~skeletal system morphogenesis	22	0.933786	0.0367611	NM_000088, NM_002146, NM_018488, NM_004609, NM_002467, NM_000296, NM_001611, NM_002147, NM_030661, BC071181, NM_033027, NM_002048, NM_006492, NM_005523, NM_004612, NM_173849, NM_001106, NM_019102, NM_002141, NM_002056, NM_006007, NM_001543, NM_022716	1694	112	13528	1.56865	1	0.636413	50.3142
GOTERM_BP_FAT	GO:0048562~embryonic organ morphogenesis	24	1.01868	0.0661016	AL049313, NM_002467, NM_016239, NM_005172, BC071181, NM_030756, NM_033131, NM_004612, NM_173849, NM_000966, NM_019102, NM_002141, NM_002500, NM_001543, NM_002146, NM_030661, NM_002147, NM_003673, NM_003412, NM_005221, NM_002048, NM_006492, NM_002056, NM_018013, NM_022716	1694	133	13528	1.44105	1	0.764526	72.1166
GOTERM_BP_FAT	GO:0048568~embryonic organ development	29	1.2309	0.0862984	AL049313, NM_002467, NM_016239, NM_005172, NM_003376, BC071181, NM_030756, NM_033131, NM_004612, NM_173849, NM_000966, NM_019102, NM_002141, NM_002500, NM_001543, NM_001430, NM_002146, NM_003673, NM_030661, NM_002147, NM_003412, NM_004364, NM_005221, NM_002048, NM_006492, NM_002056, NM_001198, NM_005475, BC058855, NM_018013, NM_022716	1694	172	13528	1.34645	1	0.812137	81.4638
GOTERM_BP_FAT	GO:0048704~embryonic skeletal system morphogenesis	12	0.509338	0.0933181	NM_002146, NM_030661, NM_002147, BC071181, NM_002048, NM_006492, NM_004612, NM_173849, NM_019102, NM_002141, NM_002056, NM_001543, NM_022716	1694	57	13528	1.68123	1	0.828024	83.9502
GOTERM_BP_FAT	GO:0048706~embryonic skeletal system development	15	0.636672	0.0952348	NM_000088, NM_002146, NM_030661, NM_002147, BC071181, NM_002048, NM_006492, NM_004612, NM_173849, AK094779, NM_019102, NM_002056, NM_002141, AK095266, NM_001543, NM_022716	1694	77	13528	1.55568	1	0.833164	84.5721
GOTERM_BP_FAT	GO:0048701~embryonic cranial skeleton morphogenesis	5	0.212224	0.180282	NM_002056, BC071181, NM_002048, NM_001543, NM_022716, NM_004612	1694	18	13528	2.21829	1	0.920949	97.5583
GOTERM_BP_FAT	GO:0048598~embryonic morphogenesis	42	1.78268	0.35168	NM_033044, NM_005568, AL049313, NM_002467, NM_005172, NM_016239, BC071181, NM_003713, NM_030756, NM_153715, NM_033131, NM_003370, NM_005523, NM_004612, NM_173849, NM_000966, NM_019102, NM_002141, NM_015927, NM_003443, NM_003072, NM_002500, NM_001543, NM_022039, NM_003960, NM_020859, NM_005266, NM_002146, NM_018488, NM_003673, NM_002147, NM_030661, NM_003412, NM_005221, NM_002048, NM_021784, NM_01…	1694	307	13528	1.09252	1	0.976093	99.9694
Annotation Cluster 86	Enrichment Score: 0.9887974137680093
Category	Term	Count	%	PValue	Genes	List Total	Pop Hits	Pop Total	Fold Enrichment	Bonferroni	Benjamini	FDR
GOTERM_BP_FAT	GO:0006366~transcription from RNA polymerase II promoter	38	1.6129	0.0783957	NM_016734, NM_004433, NM_001240, NM_002467, NM_005172, NM_005334, AK091476, NM_006940, NM_002695, NM_004350, NM_006284, NM_005360, NM_016283, NM_001516, NM_015927, NM_007265, NM_006532, NM_005384, NM_017521, NM_001430, NM_006022, NM_004904, NM_015846, NM_018489, NM_002383, NM_021953, NM_015982, NM_004364, NM_000938, NM_007114, NM_005238, AF055376, Y09321, NM_007192, NM_001207, NM_000307, NM_00608…	1694	234	13528	1.29684	1	0.797559	78.2296
GOTERM_BP_FAT	GO:0006351~transcription, DNA-dependent	45	1.91002	0.108622	NM_016734, NM_004433, NM_001240, NM_002467, NM_005172, NM_005334, AK091476, NM_006940, NM_002695, NM_004350, NM_016538, NM_006284, NM_005360, NM_016283, NM_001516, NM_015927, NM_007265, NM_006532, NM_005384, NM_017521, NM_001430, NM_006022, NM_001722, NM_015846, NM_004904, NM_003195, NM_018489, NM_002383, NM_021953, NM_015982, NM_004364, NM_000938, NM_007114, NM_003601, NM_005238, AF055376, Y0932…	1694	292	13528	1.23069	1	0.850874	88.3211
GOTERM_BP_FAT	GO:0032774~RNA biosynthetic process	45	1.91002	0.126881	NM_016734, NM_004433, NM_001240, NM_002467, NM_005172, NM_005334, AK091476, NM_006940, NM_002695, NM_004350, NM_016538, NM_006284, NM_005360, NM_016283, NM_001516, NM_015927, NM_007265, NM_006532, NM_005384, NM_017521, NM_001430, NM_006022, NM_001722, NM_015846, NM_004904, NM_003195, NM_018489, NM_002383, NM_021953, NM_015982, NM_004364, NM_000938, NM_007114, NM_003601, NM_005238, AF055376, Y0932…	1694	296	13528	1.21406	1	0.87424	92.065
Annotation Cluster 87	Enrichment Score: 0.9873406409342196
Category	Term	Count	%	PValue	Genes	List Total	Pop Hits	Pop Total	Fold Enrichment	Bonferroni	Benjamini	FDR
GOTERM_BP_FAT	GO:0006000~fructose metabolic process	7	0.297114	0.0138321	AB044805, NM_002625, NM_000507, NM_005110, NM_002056, NM_003104, NM_000221	1694	17	13528	3.28828	1	0.426169	22.9039
GOTERM_MF_FAT	GO:0004331~fructose-2,6-bisphosphate 2-phosphatase activity	3	0.127334	0.216685	AB044805, NM_002625, NM_000507	1634	7	12983	3.40523	1	0.95478	98.269
GOTERM_MF_FAT	GO:0019203~carbohydrate phosphatase activity	3	0.127334	0.364135	AB044805, NM_002625, NM_000507	1634	10	12983	2.38366	1	0.983919	99.9458
Annotation Cluster 88	Enrichment Score: 0.9690522559140706
Category	Term	Count	%	PValue	Genes	List Total	Pop Hits	Pop Total	Fold Enrichment	Bonferroni	Benjamini	FDR
UP_SEQ_FEATURE	domain:VWFA 2	6	0.254669	0.0410178	NM_000552, NM_001849, NM_030583, Y11711, AK098260, NM_004369	2245	17	19113	3.00479	1	0.975604	54.9079
UP_SEQ_FEATURE	domain:VWFA 1	5	0.212224	0.109197	NM_001849, NM_030583, Y11711, AK098260, NM_004369	2245	16	19113	2.6605	1	0.997774	88.9078
INTERPRO	IPR002035:von Willebrand factor, type A	14	0.594228	0.171135	NM_000552, NM_030583, NM_001001851, Y11711, AK075234, NM_000211, NM_021141, NM_002216, AK098260, NM_004369, NM_002217, NM_001849, NM_152727, NM_058172	2057	79	16659	1.43521	1	0.997806	96.3766
SMART	SM00327:VWA	14	0.594228	0.173488	NM_000552, NM_030583, NM_001001851, Y11711, AK075234, NM_000211, NM_021141, NM_002216, AK098260, NM_004369, NM_002217, NM_001849, NM_152727, NM_058172	1125	79	9079	1.43017	1	0.934851	92.8987
Annotation Cluster 89	Enrichment Score: 0.9464737507735645
Category	Term	Count	%	PValue	Genes	List Total	Pop Hits	Pop Total	Fold Enrichment	Bonferroni	Benjamini	FDR
UP_SEQ_FEATURE	domain:Leucine-zipper	20	0.848896	0.0540861	NM_005533, NM_006022, NM_012068, NM_004904, D28468, NM_002467, NM_004024, NM_004364, NM_005253, NM_021141, NM_005252, BC030694, NM_016653, AF055376, NM_130469, NM_005360, NM_003639, NM_001352, NM_003200, NM_006368, NM_005384, AL442094	2245	110	19113	1.54792	1	0.985697	65.2638
UP_SEQ_FEATURE	DNA-binding region:Basic motif	27	1.14601	0.0570217	NM_138983, NM_012068, AK122739, NM_005583, NM_005170, NM_002467, D28468, NM_005172, NM_004024, NM_005253, NM_005252, BC030694, AK002000, NM_130469, NM_005360, NM_020183, NM_001352, NM_006368, NM_002500, NM_005384, AL442094, NM_001430, NM_175747, NM_004904, NM_004609, NM_004364, NM_021170, AF055376, NM_003200	2245	161	19113	1.42774	1	0.986252	67.2576
INTERPRO	IPR000837:Fos transforming protein	4	0.169779	0.0651878	NM_130469, NM_004024, NM_005253, NM_005252	2057	8	16659	4.04934	1	0.986257	69.6245
INTERPRO	IPR004827:Basic-leucine zipper (bZIP) transcription factor	11	0.466893	0.111463	NM_012068, NM_004904, D28468, NM_004364, NM_004024, NM_005253, NM_005252, NM_130469, AF055376, NM_005360, NM_001352, NM_006368, NM_005384	2057	53	16659	1.68086	1	0.994879	87.618
SMART	SM00338:BRLZ	11	0.466893	0.112909	NM_012068, NM_004904, D28468, NM_004364, NM_004024, NM_005253, NM_005252, NM_130469, AF055376, NM_005360, NM_001352, NM_006368, NM_005384	1125	53	9079	1.67495	1	0.890067	81.044
INTERPRO	IPR011700:Basic leucine zipper	4	0.169779	0.279955	D28468, NM_001352, NM_004024, NM_004364, NM_005384	2057	15	16659	2.15965	1	0.999159	99.6989
INTERPRO	IPR011616:bZIP transcription factor, bZIP-1	6	0.254669	0.334538	NM_130469, NM_012068, NM_004904, NM_005253, NM_006368, NM_005252	2057	31	16659	1.56749	1	0.999633	99.9253
Annotation Cluster 90	Enrichment Score: 0.9434549079479426
Category	Term	Count	%	PValue	Genes	List Total	Pop Hits	Pop Total	Fold Enrichment	Bonferroni	Benjamini	FDR
GOTERM_BP_FAT	GO:0009991~response to extracellular stimulus	39	1.65535	0.0238208	NM_000088, NM_014741, NM_005566, NM_174936, NM_001671, NM_000389, NM_005252, NM_003578, NM_004497, NM_000781, NM_181509, NM_000709, NM_000785, NM_000966, NM_000314, NM_000597, NM_000478, NM_000963, NM_005424, NM_001238, NM_000410, NM_183050, NM_002625, NM_001001389, NM_000160, BX647327, NM_001050, NM_006295, NM_198969, NM_000055, NM_000636, NM_000376, NM_013402, AF208541, NM_001482, NM_004122, NM…	1694	220	13528	1.41567	1	0.529199	36.2524
GOTERM_BP_FAT	GO:0031667~response to nutrient levels	32	1.35823	0.104788	NM_000088, NM_014741, NM_174936, NM_003578, NM_004497, NM_000781, NM_181509, NM_000709, NM_000785, NM_000966, NM_000314, NM_000597, NM_000478, NM_000963, NM_005424, NM_001238, NM_000410, NM_183050, NM_002625, NM_000160, NM_001001389, NM_001050, BX647327, NM_006295, NM_000055, NM_000636, NM_000376, NM_013402, NM_001482, NM_004122, NM_014494, NM_006044	1694	197	13528	1.29719	1	0.846865	87.3464
GOTERM_BP_FAT	GO:0007584~response to nutrient	22	0.933786	0.218201	NM_000088, NM_000160, NM_001001389, NM_001050, BX647327, NM_006295, NM_000055, NM_003578, NM_000376, NM_013402, NM_000781, NM_000709, NM_000785, NM_000966, NM_000314, NM_001482, NM_000597, NM_000478, NM_000963, NM_005424, NM_001238, NM_183050	1694	140	13528	1.25492	1	0.937375	98.9918
GOTERM_BP_FAT	GO:0033273~response to vitamin	11	0.466893	0.309069	NM_000785, NM_000966, NM_000597, NM_001001389, NM_000478, NM_000963, NM_000055, NM_005424, NM_000376, NM_001238, NM_013402	1694	66	13528	1.33097	1	0.96769	99.8997
Annotation Cluster 91	Enrichment Score: 0.9431985975056484
Category	Term	Count	%	PValue	Genes	List Total	Pop Hits	Pop Total	Fold Enrichment	Bonferroni	Benjamini	FDR
INTERPRO	IPR018069:Whey acidic protein, 4-disulphide core, conserved site	5	0.212224	0.0662541	NM_020398, NM_006103, NM_021197, NM_003064, NM_002638	2057	13	16659	3.11488	1	0.985786	70.2312
UP_SEQ_FEATURE	domain:WAP	4	0.169779	0.1032	NM_020398, NM_172131, NM_021197, NM_002638	2245	10	19113	3.40543	1	0.997704	87.398
INTERPRO	IPR008197:Whey acidic protein, 4-disulphide core	5	0.212224	0.103841	NM_020398, NM_006103, NM_021197, NM_003064, NM_002638	2057	15	16659	2.69956	1	0.994288	85.6003
SMART	SM00217:WAP	5	0.212224	0.104695	NM_020398, NM_006103, NM_021197, NM_003064, NM_002638	1125	15	9079	2.69007	1	0.882338	78.4569
INTERPRO	IPR015874:4-disulphide core	3	0.127334	0.258713	NM_006103, NM_003064, NM_002638	2057	8	16659	3.03701	1	0.998817	99.4966
Annotation Cluster 92	Enrichment Score: 0.937549231697116
Category	Term	Count	%	PValue	Genes	List Total	Pop Hits	Pop Total	Fold Enrichment	Bonferroni	Benjamini	FDR
GOTERM_CC_FAT	GO:0031301~integral to organelle membrane	23	0.976231	0.0582888	NM_004716, NM_024090, NM_018641, NM_016041, NM_016068, NM_013336, NM_001467, NM_006114, NM_080476, NM_006839, NM_006876, NM_006456, NM_002617, NM_000511, NM_018445, NM_007107, NM_004453, NM_002405, NM_003801, AY358091, NM_002437, D87449, NM_006927	1620	123	12782	1.47539	1	0.653098	58.9501
GOTERM_CC_FAT	GO:0031300~intrinsic to organelle membrane	26	1.10357	0.0705656	NM_004716, NM_016041, NM_016068, NM_013336, NM_001467, NM_006876, NM_006839, NM_006114, NM_002617, NM_002405, NM_003801, NM_002022, NM_024090, NM_018641, NM_080476, NM_006456, NM_000511, NM_018445, NM_006894, NM_007107, NM_001461, NM_004453, AY358091, NM_002437, D87449, NM_006927	1620	146	12782	1.40509	1	0.676574	66.2075
GOTERM_CC_FAT	GO:0031227~intrinsic to endoplasmic reticulum membrane	12	0.509338	0.180761	NM_006894, NM_007107, NM_024090, NM_001461, NM_016041, NM_003801, NM_013336, NM_001467, NM_080476, D87449, NM_002022, NM_018445	1620	64	12782	1.4794	1	0.840558	94.797
GOTERM_CC_FAT	GO:0030176~integral to endoplasmic reticulum membrane	9	0.382003	0.239067	NM_007107, NM_024090, NM_016041, NM_003801, NM_013336, NM_001467, NM_080476, D87449, NM_018445	1620	47	12782	1.51087	1	0.884809	98.2587
Annotation Cluster 93	Enrichment Score: 0.9366604996403016
Category	Term	Count	%	PValue	Genes	List Total	Pop Hits	Pop Total	Fold Enrichment	Bonferroni	Benjamini	FDR
GOTERM_MF_FAT	GO:0051427~hormone receptor binding	17	0.721562	0.0812156	NM_003302, NM_032918, NM_003877, NM_014260, NM_000376, NM_006284, NM_000966, NM_024072, NM_012469, NM_002834, NM_015927, NM_015921, NM_012448, NM_182710, NM_001238, NM_003078, NM_014234	1634	88	12983	1.53493	1	0.916645	75.5106
GOTERM_MF_FAT	GO:0035257~nuclear hormone receptor binding	15	0.636672	0.0982519	NM_003302, NM_032918, NM_000376, NM_014260, NM_006284, NM_024072, NM_000966, NM_012469, NM_015927, NM_015921, NM_012448, NM_182710, NM_001238, NM_003078, NM_014234	1634	77	12983	1.54783	1	0.917539	82.0541
GOTERM_MF_FAT	GO:0035258~steroid hormone receptor binding	8	0.339559	0.194106	NM_032918, NM_024072, NM_012469, NM_015927, NM_012448, NM_182710, NM_001238, NM_006284	1634	38	12983	1.67274	1	0.955141	97.2249
Annotation Cluster 94	Enrichment Score: 0.936465926437472
Category	Term	Count	%	PValue	Genes	List Total	Pop Hits	Pop Total	Fold Enrichment	Bonferroni	Benjamini	FDR
INTERPRO	IPR008983:Tumour necrosis factor-like	12	0.509338	0.0185703	NM_003810, NM_014324, NM_172369, NM_015991, NM_030968, AW963062, AK055132, NM_009588, NM_003809, NM_000491, U59227	2057	45	16659	2.15965	1	0.949229	28.2035
INTERPRO	IPR006052:Tumor Necrosis Factor	5	0.212224	0.149004	NM_003810, AW963062, NM_009588, NM_003809, U59227	2057	17	16659	2.38197	1	0.996915	94.2271
SMART	SM00207:TNF	5	0.212224	0.150168	NM_003810, AW963062, NM_009588, NM_003809, U59227	1125	17	9079	2.37359	1	0.935293	89.5511
GOTERM_MF_FAT	GO:0032813~tumor necrosis factor receptor superfamily binding	7	0.297114	0.187238	NM_003810, NM_002468, NM_015322, AW963062, NM_009588, NM_003809, U59227	1634	31	12983	1.79415	1	0.950764	96.8049
GOTERM_MF_FAT	GO:0005164~tumor necrosis factor receptor binding	5	0.212224	0.267104	NM_003810, AW963062, NM_009588, NM_003809, U59227	1634	21	12983	1.89179	1	0.969663	99.4267
Annotation Cluster 95	Enrichment Score: 0.9250217061835458
Category	Term	Count	%	PValue	Genes	List Total	Pop Hits	Pop Total	Fold Enrichment	Bonferroni	Benjamini	FDR
GOTERM_BP_FAT	GO:0031668~cellular response to extracellular stimulus	17	0.721562	0.00461227	NM_014741, NM_005566, NM_174936, NM_001671, NM_198969, NM_005252, NM_000376, NM_000389, NM_004497, NM_013402, NM_181509, AF208541, NM_197962, NM_001238, NM_000410, NM_014494, NM_006044	1694	64	13528	2.12124	1	0.301241	8.27117
GOTERM_BP_FAT	GO:0031669~cellular response to nutrient levels	10	0.424448	0.0914999	NM_181509, NM_014741, NM_174936, NM_000376, NM_000410, NM_001238, NM_004497, NM_014494, NM_006044, NM_013402	1694	44	13528	1.81496	1	0.825685	83.3383
GOTERM_BP_FAT	GO:0009267~cellular response to starvation	8	0.339559	0.0966997	NM_181509, NM_014741, NM_174936, NM_000410, NM_004497, NM_014494, NM_006044, NM_013402	1694	32	13528	1.99646	1	0.834155	85.032
GOTERM_BP_FAT	GO:0042594~response to starvation	9	0.382003	0.147306	NM_181509, NM_002625, NM_014741, NM_174936, NM_000410, NM_004497, NM_014494, NM_006044, NM_013402	1694	42	13528	1.71125	1	0.895833	94.9001
GOTERM_BP_FAT	GO:0016236~macroautophagy	3	0.127334	0.538153	NM_181509, NM_014741, NM_006044	1694	14	13528	1.71125	1	0.99489	99.9999
GOTERM_BP_FAT	GO:0006914~autophagy	4	0.169779	0.870929	NM_181509, NM_031482, NM_014741, NM_006044	1694	38	13528	0.840614	1	0.999963	100
Annotation Cluster 96	Enrichment Score: 0.9180786784264895
Category	Term	Count	%	PValue	Genes	List Total	Pop Hits	Pop Total	Fold Enrichment	Bonferroni	Benjamini	FDR
GOTERM_BP_FAT	GO:0019318~hexose metabolic process	37	1.57046	0.00812259	NM_005276, NM_006741, NM_000290, NM_000152, AB023152, NM_002612, NM_000507, NM_005566, NM_005110, NM_002467, NM_144563, NM_004024, NM_003104, NM_001467, NM_033507, NM_000221, NM_024607, NM_005670, NM_004563, NM_005309, NM_006759, AL137698, NM_018706, NM_012140, NM_002625, L07615, NM_152740, NM_000511, AB044805, NM_032020, NM_080738, NM_002056, NM_000303, NM_000403, NM_000154, NM_001500, NM_003313	1694	192	13528	1.53894	1	0.369638	14.1277
GOTERM_BP_FAT	GO:0005996~monosaccharide metabolic process	41	1.74024	0.0107594	NM_005276, NM_006741, NM_000290, NM_000152, AB023152, NM_002612, NM_000507, NM_144563, NM_005110, NM_002467, NM_005566, NM_004024, NM_003104, NM_001467, NM_033507, NM_000221, NM_024607, NM_005670, NM_004563, NM_005309, NM_006759, AL137698, NM_018706, NM_017567, NM_012140, NM_002625, L07615, NM_152740, NM_012215, NM_000511, AB044805, NM_032020, NM_080738, NM_002056, NM_000303, NM_000403, D87449, N…	1694	222	13528	1.47486	1	0.405846	18.2922
GOTERM_BP_FAT	GO:0016052~carbohydrate catabolic process	21	0.891341	0.0496623	NM_005276, NM_000290, NM_000152, NM_001276, NM_017584, NM_003773, NM_002625, NM_152740, NM_005566, NM_144563, NM_003104, NM_000511, NM_033507, NM_020973, NM_004388, AB044805, NM_052890, NM_004668, NM_080738, NM_000403, NM_018706	1694	109	13528	1.53855	1	0.708529	61.3749
GOTERM_BP_FAT	GO:0044275~cellular carbohydrate catabolic process	17	0.721562	0.0606568	NM_005276, NM_000290, NM_000152, NM_017584, NM_002625, NM_152740, NM_144563, NM_005566, NM_003104, NM_000511, NM_033507, NM_020973, AB044805, NM_004668, NM_080738, NM_000403, NM_018706	1694	85	13528	1.59717	1	0.751822	68.9191
GOTERM_BP_FAT	GO:0046164~alcohol catabolic process	16	0.679117	0.0760775	NM_000290, NM_005276, NM_017584, NM_002625, NM_152740, NM_144563, NM_005566, NM_003104, NM_000511, NM_033507, AB044805, NM_000670, NM_080738, NM_000787, NM_000403, NM_018706	1694	81	13528	1.57745	1	0.793539	77.1838
GOTERM_BP_FAT	GO:0006006~glucose metabolic process	26	1.10357	0.0972682	NM_000290, NM_000152, NM_006741, NM_005276, NM_002612, NM_000507, NM_005566, NM_002467, NM_144563, NM_003104, NM_004024, NM_001467, NM_024607, NM_033507, NM_005670, NM_004563, NM_005309, NM_006759, AL137698, NM_018706, NM_012140, NM_002625, NM_152740, L07615, AB044805, NM_080738	1694	153	13528	1.35707	1	0.834739	85.2069
GOTERM_BP_FAT	GO:0019320~hexose catabolic process	11	0.466893	0.360972	NM_000290, AB044805, NM_002625, NM_152740, NM_144563, NM_005566, NM_080738, NM_000403, NM_018706, NM_000511, NM_033507	1694	69	13528	1.2731	1	0.977528	99.9767
GOTERM_BP_FAT	GO:0046365~monosaccharide catabolic process	11	0.466893	0.396179	NM_000290, AB044805, NM_002625, NM_152740, NM_144563, NM_005566, NM_080738, NM_000403, NM_018706, NM_000511, NM_033507	1694	71	13528	1.23724	1	0.98292	99.9919
GOTERM_BP_FAT	GO:0006007~glucose catabolic process	9	0.382003	0.442237	NM_000290, AB044805, NM_002625, NM_152740, NM_144563, NM_005566, NM_080738, NM_018706, NM_033507	1694	58	13528	1.23918	1	0.988446	99.9982
GOTERM_BP_FAT	GO:0006096~glycolysis	6	0.254669	0.716801	NM_000290, NM_002625, NM_005566, NM_080738, NM_018706, NM_033507	1694	47	13528	1.01947	1	0.999273	100
SP_PIR_KEYWORDS	glycolysis	4	0.169779	0.901781	NM_000290, NM_005566, NM_018706, NM_033507	2250	44	19235	0.777172	1	0.99511	100
Annotation Cluster 97	Enrichment Score: 0.9131635182737787
Category	Term	Count	%	PValue	Genes	List Total	Pop Hits	Pop Total	Fold Enrichment	Bonferroni	Benjamini	FDR
GOTERM_MF_FAT	GO:0004165~dodecenoyl-CoA delta-isomerase activity	3	0.127334	0.0434629	NM_006117, NM_001919, NM_001966	1634	3	12983	7.94553	1	0.850328	52.1968
INTERPRO	IPR001753:Crotonase, core	5	0.212224	0.103841	NM_004092, NM_018281, NM_006117, NM_001919, NM_001966	2057	15	16659	2.69956	1	0.994288	85.6003
GOTERM_MF_FAT	GO:0016860~intramolecular oxidoreductase activity	8	0.339559	0.194106	BX648475, NM_144563, NM_005866, NM_006117, NM_000961, NM_000954, NM_001919, NM_001966	1634	38	12983	1.67274	1	0.955141	97.2249
GOTERM_MF_FAT	GO:0016863~intramolecular oxidoreductase activity, transposing C=C bonds	4	0.169779	0.253991	NM_005866, NM_006117, NM_001919, NM_001966	1634	14	12983	2.27015	1	0.966563	99.2304
Annotation Cluster 98	Enrichment Score: 0.9083061921364585
Category	Term	Count	%	PValue	Genes	List Total	Pop Hits	Pop Total	Fold Enrichment	Bonferroni	Benjamini	FDR
GOTERM_BP_FAT	GO:0001893~maternal placenta development	6	0.254669	0.0311353	NM_000785, NM_001198, NM_001728, NM_004122, NM_000963, NM_000376	1694	15	13528	3.19433	1	0.596306	44.6059
GOTERM_BP_FAT	GO:0046697~decidualization	5	0.212224	0.0691144	NM_000785, NM_001728, NM_004122, NM_000963, NM_000376	1694	13	13528	3.07147	1	0.775051	73.7495
GOTERM_BP_FAT	GO:0033280~response to vitamin D	4	0.169779	0.323584	NM_000785, NM_000478, NM_000963, NM_000376	1694	16	13528	1.99646	1	0.970407	99.9325
GOTERM_BP_FAT	GO:0001890~placenta development	10	0.424448	0.334168	NM_000552, NM_001430, NM_000785, NM_001198, NM_001728, NM_004122, NM_004364, NM_000963, NM_133373, NM_000376	1694	60	13528	1.33097	1	0.972476	99.9497
Annotation Cluster 99	Enrichment Score: 0.9063351340490514
Category	Term	Count	%	PValue	Genes	List Total	Pop Hits	Pop Total	Fold Enrichment	Bonferroni	Benjamini	FDR
SP_PIR_KEYWORDS	tpr repeat	28	1.18846	0.0317223	NM_013432, NM_016068, NM_001256, NM_018259, NM_017864, NM_014153, NM_024577, NM_022492, NM_001549, BM985312, NM_015466, NM_032257, AK024941, NM_004629, AK022483, NM_015322, NM_004117, NM_016030, NM_201521, AB007921, NM_006947, NM_018192, AK128715, AF217510, NM_025132, NM_012420, NM_003315, NM_024491, AB046856	2250	160	19235	1.49606	1	0.271193	38.701
UP_SEQ_FEATURE	repeat:TPR 4	18	0.764007	0.0587434	NM_013432, NM_004629, AK022483, NM_016030, NM_001256, NM_201521, NM_018259, NM_006947, NM_018192, AK128715, AF217510, NM_017864, NM_025132, NM_024577, NM_001549, NM_012420, BM985312, NM_003315, AK024941	2245	97	19113	1.57984	1	0.98635	68.3759
INTERPRO	IPR011990:Tetratricopeptide-like helical	27	1.14601	0.0718474	NM_013432, NM_016068, NM_001256, NM_018259, NM_015187, NM_014153, NM_024577, NM_022492, NM_001549, BM985312, NM_032257, AK024941, NM_004629, AK022483, NM_004117, NM_016030, NM_201521, AB007921, AK023303, NM_006947, AK128715, AF217510, NM_025132, NM_012469, AK125929, NM_012420, NM_003315, AB046856	2057	157	16659	1.39277	1	0.987859	73.2306
UP_SEQ_FEATURE	repeat:TPR 2	25	1.06112	0.0756765	NM_013432, NM_001256, NM_018259, NM_017864, NM_014153, NM_024577, NM_022492, NM_001549, BM985312, AK024941, NM_032257, NM_015466, NM_004629, AK022483, NM_004117, NM_016030, NM_201521, AB007921, NM_006947, NM_018192, AK128715, AF217510, NM_025132, NM_012420, NM_003315, AB046856	2245	151	19113	1.40953	1	0.993323	77.608
UP_SEQ_FEATURE	repeat:TPR 1	25	1.06112	0.0756765	NM_013432, NM_001256, NM_018259, NM_017864, NM_014153, NM_024577, NM_022492, NM_001549, BM985312, AK024941, NM_032257, NM_015466, NM_004629, AK022483, NM_004117, NM_016030, NM_201521, AB007921, NM_006947, NM_018192, AK128715, AF217510, NM_025132, NM_012420, NM_003315, AB046856	2245	151	19113	1.40953	1	0.993323	77.608
UP_SEQ_FEATURE	repeat:TPR 3	23	0.976231	0.0838655	NM_013432, NM_004629, AK022483, NM_004117, NM_016030, NM_001256, NM_201521, NM_018259, AB007921, NM_006947, NM_018192, AK128715, NM_017864, AF217510, NM_014153, NM_025132, NM_024577, NM_022492, NM_001549, BM985312, NM_012420, NM_003315, AK024941, AB046856	2245	138	19113	1.41893	1	0.995026	81.0941
UP_SEQ_FEATURE	repeat:TPR 6	13	0.551783	0.0967544	NM_013432, AK022483, NM_001256, NM_201521, NM_018259, AF217510, AK128715, NM_025132, NM_024577, NM_001549, NM_012420, BM985312, NM_003315, AK024941	2245	68	19113	1.6276	1	0.997191	85.5595
UP_SEQ_FEATURE	repeat:TPR 5	14	0.594228	0.104511	NM_013432, AK022483, NM_001256, NM_201521, NM_018259, NM_006947, AF217510, AK128715, NM_025132, NM_024577, NM_001549, NM_012420, BM985312, NM_003315, AK024941	2245	76	19113	1.56829	1	0.997734	87.7439
INTERPRO	IPR019734:Tetratricopeptide repeat	20	0.848896	0.12766	NM_013432, NM_004629, AK022483, NM_004117, NM_016030, NM_001256, NM_201521, NM_018259, AB007921, NM_006947, AK128715, AF217510, NM_024577, NM_022492, NM_001549, NM_012420, BM985312, NM_003315, NM_024491, AK024941, AB046856	2057	117	16659	1.38439	1	0.995612	91.0554
INTERPRO	IPR001440:Tetratricopeptide TPR-1	17	0.721562	0.166616	NM_013432, AK022483, NM_004117, NM_016030, NM_001256, NM_201521, NM_018259, NM_006947, AF217510, NM_024577, NM_022492, NM_012469, NM_001549, NM_012420, BM985312, NM_003315, AB046856, AK024941	2057	100	16659	1.37678	1	0.997759	96.011
SMART	SM00028:TPR	19	0.806452	0.184384	NM_013432, NM_004629, AK022483, NM_016030, NM_001256, NM_201521, NM_018259, AB007921, NM_006947, AK128715, AF217510, NM_024577, NM_022492, NM_001549, NM_012420, BM985312, NM_003315, NM_024491, AK024941, AB046856	1125	116	9079	1.32185	1	0.927862	94.0935
UP_SEQ_FEATURE	repeat:TPR 8	9	0.382003	0.19595	AF217510, NM_013432, NM_024577, AK022483, NM_001256, NM_001549, NM_012420, BM985312, NM_003315, AK024941	2245	48	19113	1.5963	1	0.99986	98.4194
UP_SEQ_FEATURE	repeat:TPR 7	10	0.424448	0.252119	AF217510, NM_013432, NM_024577, AK022483, NM_001256, NM_001549, NM_012420, NM_201521, BM985312, NM_003315, AK024941	2245	59	19113	1.44298	1	0.999964	99.6012
INTERPRO	IPR013026:Tetratricopeptide region	17	0.721562	0.424402	NM_013432, AK022483, NM_004117, NM_016030, NM_001256, NM_201521, NM_018259, NM_006947, AK128715, AF217510, NM_022492, NM_001549, NM_012420, BM985312, NM_003315, NM_024491, AB046856, AK024941	2057	121	16659	1.13783	1	0.999897	99.9942
UP_SEQ_FEATURE	repeat:TPR 9	5	0.212224	0.475198	AF217510, AK022483, NM_001256, BM985312, NM_003315, AK024941	2245	30	19113	1.41893	1	1	99.9995
Annotation Cluster 100	Enrichment Score: 0.905607532023778
Category	Term	Count	%	PValue	Genes	List Total	Pop Hits	Pop Total	Fold Enrichment	Bonferroni	Benjamini	FDR
GOTERM_BP_FAT	GO:0010817~regulation of hormone levels	27	1.14601	0.0557915	NM_000348, NM_004716, NM_004753, NM_178471, NM_213593, NM_003020, NM_000781, NM_002569, NM_002899, NM_001882, NM_000670, NM_002500, NM_000410, NM_014234, NM_012079, NM_006517, NM_005989, NM_004032, NM_172171, NM_022568, NM_003573, NM_001047, NM_001106, NM_002834, NM_005045, NM_004122, NM_012448	1694	151	13528	1.42793	1	0.731119	65.7711
GOTERM_BP_FAT	GO:0042445~hormone metabolic process	19	0.806452	0.108914	NM_004753, NM_004716, NM_000348, NM_213593, NM_003020, NM_005989, NM_004032, NM_022568, NM_000781, NM_001047, NM_002569, NM_002899, NM_001882, NM_000670, NM_002834, NM_005045, NM_012448, NM_000410, NM_014234	1694	106	13528	1.43142	1	0.850563	88.3923
GOTERM_BP_FAT	GO:0034754~cellular hormone metabolic process	10	0.424448	0.315882	NM_000781, NM_022568, NM_001047, NM_000348, NM_004753, NM_002899, NM_000670, NM_005989, NM_012448, NM_014234	1694	59	13528	1.35353	1	0.968426	99.9166
Annotation Cluster 101	Enrichment Score: 0.9019450865310776
Category	Term	Count	%	PValue	Genes	List Total	Pop Hits	Pop Total	Fold Enrichment	Bonferroni	Benjamini	FDR
GOTERM_CC_FAT	GO:0031902~late endosome membrane	6	0.254669	0.00773217	NM_031430, NM_005667, NM_000617, NM_024591, NM_173653, NM_006928	1620	11	12782	4.3037	0.991682	0.222808	10.8706
GOTERM_CC_FAT	GO:0005770~late endosome	12	0.509338	0.0901692	NM_014396, NM_001063, NM_022916, NM_183236, NM_174936, NM_031430, NM_005667, NM_000617, NM_024591, NM_173653, NM_006120, NM_006928	1620	56	12782	1.69074	1	0.718462	75.3645
GOTERM_CC_FAT	GO:0044440~endosomal part	8	0.339559	0.594881	BC033651, NM_031430, NM_005667, NM_000617, NM_024591, NM_173653, NM_006120, NM_006928	1620	57	12782	1.10739	1	0.972589	99.9998
GOTERM_CC_FAT	GO:0010008~endosome membrane	8	0.339559	0.594881	BC033651, NM_031430, NM_005667, NM_000617, NM_024591, NM_173653, NM_006120, NM_006928	1620	57	12782	1.10739	1	0.972589	99.9998
Annotation Cluster 102	Enrichment Score: 0.8861154147550958
Category	Term	Count	%	PValue	Genes	List Total	Pop Hits	Pop Total	Fold Enrichment	Bonferroni	Benjamini	FDR
INTERPRO	IPR000960:Flavin-containing monooxygenase FMO	3	0.127334	0.11806	NM_006894, NM_001461, NM_002022	2057	5	16659	4.85921	1	0.99514	89.1464
INTERPRO	IPR012143:Dimethylaniline monooxygenase, N-oxide-forming	3	0.127334	0.11806	NM_006894, NM_001461, NM_002022	2057	5	16659	4.85921	1	0.99514	89.1464
GOTERM_MF_FAT	GO:0004499~flavin-containing monooxygenase activity	3	0.127334	0.122004	NM_006894, NM_001461, NM_002022	1634	5	12983	4.76732	1	0.933027	88.4811
PIR_SUPERFAMILY	PIRSF000332:FMO	3	0.127334	0.147714	NM_006894, NM_001461, NM_002022	1041	5	7396	4.26282	1	1	92.1382
PIR_SUPERFAMILY	PIRSF000332:dimethylaniline monooxygenase (N-oxide-forming)	3	0.127334	0.147714	NM_006894, NM_001461, NM_002022	1041	5	7396	4.26282	1	1	92.1382
Annotation Cluster 103	Enrichment Score: 0.8831844689941337
Category	Term	Count	%	PValue	Genes	List Total	Pop Hits	Pop Total	Fold Enrichment	Bonferroni	Benjamini	FDR
GOTERM_BP_FAT	GO:0022415~viral reproductive process	13	0.551783	0.0806366	NM_006564, NM_005334, AK091476, NM_022740, NM_021141, NM_006402, NM_014257, NM_006154, NM_002569, NM_004356, AK095375, NM_006368, NM_014517	1694	62	13528	1.67445	1	0.799589	79.1971
GOTERM_BP_FAT	GO:0019079~viral genome replication	5	0.212224	0.130463	NM_006564, NM_014257, AK091476, NM_014517, NM_006402	1694	16	13528	2.49557	1	0.878212	92.6515
GOTERM_BP_FAT	GO:0019058~viral infectious cycle	9	0.382003	0.162375	NM_006564, NM_014257, NM_002569, NM_004356, AK091476, AK095375, NM_021141, NM_014517, NM_006402	1694	43	13528	1.67145	1	0.906539	96.3445
GOTERM_BP_FAT	GO:0016032~viral reproduction	13	0.551783	0.171681	NM_006564, NM_005334, AK091476, NM_022740, NM_021141, NM_006402, NM_014257, NM_006154, NM_002569, NM_004356, AK095375, NM_006368, NM_014517	1694	71	13528	1.46219	1	0.916912	97.0328
Annotation Cluster 104	Enrichment Score: 0.86448448407324
Category	Term	Count	%	PValue	Genes	List Total	Pop Hits	Pop Total	Fold Enrichment	Bonferroni	Benjamini	FDR
GOTERM_BP_FAT	GO:0010647~positive regulation of cell communication	53	2.24958	0.0440032	NM_002305, NM_000504, NM_005544, AB032991, BC071181, NM_001752, NM_032415, NM_000785, NM_006154, NM_009588, NM_015093, NM_004302, NM_013349, NM_002048, S81734, NM_002954, NM_003810, NM_014349, NM_018697, NM_016072, NM_000799, NM_005045, NM_032409, NM_006622, NM_004122, BC058855, NM_022664, NM_002468, NM_022740, NM_033292, NM_003376, NM_004612, NM_002569, NM_004280, NM_015927, NM_002001, NM_000867…	1694	329	13528	1.28647	1	0.685238	56.8458
GOTERM_BP_FAT	GO:0010627~regulation of protein kinase cascade	39	1.65535	0.112094	NM_000504, NM_002305, NM_002468, BX641079, AB032991, NM_004103, NM_022740, NM_033292, BC071181, NM_014959, NM_012396, NM_001752, NM_004712, NM_004612, NM_003255, NM_007181, NM_032415, NM_006154, NM_000314, NM_002001, NM_000867, NM_009588, NM_005734, NM_015093, NM_005427, NM_013349, NM_004448, NM_080476, S81734, NM_016653, NM_003883, NM_004335, NM_014349, NM_003810, NM_016072, NM_000799, NM_019616…	1694	249	13528	1.25079	1	0.854768	89.142
GOTERM_BP_FAT	GO:0009967~positive regulation of signal transduction	45	1.91002	0.122145	NM_000504, NM_002305, NM_002468, NM_005544, AB032991, NM_022740, NM_003376, BC071181, NM_033292, NM_001752, NM_004612, NM_032415, NM_002569, NM_006154, NM_000785, NM_004280, NM_015927, NM_000867, NM_002001, NM_009588, NM_016204, NM_015093, NM_004302, NM_013349, NM_004448, NM_199349, S81734, NM_002048, NM_004335, NM_014349, NM_012427, NM_003810, NM_001106, NM_018697, NM_016072, NM_000799, NM_00504…	1694	295	13528	1.21818	1	0.869356	91.2215
GOTERM_BP_FAT	GO:0043122~regulation of I-kappaB kinase/NF-kappaB cascade	18	0.764007	0.178965	NM_002305, NM_002468, BX641079, AB032991, NM_033292, NM_014959, S81734, NM_004335, NM_014349, NM_003810, NM_032415, NM_016072, NM_006622, NM_000867, NM_009588, NM_015093, NM_002342, NM_022664	1694	107	13528	1.34341	1	0.919931	97.484
GOTERM_BP_FAT	GO:0043123~positive regulation of I-kappaB kinase/NF-kappaB cascade	16	0.679117	0.228079	NM_002305, NM_002468, AB032991, NM_033292, S81734, NM_004335, NM_014349, NM_003810, NM_032415, NM_016072, NM_006622, NM_000867, NM_009588, NM_015093, NM_002342, NM_022664	1694	97	13528	1.31725	1	0.940115	99.2049
GOTERM_BP_FAT	GO:0010740~positive regulation of protein kinase cascade	25	1.06112	0.264422	NM_002305, NM_000504, NM_002468, AB032991, BC071181, NM_033292, NM_022740, NM_001752, NM_004612, NM_032415, NM_006154, NM_000867, NM_009588, NM_015093, NM_013349, NM_004448, S81734, NM_004335, NM_003810, NM_014349, NM_016072, NM_000799, NM_019616, NM_006622, NM_002342, NM_022664	1694	167	13528	1.19548	1	0.954202	99.6769
Annotation Cluster 105	Enrichment Score: 0.8591505809044583
Category	Term	Count	%	PValue	Genes	List Total	Pop Hits	Pop Total	Fold Enrichment	Bonferroni	Benjamini	FDR
SP_PIR_KEYWORDS	Serine protease inhibitor	19	0.806452	0.00445586	NM_006528, NM_006215, NM_133493, NM_006846, NM_020398, NM_006103, NM_001001851, NM_004568, NM_002216, NM_004369, NM_002217, NM_000934, NM_002638, NM_021111, NM_198833, NM_021197, NM_003064, NM_003122, NM_000185	2250	80	19235	2.03036	0.962628	0.110759	6.5552
SP_PIR_KEYWORDS	serine proteinase inhibitor	7	0.297114	0.0363174	NM_006528, NM_006215, NM_004568, NM_003122, NM_000185, NM_002638, NM_000934	2250	22	19235	2.7201	1	0.288471	42.9719
UP_SEQ_FEATURE	site:Reactive bond	8	0.339559	0.272852	NM_006528, NM_006215, NM_006846, NM_198833, NM_004568, NM_003122, NM_000185, NM_004369	2245	45	19113	1.51353	1	0.999979	99.7664
PIR_SUPERFAMILY	PIRSF001630:serpin	6	0.254669	0.503585	NM_006215, NM_198833, NM_000354, NM_004568, NM_000185, NM_000934	1041	33	7396	1.29176	1	1	99.9986
INTERPRO	IPR000215:Protease inhibitor I4, serpin	6	0.254669	0.559541	NM_006215, NM_198833, NM_000354, NM_004568, NM_000185, NM_000934	2057	40	16659	1.2148	1	0.999991	99.9999
SMART	SM00093:SERPIN	6	0.254669	0.562624	NM_006215, NM_198833, NM_000354, NM_004568, NM_000185, NM_000934	1125	40	9079	1.21053	1	0.980765	99.999
Annotation Cluster 106	Enrichment Score: 0.8436272795235203
Category	Term	Count	%	PValue	Genes	List Total	Pop Hits	Pop Total	Fold Enrichment	Bonferroni	Benjamini	FDR
GOTERM_BP_FAT	GO:0030199~collagen fibril organization	9	0.382003	0.0226099	NM_000089, NM_014244, NM_000088, NM_139155, Y11711, NM_000090, BC071181, NM_001937, NM_002345, NM_004612	1694	29	13528	2.47836	1	0.513227	34.7594
SP_PIR_KEYWORDS	Ehlers-Danlos syndrome	5	0.212224	0.0312719	NM_000089, NM_014244, NM_032470, NM_000088, NM_000090	2250	11	19235	3.88586	1	0.274086	38.2667
GOTERM_CC_FAT	GO:0005583~fibrillar collagen	5	0.212224	0.0549613	NM_000089, NM_032470, NM_000088, NM_000090, NM_002345	1620	12	12782	3.28755	1	0.641506	56.7463
GOTERM_CC_FAT	GO:0005581~collagen	9	0.382003	0.0671245	NM_000089, NM_032470, NM_000088, NM_001846, Y11711, NM_000090, NM_130444, NM_004369, NM_002345	1620	35	12782	2.02889	1	0.676383	64.3044
SP_PIR_KEYWORDS	trimer	7	0.297114	0.075084	NM_000089, NM_001849, NM_000088, Y11711, NM_000090, NM_003247, NM_004369	2250	26	19235	2.30162	1	0.404013	69.4247
SP_PIR_KEYWORDS	skin	3	0.127334	0.107433	NM_000089, NM_000088, NM_000090	2250	5	19235	5.12933	1	0.482454	82.1912
GOTERM_BP_FAT	GO:0043588~skin development	7	0.297114	0.146415	NM_000089, NM_014244, NM_000088, NM_004609, NM_000090, NM_009588, U59227	1694	29	13528	1.92761	1	0.895083	94.7997
PIR_SUPERFAMILY	PIRSF002255:collagen alpha 1(I) chain	3	0.127334	0.147714	NM_000089, NM_000088, NM_000090	1041	5	7396	4.26282	1	1	92.1382
UP_SEQ_FEATURE	propeptide:N-terminal propeptide	3	0.127334	0.150036	NM_000089, NM_000088, NM_000090	2245	6	19113	4.25679	1	0.999507	95.4559
UP_SEQ_FEATURE	propeptide:C-terminal propeptide	3	0.127334	0.239947	NM_000089, NM_000088, NM_000090	2245	8	19113	3.19259	1	0.999959	99.4579
KEGG_PATHWAY	hsa04512:ECM-receptor interaction	15	0.636672	0.274892	NM_000089, NM_000552, NM_000088, NM_001001389, NM_003247, NM_004369, NM_032470, NM_014848, NM_001849, NM_000426, NM_001846, NM_005045, NM_000090, NM_002998, AK127044	709	84	5085	1.28073	1	0.603604	98.1592
UP_SEQ_FEATURE	region of interest:Triple-helical region	5	0.212224	0.281351	NM_001849, NM_000088, NM_001846, NM_000090, NM_004369	2245	23	19113	1.85078	1	0.999985	99.8132
UP_SEQ_FEATURE	domain:Fibrillar collagen NC1	3	0.127334	0.376459	NM_000089, NM_000088, NM_000090	2245	11	19113	2.32189	1	0.999999	99.9874
INTERPRO	IPR000885:Fibrillar collagen, C-terminal	3	0.127334	0.401552	NM_000089, NM_000088, NM_000090	2057	11	16659	2.20873	1	0.99987	99.9886
SMART	SM00038:COLFI	3	0.127334	0.403176	NM_000089, NM_000088, NM_000090	1125	11	9079	2.20097	1	0.962163	99.9226
GOTERM_MF_FAT	GO:0048407~platelet-derived growth factor binding	3	0.127334	0.411342	NM_000089, NM_000088, NM_000090	1634	11	12983	2.16696	1	0.989769	99.985
Annotation Cluster 107	Enrichment Score: 0.8399251077332938
Category	Term	Count	%	PValue	Genes	List Total	Pop Hits	Pop Total	Fold Enrichment	Bonferroni	Benjamini	FDR
GOTERM_BP_FAT	GO:0006491~N-glycan processing	4	0.169779	0.0920868	NM_006699, NM_032520, AY358091, NM_014275	1694	9	13528	3.54926	1	0.825092	83.5382
GOTERM_BP_FAT	GO:0006487~protein amino acid N-linked glycosylation	9	0.382003	0.178125	NM_006699, NM_004617, NM_032520, AY358091, NM_000235, NM_014275, NM_004615, NM_002951, NM_003963	1694	44	13528	1.63347	1	0.919499	97.4356
GOTERM_BP_FAT	GO:0009311~oligosaccharide metabolic process	7	0.297114	0.184205	NM_004388, NM_000152, NM_006699, NM_032520, AY358091, NM_014275, NM_007357	1694	31	13528	1.80325	1	0.922686	97.7676
Annotation Cluster 108	Enrichment Score: 0.8372966498520484
Category	Term	Count	%	PValue	Genes	List Total	Pop Hits	Pop Total	Fold Enrichment	Bonferroni	Benjamini	FDR
GOTERM_BP_FAT	GO:0009081~branched chain family amino acid metabolic process	6	0.254669	0.040747	NM_001917, NM_000709, NM_152740, NM_012448, NM_183050, NM_005881	1694	16	13528	2.99469	1	0.66562	54.0166
GOTERM_CC_FAT	GO:0045240~dihydrolipoyl dehydrogenase complex	3	0.127334	0.12349	NM_000709, NM_183050, NM_005881	1620	5	12782	4.73407	1	0.772051	85.8313
GOTERM_CC_FAT	GO:0005947~mitochondrial alpha-ketoglutarate dehydrogenase complex	3	0.127334	0.12349	NM_000709, NM_183050, NM_005881	1620	5	12782	4.73407	1	0.772051	85.8313
GOTERM_CC_FAT	GO:0030062~mitochondrial tricarboxylic acid cycle enzyme complex	3	0.127334	0.170156	NM_000709, NM_183050, NM_005881	1620	6	12782	3.94506	1	0.82512	93.704
GOTERM_CC_FAT	GO:0045239~tricarboxylic acid cycle enzyme complex	3	0.127334	0.219068	NM_000709, NM_183050, NM_005881	1620	7	12782	3.38148	1	0.876302	97.4419
GOTERM_BP_FAT	GO:0009083~branched chain family amino acid catabolic process	3	0.127334	0.408729	NM_000709, NM_183050, NM_005881	1694	11	13528	2.17795	1	0.984624	99.9945
Annotation Cluster 109	Enrichment Score: 0.8292995529897207
Category	Term	Count	%	PValue	Genes	List Total	Pop Hits	Pop Total	Fold Enrichment	Bonferroni	Benjamini	FDR
GOTERM_MF_FAT	GO:0030545~receptor regulator activity	8	0.339559	0.074279	NM_000577, NM_012275, AF061055, NM_001103, NM_015921, NM_014260, AF200348, NM_014234	1634	30	12983	2.11881	1	0.905242	72.2518
GOTERM_MF_FAT	GO:0048019~receptor antagonist activity	4	0.169779	0.151704	NM_000577, NM_012275, AF061055, AF200348	1634	11	12983	2.88928	1	0.939003	93.4961
GOTERM_MF_FAT	GO:0030547~receptor inhibitor activity	4	0.169779	0.151704	NM_000577, NM_012275, AF061055, AF200348	1634	11	12983	2.88928	1	0.939003	93.4961
GOTERM_MF_FAT	GO:0030353~fibroblast growth factor receptor antagonist activity	3	0.127334	0.168208	NM_000577, NM_012275, AF200348	1634	6	12983	3.97277	1	0.943303	95.3071
GOTERM_MF_FAT	GO:0005152~interleukin-1 receptor antagonist activity	3	0.127334	0.168208	NM_000577, NM_012275, AF200348	1634	6	12983	3.97277	1	0.943303	95.3071
GOTERM_MF_FAT	GO:0005104~fibroblast growth factor receptor binding	4	0.169779	0.2186	NM_000577, NM_012275, NM_002009, AF200348	1634	13	12983	2.44478	1	0.954994	98.338
Annotation Cluster 110	Enrichment Score: 0.8246814463981814
Category	Term	Count	%	PValue	Genes	List Total	Pop Hits	Pop Total	Fold Enrichment	Bonferroni	Benjamini	FDR
SP_PIR_KEYWORDS	calmodulin-binding	20	0.848896	0.104517	NM_004145, NM_012335, NM_172375, NM_021949, NM_016239, NM_207577, NM_000625, NM_015981, NM_172171, NM_000603, AB018270, NM_004368, NM_021116, NM_002238, NM_021614, NM_002474, NM_182936, AB032945, NM_014574, NM_006031	2250	120	19235	1.42481	1	0.475247	81.2869
UP_SEQ_FEATURE	region of interest:Calmodulin-binding	11	0.466893	0.105091	NM_002238, NM_021614, NM_172375, NM_207577, NM_000625, NM_015981, NM_172171, NM_000603, NM_182936, NM_014574, NM_006031	2245	55	19113	1.70272	1	0.997661	87.894
GOTERM_MF_FAT	GO:0005516~calmodulin binding	21	0.891341	0.305636	NM_004145, NM_012335, NM_005613, NM_172375, NM_021949, NM_016239, NM_207577, NM_000625, NM_015981, NM_172171, NM_000603, AB018270, NM_004368, NM_021116, NM_002238, NM_021614, NM_002474, NM_182936, AB032945, NM_014574, NM_006031	1634	140	12983	1.19183	1	0.974326	99.7662
Annotation Cluster 111	Enrichment Score: 0.8232815017709155
Category	Term	Count	%	PValue	Genes	List Total	Pop Hits	Pop Total	Fold Enrichment	Bonferroni	Benjamini	FDR
GOTERM_BP_FAT	GO:0002673~regulation of acute inflammatory response	6	0.254669	0.11274	NM_003999, NM_004106, NM_002001, NM_002985, NM_003123, NM_000892	1694	21	13528	2.28167	1	0.855392	89.2884
GOTERM_BP_FAT	GO:0050729~positive regulation of inflammatory response	7	0.297114	0.164849	NM_003999, NM_001442, NM_004106, NM_002001, NM_002985, NM_012448, S81734	1694	30	13528	1.86336	1	0.909472	96.5409
GOTERM_BP_FAT	GO:0002675~positive regulation of acute inflammatory response	4	0.169779	0.182386	NM_003999, NM_004106, NM_002001, NM_002985	1694	12	13528	2.66194	1	0.921698	97.6728
Annotation Cluster 112	Enrichment Score: 0.8170527953615143
Category	Term	Count	%	PValue	Genes	List Total	Pop Hits	Pop Total	Fold Enrichment	Bonferroni	Benjamini	FDR
SP_PIR_KEYWORDS	Aminoacyl-tRNA synthetase	10	0.424448	0.0329454	NM_001349, NM_006513, NM_013417, NM_152295, NM_002047, NM_006295, NM_006567, AK122956, NM_004990, NM_003680, NM_005687	2250	39	19235	2.19202	1	0.277056	39.8661
KEGG_PATHWAY	hsa00970:Aminoacyl-tRNA biosynthesis	11	0.466893	0.0503636	NM_001349, NM_006513, NM_153336, NM_013417, NM_152295, NM_002047, NM_006295, NM_006567, AK122956, NM_004990, NM_003680, NM_005687	709	41	5085	1.92421	0.999946	0.335754	47.39
GOTERM_BP_FAT	GO:0043038~amino acid activation	10	0.424448	0.113846	NM_001349, NM_006513, NM_013417, NM_152295, NM_002047, NM_006295, NM_006567, AK122956, NM_004990, NM_003680, NM_005687	1694	46	13528	1.73605	1	0.856142	89.5351
GOTERM_BP_FAT	GO:0043039~tRNA aminoacylation	10	0.424448	0.113846	NM_001349, NM_006513, NM_013417, NM_152295, NM_002047, NM_006295, NM_006567, AK122956, NM_004990, NM_003680, NM_005687	1694	46	13528	1.73605	1	0.856142	89.5351
GOTERM_BP_FAT	GO:0006418~tRNA aminoacylation for protein translation	10	0.424448	0.113846	NM_001349, NM_006513, NM_013417, NM_152295, NM_002047, NM_006295, NM_006567, AK122956, NM_004990, NM_003680, NM_005687	1694	46	13528	1.73605	1	0.856142	89.5351
GOTERM_MF_FAT	GO:0016876~ligase activity, forming aminoacyl-tRNA and related compounds	10	0.424448	0.128953	NM_001349, NM_006513, NM_013417, NM_152295, NM_002047, NM_006295, NM_006567, AK122956, NM_004990, NM_003680, NM_005687	1634	47	12983	1.69054	1	0.933966	89.9053
GOTERM_MF_FAT	GO:0004812~aminoacyl-tRNA ligase activity	10	0.424448	0.128953	NM_001349, NM_006513, NM_013417, NM_152295, NM_002047, NM_006295, NM_006567, AK122956, NM_004990, NM_003680, NM_005687	1634	47	12983	1.69054	1	0.933966	89.9053
GOTERM_MF_FAT	GO:0016875~ligase activity, forming carbon-oxygen bonds	10	0.424448	0.128953	NM_001349, NM_006513, NM_013417, NM_152295, NM_002047, NM_006295, NM_006567, AK122956, NM_004990, NM_003680, NM_005687	1634	47	12983	1.69054	1	0.933966	89.9053
INTERPRO	IPR006195:Aminoacyl-tRNA synthetase, class II, conserved region	5	0.212224	0.149004	NM_001349, NM_006513, NM_152295, NM_002047, NM_006567	2057	17	16659	2.38197	1	0.996915	94.2271
INTERPRO	IPR001412:Aminoacyl-tRNA synthetase, class I, conserved site	7	0.297114	0.236885	NM_001917, NM_013417, NM_001198, NM_006295, NM_006339, AK122956, NM_004990, NM_003680	2057	34	16659	1.66738	1	0.99857	99.1593
UP_SEQ_FEATURE	short sequence motif:"KMSKS" region	4	0.169779	0.287967	NM_013417, NM_006295, AK122956, NM_004990, NM_003680	2245	16	19113	2.1284	1	0.999987	99.8433
UP_SEQ_FEATURE	short sequence motif:"HIGH" region	4	0.169779	0.355603	NM_013417, NM_006295, AK122956, NM_004990, NM_003680	2245	18	19113	1.89191	1	0.999998	99.9765
INTERPRO	IPR014729:Rossmann-like alpha/beta/alpha sandwich fold	7	0.297114	0.371873	NM_002861, NM_013417, NM_201398, NM_006295, NM_025233, AK122956, NM_004990, NM_003680	2057	40	16659	1.41727	1	0.999773	99.9731
GOTERM_BP_FAT	GO:0006399~tRNA metabolic process	16	0.679117	0.516019	NM_001349, NM_006513, NM_013417, NM_015679, NM_152295, NM_138422, NM_007042, NM_002047, NM_006295, NM_004990, NM_005687, NM_031292, NM_138467, NM_006567, NM_017722, AK122956, NM_003680	1694	118	13528	1.08282	1	0.993996	99.9999
Annotation Cluster 113	Enrichment Score: 0.814539853885699
Category	Term	Count	%	PValue	Genes	List Total	Pop Hits	Pop Total	Fold Enrichment	Bonferroni	Benjamini	FDR
GOTERM_BP_FAT	GO:0006979~response to oxidative stress	32	1.35823	0.0119045	BX647214, NM_000088, NM_000482, NM_000242, NM_203377, NM_004103, NM_005410, NM_005252, NM_001752, NM_016538, NM_138578, NM_000781, NM_203327, NM_000962, NM_000963, AF200348, NM_000744, NM_001430, NM_000636, NM_002084, NM_000617, NM_004453, NM_001482, NM_000113, NM_002985, NM_006374, NM_005181, NM_001831, NM_197962, BC034579, NM_000136, NM_006044, BC006303	1694	164	13528	1.55821	1	0.406861	20.0406
GOTERM_BP_FAT	GO:0034599~cellular response to oxidative stress	11	0.466893	0.036404	NM_001430, NM_000482, NM_000636, NM_000617, NM_002084, NM_005252, NM_016538, AF200348, NM_001752, NM_000136, NM_006044, BC006303	1694	43	13528	2.04289	1	0.637532	49.9691
GOTERM_BP_FAT	GO:0042542~response to hydrogen peroxide	13	0.551783	0.0416601	NM_000088, BX647214, NM_000482, NM_203377, NM_004103, NM_000636, NM_002084, NM_001752, NM_138578, NM_000781, NM_197962, AF200348, NM_006044	1694	56	13528	1.85385	1	0.669331	54.8271
GOTERM_BP_FAT	GO:0034614~cellular response to reactive oxygen species	8	0.339559	0.0726807	NM_000482, NM_000636, NM_002084, NM_005252, AF200348, NM_001752, NM_000136, NM_006044, BC006303	1694	30	13528	2.12956	1	0.784261	75.5653
GOTERM_BP_FAT	GO:0000302~response to reactive oxygen species	15	0.636672	0.0801675	NM_000088, BX647214, NM_000482, NM_203377, NM_004103, NM_000636, NM_002084, NM_005252, NM_001752, NM_138578, NM_000781, NM_197962, AF200348, NM_000136, NM_006044, BC006303	1694	75	13528	1.59717	1	0.800583	78.998
GOTERM_BP_FAT	GO:0070301~cellular response to hydrogen peroxide	5	0.212224	0.180282	NM_000482, NM_002084, AF200348, NM_001752, NM_006044	1694	18	13528	2.21829	1	0.920949	97.5583
GOTERM_BP_FAT	GO:0042743~hydrogen peroxide metabolic process	6	0.254669	0.195832	NM_000482, NM_000761, NM_000636, NM_002084, AF200348, NM_001752	1694	25	13528	1.9166	1	0.928454	98.2926
GOTERM_MF_FAT	GO:0016209~antioxidant activity	9	0.382003	0.23319	NM_000482, NM_000962, NM_001513, NM_000963, NM_000636, NM_002084, AF200348, NM_001752, NM_018445	1634	47	12983	1.52148	1	0.958318	98.7847
GOTERM_BP_FAT	GO:0006800~oxygen and reactive oxygen species metabolic process	11	0.466893	0.326199	NM_000482, NM_000761, NM_000265, NM_004103, NM_000625, NM_000636, NM_002437, NM_002084, AF200348, NM_001752, NM_000136, BC006303	1694	67	13528	1.31111	1	0.971202	99.9372
SP_PIR_KEYWORDS	peroxidase	5	0.212224	0.334104	NM_000962, NM_000963, NM_002084, AF200348, NM_001752	2250	25	19235	1.70978	1	0.793018	99.7916
INTERPRO	IPR002007:Haem peroxidase, animal	3	0.127334	0.35499	NM_000962, NM_000963, AF200348	2057	10	16659	2.42961	1	0.999691	99.957
INTERPRO	IPR019791:Haem peroxidase, animal, subgroup	3	0.127334	0.35499	NM_000962, NM_000963, AF200348	2057	10	16659	2.42961	1	0.999691	99.957
GOTERM_BP_FAT	GO:0042744~hydrogen peroxide catabolic process	4	0.169779	0.359791	NM_000482, NM_002084, AF200348, NM_001752	1694	17	13528	1.87902	1	0.977348	99.9758
GOTERM_MF_FAT	GO:0004601~peroxidase activity	6	0.254669	0.376059	NM_000962, NM_001513, NM_000963, NM_002084, AF200348, NM_001752	1634	32	12983	1.48979	1	0.985382	99.9604
GOTERM_MF_FAT	GO:0016684~oxidoreductase activity, acting on peroxide as acceptor	6	0.254669	0.376059	NM_000962, NM_001513, NM_000963, NM_002084, AF200348, NM_001752	1634	32	12983	1.48979	1	0.985382	99.9604
Annotation Cluster 114	Enrichment Score: 0.806551117597812
Category	Term	Count	%	PValue	Genes	List Total	Pop Hits	Pop Total	Fold Enrichment	Bonferroni	Benjamini	FDR
INTERPRO	IPR001079:Galectin, carbohydrate recognition domain	5	0.212224	0.103841	NM_002305, NM_033101, NM_001828, NM_006498, NM_201544	2057	15	16659	2.69956	1	0.994288	85.6003
SMART	SM00276:GLECT	5	0.212224	0.104695	NM_002305, NM_033101, NM_001828, NM_006498, NM_201544	1125	15	9079	2.69007	1	0.882338	78.4569
UP_SEQ_FEATURE	region of interest:Beta-galactoside binding	3	0.127334	0.150036	NM_002305, NM_006498, NM_201544	2245	6	19113	4.25679	1	0.999507	95.4559
INTERPRO	IPR013320:Concanavalin A-like lectin/glucanase, subgroup	13	0.551783	0.23694	NM_002305, AB011538, NM_006498, AK075234, NM_000820, NM_003247, NM_182798, NM_201544, NM_000426, NM_033101, NM_001828, NM_000567, NM_002523	2057	77	16659	1.36731	1	0.998482	99.1603
UP_SEQ_FEATURE	domain:Galectin	3	0.127334	0.239947	NM_002305, NM_001828, NM_006498	2245	8	19113	3.19259	1	0.999959	99.4579
Annotation Cluster 115	Enrichment Score: 0.8061768899319101
Category	Term	Count	%	PValue	Genes	List Total	Pop Hits	Pop Total	Fold Enrichment	Bonferroni	Benjamini	FDR
GOTERM_BP_FAT	GO:0030324~lung development	18	0.764007	0.108092	NM_014244, NM_001430, NM_005596, NM_006699, NM_018488, NM_130768, NM_002009, BC071181, NM_000235, NM_003376, NM_004364, NM_000603, NM_021784, NM_004612, NM_001106, NM_002866, NM_139211, NM_019102, NM_000761, BC058855	1694	99	13528	1.45197	1	0.851655	88.1907
GOTERM_BP_FAT	GO:0060541~respiratory system development	19	0.806452	0.124231	NM_014244, NM_001430, NM_005596, NM_006699, NM_018488, NM_130768, NM_002009, BC071181, NM_000235, NM_003376, NM_004364, NM_000603, NM_021784, NM_004612, NM_001106, NM_002866, NM_139211, NM_019102, NM_000761, NM_018043, BC058855	1694	108	13528	1.40491	1	0.870229	91.603
GOTERM_BP_FAT	GO:0030323~respiratory tube development	18	0.764007	0.132307	NM_014244, NM_001430, NM_005596, NM_006699, NM_018488, NM_130768, NM_002009, BC071181, NM_000235, NM_003376, NM_004364, NM_000603, NM_021784, NM_004612, NM_001106, NM_002866, NM_139211, NM_019102, NM_000761, BC058855	1694	102	13528	1.40926	1	0.877505	92.9371
GOTERM_BP_FAT	GO:0035295~tube development	31	1.31579	0.335493	NM_014244, NM_005568, AK122739, AK022877, BC071181, NM_003376, NM_000609, NM_000603, NM_033131, NM_005523, NM_003370, NM_004612, NM_139211, NM_019102, NM_000761, NM_020859, NM_001430, NM_005596, NM_006699, NM_005266, NM_018488, NM_130768, NM_002009, NM_001001389, NM_000235, NM_004364, BX648828, NM_013372, NM_021784, NM_001106, NM_002866, BC058855, NM_001554	1694	220	13528	1.12528	1	0.972542	99.9516
Annotation Cluster 116	Enrichment Score: 0.7988876397453314
Category	Term	Count	%	PValue	Genes	List Total	Pop Hits	Pop Total	Fold Enrichment	Bonferroni	Benjamini	FDR
GOTERM_CC_FAT	GO:0031974~membrane-enclosed lumen	260	11.0357	0.0397183	NM_001928, NM_000601, NM_012460, NM_000508, AK122739, NM_172369, NM_017519, BX647476, NM_003247, NM_000603, NM_033507, NM_022720, NM_003254, NM_016283, NM_002388, NM_001516, NM_000787, NM_012458, NM_003135, NM_003748, NM_018509, NM_001722, NM_057158, NM_004364, NM_206853, NM_021174, NM_024094, NM_004092, NM_205835, NM_182710, NM_001919, NM_006469, NM_002467, NM_021141, NM_002695, NM_000389, NM_01…	1620	1856	12782	1.1053	1	0.553649	45.1663
GOTERM_CC_FAT	GO:0043233~organelle lumen	255	10.8234	0.0398046	NM_001928, NM_000601, NM_000508, AK122739, NM_172369, NM_017519, BX647476, NM_003247, NM_000603, NM_033507, NM_022720, NM_003254, NM_016283, NM_002388, NM_001516, NM_000787, NM_003135, NM_003748, NM_018509, NM_001722, NM_057158, NM_004364, NM_206853, NM_021174, NM_024094, NM_004092, NM_205835, NM_182710, NM_001919, NM_006469, NM_002467, NM_021141, NM_002695, NM_000389, NM_013410, NM_003096, NM_00…	1620	1820	12782	1.10548	1	0.543047	45.2393
GOTERM_CC_FAT	GO:0070013~intracellular organelle lumen	243	10.3141	0.109373	AK122739, NM_172369, NM_017519, BX647476, NM_000603, NM_033507, NM_022720, NM_016283, NM_002388, NM_001516, NM_003135, NM_003748, NM_018509, NM_001722, NM_057158, NM_004364, NM_206853, NM_021174, NM_024094, NM_004092, NM_205835, NM_182710, NM_001919, NM_006469, NM_002467, NM_000389, NM_002695, NM_021141, NM_013410, NM_003096, NM_000966, NM_000967, NM_003095, NM_006713, NM_000961, NM_000963, AK124…	1620	1779	12782	1.07774	1	0.760534	82.0443
GOTERM_CC_FAT	GO:0005730~nucleolus	96	4.0747	0.239788	NM_203500, NM_006667, NM_172369, NM_017519, NM_002018, NM_004024, NM_015710, NM_000603, NM_022720, NM_002388, NM_004584, AF020276, NM_003135, BC011187, D26488, NM_206853, NM_019082, NM_031206, AL832180, NM_205835, NM_182710, NM_006910, NM_000967, NM_001661, BX647422, NM_006713, AK124354, NM_014230, NM_014233, NM_019067, NM_014753, AB018280, NM_199185, X59739, NM_016391, NM_015642, NM_006993, NM_0…	1620	698	12782	1.08517	1	0.8793	98.283
GOTERM_CC_FAT	GO:0031981~nuclear lumen	186	7.89474	0.465929	NM_203500, AK122739, NM_006667, NM_172369, NM_002018, NM_017519, NM_006666, NM_001256, NM_004024, NM_015710, NM_000603, NM_023015, NM_006284, NM_033507, NM_022720, BC042989, NM_016283, NM_002388, NM_001516, NM_006532, NM_004584, NM_018081, NM_006938, AF020276, NM_003135, NM_001722, NM_014735, NM_057158, BC011187, D26488, NM_004364, NM_206853, NM_019082, NM_024094, NM_002412, NM_031206, AL832180, …	1620	1450	12782	1.01211	1	0.958085	99.9908
GOTERM_CC_FAT	GO:0005654~nucleoplasm	104	4.41426	0.833087	AK122739, NM_001256, NM_006666, NM_023015, NM_033507, NM_006284, BC042989, NM_016283, NM_002388, NM_001516, NM_006532, NM_018081, NM_006938, NM_001722, NM_057158, NM_014735, NM_004364, NM_024094, NM_002412, NM_002519, BC037418, NM_182710, NM_006469, NM_139045, NM_002467, NM_002695, NM_021141, NM_000389, NM_003096, NM_000966, NM_003095, NM_006713, NM_001280, NM_014233, NM_012177, NM_015846, NM_018…	1620	882	12782	0.930355	1	0.993699	100
Annotation Cluster 117	Enrichment Score: 0.7979597091906107
Category	Term	Count	%	PValue	Genes	List Total	Pop Hits	Pop Total	Fold Enrichment	Bonferroni	Benjamini	FDR
INTERPRO	IPR000697:EVH1	4	0.169779	0.145457	NM_018212, NM_199332, NM_004838, NM_003370	2057	11	16659	2.94498	1	0.997442	93.7867
SMART	SM00461:WH1	4	0.169779	0.146421	NM_018212, NM_199332, NM_004838, NM_003370	1125	11	9079	2.93463	1	0.938268	88.8931
UP_SEQ_FEATURE	domain:WH1	4	0.169779	0.189575	NM_018212, NM_199332, NM_004838, NM_003370	2245	13	19113	2.61956	1	0.999845	98.1633
Annotation Cluster 118	Enrichment Score: 0.7930800566707494
Category	Term	Count	%	PValue	Genes	List Total	Pop Hits	Pop Total	Fold Enrichment	Bonferroni	Benjamini	FDR
GOTERM_BP_FAT	GO:0050727~regulation of inflammatory response	16	0.679117	0.0477095	NM_001442, NM_004106, J03474, NM_003407, S81734, NM_001637, NM_000675, NM_003999, NM_002001, NM_002985, NM_004122, NM_003123, NM_012448, NM_000963, NM_000892	1694	76	13528	1.68123	1	0.702141	59.8653
GOTERM_BP_FAT	GO:0031348~negative regulation of defense response	8	0.339559	0.156017	NM_003407, J03474, NM_004122, NM_004178, NM_003123, NM_001637, NM_000675	1694	36	13528	1.77463	1	0.901075	95.79
GOTERM_BP_FAT	GO:0048585~negative regulation of response to stimulus	17	0.721562	0.180478	NM_006846, NM_005544, NM_001001550, J03474, NM_003407, AK127475, NM_198969, NM_004178, NM_013372, NM_003883, NM_001637, NM_000675, AF061055, NM_000090, NM_004122, NM_003123	1694	100	13528	1.35759	1	0.920579	97.5692
GOTERM_BP_FAT	GO:0050728~negative regulation of inflammatory response	7	0.297114	0.184205	NM_003407, J03474, NM_004122, NM_003123, NM_001637, NM_000675	1694	31	13528	1.80325	1	0.922686	97.7676
GOTERM_BP_FAT	GO:0032102~negative regulation of response to external stimulus	8	0.339559	0.437621	NM_003407, J03474, NM_004122, NM_003123, NM_013372, NM_001637, NM_000675	1694	50	13528	1.27773	1	0.988086	99.9979
Annotation Cluster 119	Enrichment Score: 0.7858403273031744
Category	Term	Count	%	PValue	Genes	List Total	Pop Hits	Pop Total	Fold Enrichment	Bonferroni	Benjamini	FDR
BIOCARTA	h_ctla4Pathway:The Co-Stimulatory Signal During T-cell Activation	7	0.297114	0.0529603	NM_005546, NM_181523, NM_019111, NM_002834, NM_000732, NM_002086, M60333, NM_006889	217	19	1437	2.43973	0.999999	0.857888	50.7045
BBID	104.Insulin_signaling	5	0.212224	0.201523	NM_005544, NM_181523, NM_002834, NM_002880, NM_002086	62	14	358	2.06221	1	0.999697	90.3912
GOTERM_MF_FAT	GO:0043560~insulin receptor substrate binding	3	0.127334	0.411342	NM_181523, NM_002834, NM_002086	1634	11	12983	2.16696	1	0.989769	99.985
Annotation Cluster 120	Enrichment Score: 0.7852065705479349
Category	Term	Count	%	PValue	Genes	List Total	Pop Hits	Pop Total	Fold Enrichment	Bonferroni	Benjamini	FDR
GOTERM_MF_FAT	GO:0016411~acylglycerol O-acyltransferase activity	6	0.254669	0.0317465	NM_012079, NM_020133, NM_020132, NM_178819, NM_032564, NM_178176	1634	15	12983	3.17821	1	0.821592	41.4835
KEGG_PATHWAY	hsa00561:Glycerolipid metabolism	12	0.509338	0.0406442	NM_012079, NM_145262, AK021800, NM_178819, NM_003713, NM_000236, NM_015533, NM_020133, NM_020132, NM_000690, NM_032564, NM_005396, NM_001182	709	45	5085	1.91255	0.999623	0.325772	40.292
GOTERM_MF_FAT	GO:0004144~diacylglycerol O-acyltransferase activity	3	0.127334	0.0797274	NM_012079, NM_032564, NM_178176	1634	4	12983	5.95915	1	0.91675	74.8433
GOTERM_MF_FAT	GO:0003846~2-acylglycerol O-acyltransferase activity	3	0.127334	0.122004	NM_012079, NM_032564, NM_178176	1634	5	12983	4.76732	1	0.933027	88.4811
GOTERM_MF_FAT	GO:0008374~O-acyltransferase activity	8	0.339559	0.212743	NM_012079, NM_020133, NM_020132, NM_178819, NM_000229, NM_003578, NM_032564, NM_178176	1634	39	12983	1.62985	1	0.955474	98.1185
GOTERM_BP_FAT	GO:0019432~triglyceride biosynthetic process	3	0.127334	0.313305	NM_012079, NM_178819, NM_032564	1694	9	13528	2.66194	1	0.968052	99.9106
GOTERM_BP_FAT	GO:0046463~acylglycerol biosynthetic process	3	0.127334	0.453998	NM_012079, NM_178819, NM_032564	1694	12	13528	1.99646	1	0.989763	99.9988
GOTERM_BP_FAT	GO:0046460~neutral lipid biosynthetic process	3	0.127334	0.453998	NM_012079, NM_178819, NM_032564	1694	12	13528	1.99646	1	0.989763	99.9988
GOTERM_BP_FAT	GO:0046504~glycerol ether biosynthetic process	3	0.127334	0.497204	NM_012079, NM_178819, NM_032564	1694	13	13528	1.84288	1	0.99277	99.9997
Annotation Cluster 121	Enrichment Score: 0.7803517043887808
Category	Term	Count	%	PValue	Genes	List Total	Pop Hits	Pop Total	Fold Enrichment	Bonferroni	Benjamini	FDR
INTERPRO	IPR019900:Sodium/solute symporter, subgroup	4	0.169779	0.145457	NM_000343, BC029048, NM_021095, NM_145913	2057	11	16659	2.94498	1	0.997442	93.7867
INTERPRO	IPR018212:Sodium/solute symporter, conserved site	4	0.169779	0.177054	NM_000343, BC029048, NM_021095, NM_145913	2057	12	16659	2.69956	1	0.997802	96.8077
INTERPRO	IPR001734:Sodium/solute symporter	4	0.169779	0.177054	NM_000343, BC029048, NM_021095, NM_145913	2057	12	16659	2.69956	1	0.997802	96.8077
Annotation Cluster 122	Enrichment Score: 0.7727405094416443
Category	Term	Count	%	PValue	Genes	List Total	Pop Hits	Pop Total	Fold Enrichment	Bonferroni	Benjamini	FDR
UP_SEQ_FEATURE	DNA-binding region:Basic motif	27	1.14601	0.0570217	NM_138983, NM_012068, AK122739, NM_005583, NM_005170, NM_002467, D28468, NM_005172, NM_004024, NM_005253, NM_005252, BC030694, AK002000, NM_130469, NM_005360, NM_020183, NM_001352, NM_006368, NM_002500, NM_005384, AL442094, NM_001430, NM_175747, NM_004904, NM_004609, NM_004364, NM_021170, AF055376, NM_003200	2245	161	19113	1.42774	1	0.986252	67.2576
UP_SEQ_FEATURE	domain:Helix-loop-helix motif	18	0.764007	0.17961	NM_001430, NM_138983, NM_175747, NM_181353, AK122739, NM_005583, NM_005170, NM_004609, NM_002467, NM_005172, NM_021170, BC030694, AK002000, NM_002166, NM_020183, NM_003200, NM_002500, AL442094	2245	114	19113	1.34425	1	0.999791	97.6828
INTERPRO	IPR011598:Helix-loop-helix DNA-binding	14	0.594228	0.232634	NM_138983, NM_181353, NM_005583, NM_005170, NM_004609, AK122739, NM_002467, NM_005172, NM_021170, BC030694, NM_020183, NM_003200, NM_002500, AL442094	2057	84	16659	1.34978	1	0.998645	99.0725
INTERPRO	IPR001092:Basic helix-loop-helix dimerisation region bHLH	18	0.764007	0.237945	NM_001430, NM_138983, NM_175747, NM_181353, AK122739, NM_005583, NM_005170, NM_004609, NM_002467, NM_005172, NM_021170, BC030694, AK002000, NM_002166, NM_020183, NM_003200, NM_002500, AL442094	2057	114	16659	1.27874	1	0.998436	99.1797
SMART	SM00353:HLH	18	0.764007	0.241422	NM_001430, NM_138983, NM_175747, NM_181353, AK122739, NM_005583, NM_005170, NM_004609, NM_002467, NM_005172, NM_021170, BC030694, AK002000, NM_002166, NM_020183, NM_003200, NM_002500, AL442094	1125	114	9079	1.27425	1	0.930976	97.8408
Annotation Cluster 123	Enrichment Score: 0.7676904841826597
Category	Term	Count	%	PValue	Genes	List Total	Pop Hits	Pop Total	Fold Enrichment	Bonferroni	Benjamini	FDR
GOTERM_BP_FAT	GO:0006766~vitamin metabolic process	17	0.721562	0.0215755	NM_004753, NM_003679, NM_003059, AK023341, NM_024006, NM_017881, NM_012205, NM_024514, NM_022568, NM_000781, NM_014298, NM_002899, NM_000785, NM_201398, NM_000670, NM_203327, NM_005746, NM_003986	1694	75	13528	1.81012	1	0.499356	33.4578
SP_PIR_KEYWORDS	pyridine nucleotide biosynthesis	5	0.212224	0.042666	NM_003679, NM_014298, AK023341, NM_017881, NM_005746, NM_012205	2250	12	19235	3.56204	1	0.311445	48.4167
GOTERM_BP_FAT	GO:0019748~secondary metabolic process	16	0.679117	0.0636546	NM_005276, NM_003679, NM_004753, AK023341, NM_152740, NM_144563, NM_000671, NM_012205, NM_000055, NM_033507, NM_022568, NM_014298, NM_002899, NM_000670, NM_000761, NM_005746, NM_006928	1694	79	13528	1.61738	1	0.759937	70.7202
GOTERM_BP_FAT	GO:0019363~pyridine nucleotide biosynthetic process	5	0.212224	0.108034	NM_003679, NM_014298, AK023341, NM_017881, NM_005746, NM_012205	1694	15	13528	2.66194	1	0.852623	88.1764
GOTERM_BP_FAT	GO:0006733~oxidoreduction coenzyme metabolic process	11	0.466893	0.108283	NM_005276, NM_003679, NM_014298, AK023341, NM_152740, NM_201398, NM_017881, NM_144563, NM_005746, NM_012205, NM_015697, NM_033507	1694	52	13528	1.68931	1	0.851058	88.2378
GOTERM_BP_FAT	GO:0006767~water-soluble vitamin metabolic process	9	0.382003	0.119356	NM_003059, NM_003679, NM_014298, AK023341, NM_201398, NM_017881, NM_203327, NM_005746, NM_012205, NM_003986	1694	40	13528	1.79681	1	0.866789	90.6858
GOTERM_BP_FAT	GO:0009110~vitamin biosynthetic process	7	0.297114	0.128981	NM_022568, NM_003679, NM_014298, AK023341, NM_000785, NM_017881, NM_005746, NM_012205	1694	28	13528	1.99646	1	0.876916	92.414
GOTERM_BP_FAT	GO:0009820~alkaloid metabolic process	9	0.382003	0.132956	NM_005276, NM_003679, NM_014298, AK023341, NM_152740, NM_144563, NM_005746, NM_012205, NM_000055, NM_033507	1694	41	13528	1.75299	1	0.877948	93.035
GOTERM_BP_FAT	GO:0006732~coenzyme metabolic process	25	1.06112	0.142998	NM_005276, NM_005838, NM_003679, NM_006859, AK024424, NM_144563, NM_178819, NM_016518, NM_012205, NM_033507, NM_015697, NM_014298, NM_005326, NM_201398, NM_006657, NM_000191, NM_006821, AK023341, NM_152740, NM_017881, NM_000636, NM_002084, NM_138316, NM_005746, NM_197962, NM_025233	1694	153	13528	1.30487	1	0.889769	94.3968
GOTERM_BP_FAT	GO:0019362~pyridine nucleotide metabolic process	9	0.382003	0.147306	NM_005276, NM_003679, NM_014298, AK023341, NM_152740, NM_017881, NM_144563, NM_005746, NM_012205, NM_033507	1694	42	13528	1.71125	1	0.895833	94.9001
GOTERM_BP_FAT	GO:0006769~nicotinamide metabolic process	8	0.339559	0.228153	NM_005276, NM_003679, NM_014298, AK023341, NM_152740, NM_144563, NM_005746, NM_012205, NM_033507	1694	40	13528	1.59717	1	0.9393	99.2063
GOTERM_BP_FAT	GO:0046496~nicotinamide nucleotide metabolic process	8	0.339559	0.228153	NM_005276, NM_003679, NM_014298, AK023341, NM_152740, NM_144563, NM_005746, NM_012205, NM_033507	1694	40	13528	1.59717	1	0.9393	99.2063
GOTERM_BP_FAT	GO:0009108~coenzyme biosynthetic process	12	0.509338	0.2405	NM_006859, NM_003679, AK023341, AK024424, NM_017881, NM_012205, NM_015697, NM_014298, NM_005326, NM_201398, NM_138316, NM_005746, NM_025233	1694	69	13528	1.38884	1	0.94625	99.4127
GOTERM_BP_FAT	GO:0051186~cofactor metabolic process	29	1.2309	0.245291	NM_005276, NM_005838, NM_003679, NM_006859, AK024424, NM_024006, NM_178819, NM_144563, NM_016518, NM_012205, NM_033507, NM_015697, NM_014298, NM_005326, NM_201398, NM_000670, NM_000761, NM_006657, NM_000191, NM_006821, AK023341, NM_152740, NM_000140, NM_017881, NM_000636, NM_002084, NM_138316, NM_005746, NM_197962, NM_025233	1694	195	13528	1.18764	1	0.948597	99.4782
GOTERM_BP_FAT	GO:0043603~cellular amide metabolic process	10	0.424448	0.262529	NM_005276, NM_003679, NM_014298, AK023341, NM_152740, NM_144563, NM_005746, NM_004364, NM_012205, NM_012448, NM_033507	1694	56	13528	1.42604	1	0.954376	99.661
GOTERM_BP_FAT	GO:0042364~water-soluble vitamin biosynthetic process	5	0.212224	0.32327	NM_003679, NM_014298, AK023341, NM_017881, NM_005746, NM_012205	1694	23	13528	1.73605	1	0.970507	99.9319
GOTERM_BP_FAT	GO:0019674~NAD metabolic process	5	0.212224	0.383245	NM_005276, NM_003679, NM_014298, AK023341, NM_005746, NM_012205	1694	25	13528	1.59717	1	0.980935	99.988
KEGG_PATHWAY	hsa00760:Nicotinate and nicotinamide metabolism	5	0.212224	0.434414	NM_014298, AK023341, NM_005021, NM_017881, NM_020201, NM_005746	709	24	5085	1.49418	1	0.716081	99.9161
GOTERM_BP_FAT	GO:0051188~cofactor biosynthetic process	13	0.551783	0.563387	NM_003679, NM_006859, AK023341, AK024424, NM_017881, NM_000140, NM_012205, NM_015697, NM_014298, NM_005326, NM_201398, NM_005746, NM_138316, NM_025233	1694	97	13528	1.07027	1	0.995944	100
GOTERM_BP_FAT	GO:0006739~NADP metabolic process	3	0.127334	0.612899	NM_152740, NM_144563, NM_033507	1694	16	13528	1.49734	1	0.99755	100
Annotation Cluster 124	Enrichment Score: 0.7665091431295343
Category	Term	Count	%	PValue	Genes	List Total	Pop Hits	Pop Total	Fold Enrichment	Bonferroni	Benjamini	FDR
UP_SEQ_FEATURE	DNA-binding region:ETS	8	0.339559	0.0325572	NM_005238, NM_005239, NM_004433, NM_003121, NM_003120, NM_001973, NM_017521, NM_005230	2245	27	19113	2.52254	1	0.962624	46.7103
INTERPRO	IPR000418:Ets	8	0.339559	0.0584314	NM_005238, NM_005239, NM_004433, NM_003121, NM_003120, NM_001973, NM_017521, NM_005230	2057	29	16659	2.23412	1	0.985803	65.501
SMART	SM00413:ETS	8	0.339559	0.0591182	NM_005238, NM_005239, NM_004433, NM_003121, NM_003120, NM_001973, NM_017521, NM_005230	1125	29	9079	2.22627	1	0.83701	57.0818
UP_SEQ_FEATURE	domain:PNT	3	0.127334	0.376459	NM_005238, NM_005239, NM_004433	2245	11	19113	2.32189	1	0.999999	99.9874
INTERPRO	IPR003118:Sterile alpha motif/pointed	3	0.127334	0.401552	NM_005238, NM_005239, NM_004433	2057	11	16659	2.20873	1	0.99987	99.9886
SMART	SM00251:SAM_PNT	3	0.127334	0.403176	NM_005238, NM_005239, NM_004433	1125	11	9079	2.20097	1	0.962163	99.9226
INTERPRO	IPR011991:Winged helix repressor DNA-binding	23	0.976231	0.628735	NM_016734, NM_004433, NM_021953, NM_007111, NM_013347, NM_004497, U59628, NM_021784, NM_005230, NM_002664, NM_016287, NM_005238, NM_005239, NM_002412, AK094779, NM_032239, NM_001538, NM_003121, NM_003120, NM_006084, NM_182710, NM_001973, NM_017521	2057	187	16659	0.996095	1	0.999998	100
Annotation Cluster 125	Enrichment Score: 0.766481807386176
Category	Term	Count	%	PValue	Genes	List Total	Pop Hits	Pop Total	Fold Enrichment	Bonferroni	Benjamini	FDR
GOTERM_BP_FAT	GO:0019439~aromatic compound catabolic process	6	0.254669	0.0952355	NM_003679, NM_000187, NM_001513, NM_000120, NM_000137, NM_000446	1694	20	13528	2.39575	1	0.83189	84.5723
SP_PIR_KEYWORDS	tyrosine catabolism	3	0.127334	0.107433	NM_000187, NM_001513, NM_000137	2250	5	19235	5.12933	1	0.482454	82.1912
GOTERM_BP_FAT	GO:0006572~tyrosine catabolic process	3	0.127334	0.120944	NM_000187, NM_001513, NM_000137	1694	5	13528	4.7915	1	0.86754	90.9946
SP_PIR_KEYWORDS	phenylalanine catabolism	3	0.127334	0.149001	NM_000187, NM_001513, NM_000137	2250	6	19235	4.27444	1	0.57705	91.3663
GOTERM_BP_FAT	GO:0006559~L-phenylalanine catabolic process	3	0.127334	0.166818	NM_000187, NM_001513, NM_000137	1694	6	13528	3.99292	1	0.911596	96.6901
GOTERM_BP_FAT	GO:0006558~L-phenylalanine metabolic process	3	0.127334	0.166818	NM_000187, NM_001513, NM_000137	1694	6	13528	3.99292	1	0.911596	96.6901
GOTERM_BP_FAT	GO:0009074~aromatic amino acid family catabolic process	4	0.169779	0.182386	NM_003679, NM_000187, NM_001513, NM_000137	1694	12	13528	2.66194	1	0.921698	97.6728
GOTERM_BP_FAT	GO:0006570~tyrosine metabolic process	3	0.127334	0.313305	NM_000187, NM_001513, NM_000137	1694	9	13528	2.66194	1	0.968052	99.9106
GOTERM_BP_FAT	GO:0009072~aromatic amino acid family metabolic process	4	0.169779	0.431031	NM_003679, NM_000187, NM_001513, NM_000137	1694	19	13528	1.68123	1	0.987483	99.9973
Annotation Cluster 126	Enrichment Score: 0.7633574501384875
Category	Term	Count	%	PValue	Genes	List Total	Pop Hits	Pop Total	Fold Enrichment	Bonferroni	Benjamini	FDR
GOTERM_BP_FAT	GO:0000288~nuclear-transcribed mRNA catabolic process, deadenylation-dependent decay	4	0.169779	0.0160854	NM_003407, NM_000249, NM_014026, NM_004926	1694	5	13528	6.38867	1	0.454594	26.1281
GOTERM_BP_FAT	GO:0000956~nuclear-transcribed mRNA catabolic process	8	0.339559	0.13986	NM_032345, NM_003407, NM_000249, BC071577, NM_014026, NM_023010, NM_018403, NM_004926, AK025344	1694	35	13528	1.82533	1	0.888969	94.001
GOTERM_BP_FAT	GO:0006401~RNA catabolic process	12	0.509338	0.183952	NM_032345, NM_005615, NM_024674, NM_000249, NM_003407, NM_014026, NM_003730, NM_002935, BC071577, NM_018403, NM_023010, NM_004926, AK025344	1694	65	13528	1.47431	1	0.922979	97.7546
GOTERM_BP_FAT	GO:0006402~mRNA catabolic process	8	0.339559	0.288348	NM_032345, NM_003407, NM_000249, BC071577, NM_014026, NM_023010, NM_018403, NM_004926, AK025344	1694	43	13528	1.48574	1	0.962153	99.8258
SP_PIR_KEYWORDS	nonsense-mediated mrna decay	5	0.212224	0.417522	NM_032345, BC071577, NM_014026, NM_023010, NM_018403, AK025344	2250	28	19235	1.52659	1	0.846849	99.9727
GOTERM_BP_FAT	GO:0000184~nuclear-transcribed mRNA catabolic process, nonsense-mediated decay	5	0.212224	0.527752	NM_032345, BC071577, NM_014026, NM_023010, NM_018403, AK025344	1694	30	13528	1.33097	1	0.99444	99.9999
Annotation Cluster 127	Enrichment Score: 0.7630859096136782
Category	Term	Count	%	PValue	Genes	List Total	Pop Hits	Pop Total	Fold Enrichment	Bonferroni	Benjamini	FDR
GOTERM_BP_FAT	GO:0048878~chemical homeostasis	89	3.77759	0.00107147	NM_000901, NM_001063, NM_022437, NM_000482, NM_000506, NM_005544, NM_001442, NM_182728, NM_000229, NM_174936, NM_004103, NM_000704, NM_000609, BX537989, NM_003578, NM_005689, NM_033507, NM_000785, NM_002067, NM_000787, NM_020390, NM_000316, NM_002500, NM_000410, BC062668, NM_000744, NM_005602, NM_001430, NM_004320, NM_032964, NM_139284, NM_017882, J03474, NM_004054, NM_170665, NM_002009, NM_00528…	1694	512	13528	1.38816	0.988764	0.177297	1.98215
GOTERM_BP_FAT	GO:0042592~homeostatic process	119	5.05093	0.00452852	NM_000901, NM_001063, NM_022437, NM_000482, NM_000506, NM_005544, NM_203377, NM_182728, NM_174936, NM_000704, NM_000609, NM_005689, NM_033507, NM_003254, NM_000785, NM_003639, NM_000787, NM_002872, NM_000316, NM_002500, NM_000410, BC062668, NM_005602, NM_017882, NM_170665, NM_198514, NM_002009, NM_005288, NM_031286, NM_206853, NM_000376, NM_000617, S81734, NM_004010, NM_000078, NM_020360, NM_0007…	1694	751	13528	1.2654	1	0.306123	8.12693
GOTERM_BP_FAT	GO:0050801~ion homeostasis	61	2.58913	0.104903	NM_000901, NM_001063, NM_000506, NM_182728, NM_004103, NM_000704, NM_000609, BX537989, NM_005689, NM_000785, NM_002067, NM_000316, NM_000410, BC062668, NM_000744, NM_005602, NM_004320, NM_139284, NM_017882, NM_032964, J03474, NM_004054, NM_005288, NM_170665, NM_206853, NM_012215, NM_000617, S81734, NM_000376, NM_005138, NM_000304, NM_000751, NM_181538, NM_014407, NM_173653, NM_024022, NM_004752, …	1694	409	13528	1.19104	1	0.846036	87.3767
GOTERM_BP_FAT	GO:0055082~cellular chemical homeostasis	57	2.41935	0.109428	NM_000901, NM_001063, NM_000506, NM_004103, BX537989, NM_000609, NM_005689, NM_033507, NM_002067, NM_000316, NM_000410, BC062668, NM_000744, NM_005602, NM_004320, NM_139284, NM_017882, NM_032964, J03474, NM_004054, NM_005288, NM_170665, NM_206853, S81734, NM_012215, NM_000376, NM_005138, NM_000304, NM_000751, NM_181538, NM_014407, NM_024022, NM_004752, NM_002467, NM_003227, NM_000520, NM_182647, …	1694	380	13528	1.19787	1	0.849749	88.5166
GOTERM_BP_FAT	GO:0006873~cellular ion homeostasis	55	2.33447	0.142892	NM_000901, NM_001063, NM_000506, NM_004103, BX537989, NM_000609, NM_005689, NM_002067, NM_000316, NM_000410, BC062668, NM_000744, NM_005602, NM_004320, NM_139284, NM_017882, NM_032964, J03474, NM_004054, NM_005288, NM_170665, NM_206853, S81734, NM_012215, NM_000376, NM_005138, NM_000304, NM_000751, NM_181538, NM_014407, NM_024022, NM_004752, NM_002467, NM_003227, NM_000520, NM_182647, NM_138578, …	1694	374	13528	1.17439	1	0.890405	94.3839
GOTERM_BP_FAT	GO:0019725~cellular homeostasis	67	2.8438	0.154729	NM_000901, NM_001063, NM_000506, NM_004103, NM_021960, NM_000609, BX537989, NM_012205, NM_005689, NM_033507, NM_002067, NM_000316, NM_000410, BC062668, NM_000744, NM_005602, NM_004320, NM_139284, NM_017882, NM_032964, J03474, NM_004054, NM_145812, NM_198514, NM_005288, NM_170665, NM_031286, NM_206853, NM_012215, S81734, NM_000376, NM_004010, NM_005138, NM_000304, NM_000751, NM_181538, NM_014407, …	1694	466	13528	1.14818	1	0.902007	95.6684
GOTERM_BP_FAT	GO:0055080~cation homeostasis	42	1.78268	0.195832	NM_000901, NM_004752, NM_001063, NM_000506, NM_002467, NM_182728, NM_004103, NM_003227, NM_000704, NM_182647, NM_000609, NM_005689, NM_000785, AF452639, NM_000316, NM_000410, NM_002661, BC062668, NM_004320, NM_017882, NM_032964, J03474, L07615, NM_004054, NM_170665, NM_005288, BX647327, BC051190, NM_001741, NM_000636, S81734, NM_000376, NM_000617, NM_000115, NM_000587, AF208541, NM_005138, NM_002…	1694	286	13528	1.17274	1	0.928998	98.2925
GOTERM_BP_FAT	GO:0030003~cellular cation homeostasis	35	1.48557	0.363832	NM_000901, NM_004752, NM_001063, NM_000506, NM_002467, NM_003227, NM_004103, NM_182647, NM_000609, NM_005689, AF452639, NM_000316, NM_002661, NM_000410, BC062668, NM_004320, NM_017882, NM_032964, J03474, L07615, NM_004054, NM_170665, NM_005288, BX647327, NM_001741, S81734, NM_000376, NM_000115, NM_000587, AF208541, NM_005138, NM_002985, NM_021902, NM_024022	1694	254	13528	1.10041	1	0.97769	99.9785
GOTERM_BP_FAT	GO:0055066~di-, tri-valent inorganic cation homeostasis	33	1.40068	0.36887	NM_004752, NM_001063, NM_000506, NM_002467, NM_003227, NM_004103, NM_182647, NM_000609, NM_005689, NM_000785, NM_000316, NM_002661, NM_000410, BC062668, NM_004320, NM_032964, J03474, L07615, NM_004054, NM_170665, NM_005288, BX647327, NM_001741, NM_000636, S81734, NM_000376, NM_000617, NM_000115, AF208541, NM_005138, NM_002985, NM_021902	1694	239	13528	1.10265	1	0.978643	99.9815
GOTERM_BP_FAT	GO:0055065~metal ion homeostasis	28	1.18846	0.418962	NM_004752, NM_000901, NM_000506, NM_182728, NM_004103, NM_000609, NM_182647, NM_000785, NM_000316, NM_002661, BC062668, NM_004320, NM_032964, J03474, L07615, NM_170665, NM_005288, NM_004054, NM_001741, NM_000376, S81734, NM_000115, NM_000587, AF208541, NM_002985, NM_021902, NM_024022	1694	205	13528	1.09075	1	0.985723	99.9961
GOTERM_BP_FAT	GO:0030005~cellular di-, tri-valent inorganic cation homeostasis	30	1.27334	0.482845	NM_004752, NM_001063, NM_000506, NM_002467, NM_003227, NM_004103, NM_182647, NM_000609, NM_005689, NM_000316, NM_002661, NM_000410, BC062668, NM_004320, NM_032964, J03474, L07615, NM_004054, NM_170665, NM_005288, BX647327, NM_001741, NM_000376, S81734, NM_000115, AF208541, NM_005138, NM_002985, NM_021902	1694	227	13528	1.0554	1	0.991784	99.9996
GOTERM_BP_FAT	GO:0006875~cellular metal ion homeostasis	26	1.10357	0.491929	NM_004752, NM_000901, NM_000506, NM_004103, NM_000609, NM_182647, NM_000316, NM_002661, BC062668, NM_004320, NM_032964, J03474, L07615, NM_170665, NM_005288, NM_004054, NM_001741, NM_000376, S81734, NM_000115, NM_000587, AF208541, NM_002985, NM_021902, NM_024022	1694	196	13528	1.05935	1	0.992465	99.9997
GOTERM_BP_FAT	GO:0055074~calcium ion homeostasis	24	1.01868	0.580105	NM_004320, NM_004752, NM_000506, NM_032964, J03474, L07615, NM_004054, NM_005288, NM_004103, NM_170665, NM_001741, NM_182647, NM_000609, S81734, NM_000376, NM_000115, NM_000785, AF208541, NM_002985, NM_021902, NM_000316, NM_002661, BC062668	1694	188	13528	1.01947	1	0.996576	100
GOTERM_BP_FAT	GO:0006874~cellular calcium ion homeostasis	23	0.976231	0.614188	NM_004320, NM_004752, NM_000506, NM_032964, J03474, L07615, NM_004054, NM_005288, NM_004103, NM_170665, NM_001741, NM_182647, NM_000609, S81734, NM_000376, NM_000115, AF208541, NM_002985, NM_021902, NM_000316, NM_002661, BC062668	1694	183	13528	1.00368	1	0.997579	100
GOTERM_BP_FAT	GO:0051480~cytosolic calcium ion homeostasis	14	0.594228	0.729871	NM_000506, J03474, L07615, NM_004103, NM_004054, NM_182647, NM_001741, S81734, NM_000115, AF208541, NM_000316, NM_002661, BC062668	1694	118	13528	0.947472	1	0.999404	100
GOTERM_BP_FAT	GO:0007204~elevation of cytosolic calcium ion concentration	13	0.551783	0.737215	NM_000115, NM_000506, AF208541, J03474, NM_004054, NM_004103, NM_001741, NM_182647, S81734, NM_000316, NM_002661, BC062668	1694	110	13528	0.94378	1	0.999436	100
Annotation Cluster 128	Enrichment Score: 0.7598082021256037
Category	Term	Count	%	PValue	Genes	List Total	Pop Hits	Pop Total	Fold Enrichment	Bonferroni	Benjamini	FDR
GOTERM_MF_FAT	GO:0005149~interleukin-1 receptor binding	6	0.254669	0.0415249	NM_016123, NM_003302, NM_000577, NM_012275, NM_001562, NM_001569	1634	16	12983	2.97957	1	0.853783	50.5624
INTERPRO	IPR000975:Interleukin-1	3	0.127334	0.35499	NM_000577, NM_012275, NM_001562	2057	10	16659	2.42961	1	0.999691	99.957
SMART	SM00125:IL1	3	0.127334	0.356493	NM_000577, NM_012275, NM_001562	1125	10	9079	2.42107	1	0.949861	99.7799
Annotation Cluster 129	Enrichment Score: 0.7564827800314433
Category	Term	Count	%	PValue	Genes	List Total	Pop Hits	Pop Total	Fold Enrichment	Bonferroni	Benjamini	FDR
SP_PIR_KEYWORDS	Fatty acid biosynthesis	12	0.509338	0.00897565	NM_024090, NM_000961, NM_000962, NM_000954, NM_000963, NM_018441, NM_005399, NM_005063, NM_014234, NM_032783, NM_017770, NM_013402	2250	43	19235	2.38574	0.998688	0.146148	12.7927
GOTERM_BP_FAT	GO:0046456~icosanoid biosynthetic process	9	0.382003	0.0331857	NM_000929, NM_145867, NM_002001, NM_000961, NM_000962, NM_000954, NM_020216, NM_000963, NM_013402	1694	31	13528	2.31847	1	0.61017	46.7547
SP_PIR_KEYWORDS	prostaglandin biosynthesis	4	0.169779	0.0388707	NM_000961, NM_000962, NM_000954, NM_000963	2250	7	19235	4.88508	1	0.290568	45.2232
GOTERM_BP_FAT	GO:0006636~unsaturated fatty acid biosynthetic process	9	0.382003	0.0546258	NM_000929, NM_145867, NM_002001, NM_000961, NM_000962, NM_000954, NM_020216, NM_000963, NM_013402	1694	34	13528	2.1139	1	0.731252	64.9733
GOTERM_BP_FAT	GO:0001516~prostaglandin biosynthetic process	4	0.169779	0.150022	NM_000961, NM_000962, NM_000954, NM_000963	1694	11	13528	2.90394	1	0.898885	95.195
GOTERM_BP_FAT	GO:0046457~prostanoid biosynthetic process	4	0.169779	0.150022	NM_000961, NM_000962, NM_000954, NM_000963	1694	11	13528	2.90394	1	0.898885	95.195
BIOCARTA	h_eicosanoidPathway:Eicosanoid Metabolism	6	0.254669	0.197329	NM_201636, NM_000961, NM_000962, NM_000954, NM_000963, NM_000120	217	21	1437	1.89203	1	0.945186	94.2579
GOTERM_BP_FAT	GO:0006690~icosanoid metabolic process	9	0.382003	0.229025	NM_000929, NM_145867, NM_002001, NM_000961, NM_000962, NM_000954, NM_020216, NM_000963, NM_013402	1694	47	13528	1.5292	1	0.939165	99.2229
GOTERM_BP_FAT	GO:0033559~unsaturated fatty acid metabolic process	9	0.382003	0.303524	NM_000929, NM_145867, NM_002001, NM_000961, NM_000962, NM_000954, NM_020216, NM_000963, NM_013402	1694	51	13528	1.40926	1	0.965975	99.8835
GOTERM_BP_FAT	GO:0043449~cellular alkene metabolic process	5	0.212224	0.32327	NM_000774, NM_000929, NM_145867, NM_002001, NM_020216	1694	23	13528	1.73605	1	0.970507	99.9319
GOTERM_BP_FAT	GO:0019370~leukotriene biosynthetic process	4	0.169779	0.431031	NM_000929, NM_145867, NM_002001, NM_020216	1694	19	13528	1.68123	1	0.987483	99.9973
GOTERM_BP_FAT	GO:0043450~alkene biosynthetic process	4	0.169779	0.431031	NM_000929, NM_145867, NM_002001, NM_020216	1694	19	13528	1.68123	1	0.987483	99.9973
GOTERM_BP_FAT	GO:0006693~prostaglandin metabolic process	4	0.169779	0.431031	NM_000961, NM_000962, NM_000954, NM_000963	1694	19	13528	1.68123	1	0.987483	99.9973
GOTERM_BP_FAT	GO:0006692~prostanoid metabolic process	4	0.169779	0.431031	NM_000961, NM_000962, NM_000954, NM_000963	1694	19	13528	1.68123	1	0.987483	99.9973
GOTERM_BP_FAT	GO:0006691~leukotriene metabolic process	4	0.169779	0.531654	NM_000929, NM_145867, NM_002001, NM_020216	1694	22	13528	1.45197	1	0.994659	99.9999
KEGG_PATHWAY	hsa00590:Arachidonic acid metabolism	8	0.339559	0.679884	NM_000929, NM_145867, NM_000961, NM_000962, NM_000954, NM_000963, NM_002084, NM_001236	709	56	5085	1.02458	1	0.862693	99.9999
Annotation Cluster 130	Enrichment Score: 0.755995837297821
Category	Term	Count	%	PValue	Genes	List Total	Pop Hits	Pop Total	Fold Enrichment	Bonferroni	Benjamini	FDR
UP_SEQ_FEATURE	region of interest:Alpha-1	7	0.297114	0.0235298	NM_004107, NM_033554, NM_019111, NM_000410, NM_002127, AF533922, NM_006120, M60333	2245	20	19113	2.97976	1	0.940083	36.4156
UP_SEQ_FEATURE	region of interest:Alpha-2	7	0.297114	0.0235298	NM_004107, NM_033554, NM_019111, NM_000410, NM_002127, AF533922, NM_006120, M60333	2245	20	19113	2.97976	1	0.940083	36.4156
GOTERM_CC_FAT	GO:0042611~MHC protein complex	12	0.509338	0.0995934	NM_002121, NM_004107, NM_033554, BC020891, NM_019111, V00522, M60028, NM_000410, NM_002127, AF533922, NM_006120, M60333	1620	57	12782	1.66108	1	0.73313	78.8884
UP_SEQ_FEATURE	region of interest:Alpha-3	3	0.127334	0.28596	NM_004107, NM_000410, NM_002127	2245	9	19113	2.83786	1	0.999987	99.8347
INTERPRO	IPR001039:MHC class I, alpha chain, alpha1 and alpha2	4	0.169779	0.664629	NM_004107, BC020891, NM_000410, NM_002127	2057	27	16659	1.19981	1	0.999999	100
INTERPRO	IPR011161:MHC class I-like antigen recognition	4	0.169779	0.689151	NM_004107, BC020891, NM_000410, NM_002127	2057	28	16659	1.15696	1	0.999999	100
GOTERM_CC_FAT	GO:0042612~MHC class I protein complex	4	0.169779	0.706909	NM_004107, BC020891, NM_000410, NM_002127	1620	28	12782	1.12716	1	0.982566	100
Annotation Cluster 131	Enrichment Score: 0.7550639764736082
Category	Term	Count	%	PValue	Genes	List Total	Pop Hits	Pop Total	Fold Enrichment	Bonferroni	Benjamini	FDR
KEGG_PATHWAY	hsa00250:Alanine, aspartate and glutamate metabolism	10	0.424448	0.0216711	NM_031900, NM_003748, NM_080658, NM_005309, NM_005110, NM_002056, NM_020686, NM_002065, NM_004032, NM_004341	709	31	5085	2.31357	0.984436	0.315067	23.8377
SP_PIR_KEYWORDS	Aminotransferase	7	0.297114	0.0292191	NM_031900, NM_000481, NM_005309, NM_005110, NM_002056, NM_020686, NM_182662	2250	21	19235	2.84963	1	0.264646	36.2505
GOTERM_MF_FAT	GO:0008483~transaminase activity	7	0.297114	0.0400727	NM_031900, NM_000481, NM_005309, NM_005110, NM_002056, NM_020686, NM_182662	1634	21	12983	2.64851	1	0.852211	49.3034
GOTERM_MF_FAT	GO:0016769~transferase activity, transferring nitrogenous groups	8	0.339559	0.074279	NM_031900, NM_000481, NM_005309, NM_001482, NM_005110, NM_002056, NM_020686, NM_182662	1634	30	12983	2.11881	1	0.905242	72.2518
SP_PIR_KEYWORDS	pyridoxal phosphate	7	0.297114	0.746971	NM_002539, NM_031900, NM_005309, NM_015027, NM_020686, NM_182662, NM_006657	2250	62	19235	0.965197	1	0.971602	100
INTERPRO	IPR015421:Pyridoxal phosphate-dependent transferase, major region, subdomain 1	5	0.212224	0.762122	NM_031900, NM_005309, NM_015027, NM_020686, NM_182662	2057	41	16659	0.987645	1	1	100
GOTERM_MF_FAT	GO:0070279~vitamin B6 binding	5	0.212224	0.921402	NM_031900, NM_005309, NM_015027, NM_020686, NM_182662	1634	54	12983	0.735697	1	0.999996	100
GOTERM_MF_FAT	GO:0030170~pyridoxal phosphate binding	5	0.212224	0.921402	NM_031900, NM_005309, NM_015027, NM_020686, NM_182662	1634	54	12983	0.735697	1	0.999996	100
Annotation Cluster 132	Enrichment Score: 0.7515706146683675
Category	Term	Count	%	PValue	Genes	List Total	Pop Hits	Pop Total	Fold Enrichment	Bonferroni	Benjamini	FDR
GOTERM_BP_FAT	GO:0051092~positive regulation of NF-kappaB transcription factor activity	10	0.424448	0.063258	NM_002468, NM_032415, NM_001570, NM_015981, NM_000479, NM_199185, NM_001752, NM_001569, U59227, NM_013258	1694	41	13528	1.94776	1	0.759504	70.4877
GOTERM_BP_FAT	GO:0051098~regulation of binding	25	1.06112	0.142998	NM_002468, NM_000269, NM_001570, NM_022740, NM_001752, NM_005178, NM_032415, NM_001184, NM_002166, NM_021005, NM_000479, NM_003072, NM_003078, NM_001569, NM_005631, NM_181353, NM_015982, NM_015981, NM_198969, NM_199185, NM_013258, U59227, NM_021805, NM_012341, NM_002512, NM_000446	1694	153	13528	1.30487	1	0.889769	94.3968
GOTERM_BP_FAT	GO:0043388~positive regulation of DNA binding	13	0.551783	0.159699	NM_002468, NM_000269, NM_001570, NM_022740, NM_015981, NM_199185, NM_001752, U59227, NM_013258, NM_032415, NM_002512, NM_000479, NM_003072, NM_001569	1694	70	13528	1.48308	1	0.904636	96.1201
GOTERM_BP_FAT	GO:0051099~positive regulation of binding	14	0.594228	0.171888	NM_002468, NM_000269, NM_001570, NM_022740, NM_015981, NM_199185, NM_001752, U59227, NM_013258, NM_032415, NM_002512, NM_003072, NM_000479, NM_000446, NM_001569	1694	78	13528	1.43335	1	0.916534	97.0467
GOTERM_BP_FAT	GO:0051091~positive regulation of transcription factor activity	11	0.466893	0.212256	NM_002468, NM_032415, NM_001570, NM_015981, NM_003072, NM_000479, NM_199185, NM_001752, NM_001569, U59227, NM_013258	1694	60	13528	1.46407	1	0.935225	98.8386
GOTERM_BP_FAT	GO:0051101~regulation of DNA binding	19	0.806452	0.251408	NM_002468, NM_000269, NM_181353, NM_001570, NM_022740, NM_015981, NM_199185, NM_001752, NM_005178, NM_013258, U59227, NM_032415, NM_021805, NM_002512, NM_002166, NM_021005, NM_003072, NM_000479, NM_001569, NM_005631	1694	121	13528	1.25397	1	0.950998	99.5517
GOTERM_BP_FAT	GO:0051090~regulation of transcription factor activity	15	0.636672	0.413784	NM_002468, NM_181353, NM_001570, NM_015981, NM_199185, NM_001752, U59227, NM_013258, NM_032415, NM_021805, NM_002166, NM_021005, NM_003072, NM_000479, NM_001569	1694	103	13528	1.16299	1	0.985171	99.9953
Annotation Cluster 133	Enrichment Score: 0.7507356869717368
Category	Term	Count	%	PValue	Genes	List Total	Pop Hits	Pop Total	Fold Enrichment	Bonferroni	Benjamini	FDR
UP_SEQ_FEATURE	repeat:ARM 3	9	0.382003	0.0536441	NM_014154, NM_016608, AK001238, NM_000299, NM_006336, NM_001670, NM_033415, NM_002264, NM_145028	2245	36	19113	2.1284	1	0.987032	64.9538
UP_SEQ_FEATURE	repeat:ARM 2	9	0.382003	0.0616873	NM_014154, NM_016608, AK001238, NM_000299, NM_006336, NM_001670, NM_033415, NM_002264, NM_145028	2245	37	19113	2.07087	1	0.988351	70.2047
UP_SEQ_FEATURE	repeat:ARM 1	8	0.339559	0.0639132	NM_014154, NM_016608, AK001238, NM_000299, NM_006336, NM_001670, NM_033415, NM_145028	2245	31	19113	2.19705	1	0.988803	71.5205
UP_SEQ_FEATURE	repeat:ARM 4	7	0.297114	0.148862	NM_014154, AK001238, NM_000299, NM_006336, NM_001670, NM_033415, NM_002264	2245	31	19113	1.92242	1	0.99951	95.3351
UP_SEQ_FEATURE	repeat:ARM 9	5	0.212224	0.152661	NM_014154, AK001238, NM_000299, NM_001670, NM_002264	2245	18	19113	2.36488	1	0.999472	95.7155
INTERPRO	IPR011989:Armadillo-like helical	20	0.848896	0.228157	NM_174913, NM_016608, NM_014652, AK001238, NM_024658, NM_006336, NM_001670, AK128844, NM_002264, NM_006594, NM_014154, NM_033547, AL832453, NM_002716, NM_002807, NM_000299, NM_022070, NM_020750, NM_033415, NM_198900	2057	128	16659	1.26542	1	0.998624	98.9721
UP_SEQ_FEATURE	repeat:ARM 10	3	0.127334	0.239947	NM_014154, AK001238, NM_001670	2245	8	19113	3.19259	1	0.999959	99.4579
UP_SEQ_FEATURE	repeat:ARM 5	6	0.254669	0.249198	NM_014154, AK001238, NM_000299, NM_006336, NM_001670, NM_002264	2245	29	19113	1.76143	1	0.999961	99.5705
UP_SEQ_FEATURE	repeat:ARM 8	5	0.212224	0.254066	NM_014154, AK001238, NM_000299, NM_001670, NM_002264	2245	22	19113	1.93491	1	0.999965	99.6205
INTERPRO	IPR000225:Armadillo	7	0.297114	0.302994	NM_014154, NM_016608, AK001238, NM_000299, NM_001670, NM_033415, NM_002264	2057	37	16659	1.53218	1	0.999494	99.8306
SMART	SM00185:ARM	7	0.297114	0.305501	NM_014154, NM_016608, AK001238, NM_000299, NM_001670, NM_033415, NM_002264	1125	37	9079	1.5268	1	0.950304	99.3658
UP_SEQ_FEATURE	repeat:ARM 7	5	0.212224	0.309048	NM_014154, AK001238, NM_000299, NM_001670, NM_002264	2245	24	19113	1.77366	1	0.999993	99.9115
UP_SEQ_FEATURE	repeat:ARM 6	5	0.212224	0.365009	NM_014154, AK001238, NM_000299, NM_001670, NM_002264	2245	26	19113	1.63723	1	0.999999	99.9822
Annotation Cluster 134	Enrichment Score: 0.7459363705054756
Category	Term	Count	%	PValue	Genes	List Total	Pop Hits	Pop Total	Fold Enrichment	Bonferroni	Benjamini	FDR
INTERPRO	IPR013057:Amino acid transporter, transmembrane	6	0.254669	0.0493852	NM_018231, NM_018976, NM_018018, NM_030674, NM_017728, NM_006841	2057	17	16659	2.85836	1	0.986361	59.1485
SP_PIR_KEYWORDS	amino-acid transport	9	0.382003	0.0525609	NM_018231, NM_018976, NM_018018, NM_182728, NM_030674, NM_003627, NM_002394, NM_003046, NM_006841	2250	36	19235	2.13722	1	0.350752	55.9439
GOTERM_BP_FAT	GO:0046942~carboxylic acid transport	25	1.06112	0.103243	NM_003049, NM_018018, NM_004731, NM_182728, NM_022042, NM_003705, NM_030674, NM_002394, NM_020980, NM_018231, NM_203327, NM_000929, NM_006841, NM_004694, NM_003059, NM_012140, NM_018976, NM_003038, NM_006517, NM_005847, Y10255, NM_003627, NM_003046, BC016813, NM_021095, NM_004102	1694	147	13528	1.35813	1	0.845863	86.9323
GOTERM_BP_FAT	GO:0015849~organic acid transport	25	1.06112	0.109319	NM_003049, NM_018018, NM_004731, NM_182728, NM_022042, NM_003705, NM_030674, NM_002394, NM_020980, NM_018231, NM_203327, NM_000929, NM_006841, NM_004694, NM_003059, NM_012140, NM_018976, NM_003038, NM_006517, NM_005847, Y10255, NM_003627, NM_003046, BC016813, NM_021095, NM_004102	1694	148	13528	1.34896	1	0.850563	88.4903
GOTERM_BP_FAT	GO:0015804~neutral amino acid transport	6	0.254669	0.11274	NM_003038, NM_182728, NM_030674, NM_003627, NM_002394, NM_006841	1694	21	13528	2.28167	1	0.855392	89.2884
GOTERM_MF_FAT	GO:0015175~neutral amino acid transmembrane transporter activity	6	0.254669	0.114598	NM_003038, NM_182728, NM_030674, NM_003627, NM_002394, NM_006841	1634	21	12983	2.27015	1	0.92856	86.7565
GOTERM_MF_FAT	GO:0005275~amine transmembrane transporter activity	14	0.594228	0.132333	NM_003059, NM_018976, NM_018018, NM_182728, NM_003038, NM_003705, NM_030674, NM_002394, NM_020980, NM_003627, NM_003046, BC016813, NM_003053, NM_006841	1634	74	12983	1.50321	1	0.931984	90.5366
GOTERM_MF_FAT	GO:0015171~amino acid transmembrane transporter activity	11	0.466893	0.201728	NM_018976, NM_018018, NM_003705, NM_003038, NM_182728, NM_030674, NM_003627, NM_002394, NM_003046, BC016813, NM_006841	1634	59	12983	1.48137	1	0.954601	97.6301
GOTERM_BP_FAT	GO:0015718~monocarboxylic acid transport	9	0.382003	0.284351	NM_004694, NM_003049, NM_004731, Y10255, NM_006517, NM_003038, NM_000929, NM_020980, NM_021095, NM_004102	1694	50	13528	1.43745	1	0.961524	99.8066
GOTERM_BP_FAT	GO:0006865~amino acid transport	13	0.551783	0.454185	NM_003059, NM_018976, NM_018018, NM_182728, NM_003038, NM_003705, NM_030674, NM_002394, NM_018231, NM_003627, NM_003046, BC016813, NM_006841	1694	90	13528	1.15351	1	0.989704	99.9988
GOTERM_BP_FAT	GO:0015837~amine transport	16	0.679117	0.516019	NM_003059, NM_018976, NM_018018, NM_003705, NM_182728, NM_003038, NM_030674, NM_002394, NM_020980, NM_018231, NM_003627, NM_002001, NM_003046, BC016813, NM_003053, NM_006841	1694	118	13528	1.08282	1	0.993996	99.9999
GOTERM_MF_FAT	GO:0015179~L-amino acid transmembrane transporter activity	6	0.254669	0.529825	NM_003705, NM_003038, NM_182728, NM_030674, NM_003627, NM_006841	1634	38	12983	1.25456	1	0.99572	99.9996
GOTERM_BP_FAT	GO:0015807~L-amino acid transport	4	0.169779	0.562912	NM_003038, NM_182728, NM_003627, NM_006841	1694	23	13528	1.38884	1	0.99595	100
Annotation Cluster 135	Enrichment Score: 0.7456366448990557
Category	Term	Count	%	PValue	Genes	List Total	Pop Hits	Pop Total	Fold Enrichment	Bonferroni	Benjamini	FDR
GOTERM_MF_FAT	GO:0005044~scavenger receptor activity	12	0.509338	0.0246725	NM_182895, NM_019601, NM_174941, NM_017564, NM_005021, NM_005567, NM_003619, NM_138716, NM_032507, NM_024022, NM_182983, NM_005894	1634	46	12983	2.07275	1	0.803072	33.9627
INTERPRO	IPR001190:Speract/scavenger receptor	7	0.297114	0.107039	NM_174941, NM_005567, NM_003619, NM_138716, NM_024022, NM_182983, NM_005894	2057	27	16659	2.09966	1	0.99416	86.482
INTERPRO	IPR017448:Speract/scavenger receptor related	6	0.254669	0.166306	NM_174941, NM_005567, NM_003619, NM_138716, NM_024022, NM_005894	2057	24	16659	2.02467	1	0.997908	95.9848
SMART	SM00202:SR	6	0.254669	0.167748	NM_174941, NM_005567, NM_003619, NM_138716, NM_024022, NM_005894	1125	24	9079	2.01756	1	0.934984	92.1827
UP_SEQ_FEATURE	domain:SRCR	4	0.169779	0.221536	NM_005567, NM_138716, NM_024022, NM_182983	2245	14	19113	2.43245	1	0.999935	99.1454
UP_SEQ_FEATURE	domain:SRCR 3	3	0.127334	0.376459	NM_174941, NM_003619, NM_005894	2245	11	19113	2.32189	1	0.999999	99.9874
UP_SEQ_FEATURE	domain:SRCR 1	3	0.127334	0.419963	NM_174941, NM_003619, NM_005894	2245	12	19113	2.1284	1	1	99.9968
UP_SEQ_FEATURE	domain:SRCR 2	3	0.127334	0.419963	NM_174941, NM_003619, NM_005894	2245	12	19113	2.1284	1	1	99.9968
Annotation Cluster 136	Enrichment Score: 0.7383836899064363
Category	Term	Count	%	PValue	Genes	List Total	Pop Hits	Pop Total	Fold Enrichment	Bonferroni	Benjamini	FDR
SP_PIR_KEYWORDS	Aminopeptidase	8	0.339559	0.0262068	NM_199227, NM_001977, NM_013379, NM_005700, NM_015907, NM_003291, NM_020216, NM_005575	2250	26	19235	2.63043	1	0.253024	33.1804
GOTERM_MF_FAT	GO:0004177~aminopeptidase activity	8	0.339559	0.074279	NM_199227, NM_001977, NM_013379, NM_005700, NM_015907, NM_003291, NM_020216, NM_005575	1634	30	12983	2.11881	1	0.905242	72.2518
GOTERM_MF_FAT	GO:0008238~exopeptidase activity	14	0.594228	0.164761	NM_199227, NM_005700, NM_032649, NM_003291, NM_003878, NM_001977, NM_013379, NM_022355, NM_015907, NM_031311, NM_004476, NM_001870, NM_005575, NM_020216	1634	77	12983	1.44464	1	0.944761	94.9734
INTERPRO	IPR001930:Peptidase M1, membrane alanine aminopeptidase	3	0.127334	0.446452	NM_001977, NM_020216, NM_005575	2057	12	16659	2.02467	1	0.999922	99.9971
INTERPRO	IPR014782:Peptidase M1, membrane alanine aminopeptidase, N-terminal	3	0.127334	0.48939	NM_001977, NM_020216, NM_005575	2057	13	16659	1.86893	1	0.999962	99.9993
GOTERM_MF_FAT	GO:0008235~metalloexopeptidase activity	6	0.254669	0.529825	NM_199227, NM_001977, NM_015907, NM_022355, NM_001870, NM_020216	1634	38	12983	1.25456	1	0.99572	99.9996
Annotation Cluster 137	Enrichment Score: 0.7338255683777398
Category	Term	Count	%	PValue	Genes	List Total	Pop Hits	Pop Total	Fold Enrichment	Bonferroni	Benjamini	FDR
GOTERM_MF_FAT	GO:0003712~transcription cofactor activity	58	2.4618	0.0439054	NM_013432, NM_004433, AK122739, NM_005093, NM_015472, NM_017519, NM_004024, NM_014260, NM_006284, NM_016283, AF061055, NM_003075, NM_021005, NM_014517, NM_003078, NM_005384, NM_017521, NM_001430, BX537890, NM_005635, NM_007111, NM_198969, NM_003883, NM_007114, NM_015871, L29065, NM_001538, NM_002519, BC037418, NM_182710, AK124042, NM_139045, NM_012068, NM_022740, NM_005334, NM_004992, NM_005230, …	1634	363	12983	1.26953	1	0.845224	52.5627
GOTERM_MF_FAT	GO:0003714~transcription corepressor activity	23	0.976231	0.202709	NM_013432, NM_012068, NM_015846, NM_015472, NM_005635, NM_005093, NM_022740, NM_004024, NM_198969, NM_004992, NM_003883, NM_005230, NM_014335, NM_015871, L29065, NM_024072, NM_001538, NM_002519, NM_021005, NM_014517, NM_005384, AK124042, NM_017521	1634	145	12983	1.26033	1	0.952789	97.678
GOTERM_MF_FAT	GO:0016564~transcription repressor activity	38	1.6129	0.706532	NM_013432, NM_012068, NM_001442, NM_004433, NM_005093, NM_015472, NM_022740, NM_004024, NM_030756, NM_004992, NM_004739, NM_005230, NM_014335, NM_130469, NM_139211, NM_024072, NM_002166, NM_021005, NM_014517, NM_005384, NM_017521, NM_181353, NM_015846, NM_173354, NM_005635, U00930, NM_198969, NM_003883, NM_015871, L29065, NM_001538, NM_002519, NM_144608, NM_182710, NM_012117, NM_014574, AK124042,…	1634	316	12983	0.955475	1	0.999329	100
Annotation Cluster 138	Enrichment Score: 0.7314254167230045
Category	Term	Count	%	PValue	Genes	List Total	Pop Hits	Pop Total	Fold Enrichment	Bonferroni	Benjamini	FDR
INTERPRO	IPR000408:Regulator of chromosome condensation, RCC1	7	0.297114	0.0666814	NM_017912, AL832453, NM_001269, NM_001268, AK026808, NM_178170, NM_032257	2057	24	16659	2.36212	1	0.984701	70.4711
UP_SEQ_FEATURE	repeat:RCC1 5	5	0.212224	0.152661	NM_017912, NM_001269, NM_001268, AK026808, NM_178170	2245	18	19113	2.36488	1	0.999472	95.7155
UP_SEQ_FEATURE	repeat:RCC1 4	5	0.212224	0.176479	NM_017912, NM_001269, NM_001268, AK026808, NM_178170	2245	19	19113	2.24042	1	0.999771	97.5087
COG_ONTOLOGY	Cell division and chromosome partitioning / Cytoskeleton	6	0.254669	0.192441	NM_006820, NM_017912, NM_001269, NM_001268, NM_178170, NM_004574	244	25	1950	1.91803	0.999898	0.989902	86.3175
INTERPRO	IPR009091:Regulator of chromosome condensation/beta-lactamase-inhibitor protein II	5	0.212224	0.200209	NM_017912, NM_001269, NM_001268, AK026808, NM_178170	2057	19	16659	2.13123	1	0.998315	98.0724
UP_SEQ_FEATURE	repeat:RCC1 2	5	0.212224	0.201444	NM_017912, NM_001269, NM_001268, AK026808, NM_178170	2245	20	19113	2.1284	1	0.999886	98.6126
UP_SEQ_FEATURE	repeat:RCC1 1	5	0.212224	0.201444	NM_017912, NM_001269, NM_001268, AK026808, NM_178170	2245	20	19113	2.1284	1	0.999886	98.6126
UP_SEQ_FEATURE	repeat:RCC1 3	5	0.212224	0.201444	NM_017912, NM_001269, NM_001268, AK026808, NM_178170	2245	20	19113	2.1284	1	0.999886	98.6126
UP_SEQ_FEATURE	repeat:RCC1 6	3	0.127334	0.461852	NM_001269, NM_001268, AK026808	2245	13	19113	1.96467	1	1	99.9992
Annotation Cluster 139	Enrichment Score: 0.7284703225649728
Category	Term	Count	%	PValue	Genes	List Total	Pop Hits	Pop Total	Fold Enrichment	Bonferroni	Benjamini	FDR
SP_PIR_KEYWORDS	histidine metabolism	3	0.127334	0.0697797	NM_144639, NM_002108, NM_006657	2250	4	19235	6.41167	1	0.394828	66.6516
GOTERM_BP_FAT	GO:0009075~histidine family amino acid metabolic process	4	0.169779	0.182386	NM_144639, NM_000787, NM_002108, NM_006657	1694	12	13528	2.66194	1	0.921698	97.6728
GOTERM_BP_FAT	GO:0006547~histidine metabolic process	4	0.169779	0.182386	NM_144639, NM_000787, NM_002108, NM_006657	1694	12	13528	2.66194	1	0.921698	97.6728
GOTERM_BP_FAT	GO:0009077~histidine family amino acid catabolic process	3	0.127334	0.313305	NM_144639, NM_000787, NM_002108	1694	9	13528	2.66194	1	0.968052	99.9106
GOTERM_BP_FAT	GO:0006548~histidine catabolic process	3	0.127334	0.313305	NM_144639, NM_000787, NM_002108	1694	9	13528	2.66194	1	0.968052	99.9106
Annotation Cluster 140	Enrichment Score: 0.727419488419305
Category	Term	Count	%	PValue	Genes	List Total	Pop Hits	Pop Total	Fold Enrichment	Bonferroni	Benjamini	FDR
GOTERM_BP_FAT	GO:0002504~antigen processing and presentation of peptide or polysaccharide antigen via MHC class II	9	0.382003	0.0466967	NM_002121, NM_033554, NM_004106, NM_019111, V00522, M60028, AF533922, NM_006120, M60333	1694	33	13528	2.17795	1	0.698502	59.0607
GOTERM_BP_FAT	GO:0048002~antigen processing and presentation of peptide antigen	7	0.297114	0.128981	NM_014257, NM_004106, NM_018009, NM_019111, NM_000410, NM_002127, NM_006120, M60333	1694	28	13528	1.99646	1	0.876916	92.414
GOTERM_BP_FAT	GO:0019884~antigen processing and presentation of exogenous antigen	4	0.169779	0.251506	NM_006263, NM_004106, NM_019111, NM_006120, M60333	1694	14	13528	2.28167	1	0.950698	99.5528
GOTERM_BP_FAT	GO:0019886~antigen processing and presentation of exogenous peptide antigen via MHC class II	3	0.127334	0.264145	NM_004106, NM_019111, NM_006120, M60333	1694	8	13528	2.99469	1	0.954367	99.6747
GOTERM_BP_FAT	GO:0002495~antigen processing and presentation of peptide antigen via MHC class II	3	0.127334	0.264145	NM_004106, NM_019111, NM_006120, M60333	1694	8	13528	2.99469	1	0.954367	99.6747
GOTERM_BP_FAT	GO:0002478~antigen processing and presentation of exogenous peptide antigen	3	0.127334	0.408729	NM_004106, NM_019111, NM_006120, M60333	1694	11	13528	2.17795	1	0.984624	99.9945
Annotation Cluster 141	Enrichment Score: 0.7267358862915294
Category	Term	Count	%	PValue	Genes	List Total	Pop Hits	Pop Total	Fold Enrichment	Bonferroni	Benjamini	FDR
SP_PIR_KEYWORDS	sh3-binding	12	0.509338	0.0943631	NM_018212, NM_020360, NM_007174, AK055497, NM_198679, NM_032459, NM_001110, NM_206853, NM_004844, AK127004, NM_003370, NM_005436	2250	61	19235	1.68175	1	0.452774	77.7933
GOTERM_MF_FAT	GO:0017124~SH3 domain binding	16	0.679117	0.221762	NM_000265, NM_014751, NM_032459, NM_001110, NM_206853, AK127004, NM_003370, NM_018212, NM_020360, NM_007174, NM_198679, AK055497, NM_004584, NM_004844, NM_005436, NM_032550	1634	96	12983	1.32426	1	0.956093	98.4462
UP_SEQ_FEATURE	short sequence motif:SH3-binding	9	0.382003	0.315576	NM_007174, AK055497, NM_198679, NM_032459, NM_001110, NM_206853, AK127004, NM_198595, NM_005436	2245	55	19113	1.39313	1	0.999994	99.9261
Annotation Cluster 142	Enrichment Score: 0.7252999899463788
Category	Term	Count	%	PValue	Genes	List Total	Pop Hits	Pop Total	Fold Enrichment	Bonferroni	Benjamini	FDR
UP_SEQ_FEATURE	zinc finger region:A20-type	3	0.127334	0.150036	NM_014504, BX641079, NM_006007	2245	6	19113	4.25679	1	0.999507	95.4559
INTERPRO	IPR002653:Zinc finger, A20-type	3	0.127334	0.210332	NM_014504, BX641079, NM_006007	2057	7	16659	3.47087	1	0.998435	98.461
SMART	SM00259:ZnF_A20	3	0.127334	0.211349	NM_014504, BX641079, NM_006007	1125	7	9079	3.45867	1	0.927583	96.2961
Annotation Cluster 143	Enrichment Score: 0.7237745606300184
Category	Term	Count	%	PValue	Genes	List Total	Pop Hits	Pop Total	Fold Enrichment	Bonferroni	Benjamini	FDR
GOTERM_MF_FAT	GO:0005319~lipid transporter activity	13	0.551783	0.0914271	NM_173694, NM_022437, NM_000482, NM_001646, NM_000078, NM_014349, AK097266, NM_020360, Y10255, AK098811, NM_006684, AB014511, BC062696, NM_004102	1634	63	12983	1.63955	1	0.922801	79.6598
GOTERM_BP_FAT	GO:0010876~lipid localization	25	1.06112	0.173822	NM_173694, NM_022437, NM_000482, NM_000520, NM_000229, BX537989, NM_003578, NM_052968, AK097266, AK098811, NM_000929, NM_014835, NM_001646, NM_002979, NM_000236, NM_138716, NM_198580, NM_000078, NM_014349, Y10255, NM_005866, AB014511, NM_012448, NM_001831, NM_014495, BC062696, NM_004102	1694	157	13528	1.27163	1	0.915853	97.1728
GOTERM_BP_FAT	GO:0006869~lipid transport	22	0.933786	0.269688	NM_173694, NM_022437, NM_000482, NM_001646, NM_002979, NM_000229, NM_000236, NM_003578, NM_138716, NM_198580, NM_052968, NM_000078, NM_014349, AK097266, Y10255, AK098811, NM_000929, NM_005866, NM_001831, AB014511, BC062696, NM_014835, NM_004102	1694	145	13528	1.21164	1	0.956092	99.7175
SP_PIR_KEYWORDS	lipid transport	10	0.424448	0.297071	NM_014349, AK097266, NM_001646, NM_000482, NM_002979, NM_005866, NM_198580, NM_052968, NM_014835, NM_000078	2250	62	19235	1.37885	1	0.755856	99.5259
Annotation Cluster 144	Enrichment Score: 0.720442344870762
Category	Term	Count	%	PValue	Genes	List Total	Pop Hits	Pop Total	Fold Enrichment	Bonferroni	Benjamini	FDR
GOTERM_BP_FAT	GO:0030199~collagen fibril organization	9	0.382003	0.0226099	NM_000089, NM_014244, NM_000088, NM_139155, Y11711, NM_000090, BC071181, NM_001937, NM_002345, NM_004612	1694	29	13528	2.47836	1	0.513227	34.7594
SP_PIR_KEYWORDS	Ehlers-Danlos syndrome	5	0.212224	0.0312719	NM_000089, NM_014244, NM_032470, NM_000088, NM_000090	2250	11	19235	3.88586	1	0.274086	38.2667
GOTERM_CC_FAT	GO:0005583~fibrillar collagen	5	0.212224	0.0549613	NM_000089, NM_032470, NM_000088, NM_000090, NM_002345	1620	12	12782	3.28755	1	0.641506	56.7463
GOTERM_BP_FAT	GO:0032963~collagen metabolic process	6	0.254669	0.268414	NM_014244, NM_032470, NM_000088, NM_139155, NM_000090, NM_002425	1694	28	13528	1.71125	1	0.955654	99.7082
GOTERM_BP_FAT	GO:0044236~multicellular organismal metabolic process	7	0.297114	0.314682	NM_014244, NM_032470, NM_000088, NM_000482, NM_139155, NM_000090, NM_002425	1694	37	13528	1.51083	1	0.968396	99.9138
GOTERM_BP_FAT	GO:0044259~multicellular organismal macromolecule metabolic process	6	0.254669	0.345669	NM_014244, NM_032470, NM_000088, NM_139155, NM_000090, NM_002425	1694	31	13528	1.54564	1	0.97508	99.9637
SP_PIR_KEYWORDS	collagen degradation	3	0.127334	0.607485	NM_014244, NM_139155, NM_002425	2250	17	19235	1.50863	1	0.930596	99.9999
GOTERM_BP_FAT	GO:0044243~multicellular organismal catabolic process	4	0.169779	0.648628	NM_014244, NM_000482, NM_139155, NM_002425	1694	26	13528	1.22859	1	0.998215	100
GOTERM_BP_FAT	GO:0030574~collagen catabolic process	3	0.127334	0.733905	NM_014244, NM_139155, NM_002425	1694	20	13528	1.19787	1	0.99943	100
Annotation Cluster 145	Enrichment Score: 0.7174592843296806
Category	Term	Count	%	PValue	Genes	List Total	Pop Hits	Pop Total	Fold Enrichment	Bonferroni	Benjamini	FDR
GOTERM_BP_FAT	GO:0007155~cell adhesion	100	4.24448	0.101611	NM_000269, NM_000482, NM_032459, NM_019119, NM_000609, NM_006288, NM_003247, NM_002587, NM_130444, AK127044, NM_005602, NM_032119, NM_182895, NM_006475, NM_001337, NM_170665, NM_004360, NM_201524, AJ298317, NM_006329, NM_002664, AK095375, NM_004148, NM_002512, NM_018917, NM_033254, NM_014495, NM_014021, AK022877, NM_005567, NM_001670, NM_014441, NM_014343, NM_007074, NM_000459, NM_007261, AK12261…	1694	700	13528	1.14083	1	0.843376	86.4809
GOTERM_BP_FAT	GO:0022610~biological adhesion	100	4.24448	0.103936	NM_000269, NM_000482, NM_032459, NM_019119, NM_000609, NM_006288, NM_003247, NM_002587, NM_130444, AK127044, NM_005602, NM_032119, NM_182895, NM_006475, NM_001337, NM_170665, NM_004360, NM_201524, AJ298317, NM_006329, NM_002664, AK095375, NM_004148, NM_002512, NM_018917, NM_033254, NM_014495, NM_014021, AK022877, NM_005567, NM_001670, NM_014441, NM_014343, NM_007074, NM_000459, NM_007261, AK12261…	1694	701	13528	1.13921	1	0.845546	87.1194
SP_PIR_KEYWORDS	cell adhesion	55	2.33447	0.258573	NM_003302, NM_022141, AK127475, NM_032459, NM_019119, AK127004, NM_003247, NM_032973, NM_002587, NM_003882, NM_014461, NM_130444, AL137698, NM_005578, NM_182895, NM_000552, NM_006475, Y11711, NM_001001389, NM_004194, NM_001767, NM_001784, NM_004360, NM_006329, NM_006500, NM_005045, NM_018222, NM_004932, AK095375, NM_004148, NM_153214, NM_018917, NM_033254, NM_014021, NM_138961, NM_005567, NM_0073…	2250	422	19235	1.11419	1	0.722021	98.9349
GOTERM_BP_FAT	GO:0016337~cell-cell adhesion	36	1.52801	0.494168	NM_000482, NM_138961, NM_001306, NM_000296, AK127475, NM_019119, NM_006288, NM_001795, NM_014343, NM_032973, NM_002587, NM_001849, NM_000459, NM_014257, NM_001942, NM_016580, NM_032119, NM_005602, NM_182895, NM_021219, Y11711, NM_001001389, NM_001741, NM_003568, BX648828, NM_000211, NM_001767, NM_004360, NM_002664, AK095496, NM_000873, AK095375, NM_004932, NM_018917, NM_001500, NM_003313	1694	276	13528	1.04163	1	0.992577	99.9997
Annotation Cluster 146	Enrichment Score: 0.7126995074530321
Category	Term	Count	%	PValue	Genes	List Total	Pop Hits	Pop Total	Fold Enrichment	Bonferroni	Benjamini	FDR
GOTERM_BP_FAT	GO:0010604~positive regulation of macromolecule metabolic process	127	5.39049	0.0277996	NM_005544, NM_000506, AK122739, NM_017519, NM_174936, NM_001256, NM_006940, NM_002190, NM_033507, NM_000709, BC039881, AF061055, NM_016283, NM_017900, NM_021005, NM_009588, NM_002500, AF020276, NM_017521, NM_017882, NM_004904, BX537890, NM_178548, NM_004364, NM_021784, NM_031482, NM_000799, NM_001538, NM_004356, BC037418, NM_012448, BC058855, NM_182710, AK124042, NM_139045, NM_000892, AK055401, N…	1694	857	13528	1.18343	1	0.569661	40.9338
GOTERM_BP_FAT	GO:0009891~positive regulation of biosynthetic process	101	4.28693	0.070125	NM_000506, NM_005544, NM_000482, AK122739, NM_017519, NM_006940, NM_002190, NM_033507, BC039881, NM_000709, AF061055, NM_016283, NM_021005, NM_002500, NM_009588, AF020276, NM_017521, NM_004904, BX537890, NM_178548, NM_004364, NM_021784, NM_000799, NM_001538, BC037418, NM_012448, BC058855, NM_182710, AK124042, NM_139045, NM_145659, NM_002467, NM_005172, NM_005178, NM_005360, NM_000966, NM_002001, …	1694	695	13528	1.16053	1	0.778429	74.2766
GOTERM_BP_FAT	GO:0031328~positive regulation of cellular biosynthetic process	99	4.20204	0.0820639	NM_005544, NM_000482, AK122739, NM_017519, NM_006940, NM_002190, NM_033507, BC039881, NM_000709, AF061055, NM_016283, NM_021005, NM_002500, NM_009588, AF020276, NM_017521, NM_004904, BX537890, NM_178548, NM_004364, NM_021784, NM_001538, NM_000799, BC037418, NM_012448, BC058855, NM_182710, AK124042, NM_139045, NM_002467, NM_145659, NM_005172, NM_005178, NM_005360, NM_000966, NM_002001, NM_003907, …	1694	685	13528	1.15416	1	0.802551	79.7921
GOTERM_BP_FAT	GO:0010557~positive regulation of macromolecule biosynthetic process	93	3.94737	0.120525	NM_000506, NM_005544, AK122739, NM_015472, NM_004103, NM_017519, AK091476, BC071181, NM_006940, NM_033027, NM_005252, NM_001300, NM_004739, NM_002190, NM_033507, NM_032415, NM_147193, BC039881, NM_000709, AF061055, NM_016283, NM_003075, NM_021005, NM_020390, NM_003072, NM_009588, NM_002500, NM_003078, AF020276, NM_017521, NM_001430, NM_005596, NM_032345, NM_004904, BX537890, NM_178548, NM_004364,…	1694	654	13528	1.1356	1	0.867551	90.9139
GOTERM_BP_FAT	GO:0006357~regulation of transcription from RNA polymerase II promoter	100	4.24448	0.189768	AK122739, NM_004780, NM_006940, NM_002190, BC039881, NM_020248, AF061055, NM_016283, D79984, NM_001352, NM_021005, NM_002500, AF020276, BX537890, NM_178548, NM_004364, NM_000376, NM_021784, NM_001538, NM_000799, NM_002519, NM_012448, BC058855, NM_182710, AK124042, NM_139045, NM_002467, NM_005172, NM_004992, NM_005178, NM_014335, NM_130469, NM_005360, NM_139211, NM_000966, NM_006713, NM_007066, NM…	1694	727	13528	1.09846	1	0.927363	98.0354
GOTERM_BP_FAT	GO:0045893~positive regulation of transcription, DNA-dependent	65	2.75891	0.288442	AK122739, NM_015472, NM_017519, AK091476, NM_006940, NM_033027, NM_005252, NM_001300, NM_002190, NM_004739, NM_147193, NM_000709, BC039881, AF061055, NM_016283, NM_003075, NM_021005, NM_003072, NM_002500, NM_003078, AF020276, NM_001430, NM_005596, NM_004904, BX537890, NM_178548, NM_004364, NM_021784, U59628, NM_005238, NM_005239, AF055376, NM_001538, NM_000799, BC037418, NM_012448, NM_003200, BC0…	1694	477	13528	1.08822	1	0.961916	99.8262
GOTERM_BP_FAT	GO:0045941~positive regulation of transcription	76	3.22581	0.297353	AK122739, NM_015472, NM_017519, AK091476, BC071181, NM_006940, NM_033027, NM_005252, NM_001300, NM_004739, NM_002190, NM_147193, BC039881, NM_000709, AF061055, NM_016283, NM_003075, NM_021005, NM_003072, NM_002500, NM_003078, AF020276, NM_017521, NM_001430, NM_005596, NM_004904, BX537890, NM_178548, NM_004364, NM_021784, U59628, NM_002954, NM_005238, AF055376, AB024402, NM_005239, NM_001538, NM_0…	1694	564	13528	1.07611	1	0.964401	99.8627
GOTERM_BP_FAT	GO:0010628~positive regulation of gene expression	78	3.3107	0.305077	AK122739, NM_015472, NM_017519, AK091476, BC071181, NM_006940, NM_033027, NM_005252, NM_001300, NM_004739, NM_002190, NM_147193, BC039881, NM_000709, AF061055, NM_016283, NM_003075, NM_021005, AW963062, NM_003072, NM_002500, NM_003078, AF020276, NM_017521, NM_001430, NM_005596, NM_004904, BX537890, NM_178548, NM_004364, U59628, NM_021784, NM_002954, NM_005238, AF055376, AB024402, NM_005239, NM_00…	1694	581	13528	1.07211	1	0.96617	99.8883
GOTERM_BP_FAT	GO:0051254~positive regulation of RNA metabolic process	65	2.75891	0.313069	AK122739, NM_015472, NM_017519, AK091476, NM_006940, NM_033027, NM_005252, NM_001300, NM_002190, NM_004739, NM_147193, NM_000709, BC039881, AF061055, NM_016283, NM_003075, NM_021005, NM_003072, NM_002500, NM_003078, AF020276, NM_001430, NM_005596, NM_004904, BX537890, NM_178548, NM_004364, NM_021784, U59628, NM_005238, NM_005239, AF055376, NM_001538, NM_000799, BC037418, NM_012448, NM_003200, BC0…	1694	481	13528	1.07917	1	0.968192	99.91
GOTERM_BP_FAT	GO:0045935~positive regulation of nucleobase, nucleoside, nucleotide and nucleic acid metabolic process	82	3.48048	0.368552	AK122739, NM_015472, NM_017519, AK091476, BC071181, NM_006940, NM_033027, NM_005252, NM_001300, NM_004739, NM_002190, NM_147193, BC039881, NM_000709, AF061055, NM_016283, NM_003075, NM_021005, NM_003072, NM_002500, NM_003078, AF020276, NM_017521, NM_001430, NM_005596, NM_004904, BX537890, NM_178548, NM_004364, NM_012215, U59628, NM_021784, NM_002954, NM_005238, AF055376, AB024402, NM_005239, NM_0…	1694	624	13528	1.04942	1	0.978717	99.9813
GOTERM_BP_FAT	GO:0051173~positive regulation of nitrogen compound metabolic process	83	3.52292	0.460075	AK122739, NM_015472, NM_017519, AK091476, BC071181, NM_006940, NM_033027, NM_005252, NM_001300, NM_004739, NM_002190, NM_147193, BC039881, NM_000709, AF061055, NM_016283, NM_003075, NM_021005, NM_003072, NM_002500, NM_003078, AF020276, NM_017521, NM_001430, NM_005596, NM_004904, BX537890, NM_178548, NM_004364, NM_012215, U59628, NM_021784, NM_002954, NM_005238, AF055376, AB024402, NM_005239, NM_0…	1694	644	13528	1.02923	1	0.990193	99.999
GOTERM_BP_FAT	GO:0045944~positive regulation of transcription from RNA polymerase II promoter	47	1.99491	0.551487	AK122739, NM_015472, AK091476, NM_033027, NM_006940, NM_005252, NM_001300, NM_004739, NM_002190, NM_147193, AF061055, NM_016283, NM_003072, NM_002500, AF020276, NM_001430, NM_005596, NM_178548, NM_004364, U59628, NM_021784, NM_005238, AF055376, NM_001538, NM_012448, NM_003200, BC058855, NM_182710, AK124042, NM_139045, NM_002467, NM_005172, NM_003376, NM_022740, NM_030756, NM_005178, NM_005360, NM…	1694	371	13528	1.01168	1	0.99555	100
Annotation Cluster 147	Enrichment Score: 0.7112340600370478
Category	Term	Count	%	PValue	Genes	List Total	Pop Hits	Pop Total	Fold Enrichment	Bonferroni	Benjamini	FDR
GOTERM_CC_FAT	GO:0016514~SWI/SNF complex	5	0.212224	0.111784	NM_017519, NM_003075, NM_003072, NM_003078, NM_139045	1620	15	12782	2.63004	1	0.761672	82.7515
GOTERM_CC_FAT	GO:0070603~SWI/SNF-type complex	5	0.212224	0.111784	NM_017519, NM_003075, NM_003072, NM_003078, NM_139045	1620	15	12782	2.63004	1	0.761672	82.7515
GOTERM_CC_FAT	GO:0016585~chromatin remodeling complex	12	0.509338	0.284253	NM_003601, AK131390, NM_017519, NM_003075, NM_003072, BX648236, NM_003078, NM_012117, NM_003883, NM_004739, NM_006044, NM_139045	1620	71	12782	1.33354	1	0.901575	99.2974
GOTERM_BP_FAT	GO:0006338~chromatin remodeling	9	0.382003	0.402344	NM_003601, BC039881, D79984, NM_017519, U00930, AK091476, NM_003075, NM_003072, NM_139045	1694	56	13528	1.28344	1	0.98377	99.9933
Annotation Cluster 148	Enrichment Score: 0.7105068749390362
Category	Term	Count	%	PValue	Genes	List Total	Pop Hits	Pop Total	Fold Enrichment	Bonferroni	Benjamini	FDR
GOTERM_BP_FAT	GO:0009064~glutamine family amino acid metabolic process	12	0.509338	0.0540677	NM_003748, NM_005110, NM_002056, NM_002065, NM_000625, NM_003878, NM_006623, NM_016538, NM_000603, NM_000137, NM_004341, NM_021071	1694	52	13528	1.84288	1	0.729499	64.5851
GOTERM_BP_FAT	GO:0006525~arginine metabolic process	4	0.169779	0.216368	NM_000625, NM_000603, NM_000137, NM_021071	1694	13	13528	2.45718	1	0.936649	98.9467
GOTERM_BP_FAT	GO:0006527~arginine catabolic process	3	0.127334	0.264145	NM_000625, NM_000603, NM_000137	1694	8	13528	2.99469	1	0.954367	99.6747
GOTERM_BP_FAT	GO:0009065~glutamine family amino acid catabolic process	4	0.169779	0.465584	NM_003748, NM_000625, NM_000603, NM_000137	1694	20	13528	1.59717	1	0.990688	99.9992
Annotation Cluster 149	Enrichment Score: 0.7104590746664695
Category	Term	Count	%	PValue	Genes	List Total	Pop Hits	Pop Total	Fold Enrichment	Bonferroni	Benjamini	FDR
GOTERM_BP_FAT	GO:0048771~tissue remodeling	15	0.636672	0.00778259	NM_001430, NM_004433, NM_001611, NM_030661, NM_004448, NM_000625, NM_000235, NM_003376, NM_006944, S81734, NM_000603, NM_014284, NM_000787, NM_002872, BC058855, NM_000316	1694	56	13528	2.13906	1	0.373327	13.5763
GOTERM_BP_FAT	GO:0046849~bone remodeling	5	0.212224	0.264047	NM_001611, NM_002872, NM_006944, NM_000316, NM_014284	1694	21	13528	1.90139	1	0.954644	99.6738
GOTERM_BP_FAT	GO:0045453~bone resorption	4	0.169779	0.287374	NM_001611, NM_002872, NM_000316, NM_014284	1694	15	13528	2.12956	1	0.961938	99.8213
GOTERM_BP_FAT	GO:0048871~multicellular organismal homeostasis	13	0.551783	0.374203	NM_001430, NM_001611, NM_002009, NM_018384, NM_005233, NM_000235, NM_003376, NM_000617, NM_014284, NM_007074, NM_000787, NM_002872, NM_000316, BC058855	1694	85	13528	1.22136	1	0.979793	99.9842
GOTERM_BP_FAT	GO:0060249~anatomical structure homeostasis	15	0.636672	0.458055	NM_000152, NM_001430, NM_001611, NM_002009, NM_000235, NM_003376, NM_012205, NM_007110, NM_021141, NM_014284, NM_004010, NM_007074, NM_002872, BC058855, NM_000316, NM_005732	1694	106	13528	1.13007	1	0.99008	99.9989
GOTERM_BP_FAT	GO:0001894~tissue homeostasis	9	0.382003	0.539471	NM_001430, NM_001611, NM_002009, NM_002872, NM_003376, NM_000235, BC058855, NM_000316, NM_014284, NM_007074	1694	63	13528	1.14083	1	0.994946	99.9999
Annotation Cluster 150	Enrichment Score: 0.7055020092760018
Category	Term	Count	%	PValue	Genes	List Total	Pop Hits	Pop Total	Fold Enrichment	Bonferroni	Benjamini	FDR
UP_SEQ_FEATURE	domain:EGF-like 2	17	0.721562	0.0492997	NM_000504, NM_182895, NM_030583, NM_017564, AB011538, NM_007361, NM_182798, NM_032470, NM_000459, NM_019616, NM_005045, NM_000133, NM_001998, NM_005424, AK127044, NM_000138, AK022008	2245	88	19113	1.64467	1	0.984756	61.7645
UP_SEQ_FEATURE	domain:EGF-like 3	15	0.636672	0.0523251	NM_182895, AB011539, NM_030583, NM_017564, AB011538, NM_003247, NM_182798, NM_032470, NM_003573, NM_000459, NM_005045, NM_005424, AK127044, NM_000138, AK022008	2245	75	19113	1.70272	1	0.986483	64.0132
UP_SEQ_FEATURE	domain:EGF-like 16	4	0.169779	0.0574877	NM_032470, NM_003573, AB011539, NM_017564	2245	8	19113	4.25679	1	0.985882	67.5639
UP_SEQ_FEATURE	domain:EGF-like 7	7	0.297114	0.088805	NM_182895, NM_032470, NM_030583, AB011539, NM_017564, AB011538, NM_005045	2245	27	19113	2.20723	1	0.995627	82.9412
UP_SEQ_FEATURE	domain:EGF-like 9	6	0.254669	0.12446	NM_032470, NM_030583, AB011539, NM_017564, AB011538, AK075234	2245	23	19113	2.22094	1	0.998966	92.0147
UP_SEQ_FEATURE	domain:EGF-like 6	9	0.382003	0.12494	NM_182895, NM_032470, NM_030583, AB011539, NM_017564, AB011538, NM_005045, NM_000138, AK022008	2245	43	19113	1.78191	1	0.998921	92.0976
INTERPRO	IPR013111:EGF, extracellular	12	0.509338	0.147972	NM_182895, NM_032470, NM_000459, AB011539, NM_017564, NM_005045, NM_004194, AK075234, NM_000211, NM_005424, AK127044, NM_000138	2057	63	16659	1.54261	1	0.997272	94.102
UP_SEQ_FEATURE	domain:EGF-like 15	4	0.169779	0.158937	NM_032470, NM_003573, AB011539, NM_017564	2245	12	19113	2.83786	1	0.999595	96.2804
UP_SEQ_FEATURE	domain:EGF-like 8	6	0.254669	0.16237	NM_032470, NM_030583, NM_017564, AB011538, NM_005045, AK075234	2245	25	19113	2.04326	1	0.999612	96.5587
UP_SEQ_FEATURE	domain:EGF-like 1	18	0.764007	0.240394	NM_024324, NM_182895, AB011539, NM_030583, NM_017564, AB011538, NM_007361, AK075234, NM_003247, NM_001784, NM_182798, NM_000459, NM_003573, NM_005045, NM_005424, AK127044, NM_000138, AK022008	2245	120	19113	1.27704	1	0.999956	99.4639
UP_SEQ_FEATURE	domain:EGF-like 10	4	0.169779	0.287967	NM_032470, NM_030583, AB011539, NM_017564	2245	16	19113	2.1284	1	0.999987	99.8433
UP_SEQ_FEATURE	domain:EGF-like 17	3	0.127334	0.33165	NM_032470, AB011539, NM_017564	2245	10	19113	2.55408	1	0.999997	99.953
UP_SEQ_FEATURE	domain:EGF-like 4	9	0.382003	0.370845	NM_182895, NM_032470, NM_030583, AB011539, NM_017564, AB011538, NM_005045, NM_007361, AK022008	2245	58	19113	1.32107	1	0.999999	99.9851
UP_SEQ_FEATURE	domain:EGF-like 12	3	0.127334	0.419963	NM_032470, AB011539, NM_017564	2245	12	19113	2.1284	1	1	99.9968
UP_SEQ_FEATURE	domain:EGF-like 11	3	0.127334	0.461852	NM_032470, AB011539, NM_017564	2245	13	19113	1.96467	1	1	99.9992
UP_SEQ_FEATURE	domain:EGF-like 14	3	0.127334	0.501905	NM_032470, AB011539, NM_017564	2245	14	19113	1.82434	1	1	99.9998
UP_SEQ_FEATURE	domain:EGF-like 5	6	0.254669	0.535644	NM_182895, NM_032470, NM_030583, NM_017564, AB011538, NM_005045	2245	41	19113	1.24589	1	1	100
UP_SEQ_FEATURE	domain:EGF-like 13	3	0.127334	0.575976	NM_032470, AB011539, NM_017564	2245	16	19113	1.5963	1	1	100
Annotation Cluster 151	Enrichment Score: 0.7052524205379657
Category	Term	Count	%	PValue	Genes	List Total	Pop Hits	Pop Total	Fold Enrichment	Bonferroni	Benjamini	FDR
KEGG_PATHWAY	hsa05220:Chronic myeloid leukemia	16	0.679117	0.0905511	NM_181523, NM_002467, BC071181, NM_002880, NM_005207, NM_002746, NM_000389, NM_183001, NM_002086, NM_138578, NM_004612, NM_005026, NM_002834, NM_003639, NM_012448, NM_003629, NM_004302	709	75	5085	1.53004	1	0.394044	69.2624
KEGG_PATHWAY	hsa05213:Endometrial cancer	12	0.509338	0.0989328	NM_005026, NM_000249, NM_181523, NM_000314, NM_002467, NM_004448, NM_002880, NM_003629, NM_030756, NM_002746, NM_002086, NM_004360	709	52	5085	1.65509	1	0.414304	72.6036
KEGG_PATHWAY	hsa05221:Acute myeloid leukemia	13	0.551783	0.099746	NM_181523, NM_002467, NM_002880, NM_004364, NM_030756, NM_002746, NM_002086, NM_005026, NM_003639, NM_003120, NM_012448, NM_003629, NM_004095	709	58	5085	1.60753	1	0.408676	72.9093
KEGG_PATHWAY	hsa04012:ErbB signaling pathway	17	0.721562	0.145466	NM_181523, NM_002467, NM_004448, NM_015981, NM_002880, NM_172171, NM_005207, NM_000389, NM_002746, NM_183001, NM_002086, NM_005026, NM_001945, NM_012448, NM_003629, NM_002661, NM_004095	709	87	5085	1.40144	1	0.508914	85.826
KEGG_PATHWAY	hsa05214:Glioma	12	0.509338	0.255061	NM_005026, NM_181523, NM_000314, NM_002880, NM_015981, NM_003629, NM_172171, NM_000389, NM_002746, NM_002661, NM_183001, NM_002086	709	63	5085	1.36611	1	0.577138	97.4259
KEGG_PATHWAY	hsa05215:Prostate cancer	15	0.636672	0.354295	NM_000348, NM_004904, NM_181523, NM_004448, NM_002880, NM_030756, NM_002746, NM_000389, NM_002086, NM_005026, NM_000314, NM_003639, NM_003629, NM_006368, NM_001238	709	89	5085	1.20878	1	0.660177	99.5645
KEGG_PATHWAY	hsa05218:Melanoma	12	0.509338	0.40105	NM_000245, AA461028, NM_005026, NM_000601, NM_181523, NM_000314, NM_002009, NM_002880, NM_003629, NM_000389, NM_002746, NM_004360	709	71	5085	1.21218	1	0.690677	99.8289
KEGG_PATHWAY	hsa05223:Non-small cell lung cancer	9	0.382003	0.484041	NM_005026, NM_181523, NM_007182, NM_004448, NM_002880, NM_003629, NM_002746, NM_002661, NM_002086	709	54	5085	1.19535	1	0.741256	99.9732
Annotation Cluster 152	Enrichment Score: 0.7049138826203376
Category	Term	Count	%	PValue	Genes	List Total	Pop Hits	Pop Total	Fold Enrichment	Bonferroni	Benjamini	FDR
INTERPRO	IPR018097:EGF-like calcium-binding, conserved site	20	0.848896	0.0243674	NM_000504, NM_024324, AB011539, AB011538, NM_007361, AK075234, NM_000820, NM_001734, NM_001784, NM_006329, NM_003573, NM_133459, NM_020404, NM_152635, NM_019616, NM_000133, NM_001998, NM_153214, NM_000138, AK022008	2057	96	16659	1.68723	1	0.956627	35.3417
INTERPRO	IPR000152:EGF-type aspartate/asparagine hydroxylation conserved site	19	0.806452	0.0491965	NM_000504, NM_024324, AB011539, NM_030583, NM_007361, AK075234, NM_000820, NM_001734, NM_001784, NM_006329, NM_003573, NM_133459, NM_152635, NM_019616, NM_000133, NM_001998, NM_153214, NM_000138, AK022008	2057	97	16659	1.58634	1	0.988032	59.0049
INTERPRO	IPR013091:EGF calcium-binding	15	0.636672	0.0551604	NM_024324, AB011539, NM_007361, AK075234, NM_003247, NM_000820, NM_001784, NM_006329, NM_003573, NM_133459, NM_020404, NM_001998, NM_153214, NM_000138, AK022008	2057	72	16659	1.68723	1	0.983823	63.3201
UP_SEQ_FEATURE	domain:EGF-like 5; calcium-binding	9	0.382003	0.0616873	NM_003573, AB011539, NM_007361, NM_001998, AK075234, NM_001784, NM_006329, NM_000138, AK022008	2245	37	19113	2.07087	1	0.988351	70.2047
UP_SEQ_FEATURE	domain:EGF-like 4; calcium-binding	7	0.297114	0.18427	NM_003573, NM_001998, AK075234, NM_000820, NM_001784, NM_006329, NM_000138	2245	33	19113	1.80591	1	0.99981	97.9207
UP_SEQ_FEATURE	domain:EGF-like 3; calcium-binding	7	0.297114	0.263241	NM_007361, NM_001998, AK075234, NM_153214, NM_000820, NM_001784, NM_006329	2245	37	19113	1.61068	1	0.999969	99.7001
UP_SEQ_FEATURE	domain:EGF-like 2; calcium-binding	9	0.382003	0.352292	NM_024324, NM_003573, AB011539, AK075234, NM_153214, NM_000820, NM_003247, NM_001784, NM_006329	2245	57	19113	1.34425	1	0.999998	99.9741
UP_SEQ_FEATURE	domain:EGF-like 10; calcium-binding	3	0.127334	0.461852	NM_003573, NM_001998, NM_000138	2245	13	19113	1.96467	1	1	99.9992
UP_SEQ_FEATURE	domain:EGF-like 8; calcium-binding	4	0.169779	0.517283	NM_003573, AB011539, NM_001998, NM_000138	2245	23	19113	1.48062	1	1	99.9999
UP_SEQ_FEATURE	domain:EGF-like 6; calcium-binding	4	0.169779	0.575674	NM_003573, NM_001998, AK075234, NM_006329	2245	25	19113	1.36217	1	1	100
UP_SEQ_FEATURE	domain:EGF-like 9; calcium-binding	3	0.127334	0.575976	NM_003573, NM_001998, NM_000138	2245	16	19113	1.5963	1	1	100
UP_SEQ_FEATURE	domain:EGF-like 7; calcium-binding	4	0.169779	0.629425	NM_003573, NM_001998, AK075234, NM_000138	2245	27	19113	1.26127	1	1	100
Annotation Cluster 153	Enrichment Score: 0.7023815525558957
Category	Term	Count	%	PValue	Genes	List Total	Pop Hits	Pop Total	Fold Enrichment	Bonferroni	Benjamini	FDR
GOTERM_BP_FAT	GO:0046486~glycerolipid metabolic process	31	1.31579	0.0173465	NM_005276, NM_000482, NM_181523, NM_178819, NM_000229, NM_174936, NM_001752, NM_005028, NM_024779, NM_052968, NM_000314, NM_003801, NM_000929, NM_032564, NM_012079, NM_003059, NM_002009, NM_000236, NM_080476, NM_000078, NM_002664, NM_005026, NM_004356, Y10255, NM_002834, NM_153273, NM_017733, NM_000446, BC062696, NM_005396, NM_025087, NM_004102	1694	162	13528	1.52815	1	0.462543	27.8764
GOTERM_BP_FAT	GO:0006650~glycerophospholipid metabolic process	21	0.891341	0.0964655	NM_000482, NM_181523, NM_178819, NM_002009, NM_000229, NM_000236, NM_080476, NM_005028, NM_024779, NM_000078, NM_002664, NM_005026, NM_003801, NM_000314, Y10255, NM_004356, NM_000929, NM_153273, NM_017733, NM_000446, NM_025087, NM_004102	1694	118	13528	1.42121	1	0.834654	84.9593
GOTERM_BP_FAT	GO:0006644~phospholipid metabolic process	29	1.2309	0.203016	NM_000482, NM_181523, NM_178819, NM_000229, NM_174936, NM_003713, NM_005028, NM_024779, NM_000314, NM_003801, NM_000929, NM_002661, NM_002009, NM_000236, NM_080476, NM_013402, NM_000078, NM_002664, NM_005026, NM_020133, NM_020132, NM_002861, NM_004356, Y10255, NM_153273, NM_017733, NM_014495, NM_000446, NM_025087, NM_004102	1694	190	13528	1.21889	1	0.931706	98.556
GOTERM_BP_FAT	GO:0019637~organophosphate metabolic process	30	1.27334	0.223967	NM_005276, NM_000482, NM_181523, NM_178819, NM_000229, NM_174936, NM_003713, NM_005028, NM_024779, NM_000314, NM_003801, NM_000929, NM_002661, NM_002009, NM_000236, NM_080476, NM_013402, NM_000078, NM_002664, NM_005026, NM_020133, NM_020132, NM_002861, NM_004356, Y10255, NM_153273, NM_017733, NM_014495, NM_000446, NM_025087, NM_004102	1694	200	13528	1.19787	1	0.939263	99.122
GOTERM_BP_FAT	GO:0030384~phosphoinositide metabolic process	12	0.509338	0.302521	NM_005026, NM_004356, NM_003801, NM_181523, NM_000314, NM_153273, NM_017733, NM_080476, NM_005028, NM_024779, NM_002664, NM_025087	1694	73	13528	1.31274	1	0.966031	99.8803
GOTERM_BP_FAT	GO:0045017~glycerolipid biosynthetic process	12	0.509338	0.418311	NM_012079, NM_178819, NM_000229, NM_002009, NM_080476, NM_003801, Y10255, NM_004356, NM_000929, NM_017733, NM_032564, NM_025087, NM_004102	1694	80	13528	1.19787	1	0.985712	99.996
GOTERM_BP_FAT	GO:0046474~glycerophospholipid biosynthetic process	10	0.424448	0.483066	NM_004356, Y10255, NM_003801, NM_178819, NM_000929, NM_002009, NM_000229, NM_017733, NM_080476, NM_004102, NM_025087	1694	68	13528	1.17439	1	0.991741	99.9996
GOTERM_BP_FAT	GO:0008654~phospholipid biosynthetic process	14	0.594228	0.516881	NM_178819, NM_002009, NM_000229, NM_080476, NM_013402, NM_020133, NM_020132, Y10255, NM_004356, NM_003801, NM_002861, NM_000929, NM_017733, NM_004102, NM_025087	1694	102	13528	1.09609	1	0.99402	99.9999
Annotation Cluster 154	Enrichment Score: 0.6982324774165761
Category	Term	Count	%	PValue	Genes	List Total	Pop Hits	Pop Total	Fold Enrichment	Bonferroni	Benjamini	FDR
SP_PIR_KEYWORDS	sh3 domain	32	1.35823	0.102136	NM_005546, NM_033044, NM_181523, NM_000265, NM_016239, NM_032459, AK127004, NM_005975, NM_199335, NM_206962, NM_199248, NM_001001669, NM_024577, AK055497, NM_004383, NM_000723, NM_153047, BX647422, NM_018990, NM_002661, NM_024940, NM_012335, NM_003726, AL162054, NM_005207, NM_016428, NM_139355, NM_002086, NM_014631, NM_003603, NM_153271, NM_007229, NM_153213	2250	210	19235	1.30269	1	0.472426	80.5171
INTERPRO	IPR001452:Src homology-3 domain	31	1.31579	0.24588	NM_005546, NM_181523, NM_000265, NM_016239, NM_032459, AK127004, NM_005975, NM_199335, NM_206962, NM_199248, NM_001001669, NM_024577, AK055497, NM_004383, NM_000723, NM_153047, BX647422, NM_018990, NM_002661, NM_024940, NM_012335, NM_003726, AL162054, NM_005207, NM_016428, NM_139355, NM_002086, NM_014631, NM_003603, NM_153271, NM_007229, NM_153213	2057	213	16659	1.17868	1	0.998621	99.3182
SMART	SM00326:SH3	31	1.31579	0.250415	NM_005546, NM_181523, NM_000265, NM_016239, NM_032459, AK127004, NM_005975, NM_199335, NM_206962, NM_199248, NM_001001669, NM_024577, AK055497, NM_004383, NM_000723, NM_153047, BX647422, NM_018990, NM_002661, NM_024940, NM_012335, NM_003726, AL162054, NM_005207, NM_016428, NM_139355, NM_002086, NM_014631, NM_003603, NM_153271, NM_007229, NM_153213	1125	213	9079	1.17454	1	0.929763	98.1702
UP_SEQ_FEATURE	domain:SH3	25	1.06112	0.256159	NM_005546, NM_033044, NM_181523, NM_016239, NM_032459, AK127004, NM_005975, NM_199335, NM_206962, NM_199248, NM_024577, AK055497, NM_004383, NM_000723, NM_153047, NM_018990, NM_002661, NM_024940, NM_012335, NM_003726, AL162054, NM_016428, NM_139355, NM_153271, NM_153213, NM_007229	2245	177	19113	1.20248	1	0.999963	99.6402
Annotation Cluster 155	Enrichment Score: 0.6966237969848528
Category	Term	Count	%	PValue	Genes	List Total	Pop Hits	Pop Total	Fold Enrichment	Bonferroni	Benjamini	FDR
GOTERM_BP_FAT	GO:0006883~cellular sodium ion homeostasis	3	0.127334	0.120944	NM_000901, NM_000587, NM_024022	1694	5	13528	4.7915	1	0.86754	90.9946
GOTERM_BP_FAT	GO:0055067~monovalent inorganic cation homeostasis	9	0.382003	0.194515	NM_000901, NM_000115, NM_017882, NM_000587, AF452639, BC051190, NM_000704, NM_173653, NM_024022	1694	45	13528	1.59717	1	0.928674	98.2396
GOTERM_BP_FAT	GO:0055078~sodium ion homeostasis	3	0.127334	0.214982	NM_000901, NM_000587, NM_024022	1694	7	13528	3.4225	1	0.935847	98.9114
GOTERM_BP_FAT	GO:0030004~cellular monovalent inorganic cation homeostasis	5	0.212224	0.32327	NM_000901, NM_017882, NM_000587, AF452639, NM_024022	1694	23	13528	1.73605	1	0.970507	99.9319
Annotation Cluster 156	Enrichment Score: 0.6916033207882533
Category	Term	Count	%	PValue	Genes	List Total	Pop Hits	Pop Total	Fold Enrichment	Bonferroni	Benjamini	FDR
GOTERM_BP_FAT	GO:0008630~DNA damage response, signal transduction resulting in induction of apoptosis	8	0.339559	0.110162	NM_000249, NM_145812, NM_022767, NM_014430, NM_022740, NM_012396, NM_005178, NM_005427	1694	33	13528	1.93596	1	0.850658	88.6921
GOTERM_BP_FAT	GO:0008629~induction of apoptosis by intracellular signals	11	0.466893	0.130947	NM_033101, NM_000249, NM_002467, NM_145812, NM_022767, NM_014430, NM_022740, NM_000389, NM_012396, NM_005178, NM_005427	1694	54	13528	1.62674	1	0.87831	92.7275
GOTERM_BP_FAT	GO:0042771~DNA damage response, signal transduction by p53 class mediator resulting in induction of apoptosis	4	0.169779	0.287374	NM_022767, NM_022740, NM_012396, NM_005178	1694	15	13528	2.12956	1	0.961938	99.8213
GOTERM_BP_FAT	GO:0030330~DNA damage response, signal transduction by p53 class mediator	5	0.212224	0.413057	NM_022767, NM_022740, NM_182710, NM_012396, NM_005178	1694	26	13528	1.53574	1	0.985144	99.9952
Annotation Cluster 157	Enrichment Score: 0.691336169314575
Category	Term	Count	%	PValue	Genes	List Total	Pop Hits	Pop Total	Fold Enrichment	Bonferroni	Benjamini	FDR
GOTERM_BP_FAT	GO:0016578~histone deubiquitination	5	0.212224	0.0691144	NM_020189, BC037418, AF020276, NM_016290, NM_006284	1694	13	13528	3.07147	1	0.775051	73.7495
GOTERM_BP_FAT	GO:0016579~protein deubiquitination	7	0.297114	0.0973754	NM_020189, BX641079, BC037418, NM_005805, AF020276, NM_016290, NM_006284	1694	26	13528	2.15003	1	0.833836	85.2397
GOTERM_BP_FAT	GO:0070646~protein modification by small protein removal	7	0.297114	0.146415	NM_020189, BX641079, BC037418, NM_005805, AF020276, NM_016290, NM_006284	1694	29	13528	1.92761	1	0.895083	94.7997
GOTERM_CC_FAT	GO:0070461~SAGA-type complex	4	0.169779	0.571575	NM_016283, NM_020189, BC037418, NM_006284	1620	23	12782	1.3722	1	0.972184	99.9997
GOTERM_CC_FAT	GO:0000123~histone acetyltransferase complex	7	0.297114	0.620357	NM_016283, NM_020189, NM_014735, NM_006666, BC037418, NM_182710, NM_006284	1620	50	12782	1.10462	1	0.972673	99.9999
Annotation Cluster 158	Enrichment Score: 0.6902244576497376
Category	Term	Count	%	PValue	Genes	List Total	Pop Hits	Pop Total	Fold Enrichment	Bonferroni	Benjamini	FDR
INTERPRO	IPR001709:Flavoprotein pyridine nucleotide cytochrome reductase	4	0.169779	0.0890603	NM_016229, NM_000625, NM_002454, NM_000603	2057	9	16659	3.59942	1	0.990467	80.7719
SP_PIR_KEYWORDS	fmn	5	0.212224	0.107926	AK055875, NM_201398, NM_000625, NM_002454, NM_000603	2250	16	19235	2.67153	1	0.481432	82.3397
INTERPRO	IPR003097:FAD-binding, type 1	3	0.127334	0.163027	NM_000625, NM_002454, NM_000603	2057	6	16659	4.04934	1	0.997797	95.6963
INTERPRO	IPR001433:Oxidoreductase FAD/NAD(P)-binding	4	0.169779	0.177054	NM_016229, NM_000625, NM_002454, NM_000603	2057	12	16659	2.69956	1	0.997802	96.8077
GOTERM_MF_FAT	GO:0010181~FMN binding	4	0.169779	0.184349	AK055875, NM_000625, NM_002454, NM_000603	1634	12	12983	2.64851	1	0.951111	96.6109
UP_SEQ_FEATURE	nucleotide phosphate-binding region:FMN	4	0.169779	0.189575	AK055875, NM_000625, NM_002454, NM_000603	2245	13	19113	2.61956	1	0.999845	98.1633
UP_SEQ_FEATURE	domain:Flavodoxin-like	3	0.127334	0.239947	NM_000625, NM_002454, NM_000603	2245	8	19113	3.19259	1	0.999959	99.4579
INTERPRO	IPR008254:Flavodoxin/nitric oxide synthase	3	0.127334	0.258713	NM_000625, NM_002454, NM_000603	2057	8	16659	3.03701	1	0.998817	99.4966
INTERPRO	IPR001094:Flavodoxin-like	3	0.127334	0.258713	NM_000625, NM_002454, NM_000603	2057	8	16659	3.03701	1	0.998817	99.4966
UP_SEQ_FEATURE	domain:FAD-binding FR-type	4	0.169779	0.389189	NM_016229, NM_000625, NM_002454, NM_000603	2245	19	19113	1.79233	1	0.999999	99.9915
INTERPRO	IPR017927:Ferredoxin reductase-type FAD-binding domain	4	0.169779	0.421718	NM_016229, NM_000625, NM_002454, NM_000603	2057	19	16659	1.70499	1	0.999896	99.9938
Annotation Cluster 159	Enrichment Score: 0.666275517961256
Category	Term	Count	%	PValue	Genes	List Total	Pop Hits	Pop Total	Fold Enrichment	Bonferroni	Benjamini	FDR
GOTERM_BP_FAT	GO:0007389~pattern specification process	41	1.74024	0.128906	NM_005585, NM_000325, NM_005568, AK022877, NM_022740, NM_003376, BC071181, NM_000609, NM_033131, NM_153715, NM_005523, NM_004612, NM_173849, NM_020248, NM_002405, NM_019102, NM_002141, AK095266, NM_021005, NM_002500, NM_005631, NM_006261, NM_020859, NM_015193, NM_002146, NM_004609, NM_003673, NM_002147, NM_030661, NM_003412, NM_005207, NM_002048, NM_013372, NM_021784, NM_006492, NM_001106, AK0947…	1694	267	13528	1.22629	1	0.877691	92.4018
GOTERM_BP_FAT	GO:0003002~regionalization	30	1.27334	0.19973	NM_005585, NM_005568, NM_022740, BC071181, NM_033131, NM_153715, NM_005523, NM_004612, NM_173849, NM_020248, NM_019102, NM_002141, AK095266, NM_021005, NM_002500, NM_005631, NM_006261, NM_002146, NM_015193, NM_004609, NM_003673, NM_030661, NM_002147, NM_005207, NM_002048, NM_013372, NM_021784, NM_001106, AK094779, NM_005045, NM_004789	1694	197	13528	1.21612	1	0.929898	98.4407
GOTERM_BP_FAT	GO:0009952~anterior/posterior pattern formation	20	0.848896	0.389453	NM_005568, NM_002146, NM_015193, NM_004609, NM_003673, NM_002147, NM_030661, NM_022740, BC071181, NM_005207, NM_021784, NM_033131, NM_153715, NM_005523, NM_004612, NM_001106, NM_020248, NM_019102, NM_002141, NM_021005, NM_002500	1694	140	13528	1.14083	1	0.982173	99.99
Annotation Cluster 160	Enrichment Score: 0.665453849764945
Category	Term	Count	%	PValue	Genes	List Total	Pop Hits	Pop Total	Fold Enrichment	Bonferroni	Benjamini	FDR
SP_PIR_KEYWORDS	Sodium transport	21	0.891341	0.0481572	NM_003059, NM_004588, NM_018976, NM_000343, NM_000334, NM_003049, NM_018018, BC029048, NM_030674, BC051190, NM_005835, NM_005847, NM_018231, NM_001678, NM_203327, NM_005477, NM_173653, NM_182936, NM_006841, NM_145913, NM_021095	2250	116	19235	1.54764	1	0.3321	52.7305
SP_PIR_KEYWORDS	Sodium	21	0.891341	0.0481572	NM_003059, NM_004588, NM_018976, NM_000343, NM_000334, NM_003049, NM_018018, BC029048, NM_030674, BC051190, NM_005835, NM_005847, NM_018231, NM_001678, NM_203327, NM_005477, NM_173653, NM_182936, NM_006841, NM_145913, NM_021095	2250	116	19235	1.54764	1	0.3321	52.7305
SP_PIR_KEYWORDS	Symport	20	0.848896	0.0564309	NM_004694, NM_003059, NM_201566, NM_018976, NM_000343, NM_003049, NM_018018, NM_006517, NM_003038, BC029048, NM_030674, BC051190, NM_005835, NM_005847, NM_203327, NM_016582, NM_006841, NM_145913, NM_021095, NM_153357	2250	111	19235	1.54034	1	0.362379	58.5983
GOTERM_MF_FAT	GO:0015293~symporter activity	24	1.01868	0.0897523	NM_004694, NM_003059, NM_201566, NM_018976, NM_000343, NM_003049, NM_004731, NM_018018, NM_006517, NM_003038, BC029048, NM_030674, BC051190, NM_000617, NM_005835, NM_005847, NM_020041, NM_203327, NM_016582, NM_020246, NM_006841, NM_145913, NM_021095, NM_153357	1634	137	12983	1.39192	1	0.929657	79.028
GOTERM_MF_FAT	GO:0031402~sodium ion binding	21	0.891341	0.093762	NM_003059, NM_004588, NM_018976, NM_000343, NM_000334, NM_003049, NM_018018, BC029048, NM_030674, BC051190, NM_005835, NM_005847, NM_018231, NM_001678, NM_203327, NM_005477, NM_173653, NM_182936, NM_006841, NM_145913, NM_021095	1634	117	12983	1.42612	1	0.917617	80.5108
GOTERM_BP_FAT	GO:0006814~sodium ion transport	21	0.891341	0.192228	NM_003059, NM_004588, NM_018976, NM_000343, NM_000334, NM_003049, NM_018018, BC029048, NM_030674, BC051190, NM_005835, NM_005847, NM_018231, NM_001678, NM_203327, NM_005477, NM_173653, NM_182936, NM_006841, NM_145913, NM_021095	1694	130	13528	1.29002	1	0.928398	98.1438
GOTERM_MF_FAT	GO:0031420~alkali metal ion binding	31	1.31579	0.424964	NM_002194, NM_000343, NM_003049, NM_018018, NM_004732, NM_030674, NM_172160, NM_000704, NM_005835, NM_021012, NM_002245, NM_000709, NM_018231, NM_203327, NM_182936, NM_006841, NM_004588, NM_003059, NM_018976, NM_000334, NM_172375, BC029048, BC051190, NM_005847, NM_002238, NM_001678, NM_000019, NM_005477, NM_173653, NM_145913, NM_021095	1634	228	12983	1.08031	1	0.990191	99.9898
GOTERM_BP_FAT	GO:0030001~metal ion transport	60	2.54669	0.468071	NM_001063, NM_000506, NM_004732, NM_172160, NM_000704, NM_002394, NM_021012, NM_002245, NM_199248, NM_000785, NM_203327, NM_000410, NM_182936, NM_006841, NM_000744, NM_021098, NM_004320, NM_003059, NM_006539, NM_000334, AL162054, NM_144579, NM_170665, NM_015981, NM_172171, NM_000617, NM_000376, NM_173596, NM_005138, NM_001678, NM_006162, NM_014407, NM_173653, NM_145913, NM_005623, NM_000343, NM_0…	1694	465	13528	1.03043	1	0.990855	99.9992
GOTERM_BP_FAT	GO:0006812~cation transport	68	2.88625	0.633787	NM_001063, NM_000506, NM_004732, NM_172160, NM_000704, NM_002394, NM_021012, NM_002245, NM_199248, NM_000785, NM_203327, NM_000410, NM_182936, NM_006841, NM_000744, NM_021098, NM_004320, NM_003059, NM_006539, NM_000334, AL162054, NM_144579, NM_170665, NM_015981, NM_172171, NM_000617, NM_000376, NM_173596, NM_001678, NM_005138, NM_006162, NM_014407, NM_173653, NM_145913, NM_020410, NM_005623, BC03…	1694	553	13528	0.981983	1	0.997903	100
GOTERM_MF_FAT	GO:0015370~solute:sodium symporter activity	7	0.297114	0.652284	NM_000343, NM_003049, NM_003038, NM_203327, NM_030674, NM_005847, NM_021095	1634	52	12983	1.06959	1	0.998729	100
GOTERM_MF_FAT	GO:0015294~solute:cation symporter activity	12	0.509338	0.662168	NM_020041, NM_000343, NM_003049, NM_003038, NM_203327, NM_030674, NM_016582, NM_000617, NM_005835, NM_020246, NM_005847, NM_021095	1634	95	12983	1.00365	1	0.99891	100
GOTERM_BP_FAT	GO:0015672~monovalent inorganic cation transport	34	1.44312	0.897043	NM_000343, NM_003049, NM_018018, NM_004732, NM_030674, NM_172160, NM_000704, NM_004047, NM_005835, NM_021012, NM_002245, NM_021614, NM_018231, NM_006178, NM_203327, AF452639, NM_182936, NM_006841, NM_004588, NM_003059, NM_018976, NM_000334, NM_032369, NM_172375, BC029048, BC051190, NM_005847, NM_002238, NM_001678, NM_005477, NM_014407, NM_173653, NM_145913, NM_021095	1694	318	13528	0.853831	1	0.999983	100
Annotation Cluster 161	Enrichment Score: 0.6601783381467522
Category	Term	Count	%	PValue	Genes	List Total	Pop Hits	Pop Total	Fold Enrichment	Bonferroni	Benjamini	FDR
GOTERM_BP_FAT	GO:0051260~protein homooligomerization	17	0.721562	0.131993	NM_000552, NM_001385, NM_032622, NM_000636, S81734, NM_000043, NM_002084, NM_004360, NM_032783, NM_006284, NM_000394, NM_018960, NM_002180, NM_001538, NM_001103, NM_030968, NM_015921	1694	95	13528	1.42904	1	0.878668	92.8891
GOTERM_BP_FAT	GO:0051289~protein homotetramerization	6	0.254669	0.219275	NM_001385, NM_018960, NM_001103, NM_000636, NM_002084, NM_032783	1694	26	13528	1.84288	1	0.937874	99.0173
GOTERM_BP_FAT	GO:0051262~protein tetramerization	7	0.297114	0.361349	NM_001385, NM_018960, NM_001103, NM_000636, NM_002084, NM_001752, NM_032783	1694	39	13528	1.43335	1	0.977468	99.9769
Annotation Cluster 162	Enrichment Score: 0.656158692296429
Category	Term	Count	%	PValue	Genes	List Total	Pop Hits	Pop Total	Fold Enrichment	Bonferroni	Benjamini	FDR
GOTERM_BP_FAT	GO:0007620~copulation	5	0.212224	0.108034	AF208541, NM_020686, NM_004032, NM_006683, NM_002638	1694	15	13528	2.66194	1	0.852623	88.1764
GOTERM_BP_FAT	GO:0007618~mating	6	0.254669	0.243515	NM_000781, AF208541, NM_020686, NM_004032, NM_006683, NM_002638	1694	27	13528	1.77463	1	0.947697	99.4548
GOTERM_BP_FAT	GO:0007320~insemination	3	0.127334	0.408729	AF208541, NM_004032, NM_006683	1694	11	13528	2.17795	1	0.984624	99.9945
Annotation Cluster 163	Enrichment Score: 0.6536025000639716
Category	Term	Count	%	PValue	Genes	List Total	Pop Hits	Pop Total	Fold Enrichment	Bonferroni	Benjamini	FDR
GOTERM_BP_FAT	GO:0003013~circulatory system process	29	1.2309	0.172059	NM_000089, NM_000152, NM_005622, NM_003280, NM_000625, NM_003376, NM_000609, NM_000603, NM_021012, NM_000867, NM_000962, NM_001565, NM_000963, NM_130768, L07615, NM_000160, NM_003673, NM_004054, NM_001741, NM_000671, NM_000636, NM_000675, NM_000115, AF208541, NM_000799, NM_020686, NM_005477, BC058855, NM_000856, NM_006183	1694	186	13528	1.2451	1	0.91611	97.0581
GOTERM_BP_FAT	GO:0008015~blood circulation	29	1.2309	0.172059	NM_000089, NM_000152, NM_005622, NM_003280, NM_000625, NM_003376, NM_000609, NM_000603, NM_021012, NM_000867, NM_000962, NM_001565, NM_000963, NM_130768, L07615, NM_000160, NM_003673, NM_004054, NM_001741, NM_000671, NM_000636, NM_000675, NM_000115, AF208541, NM_000799, NM_020686, NM_005477, BC058855, NM_000856, NM_006183	1694	186	13528	1.2451	1	0.91611	97.0581
GOTERM_BP_FAT	GO:0008217~regulation of blood pressure	15	0.636672	0.369689	NM_000089, NM_005622, L07615, NM_000160, NM_000625, NM_000636, NM_000671, NM_001741, NM_000603, NM_000115, AF208541, NM_020686, NM_000962, NM_000963, NM_000856	1694	100	13528	1.19787	1	0.978711	99.9819
Annotation Cluster 164	Enrichment Score: 0.651239184487409
Category	Term	Count	%	PValue	Genes	List Total	Pop Hits	Pop Total	Fold Enrichment	Bonferroni	Benjamini	FDR
GOTERM_BP_FAT	GO:0010605~negative regulation of macromolecule metabolic process	113	4.79626	0.0136288	NM_000482, NM_004780, NM_005093, NM_174936, NM_001256, NM_032272, NM_032527, NM_016084, NM_003254, NM_022720, BC039881, NM_020248, NM_016283, NM_021005, NM_004584, NM_015982, NM_004364, NM_000376, NM_001538, NM_014494, NM_182710, AK124042, NM_004095, NM_139045, NM_148919, NM_000249, NM_002467, NM_004992, NM_005178, NM_138578, NM_000599, NM_014335, NM_130469, NM_139211, NM_000966, NM_006814, NM_02…	1694	734	13528	1.22943	1	0.42755	22.6066
GOTERM_BP_FAT	GO:0000122~negative regulation of transcription from RNA polymerase II promoter	41	1.74024	0.123864	NM_016734, NM_004780, NM_003409, NM_015472, NM_022740, AK091476, NM_004992, NM_004739, NM_014335, NM_173849, NM_130469, NM_147193, NM_139211, NM_020248, BC039881, NM_006154, NM_000966, NM_002180, AK095266, NM_002166, NM_021005, NM_003072, NM_006261, NM_007066, NM_181353, NM_173354, NM_005654, NM_004364, NM_198969, NM_000376, NM_003883, NM_015871, L29065, NM_001538, NM_001198, NM_003120, NM_182710…	1694	266	13528	1.2309	1	0.871343	91.537
GOTERM_BP_FAT	GO:0006357~regulation of transcription from RNA polymerase II promoter	100	4.24448	0.189768	AK122739, NM_004780, NM_006940, NM_002190, BC039881, NM_020248, AF061055, NM_016283, D79984, NM_001352, NM_021005, NM_002500, AF020276, BX537890, NM_178548, NM_004364, NM_000376, NM_021784, NM_001538, NM_000799, NM_002519, NM_012448, BC058855, NM_182710, AK124042, NM_139045, NM_002467, NM_005172, NM_004992, NM_005178, NM_014335, NM_130469, NM_005360, NM_139211, NM_000966, NM_006713, NM_007066, NM…	1694	727	13528	1.09846	1	0.927363	98.0354
GOTERM_BP_FAT	GO:0051253~negative regulation of RNA metabolic process	52	2.20713	0.19704	NM_004780, NM_005093, NM_003409, NM_015472, NM_032272, AK091476, NM_032527, NM_004739, NM_016084, NM_173849, NM_147193, NM_020248, BC039881, NM_006154, AK095266, NM_003075, NM_002166, NM_021005, NM_003072, NM_173354, NM_031244, NM_004364, NM_198969, NM_000376, NM_003883, NM_015871, L29065, NM_001029, NM_001538, NM_182710, NM_012117, NM_139045, NM_016734, NM_022740, NM_016538, NM_004992, NM_014335…	1694	362	13528	1.14714	1	0.928121	98.3398
GOTERM_BP_FAT	GO:0010629~negative regulation of gene expression	70	2.97114	0.223057	NM_001442, NM_004780, NM_015472, NM_005093, NM_003409, AB032991, NM_032272, AK091476, NM_032527, NM_004739, NM_016084, NM_173849, NM_022720, NM_147193, NM_020248, BC039881, NM_015908, NM_006154, AK095266, NM_003075, NM_002166, NM_021005, NM_003072, NM_014517, NM_173354, NM_031244, NM_004364, NM_198969, NM_000376, NM_003883, NM_015871, L29065, NM_018697, NM_001538, NM_182710, NM_014494, NM_012117,…	1694	504	13528	1.10914	1	0.939375	99.1025
GOTERM_BP_FAT	GO:0045892~negative regulation of transcription, DNA-dependent	50	2.12224	0.254356	NM_004780, NM_005093, NM_003409, NM_015472, NM_032272, AK091476, NM_032527, NM_004739, NM_016084, NM_173849, NM_147193, NM_020248, BC039881, NM_006154, AK095266, NM_003075, NM_002166, NM_021005, NM_003072, NM_173354, NM_031244, NM_004364, NM_198969, NM_000376, NM_003883, NM_015871, L29065, NM_001538, NM_182710, NM_012117, NM_139045, NM_016734, NM_022740, NM_016538, NM_004992, NM_014335, NM_130469…	1694	356	13528	1.12161	1	0.950809	99.5836
GOTERM_BP_FAT	GO:0031327~negative regulation of cellular biosynthetic process	76	3.22581	0.279688	NM_001442, NM_004780, NM_015472, NM_003409, NM_005093, NM_032272, AK091476, NM_032527, NM_004739, NM_033507, NM_016084, NM_173849, NM_147193, BC039881, NM_020248, NM_006154, NM_003075, AK095266, NM_002166, NM_021005, NM_004584, NM_003072, NM_014517, NM_173354, NM_031244, NM_015982, NM_004364, NM_198969, NM_012215, NM_000376, NM_003883, NM_002664, NM_015871, L29065, NM_018697, NM_001538, NM_004122…	1694	561	13528	1.08186	1	0.959922	99.7816
GOTERM_BP_FAT	GO:0010558~negative regulation of macromolecule biosynthetic process	73	3.09847	0.334139	NM_001442, NM_004780, NM_015472, NM_003409, NM_005093, NM_032272, AK091476, NM_032527, NM_004739, NM_016084, NM_173849, NM_147193, BC039881, NM_020248, NM_006154, AK095266, NM_003075, NM_002166, NM_021005, NM_004584, NM_003072, NM_014517, NM_173354, NM_031244, NM_015982, NM_004364, NM_198969, NM_012215, NM_000376, NM_003883, NM_015871, L29065, NM_018697, NM_001538, NM_004122, NM_182710, NM_014494…	1694	547	13528	1.06575	1	0.972673	99.9497
GOTERM_BP_FAT	GO:0009890~negative regulation of biosynthetic process	76	3.22581	0.348497	NM_001442, NM_004780, NM_015472, NM_003409, NM_005093, NM_032272, AK091476, NM_032527, NM_004739, NM_033507, NM_016084, NM_173849, NM_147193, BC039881, NM_020248, NM_006154, NM_003075, AK095266, NM_002166, NM_021005, NM_004584, NM_003072, NM_014517, NM_173354, NM_031244, NM_015982, NM_004364, NM_198969, NM_012215, NM_000376, NM_003883, NM_002664, NM_015871, L29065, NM_018697, NM_001538, NM_004122…	1694	573	13528	1.0592	1	0.975628	99.9665
GOTERM_BP_FAT	GO:0016481~negative regulation of transcription	59	2.50424	0.482707	NM_001442, NM_004780, NM_005093, NM_003409, NM_015472, NM_032272, AK091476, NM_032527, NM_004739, NM_016084, NM_173849, NM_147193, NM_020248, BC039881, NM_006154, AK095266, NM_003075, NM_002166, NM_021005, NM_003072, NM_014517, NM_173354, NM_031244, NM_004364, NM_198969, NM_000376, NM_003883, NM_015871, L29065, NM_018697, NM_001538, NM_182710, NM_012117, AK124042, NM_139045, NM_016734, NM_022740,…	1694	459	13528	1.0265	1	0.991837	99.9995
GOTERM_BP_FAT	GO:0051172~negative regulation of nitrogen compound metabolic process	66	2.80136	0.518147	NM_001442, NM_004780, NM_015472, NM_005093, NM_003409, NM_032272, AK091476, NM_032527, NM_004739, NM_016084, NM_173849, NM_147193, NM_020248, BC039881, NM_006154, AK095266, NM_003075, NM_002166, NM_021005, NM_004584, NM_003072, NM_014517, NM_173354, NM_031244, NM_004364, NM_198969, NM_000376, NM_003883, NM_015871, L29065, NM_001029, NM_018697, NM_001538, NM_182710, NM_012117, AK124042, NM_139045,…	1694	519	13528	1.01554	1	0.994028	99.9999
GOTERM_BP_FAT	GO:0045934~negative regulation of nucleobase, nucleoside, nucleotide and nucleic acid metabolic process	65	2.75891	0.524994	NM_001442, NM_004780, NM_015472, NM_005093, NM_003409, NM_032272, AK091476, NM_032527, NM_004739, NM_016084, NM_173849, NM_147193, NM_020248, BC039881, NM_006154, AK095266, NM_003075, NM_002166, NM_021005, NM_004584, NM_003072, NM_014517, NM_173354, NM_031244, NM_004364, NM_198969, NM_000376, NM_003883, NM_015871, L29065, NM_001029, NM_018697, NM_001538, NM_182710, NM_012117, AK124042, NM_139045,…	1694	512	13528	1.01383	1	0.99431	99.9999
Annotation Cluster 165	Enrichment Score: 0.6495071336152518
Category	Term	Count	%	PValue	Genes	List Total	Pop Hits	Pop Total	Fold Enrichment	Bonferroni	Benjamini	FDR
KEGG_PATHWAY	hsa05220:Chronic myeloid leukemia	16	0.679117	0.0905511	NM_181523, NM_002467, BC071181, NM_002880, NM_005207, NM_002746, NM_000389, NM_183001, NM_002086, NM_138578, NM_004612, NM_005026, NM_002834, NM_003639, NM_012448, NM_003629, NM_004302	709	75	5085	1.53004	1	0.394044	69.2624
KEGG_PATHWAY	hsa05221:Acute myeloid leukemia	13	0.551783	0.099746	NM_181523, NM_002467, NM_002880, NM_004364, NM_030756, NM_002746, NM_002086, NM_005026, NM_003639, NM_003120, NM_012448, NM_003629, NM_004095	709	58	5085	1.60753	1	0.408676	72.9093
KEGG_PATHWAY	hsa04662:B cell receptor signaling pathway	15	0.636672	0.152024	NM_181523, NM_002880, NM_005252, NM_002746, NM_002086, NM_005052, NM_005026, NM_032415, NM_004356, NM_003639, NM_002872, NM_003629, NM_006162, NM_201563, NM_002661	709	75	5085	1.43441	1	0.501553	87.1203
KEGG_PATHWAY	hsa05210:Colorectal cancer	16	0.679117	0.184058	NM_000245, NM_000249, NM_181523, NM_002467, NM_018947, BC071181, NM_002880, NM_030756, NM_005252, NM_002746, NM_002086, NM_004612, NM_005052, NM_005026, NM_002872, NM_003629, NM_004302	709	84	5085	1.36611	1	0.538358	92.0192
KEGG_PATHWAY	hsa05212:Pancreatic cancer	14	0.594228	0.194649	NM_181523, NM_003376, NM_004448, BC071181, NM_002880, NM_002746, NM_138578, NM_004612, NM_005052, NM_005026, NM_003639, NM_005402, NM_002872, NM_003629, BC058855, NM_004302	709	72	5085	1.39457	1	0.53978	93.2154
KEGG_PATHWAY	hsa04370:VEGF signaling pathway	14	0.594228	0.238226	NM_181523, NM_003376, NM_002880, NM_002746, NM_000603, NM_004635, NM_005052, NM_005026, NM_000929, NM_002872, NM_003629, NM_000963, BC058855, NM_006162, NM_002661	709	75	5085	1.33879	1	0.559849	96.6017
KEGG_PATHWAY	hsa04664:Fc epsilon RI signaling pathway	14	0.594228	0.2852	NM_004106, NM_181523, NM_002880, NM_002746, NM_002086, NM_005052, NM_005026, NM_153047, NM_000929, NM_002872, NM_002001, NM_003629, NM_005565, NM_002661	709	78	5085	1.2873	1	0.614084	98.4593
KEGG_PATHWAY	hsa04660:T cell receptor signaling pathway	17	0.721562	0.435698	NM_005546, NM_181523, NM_002880, NM_005252, NM_002746, NM_005018, NM_002086, NM_005026, NM_032415, NM_153047, NM_003639, NM_005739, NM_000732, NM_003629, NM_005565, NM_006162, NM_004931	709	108	5085	1.12894	1	0.713368	99.9184
KEGG_PATHWAY	hsa04666:Fc gamma R-mediated phagocytosis	15	0.636672	0.453744	NM_181523, NM_000265, NM_003713, NM_002880, NM_005207, NM_017707, NM_002746, NM_003370, NM_005026, NM_002872, NM_030978, NM_003629, NM_004945, NM_201563, NM_002661	709	95	5085	1.13243	1	0.728972	99.9455
KEGG_PATHWAY	hsa05223:Non-small cell lung cancer	9	0.382003	0.484041	NM_005026, NM_181523, NM_007182, NM_004448, NM_002880, NM_003629, NM_002746, NM_002661, NM_002086	709	54	5085	1.19535	1	0.741256	99.9732
Annotation Cluster 166	Enrichment Score: 0.637920911617667
Category	Term	Count	%	PValue	Genes	List Total	Pop Hits	Pop Total	Fold Enrichment	Bonferroni	Benjamini	FDR
GOTERM_MF_FAT	GO:0033765~steroid dehydrogenase activity, acting on the CH-CH group of donors	3	0.127334	0.0797274	NM_001047, NM_000348, NM_005989	1634	4	12983	5.95915	1	0.91675	74.8433
GOTERM_BP_FAT	GO:0008209~androgen metabolic process	4	0.169779	0.150022	NM_001047, NM_000348, NM_005989, NM_014234	1694	11	13528	2.90394	1	0.898885	95.195
KEGG_PATHWAY	hsa00140:Steroid hormone biosynthesis	10	0.424448	0.181784	NM_000781, NM_001047, NM_000348, NM_000780, NM_005989, NM_000500, NM_024743, NM_053039, NM_006798, NM_014234	709	46	5085	1.55915	1	0.540653	91.7383
GOTERM_BP_FAT	GO:0034754~cellular hormone metabolic process	10	0.424448	0.315882	NM_000781, NM_022568, NM_001047, NM_000348, NM_004753, NM_002899, NM_000670, NM_005989, NM_012448, NM_014234	1694	59	13528	1.35353	1	0.968426	99.9166
GOTERM_BP_FAT	GO:0042446~hormone biosynthetic process	6	0.254669	0.345669	NM_000781, NM_001047, NM_000348, NM_213593, NM_000410, NM_014234	1694	31	13528	1.54564	1	0.97508	99.9637
GOTERM_MF_FAT	GO:0016229~steroid dehydrogenase activity	6	0.254669	0.349747	NM_001047, NM_000348, AK026549, NM_005989, NM_016246, NM_014234	1634	31	12983	1.53784	1	0.98301	99.9214
KEGG_PATHWAY	hsa00150:Androgen and estrogen metabolism	7	0.297114	0.41238	NM_001047, NM_000348, NM_005989, NM_024743, NM_053039, NM_006798, NM_014234	709	37	5085	1.35688	1	0.699587	99.865
Annotation Cluster 167	Enrichment Score: 0.6364449371524682
Category	Term	Count	%	PValue	Genes	List Total	Pop Hits	Pop Total	Fold Enrichment	Bonferroni	Benjamini	FDR
GOTERM_BP_FAT	GO:0030162~regulation of proteolysis	12	0.509338	0.0608386	NM_003573, NM_003254, NM_017882, NM_016283, NM_002569, BX647422, NM_017900, NM_012215, NM_002525, NM_006044, NM_002829, NM_000892	1694	53	13528	1.80811	1	0.751056	69.0313
GOTERM_BP_FAT	GO:0051043~regulation of membrane protein ectodomain proteolysis	5	0.212224	0.0691144	NM_003254, NM_002569, BX647422, NM_002525, NM_002829	1694	13	13528	3.07147	1	0.775051	73.7495
GOTERM_BP_FAT	GO:0045862~positive regulation of proteolysis	7	0.297114	0.0833089	NM_017882, NM_002569, BX647422, NM_017900, NM_012215, NM_002525, NM_000892	1694	25	13528	2.23603	1	0.804698	80.2978
GOTERM_BP_FAT	GO:0031329~regulation of cellular catabolic process	12	0.509338	0.134514	NM_003254, NM_000482, NM_005544, NM_000099, NM_016283, NM_002569, NM_174936, BX647422, NM_007265, NM_002525, NM_002829, NM_052968	1694	61	13528	1.57098	1	0.880251	93.2651
GOTERM_BP_FAT	GO:0009894~regulation of catabolic process	17	0.721562	0.14103	NM_000482, NM_005544, NM_000099, NM_174936, NM_018384, NM_004712, NM_052968, NM_003254, NM_002807, NM_002569, NM_006154, NM_016283, BX647422, NM_007265, NM_014495, NM_002525, NM_002829	1694	96	13528	1.41416	1	0.887785	94.1516
GOTERM_BP_FAT	GO:0042176~regulation of protein catabolic process	10	0.424448	0.196578	NM_003254, NM_002807, NM_016283, NM_006154, NM_002569, NM_174936, BX647422, NM_004712, NM_002525, NM_002829	1694	52	13528	1.53574	1	0.928711	98.3219
GOTERM_BP_FAT	GO:0031330~negative regulation of cellular catabolic process	5	0.212224	0.235226	NM_003254, NM_000099, NM_016283, NM_002569, NM_002829	1694	20	13528	1.99646	1	0.943815	99.3317
GOTERM_BP_FAT	GO:0051044~positive regulation of membrane protein ectodomain proteolysis	3	0.127334	0.313305	NM_002569, BX647422, NM_002525	1694	9	13528	2.66194	1	0.968052	99.9106
GOTERM_BP_FAT	GO:0042177~negative regulation of protein catabolic process	4	0.169779	0.359791	NM_003254, NM_016283, NM_002569, NM_002829	1694	17	13528	1.87902	1	0.977348	99.9758
GOTERM_BP_FAT	GO:0009896~positive regulation of catabolic process	8	0.339559	0.416163	NM_000482, NM_005544, NM_006154, NM_002569, BX647422, NM_002525, NM_014495, NM_052968	1694	49	13528	1.30381	1	0.985524	99.9957
GOTERM_BP_FAT	GO:0031331~positive regulation of cellular catabolic process	6	0.254669	0.475366	NM_000482, NM_005544, NM_002569, BX647422, NM_002525, NM_052968	1694	36	13528	1.33097	1	0.991319	99.9994
GOTERM_BP_FAT	GO:0009895~negative regulation of catabolic process	6	0.254669	0.500473	NM_003254, NM_000099, NM_016283, NM_002569, NM_018384, NM_002829	1694	37	13528	1.295	1	0.992863	99.9998
GOTERM_BP_FAT	GO:0045861~negative regulation of proteolysis	4	0.169779	0.531654	NM_003254, NM_016283, NM_006044, NM_002829	1694	22	13528	1.45197	1	0.994659	99.9999
GOTERM_BP_FAT	GO:0045732~positive regulation of protein catabolic process	4	0.169779	0.674389	NM_006154, NM_002569, BX647422, NM_002525	1694	27	13528	1.18309	1	0.9987	100
Annotation Cluster 168	Enrichment Score: 0.633436388704851
Category	Term	Count	%	PValue	Genes	List Total	Pop Hits	Pop Total	Fold Enrichment	Bonferroni	Benjamini	FDR
GOTERM_BP_FAT	GO:0048041~focal adhesion formation	5	0.212224	0.130463	NM_003302, NM_001102, NM_004103, NM_001103, NM_006288	1694	16	13528	2.49557	1	0.878212	92.6515
GOTERM_BP_FAT	GO:0034329~cell junction assembly	8	0.339559	0.247752	NM_003302, NM_005266, NM_001102, NM_001942, NM_004103, NM_001103, NM_006288, NM_015059	1694	41	13528	1.55821	1	0.949206	99.509
GOTERM_BP_FAT	GO:0034330~cell junction organization	10	0.424448	0.280016	NM_003302, NM_005266, BC020788, NM_000530, NM_001102, NM_001942, NM_004103, NM_001103, NM_006288, NM_015059	1694	57	13528	1.40102	1	0.9598	99.7835
GOTERM_BP_FAT	GO:0007044~cell-substrate junction assembly	5	0.212224	0.32327	NM_003302, NM_001102, NM_004103, NM_001103, NM_006288	1694	23	13528	1.73605	1	0.970507	99.9319
Annotation Cluster 169	Enrichment Score: 0.6329804186027476
Category	Term	Count	%	PValue	Genes	List Total	Pop Hits	Pop Total	Fold Enrichment	Bonferroni	Benjamini	FDR
GOTERM_BP_FAT	GO:0002757~immune response-activating signal transduction	11	0.466893	0.108283	NM_002468, NM_003726, NM_153047, NM_003639, NM_001570, BC033651, NM_004054, NM_006288, AK127004, NM_002661, NM_001569	1694	52	13528	1.68931	1	0.851058	88.2378
GOTERM_BP_FAT	GO:0050852~T cell receptor signaling pathway	6	0.254669	0.151895	NM_003726, NM_153047, NM_003639, NM_006288, AK127004, NM_002661	1694	23	13528	2.08326	1	0.899678	95.389
GOTERM_BP_FAT	GO:0002764~immune response-regulating signal transduction	11	0.466893	0.155939	NM_002468, NM_003726, NM_153047, NM_003639, NM_001570, BC033651, NM_004054, NM_006288, AK127004, NM_002661, NM_001569	1694	56	13528	1.56865	1	0.901696	95.7828
GOTERM_BP_FAT	GO:0002429~immune response-activating cell surface receptor signaling pathway	7	0.297114	0.361349	NM_003726, NM_153047, NM_003639, NM_004054, NM_006288, AK127004, NM_002661	1694	39	13528	1.43335	1	0.977468	99.9769
GOTERM_BP_FAT	GO:0050851~antigen receptor-mediated signaling pathway	6	0.254669	0.39799	NM_003726, NM_153047, NM_003639, NM_006288, AK127004, NM_002661	1694	33	13528	1.45197	1	0.983065	99.9923
[truncated: 3,198 more rows]
