# Supplementary material for: Systematic Analysis of the Gene Expression in the Livers of Nonalcoholic Steatohepatitis: Implications on Potential Biomarkers and Molecular Pathological Mechanism
Source: PLoS One. 2012 Dec 26;7(12):e51131. doi: 10.1371/journal.pone.0051131 (PMC3530598; doi:10.1371/journal.pone.0051131)
Supplement: Table S29 — DAVID functional annotation clustering result of DEGs identified by WAD in microarray two. (XLS) [file pone.0051131.s031.xls]

## Sheet: microarray2 WAD cluster result
Annotation Cluster 1	Enrichment Score: 7.857094655389315
Category	Term	Count	%	PValue	Genes	List Total	Pop Hits	Pop Total	Fold Enrichment	Bonferroni	Benjamini	FDR
SP_PIR_KEYWORDS	Secreted	54	25.3521	1.33499e-12	NM_001063, NM_000482, NM_000508, NM_002302, NM_000803, NM_199235, NM_172369, NM_133504, NM_004970, NM_015991, NM_000607, NM_000609, NM_014257, NM_003278, NM_015424, NM_000412, NM_207393, NM_000040, NM_004467, NM_000041, NM_000042, NM_002215, NM_000567, NM_033439, NM_152338, NM_014495, NM_024324, NM_001276, NM_005567, NM_004887, NM_000624, NM_001639, NM_032333, NM_052890, NM_000597, NM_000596, NM_…	212	1689	19235	2.90082	4.96636e-10	4.96636e-10	1.84245e-09
SP_PIR_KEYWORDS	signal	78	36.6197	5.03941e-12	NM_001063, NM_000482, NM_000508, NM_002302, NM_000803, NM_199235, NM_172369, NM_001611, NM_133504, NM_000607, NM_015991, NM_004970, NM_000609, NM_003278, NM_015424, NM_000412, NM_207393, NM_001266, NM_000040, NM_004467, NM_000041, NM_000042, NM_002215, NM_005211, NM_000567, NM_173596, NM_152635, NM_152338, BC017828, NM_014495, NM_000185, NM_024324, NM_001276, NM_003332, NM_153756, NM_001084, NM_0…	212	3250	19235	2.17755	1.87466e-09	9.37331e-10	6.95474e-09
UP_SEQ_FEATURE	signal peptide	78	36.6197	6.96047e-12	NM_001063, NM_000482, NM_000508, NM_002302, NM_000803, NM_199235, NM_172369, NM_001611, NM_133504, NM_000607, NM_015991, NM_004970, NM_000609, NM_003278, NM_015424, NM_000412, NM_207393, NM_001266, NM_000040, NM_004467, NM_000041, NM_000042, NM_002215, NM_005211, NM_000567, NM_173596, NM_152635, NM_152338, BC017828, NM_014495, NM_000185, NM_024324, NM_001276, NM_003332, NM_153756, NM_001084, NM_0…	212	3250	19113	2.16374	4.56604e-09	4.56604e-09	1.04055e-08
GOTERM_CC_FAT	GO:0005615~extracellular space	34	15.9624	1.88126e-10	NM_001276, NM_001063, NM_000482, NM_000508, NM_002302, NM_004887, NM_005567, NM_000607, NM_004970, NM_015991, NM_000609, NM_001639, NM_000527, NM_001882, NM_000597, NM_000090, NM_000596, NM_001565, NM_000163, NM_006512, NM_000638, NM_000040, NM_004467, NM_000041, NM_001741, NM_000055, NM_000042, NM_006744, NM_003810, NM_033439, NM_000567, NM_001553, NM_003665, NM_014495	176	685	12782	3.60474	4.45859e-08	4.45859e-08	2.4234e-07
GOTERM_CC_FAT	GO:0005576~extracellular region	60	28.169	2.63955e-09	NM_001063, NM_000482, NM_000508, NM_002302, NM_000803, NM_199235, NM_172369, NM_133504, NM_000607, NM_004970, NM_015991, NM_000609, NM_014257, NM_003278, NM_015424, NM_000412, NM_207393, NM_000040, NM_004467, NM_000041, NM_000042, NM_002215, NM_003810, NM_033439, NM_000567, NM_152338, NM_000185, NM_014495, NM_024324, NM_001276, NM_005567, NM_004887, NM_000624, NM_001639, NM_032333, NM_000527, NM_…	176	2010	12782	2.16791	6.25573e-07	3.12786e-07	3.4002e-06
GOTERM_CC_FAT	GO:0044421~extracellular region part	36	16.9014	7.15149e-08	NM_001276, NM_001063, NM_000482, NM_000508, NM_002302, NM_133504, NM_004887, NM_005567, NM_000607, NM_004970, NM_015991, NM_000609, NM_001639, NM_000527, NM_001882, NM_000597, NM_000090, NM_000596, NM_001565, NM_003118, NM_000163, NM_006512, NM_000638, NM_000040, NM_004467, NM_000041, NM_001741, NM_000055, NM_000042, NM_006744, NM_003810, NM_033439, NM_000567, NM_001553, NM_003665, NM_014495	176	960	12782	2.72344	1.69489e-05	5.64966e-06	9.21238e-05
SP_PIR_KEYWORDS	disulfide bond	63	29.5775	1.07791e-07	NM_001063, NM_000508, NM_000803, NM_001611, NM_199235, NM_172369, NM_133504, NM_000607, NM_015991, NM_004355, NM_000609, NM_014257, NM_003278, NM_000412, NM_016509, NM_001266, NM_004467, NM_000042, NM_002215, NM_005211, NM_000567, NM_152635, BC017828, NM_198492, NM_014495, NM_024324, NM_001276, NM_003332, NM_001086, NM_005567, NM_004887, NM_001639, NM_000527, NM_000394, NM_021126, NM_052890, NM_0…	212	2924	19235	1.95488	4.00976e-05	1.00246e-05	0.000148759
UP_SEQ_FEATURE	disulfide bond	59	27.6995	1.11497e-06	NM_001063, NM_000508, NM_001611, NM_199235, NM_172369, NM_133504, NM_000607, NM_015991, NM_004355, NM_000609, NM_014257, NM_003278, NM_000412, NM_001266, NM_016509, NM_004467, NM_000042, NM_002215, NM_005211, NM_152635, NM_000567, BC017828, NM_198492, NM_014495, NM_024324, NM_001276, NM_001086, NM_005567, NM_004887, NM_001639, NM_000527, NM_000394, NM_052890, NM_001882, NM_000597, NM_000596, NM_0…	212	2819	19113	1.8869	0.000731156	0.000365645	0.00166682
SP_PIR_KEYWORDS	glycoprotein	72	33.8028	0.000119224	NM_001063, NM_000508, NM_000803, NM_172369, NM_001611, NM_133504, NM_000607, NM_004970, NM_015991, NM_004355, NM_014257, NM_003278, NM_015424, NM_018043, NM_000412, NM_006841, NM_006672, NM_000125, NM_016509, NM_001266, NM_000518, NM_000040, NM_000041, NM_000042, NM_000558, NM_002668, NM_002215, NM_005211, NM_173596, NM_152635, BC017828, NM_198492, NM_002858, NM_014495, NM_000185, NM_182517, NM_0…	212	4318	19235	1.51289	0.0433847	0.00442557	0.164412
UP_SEQ_FEATURE	glycosylation site:N-linked (GlcNAc...)	61	28.6385	0.0112711	NM_001063, NM_000508, NM_000803, NM_001611, NM_133504, NM_000607, NM_004970, NM_015991, NM_004355, NM_014257, NM_015424, NM_018043, NM_000412, NM_006841, NM_006672, NM_016509, NM_001266, NM_000042, NM_002668, NM_002215, NM_005211, NM_173596, NM_152635, BC017828, NM_002858, NM_198492, NM_000185, NM_014495, NM_182517, NM_024324, NM_153756, NM_001276, NM_001084, NM_003049, NM_001086, NM_005567, NM_0…	212	4129	19113	1.33192	0.99941	0.338406	15.5875
Annotation Cluster 2	Enrichment Score: 4.354357089456095
Category	Term	Count	%	PValue	Genes	List Total	Pop Hits	Pop Total	Fold Enrichment	Bonferroni	Benjamini	FDR
SP_PIR_KEYWORDS	peroxisome	9	4.22535	6.5838e-06	NM_006821, NM_153756, NM_001917, NM_006117, NM_018663, NM_016518, NM_018441, NM_002858, NM_006214	212	90	19235	9.07311	0.00244618	0.000408114	0.00908571
GOTERM_CC_FAT	GO:0005777~peroxisome	9	4.22535	8.27626e-05	NM_153756, NM_001917, NM_006117, NM_018663, NM_016518, NM_018441, NM_002858, NM_006214, NM_145792	176	103	12782	6.34587	0.0194244	0.00489188	0.10656
GOTERM_CC_FAT	GO:0042579~microbody	9	4.22535	8.27626e-05	NM_153756, NM_001917, NM_006117, NM_018663, NM_016518, NM_018441, NM_002858, NM_006214, NM_145792	176	103	12782	6.34587	0.0194244	0.00489188	0.10656
UP_SEQ_FEATURE	short sequence motif:Microbody targeting signal	6	2.8169	8.48061e-05	NM_006821, NM_153756, NM_001917, NM_006117, NM_016518, NM_018441	212	41	19113	13.1935	0.0541158	0.0110654	0.126706
Annotation Cluster 3	Enrichment Score: 3.45746856493603
Category	Term	Count	%	PValue	Genes	List Total	Pop Hits	Pop Total	Fold Enrichment	Bonferroni	Benjamini	FDR
GOTERM_MF_FAT	GO:0043176~amine binding	9	4.22535	8.17858e-05	NM_001385, NM_006894, NM_000482, NM_018960, NM_000567, NM_000803, NM_000531, NM_000055, NM_006657	167	110	12983	6.36075	0.0360572	0.0181941	0.11593
GOTERM_MF_FAT	GO:0031406~carboxylic acid binding	9	4.22535	0.000520682	NM_001385, NM_006894, NM_001084, NM_018960, NM_000803, NM_000531, NM_006117, NM_006214, NM_006657	167	144	12983	4.85891	0.208517	0.0382248	0.735926
GOTERM_MF_FAT	GO:0016597~amino acid binding	6	2.8169	0.000996194	NM_001385, NM_006894, NM_018960, NM_000803, NM_000531, NM_006657	167	60	12983	7.77425	0.360785	0.0544034	1.40361
Annotation Cluster 4	Enrichment Score: 2.965573292263263
Category	Term	Count	%	PValue	Genes	List Total	Pop Hits	Pop Total	Fold Enrichment	Bonferroni	Benjamini	FDR
KEGG_PATHWAY	hsa00980:Metabolism of xenobiotics by cytochrome P450	10	4.69484	5.98881e-07	NM_000765, NM_183239, NM_000670, NM_145740, NM_001513, NM_000120, NM_000672, NM_000847, BC039065, NM_000667, NM_145792	88	60	5085	9.63068	6.64736e-05	6.64736e-05	0.000677758
KEGG_PATHWAY	hsa00982:Drug metabolism	10	4.69484	7.99226e-07	NM_006894, NM_000765, NM_183239, NM_000670, NM_145740, NM_001513, NM_000672, NM_000847, BC039065, NM_000667, NM_145792	88	62	5085	9.32001	8.87102e-05	4.43561e-05	0.000904489
GOTERM_MF_FAT	GO:0004364~glutathione transferase activity	5	2.34742	0.000106432	NM_183239, NM_145740, NM_001513, NM_000847, NM_145792	167	20	12983	19.4356	0.0466666	0.015804	0.150841
UP_SEQ_FEATURE	domain:GST N-terminal	4	1.87793	0.0015233	NM_183239, NM_145740, NM_001513, NM_000847	212	21	19113	17.1725	0.632137	0.133128	2.25322
INTERPRO	IPR004045:Glutathione S-transferase, N-terminal	4	1.87793	0.00215589	NM_183239, NM_145740, NM_001513, NM_000847	199	22	16659	15.2206	0.60467	0.60467	2.99617
GOTERM_MF_FAT	GO:0016765~transferase activity, transferring alkyl or aryl (other than methyl) groups	5	2.34742	0.00349051	NM_183239, NM_145740, NM_001513, NM_000847, NM_145792	167	49	12983	7.93291	0.791951	0.11376	4.8381
INTERPRO	IPR010987:Glutathione S-transferase, C-terminal-like	4	1.87793	0.00481275	NM_183239, NM_145740, NM_001513, NM_000847	199	29	16659	11.5467	0.874378	0.339591	6.57381
INTERPRO	IPR017933:Glutathione S-transferase/chloride channel, C-terminal	4	1.87793	0.00530123	NM_183239, NM_145740, NM_001513, NM_000847	199	30	16659	11.1618	0.898286	0.278565	7.21809
UP_SEQ_FEATURE	domain:GST C-terminal	4	1.87793	0.0056704	NM_183239, NM_145740, NM_001513, NM_000847	212	33	19113	10.928	0.976016	0.249452	8.1498
KEGG_PATHWAY	hsa00480:Glutathione metabolism	5	2.34742	0.010117	NM_183239, NM_145740, NM_001513, NM_000847, NM_145792	88	50	5085	5.77841	0.676549	0.31356	10.8704
INTERPRO	IPR004046:Glutathione S-transferase, C-terminal	3	1.40845	0.025448	NM_145740, NM_001513, NM_000847	199	21	16659	11.9591	0.999985	0.522386	30.4641
INTERPRO	IPR012335:Thioredoxin fold	4	1.87793	0.119027	NM_183239, NM_145740, NM_001513, NM_000847	199	101	16659	3.31539	1	0.906451	83.2406
Annotation Cluster 5	Enrichment Score: 2.720706134008421
Category	Term	Count	%	PValue	Genes	List Total	Pop Hits	Pop Total	Fold Enrichment	Bonferroni	Benjamini	FDR
GOTERM_BP_FAT	GO:0008202~steroid metabolic process	11	5.16432	0.000311843	NM_000348, NM_000482, NM_000784, NM_003166, NM_000040, NM_005989, NM_000041, NM_005518, NM_016246, NM_014495, NM_000527	177	202	13528	4.162	0.398721	0.0549541	0.5221
SP_PIR_KEYWORDS	lipid metabolism	8	3.75587	0.00140898	NM_005622, NM_003166, NM_000040, NM_005989, NM_002666, NM_016246, NM_000527, NM_017888	212	151	19235	4.80695	0.408155	0.0272282	1.92705
SP_PIR_KEYWORDS	steroid metabolism	4	1.87793	0.015669	NM_003166, NM_005989, NM_016246, NM_000527	212	48	19235	7.56093	0.997191	0.167726	19.5838
Annotation Cluster 6	Enrichment Score: 2.6875278151522077
Category	Term	Count	%	PValue	Genes	List Total	Pop Hits	Pop Total	Fold Enrichment	Bonferroni	Benjamini	FDR
GOTERM_MF_FAT	GO:0030246~carbohydrate binding	18	8.4507	2.86426e-06	NM_001276, NM_012168, NM_199235, NM_016509, NM_133504, NM_000638, NM_000041, NM_000624, NM_000042, NM_001639, NM_014257, NM_003278, NM_052890, NM_000412, NM_003665, NM_152338, NM_198492, NM_000185	167	354	12983	3.95301	0.00128523	0.00128523	0.00406215
GOTERM_MF_FAT	GO:0005539~glycosaminoglycan binding	8	3.75587	0.00213214	NM_052890, NM_133504, NM_000638, NM_000624, NM_000041, NM_000412, NM_000042, NM_000185	167	140	12983	4.44243	0.616476	0.0913864	2.98177
GOTERM_MF_FAT	GO:0030247~polysaccharide binding	8	3.75587	0.00363464	NM_052890, NM_133504, NM_000638, NM_000624, NM_000041, NM_000412, NM_000042, NM_000185	167	154	12983	4.03857	0.805033	0.103265	5.03313
GOTERM_MF_FAT	GO:0001871~pattern binding	8	3.75587	0.00363464	NM_052890, NM_133504, NM_000638, NM_000624, NM_000041, NM_000412, NM_000042, NM_000185	167	154	12983	4.03857	0.805033	0.103265	5.03313
SP_PIR_KEYWORDS	heparin-binding	5	2.34742	0.00565305	NM_000638, NM_000041, NM_000412, NM_000042, NM_000185	212	65	19235	6.97932	0.878629	0.0808961	7.52551
GOTERM_MF_FAT	GO:0008201~heparin binding	6	2.8169	0.0103053	NM_000638, NM_000624, NM_000041, NM_000412, NM_000042, NM_000185	167	103	12983	4.52869	0.990449	0.217133	13.663
SP_PIR_KEYWORDS	heparin binding	3	1.40845	0.03275	NM_000638, NM_000412, NM_000042	212	26	19235	10.469	0.999996	0.255415	36.8426
Annotation Cluster 7	Enrichment Score: 2.587507153388312
Category	Term	Count	%	PValue	Genes	List Total	Pop Hits	Pop Total	Fold Enrichment	Bonferroni	Benjamini	FDR
GOTERM_BP_FAT	GO:0010033~response to organic substance	25	11.7371	2.09697e-05	NM_000348, NM_001063, NM_001611, NM_001639, NM_000527, NM_153047, NM_000597, NM_000090, NM_000596, NM_181689, NM_007169, NM_001540, NM_000125, NM_000163, NM_000160, NM_004448, NM_000041, NM_005518, NM_000120, NM_000055, NM_000672, NM_145792, NM_006744, NM_003937, NM_001553, BC039065	177	721	13528	2.65012	0.0336237	0.0336237	0.035189
GOTERM_BP_FAT	GO:0031667~response to nutrient levels	12	5.6338	5.34088e-05	NM_181509, NM_006744, NM_000163, NM_000597, NM_000160, NM_003937, NM_001553, NM_000636, NM_000055, NM_005518, NM_007169, NM_014494	177	197	13528	4.6556	0.0834257	0.0426211	0.0896015
GOTERM_BP_FAT	GO:0009991~response to extracellular stimulus	12	5.6338	0.000143426	NM_181509, NM_006744, NM_000163, NM_000597, NM_000160, NM_003937, NM_001553, NM_000636, NM_000055, NM_005518, NM_007169, NM_014494	177	220	13528	4.16888	0.208595	0.0382405	0.240449
GOTERM_BP_FAT	GO:0033273~response to vitamin	6	2.8169	0.00165783	NM_006744, NM_000597, NM_003937, NM_001553, NM_000055, NM_007169	177	66	13528	6.94813	0.933207	0.115743	2.74633
GOTERM_BP_FAT	GO:0007584~response to nutrient	8	3.75587	0.00235858	NM_006744, NM_000597, NM_000160, NM_003937, NM_001553, NM_000055, NM_005518, NM_007169	177	140	13528	4.36739	0.97875	0.14826	3.88571
GOTERM_BP_FAT	GO:0009719~response to endogenous stimulus	14	6.57277	0.00247185	NM_000348, NM_000163, NM_000160, NM_004448, NM_000055, NM_005518, NM_000527, NM_145792, NM_006744, NM_000597, NM_000596, NM_001553, NM_007169, NM_000125	177	405	13528	2.642	0.982342	0.143801	4.0687
GOTERM_BP_FAT	GO:0009725~response to hormone stimulus	12	5.6338	0.00860167	NM_000348, NM_006744, NM_000163, NM_000597, NM_000160, NM_000596, NM_004448, NM_001553, NM_000055, NM_005518, NM_000527, NM_000125	177	367	13528	2.49905	0.999999	0.279402	13.497
GOTERM_BP_FAT	GO:0032526~response to retinoic acid	3	1.40845	0.0683311	NM_006744, NM_000597, NM_001553	177	33	13528	6.94813	1	0.630336	69.5141
GOTERM_BP_FAT	GO:0033189~response to vitamin A	3	1.40845	0.103414	NM_006744, NM_000597, NM_001553	177	42	13528	5.45924	1	0.729944	83.9925
GOTERM_BP_FAT	GO:0043434~response to peptide hormone stimulus	5	2.34742	0.141287	NM_000348, NM_006744, NM_000163, NM_000596, NM_005518	177	154	13528	2.48147	1	0.794516	92.2423
Annotation Cluster 8	Enrichment Score: 2.4595213127386972
Category	Term	Count	%	PValue	Genes	List Total	Pop Hits	Pop Total	Fold Enrichment	Bonferroni	Benjamini	FDR
UP_SEQ_FEATURE	binding site:NAD	8	3.75587	1.20804e-06	NM_015974, NM_000670, NM_016246, NM_000672, BC017828, NM_000689, NM_178135, BC039065, NM_000667	212	50	19113	14.4249	0.000792161	0.000264123	0.00180595
UP_SEQ_FEATURE	nucleotide phosphate-binding region:NAD	7	3.28638	0.000193758	NM_015974, NM_000670, NM_016246, NM_000672, NM_000689, NM_178135, BC039065, NM_000667	212	76	19113	8.30381	0.11937	0.0209634	0.289268
SP_PIR_KEYWORDS	nad	10	4.69484	0.000247236	NM_144683, NM_015974, NM_000670, NM_002490, NM_016246, NM_000672, BC017828, NM_000689, NM_178135, BC039065, NM_000667	212	189	19235	4.80059	0.0878794	0.00705064	0.340663
GOTERM_MF_FAT	GO:0004024~alcohol dehydrogenase activity, zinc-dependent	3	1.40845	0.000958702	NM_000670, NM_000672, BC039065, NM_000667	167	4	12983	58.3069	0.349922	0.059669	1.35112
GOTERM_BP_FAT	GO:0006069~ethanol oxidation	3	1.40845	0.00164023	NM_000670, NM_000672, BC039065, NM_000667	177	5	13528	45.8576	0.931259	0.119703	2.71755
GOTERM_BP_FAT	GO:0006067~ethanol metabolic process	3	1.40845	0.00164023	NM_000670, NM_000672, BC039065, NM_000667	177	5	13528	45.8576	0.931259	0.119703	2.71755
GOTERM_BP_FAT	GO:0034308~monohydric alcohol metabolic process	3	1.40845	0.00164023	NM_000670, NM_000672, BC039065, NM_000667	177	5	13528	45.8576	0.931259	0.119703	2.71755
SP_PIR_KEYWORDS	alcohol metabolism	3	1.40845	0.00242548	NM_000670, NM_000672, BC039065, NM_000667	212	7	19235	38.8848	0.594801	0.0421058	3.29586
INTERPRO	IPR002328:Alcohol dehydrogenase, zinc-containing, conserved site	3	1.40845	0.00283798	NM_000670, NM_000672, BC039065, NM_000667	199	7	16659	35.8772	0.70538	0.334593	3.9266
GOTERM_MF_FAT	GO:0004022~alcohol dehydrogenase (NAD) activity	3	1.40845	0.00327164	NM_000670, NM_000672, BC039065, NM_000667	167	7	12983	33.3182	0.77039	0.115395	4.54124
UP_SEQ_FEATURE	metal ion-binding site:Zinc 1; catalytic	3	1.40845	0.00624783	NM_000670, NM_000672, BC039065, NM_000667	212	11	19113	24.5879	0.983616	0.25448	8.94397
PIR_SUPERFAMILY	PIRSF000091:alcohol dehydrogenase	3	1.40845	0.00958526	NM_000670, NM_000672, BC039065, NM_000667	127	9	7396	19.4121	0.785842	0.537227	10.9791
INTERPRO	IPR013154:Alcohol dehydrogenase GroES-like	3	1.40845	0.0116432	NM_000670, NM_000672, BC039065, NM_000667	199	14	16659	17.9386	0.9935	0.367335	15.2167
KEGG_PATHWAY	hsa00830:Retinol metabolism	5	2.34742	0.0131952	NM_000765, NM_000670, NM_000672, NM_000689, BC039065, NM_000667	88	54	5085	5.35038	0.771087	0.3083	13.9572
INTERPRO	IPR002085:Alcohol dehydrogenase superfamily, zinc-containing	3	1.40845	0.0169995	NM_000670, NM_000672, BC039065, NM_000667	199	17	16659	14.773	0.999372	0.432847	21.4681
INTERPRO	IPR013149:Alcohol dehydrogenase, zinc-binding	3	1.40845	0.0169995	NM_000670, NM_000672, BC039065, NM_000667	199	17	16659	14.773	0.999372	0.432847	21.4681
KEGG_PATHWAY	hsa00071:Fatty acid metabolism	4	1.87793	0.0303197	NM_000670, NM_006117, NM_000672, BC039065, NM_000667	88	40	5085	5.77841	0.967208	0.347664	29.4212
KEGG_PATHWAY	hsa00350:Tyrosine metabolism	4	1.87793	0.0387199	NM_000670, NM_001513, NM_000672, BC039065, NM_000667	88	44	5085	5.2531	0.987516	0.328663	36.0396
UP_SEQ_FEATURE	metal ion-binding site:Zinc 2	4	1.87793	0.0454046	NM_001385, NM_000670, NM_000672, BC039065, NM_000667	212	72	19113	5.00865	1	0.719201	50.0761
KEGG_PATHWAY	hsa00010:Glycolysis / Gluconeogenesis	4	1.87793	0.0825455	NM_000670, NM_000672, NM_001976, BC039065, NM_000667	88	60	5085	3.85227	0.99993	0.494933	62.2806
Annotation Cluster 9	Enrichment Score: 2.456326716706163
Category	Term	Count	%	PValue	Genes	List Total	Pop Hits	Pop Total	Fold Enrichment	Bonferroni	Benjamini	FDR
GOTERM_MF_FAT	GO:0016597~amino acid binding	6	2.8169	0.000996194	NM_001385, NM_006894, NM_018960, NM_000803, NM_000531, NM_006657	167	60	12983	7.77425	0.360785	0.0544034	1.40361
SP_PIR_KEYWORDS	folate-binding	3	1.40845	0.00321065	NM_018960, NM_000803, NM_006657	212	8	19235	34.0242	0.697685	0.0529246	4.34101
GOTERM_MF_FAT	GO:0005542~folic acid binding	3	1.40845	0.0133685	NM_018960, NM_000803, NM_006657	167	14	12983	16.6591	0.997625	0.240184	17.3766
Annotation Cluster 10	Enrichment Score: 2.3810916970084963
Category	Term	Count	%	PValue	Genes	List Total	Pop Hits	Pop Total	Fold Enrichment	Bonferroni	Benjamini	FDR
INTERPRO	IPR014716:Fibrinogen, alpha/beta/gamma chain, C-terminal globular, subdomain 1	4	1.87793	0.00245774	NM_000508, NM_004467, NM_003665, NM_014495	199	23	16659	14.5589	0.652895	0.410844	3.40893
SMART	SM00186:FBG	4	1.87793	0.00367774	NM_000508, NM_004467, NM_003665, NM_014495	90	32	9079	12.6097	0.260758	0.260758	3.85976
UP_SEQ_FEATURE	domain:Fibrinogen C-terminal	4	1.87793	0.00519669	NM_000508, NM_004467, NM_003665, NM_014495	212	32	19113	11.2695	0.967219	0.247855	7.49345
INTERPRO	IPR002181:Fibrinogen, alpha/beta/gamma chain, C-terminal globular	4	1.87793	0.00636488	NM_000508, NM_004467, NM_003665, NM_014495	199	32	16659	10.4642	0.935793	0.290508	8.60673
Annotation Cluster 11	Enrichment Score: 2.1464108590358495
Category	Term	Count	%	PValue	Genes	List Total	Pop Hits	Pop Total	Fold Enrichment	Bonferroni	Benjamini	FDR
SP_PIR_KEYWORDS	Lectin	9	4.22535	0.000377843	NM_001276, NM_014257, NM_003278, NM_199235, NM_016509, NM_003665, NM_152338, NM_198492, NM_001639	212	159	19235	5.13572	0.131149	0.00874801	0.52019
GOTERM_MF_FAT	GO:0005529~sugar binding	9	4.22535	0.0035866	NM_001276, NM_014257, NM_003278, NM_199235, NM_016509, NM_003665, NM_152338, NM_198492, NM_001639	167	195	12983	3.58812	0.800766	0.108842	4.96816
SMART	SM00034:CLECT	5	2.34742	0.00844119	NM_014257, NM_003278, NM_199235, NM_016509, NM_198492	90	82	9079	6.15108	0.500983	0.293589	8.65817
UP_SEQ_FEATURE	domain:C-type lectin	5	2.34742	0.0113873	NM_014257, NM_003278, NM_199235, NM_016509, NM_198492	212	79	19113	5.70605	0.999454	0.326602	15.7357
INTERPRO	IPR001304:C-type lectin	5	2.34742	0.0164862	NM_014257, NM_003278, NM_199235, NM_016509, NM_198492	199	82	16659	5.10449	0.999214	0.448811	20.888
INTERPRO	IPR018378:C-type lectin, conserved site	5	2.34742	0.0164862	NM_014257, NM_003278, NM_199235, NM_016509, NM_198492	199	82	16659	5.10449	0.999214	0.448811	20.888
INTERPRO	IPR016186:C-type lectin-like	5	2.34742	0.0266725	NM_014257, NM_003278, NM_199235, NM_016509, NM_198492	199	95	16659	4.40598	0.999991	0.516429	31.6855
Annotation Cluster 12	Enrichment Score: 2.0667437610779436
Category	Term	Count	%	PValue	Genes	List Total	Pop Hits	Pop Total	Fold Enrichment	Bonferroni	Benjamini	FDR
INTERPRO	IPR002347:Glucose/ribitol dehydrogenase	5	2.34742	0.00359807	NM_144683, NM_016246, NM_018441, NM_138452, NM_178135	199	53	16659	7.89751	0.787744	0.321242	4.95365
INTERPRO	IPR002198:Short-chain dehydrogenase/reductase SDR	5	2.34742	0.00529246	NM_144683, NM_016246, NM_018441, NM_138452, NM_178135	199	59	16659	7.09437	0.8979	0.316344	7.20656
INTERPRO	IPR016040:NAD(P)-binding domain	7	3.28638	0.00911161	NM_144683, NM_001917, NM_015974, NM_016246, NM_018441, NM_138452, NM_178135	199	150	16659	3.90663	0.980473	0.325373	12.1039
UP_SEQ_FEATURE	active site:Proton acceptor	14	6.57277	0.0311675	NM_144683, NM_003166, BC052239, NM_173354, NM_004448, NM_018441, NM_000689, NM_005211, NM_153047, NM_178170, NM_016246, NM_138452, NM_178135, NM_001976	212	658	19113	1.91821	1	0.61099	37.7091
Annotation Cluster 13	Enrichment Score: 2.010438796655208
Category	Term	Count	%	PValue	Genes	List Total	Pop Hits	Pop Total	Fold Enrichment	Bonferroni	Benjamini	FDR
GOTERM_CC_FAT	GO:0032994~protein-lipid complex	6	2.8169	0.000105726	NM_000482, NM_006512, NM_000040, NM_000041, NM_000042, NM_000527	176	35	12782	12.45	0.0247471	0.00499915	0.136108
GOTERM_CC_FAT	GO:0034358~plasma lipoprotein particle	6	2.8169	0.000105726	NM_000482, NM_006512, NM_000040, NM_000041, NM_000042, NM_000527	176	35	12782	12.45	0.0247471	0.00499915	0.136108
GOTERM_BP_FAT	GO:0008203~cholesterol metabolic process	8	3.75587	0.000193559	NM_000482, NM_000784, NM_000040, NM_005989, NM_000041, NM_005518, NM_014495, NM_000527	177	92	13528	6.64603	0.27074	0.0441016	0.324366
SP_PIR_KEYWORDS	chylomicron	4	1.87793	0.000201222	NM_000482, NM_000040, NM_000041, NM_000042	212	11	19235	32.9931	0.0721287	0.0062191	0.277343
GOTERM_BP_FAT	GO:0008202~steroid metabolic process	11	5.16432	0.000311843	NM_000348, NM_000482, NM_000784, NM_003166, NM_000040, NM_005989, NM_000041, NM_005518, NM_016246, NM_014495, NM_000527	177	202	13528	4.162	0.398721	0.0549541	0.5221
GOTERM_CC_FAT	GO:0034364~high-density lipoprotein particle	5	2.34742	0.000342991	NM_000482, NM_006512, NM_000040, NM_000041, NM_000042	176	25	12782	14.525	0.0780856	0.0134591	0.440934
GOTERM_BP_FAT	GO:0016125~sterol metabolic process	8	3.75587	0.000344596	NM_000482, NM_000784, NM_000040, NM_005989, NM_000041, NM_005518, NM_014495, NM_000527	177	101	13528	6.05381	0.430008	0.0546625	0.576786
GOTERM_MF_FAT	GO:0043498~cell surface binding	5	2.34742	0.000477007	NM_000482, NM_000508, NM_000567, NM_000042, NM_014495	167	29	12983	13.4039	0.192835	0.0419406	0.674391
GOTERM_CC_FAT	GO:0042627~chylomicron	4	1.87793	0.000506761	NM_000482, NM_000040, NM_000041, NM_000042	176	12	12782	24.2083	0.113197	0.0170154	0.650837
SP_PIR_KEYWORDS	hdl	4	1.87793	0.00094029	NM_000482, NM_006512, NM_000041, NM_000042	212	18	19235	20.1625	0.295278	0.020375	1.28988
SP_PIR_KEYWORDS	lipid binding	4	1.87793	0.00094029	NM_000482, NM_002899, NM_000041, NM_000042	212	18	19235	20.1625	0.295278	0.020375	1.28988
GOTERM_BP_FAT	GO:0051004~regulation of lipoprotein lipase activity	4	1.87793	0.00128713	NM_000482, NM_000040, NM_000042, NM_014495	177	17	13528	17.9834	0.877624	0.104668	2.13846
GOTERM_BP_FAT	GO:0042632~cholesterol homeostasis	5	2.34742	0.00144707	NM_000482, NM_000040, NM_000041, NM_014495, NM_000527	177	38	13528	10.0565	0.905757	0.111388	2.40117
GOTERM_BP_FAT	GO:0055092~sterol homeostasis	5	2.34742	0.00144707	NM_000482, NM_000040, NM_000041, NM_014495, NM_000527	177	38	13528	10.0565	0.905757	0.111388	2.40117
OMIM_DISEASE	Newly identified loci that influence lipid concentrations and risk of coronary artery disease	5	2.34742	0.0015249	NM_000482, NM_000040, NM_000041, NM_014495, NM_000527	66	29	3671	9.58986	0.204599	0.204599	1.80587
GOTERM_CC_FAT	GO:0034361~very-low-density lipoprotein particle	4	1.87793	0.00242277	NM_000482, NM_000040, NM_000041, NM_000042	176	20	12782	14.525	0.437236	0.0693405	3.07643
GOTERM_CC_FAT	GO:0034385~triglyceride-rich lipoprotein particle	4	1.87793	0.00242277	NM_000482, NM_000040, NM_000041, NM_000042	176	20	12782	14.525	0.437236	0.0693405	3.07643
GOTERM_BP_FAT	GO:0006706~steroid catabolic process	4	1.87793	0.00242312	NM_000348, NM_005989, NM_000041, NM_016246	177	21	13528	14.558	0.980878	0.146386	3.99001
OMIM_DISEASE	Six new loci associated with blood low-density lipoprotein cholesterol, high-density lipoprotein cholesterol or triglycerides in humans	5	2.34742	0.00278643	NM_000482, NM_000040, NM_000041, NM_014495, NM_000527	66	34	3671	8.17959	0.341999	0.188827	3.2772
UP_SEQ_FEATURE	glycosylation site:O-linked (GalNAc...)	6	2.8169	0.00353531	NM_001063, NM_003278, NM_000040, NM_000041, NM_000042, NM_002215	212	92	19113	5.87972	0.902048	0.207313	5.15677
GOTERM_BP_FAT	GO:0055088~lipid homeostasis	5	2.34742	0.00429809	NM_000482, NM_000040, NM_000041, NM_014495, NM_000527	177	51	13528	7.49308	0.999111	0.215141	6.97416
GOTERM_BP_FAT	GO:0010876~lipid localization	8	3.75587	0.00448577	NM_006744, NM_000482, NM_000040, NM_000041, NM_000042, NM_002858, NM_014495, NM_000527	177	157	13528	3.89449	0.999346	0.216845	7.26801
GOTERM_BP_FAT	GO:0033700~phospholipid efflux	3	1.40845	0.0070715	NM_000482, NM_000040, NM_000041	177	10	13528	22.9288	0.999991	0.268623	11.2287
SP_PIR_KEYWORDS	vldl	3	1.40845	0.00735245	NM_000040, NM_000041, NM_000042	212	12	19235	22.6828	0.935766	0.0933905	9.68293
GOTERM_BP_FAT	GO:0016042~lipid catabolic process	8	3.75587	0.00749244	NM_000348, NM_000482, NM_000040, NM_005989, NM_002666, NM_000041, NM_016246, NM_014495	177	173	13528	3.53431	0.999995	0.264095	11.8582
OMIM_DISEASE	Common variants at 30 loci contribute to polygenic dyslipidemia	5	2.34742	0.00774049	NM_000482, NM_000040, NM_000041, NM_014495, NM_000527	66	45	3671	6.18013	0.688261	0.321947	8.86187
GOTERM_BP_FAT	GO:0034375~high-density lipoprotein particle remodeling	3	1.40845	0.010196	NM_000482, NM_000040, NM_000041	177	12	13528	19.1073	1	0.299273	15.8024
GOTERM_BP_FAT	GO:0034377~plasma lipoprotein particle assembly	3	1.40845	0.010196	NM_000482, NM_000040, NM_000041	177	12	13528	19.1073	1	0.299273	15.8024
GOTERM_BP_FAT	GO:0065005~protein-lipid complex assembly	3	1.40845	0.010196	NM_000482, NM_000040, NM_000041	177	12	13528	19.1073	1	0.299273	15.8024
GOTERM_BP_FAT	GO:0006869~lipid transport	7	3.28638	0.0117116	NM_006744, NM_000482, NM_000040, NM_000041, NM_000042, NM_002858, NM_000527	177	145	13528	3.68969	1	0.313913	17.9402
GOTERM_BP_FAT	GO:0015918~sterol transport	4	1.87793	0.0121619	NM_000482, NM_000040, NM_000041, NM_000527	177	37	13528	8.26264	1	0.318733	18.5656
GOTERM_BP_FAT	GO:0030301~cholesterol transport	4	1.87793	0.0121619	NM_000482, NM_000040, NM_000041, NM_000527	177	37	13528	8.26264	1	0.318733	18.5656
OMIM_DISEASE	Loci influencing lipid levels and coronary heart disease risk in 16 European population cohorts	4	1.87793	0.0139427	NM_000482, NM_000040, NM_000041, NM_000527	66	29	3671	7.67189	0.878292	0.40935	15.4368
GOTERM_BP_FAT	GO:0019216~regulation of lipid metabolic process	6	2.8169	0.0154594	NM_000482, NM_000040, NM_000041, NM_006908, NM_001553, NM_014495	177	112	13528	4.09443	1	0.359695	23.0097
GOTERM_BP_FAT	GO:0034381~lipoprotein particle clearance	3	1.40845	0.0179177	NM_000040, NM_000041, NM_000527	177	16	13528	14.3305	1	0.38333	26.1733
GOTERM_BP_FAT	GO:0043691~reverse cholesterol transport	3	1.40845	0.0179177	NM_000482, NM_000040, NM_000041	177	16	13528	14.3305	1	0.38333	26.1733
GOTERM_BP_FAT	GO:0006641~triglyceride metabolic process	4	1.87793	0.0182549	NM_000482, NM_000040, NM_000041, NM_000042	177	43	13528	7.10971	1	0.379336	26.5976
GOTERM_BP_FAT	GO:0051241~negative regulation of multicellular organismal process	7	3.28638	0.0203335	NM_006744, NM_000040, NM_000041, NM_001741, NM_000055, NM_000042, NM_153609	177	164	13528	3.26223	1	0.398099	29.1629
GOTERM_BP_FAT	GO:0046890~regulation of lipid biosynthetic process	4	1.87793	0.0205991	NM_000482, NM_000040, NM_000041, NM_001553	177	45	13528	6.79372	1	0.397511	29.4845
GOTERM_BP_FAT	GO:0045834~positive regulation of lipid metabolic process	4	1.87793	0.0218303	NM_000482, NM_000041, NM_006908, NM_014495	177	46	13528	6.64603	1	0.411046	30.9577
GOTERM_BP_FAT	GO:0033344~cholesterol efflux	3	1.40845	0.0248915	NM_000482, NM_000040, NM_000041	177	19	13528	12.0678	1	0.439564	34.4958
GOTERM_BP_FAT	GO:0006639~acylglycerol metabolic process	4	1.87793	0.0257607	NM_000482, NM_000040, NM_000041, NM_000042	177	49	13528	6.23913	1	0.446337	35.469
GOTERM_MF_FAT	GO:0005543~phospholipid binding	7	3.28638	0.0260729	NM_181509, NM_000482, NM_000531, NM_000040, NM_000041, NM_000042, NM_007169	167	177	12983	3.07456	0.999993	0.317946	31.2493
GOTERM_BP_FAT	GO:0060191~regulation of lipase activity	5	2.34742	0.0267485	NM_000482, NM_000040, NM_001741, NM_000042, NM_014495	177	87	13528	4.39249	1	0.445458	36.5584
GOTERM_BP_FAT	GO:0006638~neutral lipid metabolic process	4	1.87793	0.0271496	NM_000482, NM_000040, NM_000041, NM_000042	177	50	13528	6.11435	1	0.441795	36.9958
GOTERM_BP_FAT	GO:0032374~regulation of cholesterol transport	3	1.40845	0.0274242	NM_000482, NM_000040, NM_000041	177	20	13528	11.4644	1	0.440917	37.2936
GOTERM_BP_FAT	GO:0032371~regulation of sterol transport	3	1.40845	0.0274242	NM_000482, NM_000040, NM_000041	177	20	13528	11.4644	1	0.440917	37.2936
GOTERM_BP_FAT	GO:0034367~macromolecular complex remodeling	3	1.40845	0.0274242	NM_000482, NM_000040, NM_000041	177	20	13528	11.4644	1	0.440917	37.2936
GOTERM_BP_FAT	GO:0034368~protein-lipid complex remodeling	3	1.40845	0.0274242	NM_000482, NM_000040, NM_000041	177	20	13528	11.4644	1	0.440917	37.2936
GOTERM_BP_FAT	GO:0034369~plasma lipoprotein particle remodeling	3	1.40845	0.0274242	NM_000482, NM_000040, NM_000041	177	20	13528	11.4644	1	0.440917	37.2936
GOTERM_BP_FAT	GO:0006662~glycerol ether metabolic process	4	1.87793	0.0285779	NM_000482, NM_000040, NM_000041, NM_000042	177	51	13528	5.99446	1	0.45042	38.5303
SP_PIR_KEYWORDS	lipid transport	4	1.87793	0.030666	NM_000482, NM_000040, NM_000041, NM_000527	212	62	19235	5.85362	0.999991	0.246174	34.9385
GOTERM_BP_FAT	GO:0018904~organic ether metabolic process	4	1.87793	0.0315518	NM_000482, NM_000040, NM_000041, NM_000042	177	53	13528	5.76825	1	0.471487	41.6136
GOTERM_BP_FAT	GO:0009894~regulation of catabolic process	5	2.34742	0.0365315	NM_000482, NM_005398, NM_000040, NM_000041, NM_014495	177	96	13528	3.9807	1	0.506284	46.4529
GOTERM_BP_FAT	GO:0050994~regulation of lipid catabolic process	3	1.40845	0.0445969	NM_000482, NM_000040, NM_014495	177	26	13528	8.81877	1	0.539341	53.4992
GOTERM_BP_FAT	GO:0031329~regulation of cellular catabolic process	4	1.87793	0.0449933	NM_000482, NM_005398, NM_000040, NM_000041	177	61	13528	5.01176	1	0.538874	53.8219
GOTERM_BP_FAT	GO:0032368~regulation of lipid transport	3	1.40845	0.0577232	NM_000482, NM_000040, NM_000041	177	30	13528	7.64294	1	0.592575	63.1344
GOTERM_MF_FAT	GO:0016229~steroid dehydrogenase activity	3	1.40845	0.0593379	NM_000348, NM_005989, NM_016246	167	31	12983	7.52347	1	0.514602	58.0025
GOTERM_BP_FAT	GO:0015914~phospholipid transport	3	1.40845	0.0683311	NM_000482, NM_000040, NM_000041	177	33	13528	6.94813	1	0.630336	69.5141
GOTERM_BP_FAT	GO:0019218~regulation of steroid metabolic process	3	1.40845	0.0795215	NM_000482, NM_000041, NM_001553	177	36	13528	6.36911	1	0.672714	75.1103
GOTERM_BP_FAT	GO:0042157~lipoprotein metabolic process	4	1.87793	0.0861998	NM_000482, NM_000040, NM_000041, NM_000527	177	80	13528	3.82147	1	0.691548	77.9736
GOTERM_BP_FAT	GO:0009896~positive regulation of catabolic process	3	1.40845	0.133354	NM_000482, NM_000041, NM_014495	177	49	13528	4.67935	1	0.778214	90.9477
GOTERM_BP_FAT	GO:0046486~glycerolipid metabolic process	5	2.34742	0.160648	NM_000482, NM_000040, NM_000041, NM_000042, NM_007169	177	162	13528	2.35893	1	0.821052	94.7094
GOTERM_BP_FAT	GO:0060193~positive regulation of lipase activity	3	1.40845	0.255219	NM_000482, NM_001741, NM_000042	177	75	13528	3.05718	1	0.906284	99.2885
GOTERM_BP_FAT	GO:0051336~regulation of hydrolase activity	6	2.8169	0.447205	NM_000482, NM_002412, NM_000040, NM_001741, NM_000042, NM_014495	177	337	13528	1.36076	1	0.980671	99.9952
GOTERM_BP_FAT	GO:0051345~positive regulation of hydrolase activity	3	1.40845	0.679703	NM_000482, NM_001741, NM_000042	177	179	13528	1.28094	1	0.998033	100
GOTERM_MF_FAT	GO:0008047~enzyme activator activity	4	1.87793	0.806147	NM_000482, NM_000041, NM_000042, NM_000689	167	335	12983	0.928269	1	0.999921	100
Annotation Cluster 14	Enrichment Score: 2.0085705790038544
Category	Term	Count	%	PValue	Genes	List Total	Pop Hits	Pop Total	Fold Enrichment	Bonferroni	Benjamini	FDR
SP_PIR_KEYWORDS	plasma	14	6.57277	2.75917e-11	NM_001063, NM_000482, NM_000508, NM_172369, NM_000040, NM_015991, NM_000607, NM_000041, NM_000042, NM_001639, NM_006744, NM_003278, NM_000567, NM_000185	212	93	19235	13.6584	1.02641e-08	3.42137e-09	3.80785e-08
GOTERM_BP_FAT	GO:0002526~acute inflammatory response	8	3.75587	0.000286358	NM_001063, NM_006512, NM_000567, NM_172369, NM_000607, NM_015991, NM_003665, NM_001639	177	98	13528	6.23913	0.373193	0.0567176	0.479528
GOTERM_BP_FAT	GO:0009611~response to wounding	18	8.4507	0.000553017	NM_001063, NM_006512, NM_000508, NM_172369, NM_004448, NM_015991, NM_000607, NM_000636, NM_000042, NM_001639, NM_000567, NM_000090, NM_000596, NM_006908, NM_001565, NM_003665, NM_000185, NM_001976	177	530	13528	2.59571	0.594332	0.0787465	0.924123
GOTERM_BP_FAT	GO:0006952~defense response	19	8.92019	0.00109928	NM_003332, NM_001063, NM_000482, NM_006512, NM_016509, NM_172369, NM_005567, NM_015991, NM_000607, NM_004355, NM_001639, NM_005218, NM_052890, NM_000567, NM_019111, NM_003937, NM_001565, NM_006908, NM_003665	177	615	13528	2.36123	0.833693	0.100148	1.82907
GOTERM_BP_FAT	GO:0006953~acute-phase response	5	2.34742	0.00175582	NM_001063, NM_006512, NM_000567, NM_000607, NM_001639	177	40	13528	9.55367	0.943089	0.117168	2.90642
GOTERM_BP_FAT	GO:0016064~immunoglobulin mediated immune response	5	2.34742	0.005278	NM_000567, NM_172369, NM_019111, NM_015991, NM_004355	177	54	13528	7.07679	0.999822	0.230144	8.49883
GOTERM_BP_FAT	GO:0019724~B cell mediated immunity	5	2.34742	0.00600816	NM_000567, NM_172369, NM_019111, NM_015991, NM_004355	177	56	13528	6.82405	0.999946	0.238925	9.61959
UP_SEQ_FEATURE	domain:Collagen-like	4	1.87793	0.00724323	NM_172369, NM_199235, NM_015991, NM_003665	212	36	19113	10.0173	0.99151	0.272342	10.298
GOTERM_BP_FAT	GO:0002253~activation of immune response	6	2.8169	0.00761443	NM_003726, NM_000567, NM_153047, NM_172369, NM_015991, NM_003665	177	94	13528	4.87847	0.999996	0.262187	12.0399
GOTERM_BP_FAT	GO:0045087~innate immune response	7	3.28638	0.00931922	NM_005218, NM_000482, NM_052890, NM_172369, NM_003937, NM_015991, NM_003665	177	138	13528	3.87685	1	0.287769	14.5419
GOTERM_BP_FAT	GO:0050778~positive regulation of immune response	7	3.28638	0.0117116	NM_003726, NM_000567, NM_153047, NM_172369, NM_019111, NM_015991, NM_003665	177	145	13528	3.68969	1	0.313913	17.9402
GOTERM_BP_FAT	GO:0002684~positive regulation of immune system process	9	4.22535	0.0126999	NM_003726, NM_000567, NM_153047, NM_172369, NM_019111, NM_015991, NM_004355, NM_000609, NM_003665	177	238	13528	2.89019	1	0.320257	19.3068
GOTERM_BP_FAT	GO:0002449~lymphocyte mediated immunity	5	2.34742	0.0130416	NM_000567, NM_172369, NM_019111, NM_015991, NM_004355	177	70	13528	5.45924	1	0.317733	19.7742
GOTERM_BP_FAT	GO:0006956~complement activation	4	1.87793	0.0171418	NM_000567, NM_172369, NM_015991, NM_003665	177	42	13528	7.27899	1	0.375004	25.1882
GOTERM_BP_FAT	GO:0002250~adaptive immune response	5	2.34742	0.0179547	NM_000567, NM_172369, NM_019111, NM_015991, NM_004355	177	77	13528	4.96295	1	0.37912	26.2201
GOTERM_BP_FAT	GO:0002460~adaptive immune response based on somatic recombination of immune receptors built from immunoglobulin superfamily domains	5	2.34742	0.0179547	NM_000567, NM_172369, NM_019111, NM_015991, NM_004355	177	77	13528	4.96295	1	0.37912	26.2201
GOTERM_BP_FAT	GO:0002541~activation of plasma proteins involved in acute inflammatory response	4	1.87793	0.0182549	NM_000567, NM_172369, NM_015991, NM_003665	177	43	13528	7.10971	1	0.379336	26.5976
SP_PIR_KEYWORDS	collagen	5	2.34742	0.0206478	NM_172369, NM_199235, NM_000090, NM_015991, NM_003665	212	95	19235	4.77532	0.999574	0.198887	25.0191
GOTERM_BP_FAT	GO:0002443~leukocyte mediated immunity	5	2.34742	0.0257721	NM_000567, NM_172369, NM_019111, NM_015991, NM_004355	177	86	13528	4.44357	1	0.441981	35.4816
GOTERM_BP_FAT	GO:0051605~protein maturation by peptide bond cleavage	5	2.34742	0.0257721	NM_000567, NM_172369, NM_015991, NM_000042, NM_003665	177	86	13528	4.44357	1	0.441981	35.4816
GOTERM_BP_FAT	GO:0006954~inflammatory response	10	4.69484	0.0264115	NM_001063, NM_006512, NM_000567, NM_172369, NM_000607, NM_015991, NM_001565, NM_006908, NM_003665, NM_001639	177	325	13528	2.35167	1	0.445644	36.1886
GOTERM_BP_FAT	GO:0002252~immune effector process	6	2.8169	0.0307169	NM_000567, NM_172369, NM_019111, NM_015991, NM_004355, NM_003665	177	134	13528	3.42221	1	0.466453	40.763
GOTERM_BP_FAT	GO:0048584~positive regulation of response to stimulus	8	3.75587	0.0349035	NM_003726, NM_000567, NM_153047, NM_172369, NM_019111, NM_015991, NM_000609, NM_003665	177	236	13528	2.59083	1	0.502486	44.914
SP_PIR_KEYWORDS	acute phase	3	1.40845	0.0400491	NM_006512, NM_000567, NM_000607	212	29	19235	9.38598	1	0.292179	43.1116
SP_PIR_KEYWORDS	hydroxylation	4	1.87793	0.0431757	NM_172369, NM_000090, NM_015991, NM_003665	212	71	19235	5.11161	1	0.305701	45.616
GOTERM_BP_FAT	GO:0006958~complement activation, classical pathway	3	1.40845	0.0543277	NM_000567, NM_172369, NM_015991	177	29	13528	7.90649	1	0.580075	60.8402
GOTERM_BP_FAT	GO:0016485~protein processing	5	2.34742	0.0583928	NM_000567, NM_172369, NM_015991, NM_000042, NM_003665	177	112	13528	3.41203	1	0.593552	63.5716
GOTERM_BP_FAT	GO:0002455~humoral immune response mediated by circulating immunoglobulin	3	1.40845	0.0611906	NM_000567, NM_172369, NM_015991	177	31	13528	7.39639	1	0.604578	65.3462
GOTERM_BP_FAT	GO:0051604~protein maturation	5	2.34742	0.0749232	NM_000567, NM_172369, NM_015991, NM_000042, NM_003665	177	122	13528	3.13235	1	0.656097	72.9392
GOTERM_BP_FAT	GO:0006959~humoral immune response	4	1.87793	0.0837311	NM_000567, NM_172369, NM_015991, NM_003665	177	79	13528	3.86984	1	0.683423	76.9533
KEGG_PATHWAY	hsa05020:Prion diseases	3	1.40845	0.119877	NM_153047, NM_172369, NM_015991	88	35	5085	4.95292	0.999999	0.544995	76.4284
SP_PIR_KEYWORDS	innate immunity	3	1.40845	0.210917	NM_172369, NM_015991, NM_003665	212	78	19235	3.48966	1	0.700947	96.1962
GOTERM_BP_FAT	GO:0006508~proteolysis	10	4.69484	0.937555	NM_006398, NM_181509, NM_012168, NM_000567, NM_172369, NM_031311, NM_015991, NM_000042, NM_003665, NM_153609	177	1054	13528	0.725136	1	0.999997	100
Annotation Cluster 15	Enrichment Score: 1.9358833230507957
Category	Term	Count	%	PValue	Genes	List Total	Pop Hits	Pop Total	Fold Enrichment	Bonferroni	Benjamini	FDR
INTERPRO	IPR000566:Lipocalin-related protein and Bos/Can/Equ allergen	4	1.87793	0.00636488	NM_006744, NM_002899, NM_000607, NM_005564	199	32	16659	10.4642	0.935793	0.290508	8.60673
INTERPRO	IPR012674:Calycin	4	1.87793	0.00694089	NM_006744, NM_002899, NM_000607, NM_005564	199	33	16659	10.1471	0.949963	0.28307	9.35066
INTERPRO	IPR002345:Lipocalin	3	1.40845	0.0352488	NM_006744, NM_000607, NM_005564	199	25	16659	10.0456	1	0.596541	39.6972
Annotation Cluster 16	Enrichment Score: 1.919522063760065
Category	Term	Count	%	PValue	Genes	List Total	Pop Hits	Pop Total	Fold Enrichment	Bonferroni	Benjamini	FDR
UP_SEQ_FEATURE	domain:Thyroglobulin type-1	3	1.40845	0.00873291	NM_000597, NM_000596, NM_004355	212	13	19113	20.8052	0.99683	0.30206	12.2893
SMART	SM00211:TY	3	1.40845	0.0117446	NM_000597, NM_000596, NM_004355	90	17	9079	17.802	0.620445	0.275967	11.8572
INTERPRO	IPR000716:Thyroglobulin type-1	3	1.40845	0.0169995	NM_000597, NM_000596, NM_004355	199	17	16659	14.773	0.999372	0.432847	21.4681
Annotation Cluster 17	Enrichment Score: 1.8134094538059111
Category	Term	Count	%	PValue	Genes	List Total	Pop Hits	Pop Total	Fold Enrichment	Bonferroni	Benjamini	FDR
GOTERM_BP_FAT	GO:0019748~secondary metabolic process	7	3.28638	0.000564187	NM_006744, AK023341, NM_001355, NM_002899, NM_000670, NM_003937, NM_005746, NM_000055	177	79	13528	6.77222	0.60166	0.0738361	0.942705
GOTERM_BP_FAT	GO:0006766~vitamin metabolic process	6	2.8169	0.00291534	NM_006744, AK023341, NM_002899, NM_000670, NM_003937, NM_005746, NM_003986	177	75	13528	6.11435	0.99145	0.161688	4.78202
GOTERM_BP_FAT	GO:0042572~retinol metabolic process	3	1.40845	0.00570578	NM_006744, NM_002899, NM_000670	177	9	13528	25.4765	0.999912	0.23406	9.15704
GOTERM_BP_FAT	GO:0034754~cellular hormone metabolic process	5	2.34742	0.00722471	NM_000348, NM_006744, NM_002899, NM_000670, NM_005989	177	59	13528	6.47707	0.999993	0.267446	11.4583
GOTERM_MF_FAT	GO:0016918~retinal binding	3	1.40845	0.00985946	NM_006744, NM_002899, NM_000670	167	12	12983	19.4356	0.988308	0.218984	13.1098
GOTERM_MF_FAT	GO:0019841~retinol binding	3	1.40845	0.00985946	NM_006744, NM_002899, NM_000670	167	12	12983	19.4356	0.988308	0.218984	13.1098
GOTERM_BP_FAT	GO:0042445~hormone metabolic process	6	2.8169	0.0124214	NM_000348, NM_006744, NM_002899, NM_001882, NM_000670, NM_005989	177	106	13528	4.32619	1	0.319307	18.9238
GOTERM_BP_FAT	GO:0006720~isoprenoid metabolic process	4	1.87793	0.0194073	NM_006744, NM_002899, NM_000670, NM_005518	177	44	13528	6.94813	1	0.393132	28.0304
GOTERM_MF_FAT	GO:0005501~retinoid binding	3	1.40845	0.0291033	NM_006744, NM_002899, NM_000670	167	21	12983	11.1061	0.999998	0.339273	34.2218
GOTERM_MF_FAT	GO:0019840~isoprenoid binding	3	1.40845	0.034486	NM_006744, NM_002899, NM_000670	167	23	12983	10.1403	1	0.370895	39.209
GOTERM_BP_FAT	GO:0001523~retinoid metabolic process	3	1.40845	0.0356044	NM_006744, NM_002899, NM_000670	177	23	13528	9.96905	1	0.50536	45.5816
GOTERM_BP_FAT	GO:0006776~vitamin A metabolic process	3	1.40845	0.0356044	NM_006744, NM_002899, NM_000670	177	23	13528	9.96905	1	0.50536	45.5816
GOTERM_BP_FAT	GO:0016101~diterpenoid metabolic process	3	1.40845	0.0356044	NM_006744, NM_002899, NM_000670	177	23	13528	9.96905	1	0.50536	45.5816
GOTERM_BP_FAT	GO:0006721~terpenoid metabolic process	3	1.40845	0.0415138	NM_006744, NM_002899, NM_000670	177	25	13528	9.17153	1	0.528426	50.9155
GOTERM_BP_FAT	GO:0010817~regulation of hormone levels	6	2.8169	0.0473646	NM_000348, NM_006744, NM_002899, NM_001882, NM_000670, NM_005989	177	151	13528	3.03693	1	0.546795	55.7092
GOTERM_BP_FAT	GO:0006775~fat-soluble vitamin metabolic process	3	1.40845	0.0683311	NM_006744, NM_002899, NM_000670	177	33	13528	6.94813	1	0.630336	69.5141
Annotation Cluster 18	Enrichment Score: 1.6824485452310078
Category	Term	Count	%	PValue	Genes	List Total	Pop Hits	Pop Total	Fold Enrichment	Bonferroni	Benjamini	FDR
GOTERM_BP_FAT	GO:0016053~organic acid biosynthetic process	8	3.75587	0.00415417	NM_032385, NM_005622, NM_000531, NM_003937, NM_004355, NM_005989, NM_018441, NM_001713	177	155	13528	3.94474	0.998875	0.215324	6.74823
GOTERM_BP_FAT	GO:0046394~carboxylic acid biosynthetic process	8	3.75587	0.00415417	NM_032385, NM_005622, NM_000531, NM_003937, NM_004355, NM_005989, NM_018441, NM_001713	177	155	13528	3.94474	0.998875	0.215324	6.74823
GOTERM_BP_FAT	GO:0006633~fatty acid biosynthetic process	4	1.87793	0.0837311	NM_032385, NM_005622, NM_004355, NM_018441	177	79	13528	3.86984	1	0.683423	76.9533
GOTERM_BP_FAT	GO:0008610~lipid biosynthetic process	8	3.75587	0.128929	NM_032385, NM_000348, NM_005622, NM_004355, NM_005989, NM_005518, NM_018441, NM_007169	177	323	13528	1.89299	1	0.777063	90.1399
Annotation Cluster 19	Enrichment Score: 1.6752085292676273
Category	Term	Count	%	PValue	Genes	List Total	Pop Hits	Pop Total	Fold Enrichment	Bonferroni	Benjamini	FDR
SP_PIR_KEYWORDS	heparin-binding	5	2.34742	0.00565305	NM_000638, NM_000041, NM_000412, NM_000042, NM_000185	212	65	19235	6.97932	0.878629	0.0808961	7.52551
GOTERM_BP_FAT	GO:0030193~regulation of blood coagulation	4	1.87793	0.0112818	NM_000041, NM_000412, NM_000042, NM_153609	177	36	13528	8.49215	1	0.309339	17.3393
GOTERM_BP_FAT	GO:0050818~regulation of coagulation	4	1.87793	0.0160679	NM_000041, NM_000412, NM_000042, NM_153609	177	41	13528	7.45652	1	0.365875	23.8044
GOTERM_BP_FAT	GO:0051241~negative regulation of multicellular organismal process	7	3.28638	0.0203335	NM_006744, NM_000040, NM_000041, NM_001741, NM_000055, NM_000042, NM_153609	177	164	13528	3.26223	1	0.398099	29.1629
GOTERM_BP_FAT	GO:0030195~negative regulation of blood coagulation	3	1.40845	0.0356044	NM_000041, NM_000042, NM_153609	177	23	13528	9.96905	1	0.50536	45.5816
GOTERM_BP_FAT	GO:0050819~negative regulation of coagulation	3	1.40845	0.0445969	NM_000041, NM_000042, NM_153609	177	26	13528	8.81877	1	0.539341	53.4992
GOTERM_BP_FAT	GO:0032101~regulation of response to external stimulus	6	2.8169	0.0567412	NM_003407, NM_000041, NM_000412, NM_000042, NM_000609, NM_153609	177	159	13528	2.88413	1	0.592948	62.4842
Annotation Cluster 20	Enrichment Score: 1.613332971967888
Category	Term	Count	%	PValue	Genes	List Total	Pop Hits	Pop Total	Fold Enrichment	Bonferroni	Benjamini	FDR
GOTERM_MF_FAT	GO:0019838~growth factor binding	7	3.28638	0.00226439	NM_000163, NM_000597, NM_000596, NM_000090, NM_004970, NM_004448, NM_001553	167	105	12983	5.18283	0.638635	0.0883811	3.16397
GOTERM_MF_FAT	GO:0005520~insulin-like growth factor binding	4	1.87793	0.00383955	NM_000597, NM_000596, NM_004970, NM_001553	167	25	12983	12.4388	0.822232	0.102332	5.30975
SP_PIR_KEYWORDS	Growth factor binding	3	1.40845	0.0129887	NM_000597, NM_000596, NM_001553	212	16	19235	17.0121	0.992276	0.154397	16.5087
SMART	SM00121:IB	3	1.40845	0.016099	NM_000597, NM_000596, NM_001553	90	20	9079	15.1317	0.73575	0.283025	15.9188
UP_SEQ_FEATURE	domain:IGFBP N-terminal	3	1.40845	0.0202232	NM_000597, NM_000596, NM_001553	212	20	19113	13.5233	0.999998	0.488353	26.3191
INTERPRO	IPR000867:Insulin-like growth factor-binding protein, IGFBP	3	1.40845	0.0232032	NM_000597, NM_000596, NM_001553	199	20	16659	12.557	0.999959	0.513768	28.1722
BIOCARTA	h_ghrelinPathway:Ghrelin: Regulation of Food Intake and Energy Homeostasis	3	1.40845	0.0233498	NM_000597, NM_000596, NM_004970	28	13	1437	11.8434	0.852476	0.852476	22.2598
GOTERM_BP_FAT	GO:0032870~cellular response to hormone stimulus	5	2.34742	0.0955345	NM_000163, NM_000597, NM_000160, NM_000596, NM_001553	177	133	13528	2.87328	1	0.71354	81.4604
GOTERM_BP_FAT	GO:0040008~regulation of growth	8	3.75587	0.157062	NM_006744, NM_000163, NM_007008, NM_000597, NM_000596, NM_006530, NM_000041, NM_001553	177	341	13528	1.79306	1	0.819073	94.3169
GOTERM_BP_FAT	GO:0001558~regulation of cell growth	5	2.34742	0.246127	NM_007008, NM_000597, NM_000596, NM_000041, NM_001553	177	194	13528	1.96983	1	0.898995	99.1278
Annotation Cluster 21	Enrichment Score: 1.5300522892999997
Category	Term	Count	%	PValue	Genes	List Total	Pop Hits	Pop Total	Fold Enrichment	Bonferroni	Benjamini	FDR
GOTERM_MF_FAT	GO:0019838~growth factor binding	7	3.28638	0.00226439	NM_000163, NM_000597, NM_000596, NM_000090, NM_004970, NM_004448, NM_001553	167	105	12983	5.18283	0.638635	0.0883811	3.16397
GOTERM_BP_FAT	GO:0048545~response to steroid hormone stimulus	8	3.75587	0.0128515	NM_000348, NM_000163, NM_000597, NM_004448, NM_001553, NM_000055, NM_000527, NM_000125	177	192	13528	3.18456	1	0.31858	19.5145
GOTERM_BP_FAT	GO:0051384~response to glucocorticoid stimulus	4	1.87793	0.0812936	NM_000163, NM_000597, NM_001553, NM_000055	177	78	13528	3.91946	1	0.678104	75.9024
GOTERM_BP_FAT	GO:0032870~cellular response to hormone stimulus	5	2.34742	0.0955345	NM_000163, NM_000597, NM_000160, NM_000596, NM_001553	177	133	13528	2.87328	1	0.71354	81.4604
GOTERM_BP_FAT	GO:0031960~response to corticosteroid stimulus	4	1.87793	0.0989955	NM_000163, NM_000597, NM_001553, NM_000055	177	85	13528	3.59668	1	0.724194	82.6158
Annotation Cluster 22	Enrichment Score: 1.5257834427955808
Category	Term	Count	%	PValue	Genes	List Total	Pop Hits	Pop Total	Fold Enrichment	Bonferroni	Benjamini	FDR
SP_PIR_KEYWORDS	metalloprotein	9	4.22535	6.80358e-05	NM_000765, NM_000784, NM_000670, NM_001611, NM_000518, NM_000636, NM_000558, NM_000672, BC039065, NM_000667	212	124	19235	6.58532	0.0249926	0.00280829	0.0938533
SP_PIR_KEYWORDS	iron	9	4.22535	0.0136169	NM_001063, NM_000765, NM_001084, NM_000784, NM_001611, NM_000518, NM_000558, NM_006214, NM_003986	212	285	19235	2.86519	0.993905	0.156343	17.239
GOTERM_MF_FAT	GO:0019825~oxygen binding	4	1.87793	0.0174292	NM_000765, NM_000518, NM_000636, NM_000558	167	43	12983	7.23186	0.999627	0.280319	22.0708
GOTERM_MF_FAT	GO:0005506~iron ion binding	10	4.69484	0.0175424	NM_032385, NM_001063, NM_000765, NM_001084, NM_000784, NM_001611, NM_000518, NM_000558, NM_006214, NM_003986	167	308	12983	2.52411	0.999646	0.272294	22.198
SP_PIR_KEYWORDS	chromoprotein	4	1.87793	0.030666	NM_000765, NM_000784, NM_000518, NM_000558	212	62	19235	5.85362	0.999991	0.246174	34.9385
SP_PIR_KEYWORDS	heme	4	1.87793	0.147846	NM_000765, NM_000784, NM_000518, NM_000558	212	121	19235	2.99938	1	0.583234	89.0074
GOTERM_MF_FAT	GO:0020037~heme binding	4	1.87793	0.201755	NM_000765, NM_000784, NM_000518, NM_000558	167	121	12983	2.57	1	0.867815	95.9069
GOTERM_MF_FAT	GO:0046906~tetrapyrrole binding	4	1.87793	0.228404	NM_000765, NM_000784, NM_000518, NM_000558	167	129	12983	2.41062	1	0.888826	97.4712
GOTERM_MF_FAT	GO:0009055~electron carrier activity	5	2.34742	0.313162	NM_000765, NM_000784, NM_000672, NM_006214, BC039065, NM_003986	167	221	12983	1.75888	1	0.950805	99.5145
Annotation Cluster 23	Enrichment Score: 1.4905329772718061
Category	Term	Count	%	PValue	Genes	List Total	Pop Hits	Pop Total	Fold Enrichment	Bonferroni	Benjamini	FDR
UP_SEQ_FEATURE	glycosylation site:O-linked (Gal...)	3	1.40845	0.00414938	NM_172369, NM_000090, NM_015991	212	9	19113	30.0519	0.934628	0.219615	6.02678
SP_PIR_KEYWORDS	collagen	5	2.34742	0.0206478	NM_172369, NM_199235, NM_000090, NM_015991, NM_003665	212	95	19235	4.77532	0.999574	0.198887	25.0191
SP_PIR_KEYWORDS	hydroxylation	4	1.87793	0.0431757	NM_172369, NM_000090, NM_015991, NM_003665	212	71	19235	5.11161	1	0.305701	45.616
SP_PIR_KEYWORDS	hydroxylysine	3	1.40845	0.0452231	NM_172369, NM_000090, NM_015991	212	31	19235	8.78043	1	0.301382	47.2002
SP_PIR_KEYWORDS	triple helix	3	1.40845	0.0452231	NM_172369, NM_000090, NM_015991	212	31	19235	8.78043	1	0.301382	47.2002
SP_PIR_KEYWORDS	hydroxyproline	3	1.40845	0.0620829	NM_172369, NM_000090, NM_015991	212	37	19235	7.35658	1	0.362286	58.7095
INTERPRO	IPR008160:Collagen triple helix repeat	4	1.87793	0.07843	NM_172369, NM_199235, NM_000090, NM_015991	199	84	16659	3.98636	1	0.842522	68.3747
Annotation Cluster 24	Enrichment Score: 1.4807422961566594
Category	Term	Count	%	PValue	Genes	List Total	Pop Hits	Pop Total	Fold Enrichment	Bonferroni	Benjamini	FDR
GOTERM_MF_FAT	GO:0004866~endopeptidase inhibitor activity	7	3.28638	0.0107956	NM_014375, NM_000624, NM_000412, NM_006944, NM_003122, NM_002215, NM_000185	167	145	12983	3.75309	0.992354	0.216261	14.2677
GOTERM_MF_FAT	GO:0030414~peptidase inhibitor activity	7	3.28638	0.0138392	NM_014375, NM_000624, NM_000412, NM_006944, NM_003122, NM_002215, NM_000185	167	153	12983	3.55685	0.998083	0.238185	17.9338
GOTERM_MF_FAT	GO:0004857~enzyme inhibitor activity	9	4.22535	0.02278	NM_014375, NM_000040, NM_000624, NM_000412, NM_006944, NM_003122, NM_002215, NM_000185, NM_014495	167	270	12983	2.59142	0.999968	0.308933	27.8782
SP_PIR_KEYWORDS	serine proteinase inhibitor	3	1.40845	0.0239513	NM_000624, NM_003122, NM_000185	212	22	19235	12.3724	0.999879	0.221595	28.4352
GOTERM_MF_FAT	GO:0004867~serine-type endopeptidase inhibitor activity	5	2.34742	0.0302359	NM_000624, NM_000412, NM_003122, NM_002215, NM_000185	167	92	12983	4.22514	0.999999	0.341466	35.3018
SP_PIR_KEYWORDS	Serine protease inhibitor	4	1.87793	0.0578443	NM_000624, NM_003122, NM_002215, NM_000185	212	80	19235	4.53656	1	0.347053	56.0584
UP_SEQ_FEATURE	site:Reactive bond	3	1.40845	0.0881942	NM_000624, NM_003122, NM_000185	212	45	19113	6.01038	1	0.902657	74.8488
SP_PIR_KEYWORDS	protease inhibitor	4	1.87793	0.113396	NM_000624, NM_003122, NM_002215, NM_000185	212	107	19235	3.39182	1	0.520005	81.0052
Annotation Cluster 25	Enrichment Score: 1.4625820145284245
Category	Term	Count	%	PValue	Genes	List Total	Pop Hits	Pop Total	Fold Enrichment	Bonferroni	Benjamini	FDR
SP_PIR_KEYWORDS	microsome	6	2.8169	0.00627275	NM_006894, NM_000348, NM_000765, NM_001086, NM_000120, NM_145792	212	106	19235	5.13572	0.90375	0.0830448	8.3177
GOTERM_CC_FAT	GO:0000267~cell fraction	25	11.7371	0.0126535	NM_000348, NM_003049, NM_001086, NM_000803, NM_004970, NM_001803, NM_016084, NM_000765, NM_001882, NM_007169, NM_006672, NM_001540, NM_001385, NM_000636, NM_000120, NM_000055, NM_002668, NM_145792, NM_006894, NM_003810, NM_003937, NM_005398, NM_006908, NM_001976, NM_021095	176	1083	12782	1.67648	0.951101	0.239945	15.1291
GOTERM_CC_FAT	GO:0005626~insoluble fraction	19	8.92019	0.0387029	NM_000348, NM_003049, NM_001086, NM_000803, NM_004970, NM_000055, NM_000120, NM_002668, NM_001803, NM_145792, NM_006894, NM_000765, NM_005398, NM_006908, NM_007169, NM_001976, NM_006672, NM_021095, NM_001540	176	839	12782	1.64467	0.999913	0.464017	39.8582
GOTERM_CC_FAT	GO:0005792~microsome	8	3.75587	0.0447387	NM_006894, NM_000348, NM_000765, NM_001086, NM_004970, NM_005398, NM_000120, NM_145792	176	237	12782	2.45148	0.999981	0.452637	44.5453
GOTERM_CC_FAT	GO:0042598~vesicular fraction	8	3.75587	0.0504879	NM_006894, NM_000348, NM_000765, NM_001086, NM_004970, NM_005398, NM_000120, NM_145792	176	244	12782	2.38115	0.999995	0.458771	48.6941
GOTERM_CC_FAT	GO:0005624~membrane fraction	18	8.4507	0.0515174	NM_000348, NM_003049, NM_001086, NM_000803, NM_004970, NM_000055, NM_000120, NM_002668, NM_001803, NM_145792, NM_006894, NM_000765, NM_005398, NM_006908, NM_007169, NM_001976, NM_006672, NM_021095	176	809	12782	1.61588	0.999996	0.449497	49.4062
SP_PIR_KEYWORDS	endoplasmic reticulum	12	5.6338	0.161693	NM_006894, NM_024324, NM_000348, NM_000765, NM_001084, NM_001086, NM_007008, NM_001266, NM_004355, NM_000120, NM_007169, NM_145792	212	713	19235	1.52703	1	0.613595	91.2318
Annotation Cluster 26	Enrichment Score: 1.4486196237203075
Category	Term	Count	%	PValue	Genes	List Total	Pop Hits	Pop Total	Fold Enrichment	Bonferroni	Benjamini	FDR
SP_PIR_KEYWORDS	mitochondrion	20	9.38967	0.00209401	NM_006821, NM_005838, NM_005622, NM_025147, NM_000531, NM_000636, NM_005518, NM_005984, NM_080661, NM_145792, NM_013267, NM_021126, NM_000784, NM_004328, NM_006117, NM_002490, NM_007169, NM_004574, NM_003312, NM_017888	212	832	19235	2.18104	0.541498	0.0382392	2.85147
GOTERM_CC_FAT	GO:0005739~mitochondrion	27	12.6761	0.00356819	NM_005838, NM_005622, NM_004332, NM_080661, NM_013267, NM_021126, NM_000784, NM_153047, NM_004328, NM_015424, NM_002490, NM_001513, NM_007169, NM_017888, NM_006821, NM_000163, NM_025147, NM_000531, NM_000636, NM_005518, NM_018441, NM_005984, NM_145792, NM_003937, NM_006117, NM_138452, NM_003312	176	1087	12782	1.80393	0.571375	0.0898359	4.50027
SP_PIR_KEYWORDS	transit peptide	12	5.6338	0.0163775	NM_006821, NM_025147, NM_005622, NM_000784, NM_000531, NM_006117, NM_000636, NM_005518, NM_005984, NM_006214, NM_013267, NM_017888	212	476	19235	2.28734	0.997851	0.169849	20.379
GOTERM_CC_FAT	GO:0005743~mitochondrial inner membrane	10	4.69484	0.0250294	NM_000784, NM_000531, NM_004328, NM_002490, NM_000636, NM_005518, NM_138452, NM_005984, NM_003312, NM_145792	176	306	12782	2.37337	0.99754	0.393847	27.8575
UP_SEQ_FEATURE	transit peptide:Mitochondrion	11	5.16432	0.0351382	NM_006821, NM_025147, NM_005622, NM_000784, NM_000531, NM_006117, NM_000636, NM_005518, NM_005984, NM_013267, NM_017888	212	467	19113	2.12358	1	0.63949	41.4185
GOTERM_CC_FAT	GO:0031980~mitochondrial lumen	8	3.75587	0.0367131	NM_005622, NM_000784, NM_000531, NM_000636, NM_005518, NM_003312, NM_013267, NM_017888	176	227	12782	2.55947	0.999859	0.494346	38.2347
GOTERM_CC_FAT	GO:0005759~mitochondrial matrix	8	3.75587	0.0367131	NM_005622, NM_000784, NM_000531, NM_000636, NM_005518, NM_003312, NM_013267, NM_017888	176	227	12782	2.55947	0.999859	0.494346	38.2347
GOTERM_CC_FAT	GO:0019866~organelle inner membrane	10	4.69484	0.0372713	NM_000784, NM_000531, NM_004328, NM_002490, NM_000636, NM_005518, NM_138452, NM_005984, NM_003312, NM_145792	176	329	12782	2.20745	0.999877	0.474291	38.6942
GOTERM_CC_FAT	GO:0005740~mitochondrial envelope	11	5.16432	0.0624169	NM_000784, NM_000531, NM_153047, NM_004328, NM_002490, NM_000636, NM_005518, NM_138452, NM_005984, NM_003312, NM_145792	176	419	12782	1.90662	1	0.500576	56.405
GOTERM_CC_FAT	GO:0044429~mitochondrial part	14	6.57277	0.0650302	NM_005622, NM_000531, NM_000636, NM_005518, NM_005984, NM_145792, NM_013267, NM_000784, NM_153047, NM_004328, NM_002490, NM_138452, NM_003312, NM_017888	176	595	12782	1.70882	1	0.499864	57.9447
GOTERM_CC_FAT	GO:0031967~organelle envelope	14	6.57277	0.0835384	NM_000531, NM_000636, NM_005518, NM_000055, NM_005984, NM_145792, NM_000784, NM_007008, NM_152635, NM_153047, NM_004328, NM_002490, NM_138452, NM_003312	176	620	12782	1.63992	1	0.548501	67.4939
GOTERM_CC_FAT	GO:0031975~envelope	14	6.57277	0.0851507	NM_000531, NM_000636, NM_005518, NM_000055, NM_005984, NM_145792, NM_000784, NM_007008, NM_152635, NM_153047, NM_004328, NM_002490, NM_138452, NM_003312	176	622	12782	1.63465	1	0.542138	68.2229
GOTERM_CC_FAT	GO:0031966~mitochondrial membrane	10	4.69484	0.0921368	NM_000784, NM_000531, NM_004328, NM_002490, NM_000636, NM_005518, NM_138452, NM_005984, NM_003312, NM_145792	176	394	12782	1.84327	1	0.558762	71.2109
GOTERM_CC_FAT	GO:0031090~organelle membrane	21	9.85915	0.113505	NM_001086, NM_000531, NM_000636, NM_005518, NM_002668, NM_005984, NM_000527, NM_145792, NM_006894, NM_181509, NM_000765, NM_000784, NM_007008, NM_004328, NM_002490, NM_138452, NM_007169, NM_152338, NM_002858, NM_003312, NM_021095	176	1096	12782	1.39154	1	0.601913	78.8174
KEGG_PATHWAY	hsa00650:Butanoate metabolism	3	1.40845	0.114247	NM_005622, NM_005518, NM_017888	88	34	5085	5.0986	0.999999	0.54712	74.6643
Annotation Cluster 27	Enrichment Score: 1.3643459922168961
Category	Term	Count	%	PValue	Genes	List Total	Pop Hits	Pop Total	Fold Enrichment	Bonferroni	Benjamini	FDR
GOTERM_BP_FAT	GO:0002504~antigen processing and presentation of peptide or polysaccharide antigen via MHC class II	5	2.34742	0.000843768	NM_033554, NM_019111, V00522, NM_004355	177	33	13528	11.5802	0.747606	0.0936597	1.40676
INTERPRO	IPR014745:MHC class II, alpha/beta chain, N-terminal	4	1.87793	0.00215589	NM_033554, NM_019111, V00522	199	22	16659	15.2206	0.60467	0.60467	2.99617
GOTERM_BP_FAT	GO:0019882~antigen processing and presentation	6	2.8169	0.0045134	NM_014257, NM_033554, NM_019111, V00522, NM_004355	177	83	13528	5.52502	0.999375	0.211798	7.3112
SP_PIR_KEYWORDS	mhc ii	4	1.87793	0.00466464	NM_033554, NM_019111, V00522	212	31	19235	11.7072	0.824358	0.0728334	6.24881
GOTERM_CC_FAT	GO:0042613~MHC class II protein complex	4	1.87793	0.00709661	NM_033554, NM_019111, V00522	176	29	12782	10.0172	0.815091	0.155313	8.76603
PIR_SUPERFAMILY	PIRSF001991:class II histocompatibility antigen	4	1.87793	0.00942939	NM_033554, NM_019111, V00522	127	26	7396	8.95942	0.780381	0.780381	10.8098
UP_SEQ_FEATURE	domain:Ig-like C1-type	4	1.87793	0.00970535	NM_033554, NM_019111, V00522	212	40	19113	9.01557	0.998335	0.313632	13.5669
GOTERM_MF_FAT	GO:0032395~MHC class II receptor activity	3	1.40845	0.0240953	NM_033554, NM_019111, V00522	167	19	12983	12.2751	0.999982	0.314516	29.2428
KEGG_PATHWAY	hsa05322:Systemic lupus erythematosus	6	2.8169	0.0265859	NM_033554, NM_172369, NM_019111, V00522, NM_015991, NM_198216	88	99	5085	3.50207	0.949761	0.392556	26.2838
SP_PIR_KEYWORDS	heterodimer	5	2.34742	0.026821	NM_033554, NM_019111, V00522, NM_015991	212	103	19235	4.40442	0.999959	0.233675	31.285
SMART	SM00407:IGc1	4	1.87793	0.0288877	NM_033554, NM_019111, V00522	90	68	9079	5.93399	0.909616	0.381672	26.8865
KEGG_PATHWAY	hsa05416:Viral myocarditis	5	2.34742	0.0326065	NM_033554, NM_153047, NM_019111, V00522, NM_006908	88	71	5085	4.0693	0.974768	0.335586	31.2822
GOTERM_CC_FAT	GO:0042611~MHC protein complex	4	1.87793	0.0430899	NM_033554, NM_019111, V00522	176	57	12782	5.09649	0.999971	0.458845	43.2995
INTERPRO	IPR003597:Immunoglobulin C1-set	4	1.87793	0.0472163	NM_033554, NM_019111, V00522	199	68	16659	4.92433	1	0.685082	49.4258
KEGG_PATHWAY	hsa04672:Intestinal immune network for IgA production	4	1.87793	0.0507087	NM_033554, NM_019111, V00522, NM_000609	88	49	5085	4.71707	0.9969	0.382061	44.5083
INTERPRO	IPR003006:Immunoglobulin/major histocompatibility complex, conserved site	4	1.87793	0.0850786	NM_033554, NM_019111, V00522	199	87	16659	3.8489	1	0.852174	71.443
KEGG_PATHWAY	hsa05310:Asthma	3	1.40845	0.0872602	NM_033554, NM_019111, V00522	88	29	5085	5.97766	0.99996	0.491176	64.417
KEGG_PATHWAY	hsa05330:Allograft rejection	3	1.40845	0.125576	NM_033554, NM_019111, V00522	88	36	5085	4.81534	1	0.543401	78.099
KEGG_PATHWAY	hsa05332:Graft-versus-host disease	3	1.40845	0.143041	NM_033554, NM_019111, V00522	88	39	5085	4.44493	1	0.575451	82.5698
KEGG_PATHWAY	hsa04940:Type I diabetes mellitus	3	1.40845	0.160985	NM_033554, NM_019111, V00522	88	42	5085	4.12744	1	0.60457	86.2818
KEGG_PATHWAY	hsa04612:Antigen processing and presentation	4	1.87793	0.168925	NM_033554, NM_019111, V00522, NM_004355	88	83	5085	2.78478	1	0.606859	87.6814
KEGG_PATHWAY	hsa05320:Autoimmune thyroid disease	3	1.40845	0.216811	NM_033554, NM_019111, V00522	88	51	5085	3.39906	1	0.662117	93.7068
KEGG_PATHWAY	hsa04640:Hematopoietic cell lineage	3	1.40845	0.435246	NM_005211, NM_019111, V00522	88	86	5085	2.01572	1	0.887742	99.8445
INTERPRO	IPR007110:Immunoglobulin-like	7	3.28638	0.549984	NM_005849, NM_005211, NM_033554, NM_019111, V00522, NM_001553	199	501	16659	1.16965	1	0.999985	99.9987
INTERPRO	IPR013783:Immunoglobulin-like fold	7	3.28638	0.646569	NM_005849, NM_005211, NM_033554, NM_019111, V00522, NM_001457	199	553	16659	1.05967	1	0.999999	100
KEGG_PATHWAY	hsa04514:Cell adhesion molecules (CAMs)	3	1.40845	0.665882	NM_033554, NM_019111, V00522	88	132	5085	1.31327	1	0.972096	99.9996
Annotation Cluster 28	Enrichment Score: 1.2953276041207462
Category	Term	Count	%	PValue	Genes	List Total	Pop Hits	Pop Total	Fold Enrichment	Bonferroni	Benjamini	FDR
GOTERM_BP_FAT	GO:0042330~taxis	8	3.75587	0.004927	NM_005218, NM_002302, NM_004887, NM_001565, NM_006908, NM_000609, NM_002668, NM_000185	177	160	13528	3.82147	0.999683	0.222556	7.95543
GOTERM_BP_FAT	GO:0006935~chemotaxis	8	3.75587	0.004927	NM_005218, NM_002302, NM_004887, NM_001565, NM_006908, NM_000609, NM_002668, NM_000185	177	160	13528	3.82147	0.999683	0.222556	7.95543
INTERPRO	IPR018048:Small chemokine, C-X-C, conserved site	3	1.40845	0.0169995	NM_004887, NM_001565, NM_000609	199	17	16659	14.773	0.999372	0.432847	21.4681
GOTERM_BP_FAT	GO:0007610~behavior	13	6.10329	0.01968	NM_002302, NM_004887, NM_000609, NM_000055, NM_000636, NM_002668, NM_005218, NM_005980, NM_001882, NM_153047, NM_006908, NM_001565, NM_000185	177	469	13528	2.11851	1	0.392705	28.3656
PIR_SUPERFAMILY	PIRSF002522:CXC chemokine	3	1.40845	0.0229204	NM_004887, NM_001565, NM_000609	127	14	7396	12.4792	0.975521	0.709644	24.4203
GOTERM_BP_FAT	GO:0007626~locomotory behavior	9	4.22535	0.026981	NM_005218, NM_002302, NM_004887, NM_001565, NM_006908, NM_000636, NM_000609, NM_002668, NM_000185	177	274	13528	2.51045	1	0.443997	36.8123
SP_PIR_KEYWORDS	chemotaxis	4	1.87793	0.0447009	NM_002302, NM_001565, NM_000609, NM_000185	212	72	19235	5.04062	1	0.303686	46.8002
GOTERM_MF_FAT	GO:0005125~cytokine activity	6	2.8169	0.104875	NM_003810, AK023341, NM_033439, NM_004887, NM_005746, NM_001565, NM_000609	167	195	12983	2.39208	1	0.702787	79.2225
GOTERM_MF_FAT	GO:0008009~chemokine activity	3	1.40845	0.116893	NM_004887, NM_001565, NM_000609	167	46	12983	5.07016	1	0.726928	82.8473
GOTERM_MF_FAT	GO:0042379~chemokine receptor binding	3	1.40845	0.129646	NM_004887, NM_001565, NM_000609	167	49	12983	4.75975	1	0.749793	86.0446
SP_PIR_KEYWORDS	cytokine	5	2.34742	0.138411	NM_003810, NM_033439, NM_004887, NM_001565, NM_000609	212	181	19235	2.50638	1	0.579339	87.2033
KEGG_PATHWAY	hsa04060:Cytokine-cytokine receptor interaction	6	2.8169	0.467734	NM_003810, NM_000163, NM_005211, NM_004887, NM_001565, NM_000609	88	262	5085	1.3233	1	0.903021	99.9205
KEGG_PATHWAY	hsa04062:Chemokine signaling pathway	4	1.87793	0.626799	NM_004887, NM_001565, NM_006908, NM_000609	88	187	5085	1.23602	1	0.967252	99.9986
Annotation Cluster 29	Enrichment Score: 1.2560949119036122
Category	Term	Count	%	PValue	Genes	List Total	Pop Hits	Pop Total	Fold Enrichment	Bonferroni	Benjamini	FDR
GOTERM_BP_FAT	GO:0006766~vitamin metabolic process	6	2.8169	0.00291534	NM_006744, AK023341, NM_002899, NM_000670, NM_003937, NM_005746, NM_003986	177	75	13528	6.11435	0.99145	0.161688	4.78202
GOTERM_BP_FAT	GO:0006767~water-soluble vitamin metabolic process	3	1.40845	0.0952451	AK023341, NM_003937, NM_005746, NM_003986	177	40	13528	5.7322	1	0.715141	81.3606
GOTERM_BP_FAT	GO:0044271~nitrogen compound biosynthetic process	5	2.34742	0.614021	AK023341, NM_000531, NM_003937, NM_005746, NM_001713, NM_003986	177	325	13528	1.17584	1	0.995937	100
Annotation Cluster 30	Enrichment Score: 1.2522521899060652
Category	Term	Count	%	PValue	Genes	List Total	Pop Hits	Pop Total	Fold Enrichment	Bonferroni	Benjamini	FDR
GOTERM_BP_FAT	GO:0009408~response to heat	4	1.87793	0.0363047	NM_000394, NM_001553, NM_001741, NM_001540	177	56	13528	5.45924	1	0.508151	46.2411
GOTERM_BP_FAT	GO:0009628~response to abiotic stimulus	10	4.69484	0.0514199	NM_000394, NM_006744, NM_153047, NM_000597, NM_000090, NM_006908, NM_001553, NM_000636, NM_001741, NM_001540	177	368	13528	2.07689	1	0.570059	58.7694
GOTERM_BP_FAT	GO:0009266~response to temperature stimulus	4	1.87793	0.0937884	NM_000394, NM_001553, NM_001741, NM_001540	177	83	13528	3.68334	1	0.714891	80.8505
Annotation Cluster 31	Enrichment Score: 1.121737363655314
Category	Term	Count	%	PValue	Genes	List Total	Pop Hits	Pop Total	Fold Enrichment	Bonferroni	Benjamini	FDR
GOTERM_BP_FAT	GO:0043066~negative regulation of apoptosis	10	4.69484	0.0420197	NM_000394, BC052239, NM_004448, NM_003897, NM_004355, NM_000041, NM_000636, NM_000042, NM_001540, NM_000125	177	354	13528	2.15902	1	0.528981	51.3485
GOTERM_BP_FAT	GO:0043069~negative regulation of programmed cell death	10	4.69484	0.0452315	NM_000394, BC052239, NM_004448, NM_003897, NM_004355, NM_000041, NM_000636, NM_000042, NM_001540, NM_000125	177	359	13528	2.12895	1	0.537143	54.0149
GOTERM_BP_FAT	GO:0060548~negative regulation of cell death	10	4.69484	0.0458931	NM_000394, BC052239, NM_004448, NM_003897, NM_004355, NM_000041, NM_000636, NM_000042, NM_001540, NM_000125	177	360	13528	2.12304	1	0.538825	54.5468
GOTERM_BP_FAT	GO:0042981~regulation of apoptosis	16	7.51174	0.101499	NM_000163, BC052239, NM_003897, NM_004448, NM_004355, NM_000041, NM_000636, NM_000042, NM_018441, NM_000394, NM_003810, NM_002412, NM_007008, NM_006908, NM_001540, NM_000125	177	804	13528	1.52098	1	0.725567	83.4089
GOTERM_BP_FAT	GO:0043067~regulation of programmed cell death	16	7.51174	0.107912	NM_000163, BC052239, NM_003897, NM_004448, NM_004355, NM_000041, NM_000636, NM_000042, NM_018441, NM_000394, NM_003810, NM_002412, NM_007008, NM_006908, NM_001540, NM_000125	177	812	13528	1.506	1	0.740657	85.2884
GOTERM_BP_FAT	GO:0010941~regulation of cell death	16	7.51174	0.11038	NM_000163, BC052239, NM_003897, NM_004448, NM_004355, NM_000041, NM_000636, NM_000042, NM_018441, NM_000394, NM_003810, NM_002412, NM_007008, NM_006908, NM_001540, NM_000125	177	815	13528	1.50045	1	0.744005	85.9568
GOTERM_BP_FAT	GO:0006916~anti-apoptosis	6	2.8169	0.133283	NM_000394, NM_003897, NM_000041, NM_000636, NM_001540, NM_000125	177	206	13528	2.2261	1	0.780181	90.9352
Annotation Cluster 32	Enrichment Score: 1.106326420088431
Category	Term	Count	%	PValue	Genes	List Total	Pop Hits	Pop Total	Fold Enrichment	Bonferroni	Benjamini	FDR
GOTERM_BP_FAT	GO:0006022~aminoglycan metabolic process	4	1.87793	0.0526182	NM_001276, NM_052890, NM_133504, NM_002215	177	65	13528	4.70335	1	0.5716	59.635
GOTERM_BP_FAT	GO:0005976~polysaccharide metabolic process	5	2.34742	0.0568595	NM_001276, NM_052890, NM_133504, NM_005398, NM_002215	177	111	13528	3.44276	1	0.590298	62.5631
GOTERM_BP_FAT	GO:0030203~glycosaminoglycan metabolic process	3	1.40845	0.160355	NM_052890, NM_133504, NM_002215	177	55	13528	4.16888	1	0.822295	94.6782
Annotation Cluster 33	Enrichment Score: 1.0850313733060826
Category	Term	Count	%	PValue	Genes	List Total	Pop Hits	Pop Total	Fold Enrichment	Bonferroni	Benjamini	FDR
UP_SEQ_FEATURE	domain:Kazal-like	3	1.40845	0.0719798	NM_003118, NM_001553, NM_003122	212	40	19113	6.76167	1	0.859166	67.266
SMART	SM00280:KAZAL	3	1.40845	0.0745153	NM_003118, NM_001553, NM_003122	90	46	9079	6.57899	0.998253	0.65296	56.2763
INTERPRO	IPR002350:Proteinase inhibitor I1, Kazal	3	1.40845	0.103621	NM_003118, NM_001553, NM_003122	199	46	16659	5.45958	1	0.882125	78.6018
Annotation Cluster 34	Enrichment Score: 1.0313569954039856
Category	Term	Count	%	PValue	Genes	List Total	Pop Hits	Pop Total	Fold Enrichment	Bonferroni	Benjamini	FDR
SP_PIR_KEYWORDS	serine esterase	3	1.40845	0.0375529	NM_006821, NM_001266, NM_000055	212	28	19235	9.72119	0.999999	0.281891	41.0357
GOTERM_MF_FAT	GO:0004091~carboxylesterase activity	4	1.87793	0.12477	NM_006821, NM_001086, NM_001266, NM_000055	167	96	12983	3.23927	1	0.743324	84.8939
UP_SEQ_FEATURE	active site:Charge relay system	5	2.34742	0.171861	NM_006821, NM_001266, NM_000055, NM_004332, NM_153609	212	196	19113	2.29989	1	0.983812	94.034
Annotation Cluster 35	Enrichment Score: 1.0259693496451048
Category	Term	Count	%	PValue	Genes	List Total	Pop Hits	Pop Total	Fold Enrichment	Bonferroni	Benjamini	FDR
GOTERM_BP_FAT	GO:0051289~protein homotetramerization	3	1.40845	0.0445969	NM_001385, NM_018960, NM_000636	177	26	13528	8.81877	1	0.539341	53.4992
GOTERM_BP_FAT	GO:0065003~macromolecular complex assembly	15	7.04225	0.0518413	NM_001385, NM_000482, NM_000508, NM_000531, NM_000040, NM_004355, NM_000041, NM_000636, NM_006944, NM_001639, NM_000394, NM_018960, NM_004328, NM_198216, NM_006908	177	665	13528	1.72397	1	0.56956	59.0758
GOTERM_BP_FAT	GO:0043933~macromolecular complex subunit organization	15	7.04225	0.0794381	NM_001385, NM_000482, NM_000508, NM_000531, NM_000040, NM_004355, NM_000041, NM_000636, NM_006944, NM_001639, NM_000394, NM_018960, NM_004328, NM_198216, NM_006908	177	710	13528	1.61471	1	0.675346	75.0725
GOTERM_BP_FAT	GO:0051262~protein tetramerization	3	1.40845	0.0912345	NM_001385, NM_018960, NM_000636	177	39	13528	5.87918	1	0.710144	79.9242
GOTERM_BP_FAT	GO:0006461~protein complex assembly	11	5.16432	0.123197	NM_000394, NM_001385, NM_018960, NM_000508, NM_000531, NM_004328, NM_004355, NM_006908, NM_000636, NM_006944, NM_001639	177	505	13528	1.6648	1	0.767468	88.9925
GOTERM_BP_FAT	GO:0070271~protein complex biogenesis	11	5.16432	0.123197	NM_000394, NM_001385, NM_018960, NM_000508, NM_000531, NM_004328, NM_004355, NM_006908, NM_000636, NM_006944, NM_001639	177	505	13528	1.6648	1	0.767468	88.9925
GOTERM_BP_FAT	GO:0051260~protein homooligomerization	4	1.87793	0.126675	NM_000394, NM_001385, NM_018960, NM_000636	177	95	13528	3.21808	1	0.772963	89.7027
GOTERM_BP_FAT	GO:0051259~protein oligomerization	5	2.34742	0.192392	NM_000394, NM_001385, NM_018960, NM_000531, NM_000636	177	174	13528	2.19625	1	0.855743	97.2299
Annotation Cluster 36	Enrichment Score: 1.023662250605434
Category	Term	Count	%	PValue	Genes	List Total	Pop Hits	Pop Total	Fold Enrichment	Bonferroni	Benjamini	FDR
GOTERM_BP_FAT	GO:0045638~negative regulation of myeloid cell differentiation	3	1.40845	0.0577232	NM_003407, NM_172369, NM_001741	177	30	13528	7.64294	1	0.592575	63.1344
GOTERM_BP_FAT	GO:0045596~negative regulation of cell differentiation	7	3.28638	0.0636547	NM_003407, NM_007008, NM_000567, NM_172369, NM_004355, NM_000636, NM_001741	177	216	13528	2.47688	1	0.61626	66.8416
GOTERM_BP_FAT	GO:0045637~regulation of myeloid cell differentiation	3	1.40845	0.231117	NM_003407, NM_172369, NM_001741	177	70	13528	3.27554	1	0.887748	98.7857
Annotation Cluster 37	Enrichment Score: 0.8964911032164506
Category	Term	Count	%	PValue	Genes	List Total	Pop Hits	Pop Total	Fold Enrichment	Bonferroni	Benjamini	FDR
GOTERM_BP_FAT	GO:0042060~wound healing	7	3.28638	0.0386369	NM_000508, NM_000596, NM_000090, NM_004448, NM_000042, NM_000185, NM_001976	177	191	13528	2.80108	1	0.518236	48.3833
GOTERM_BP_FAT	GO:0031099~regeneration	4	1.87793	0.0608231	NM_000508, NM_000596, NM_000042, NM_001976	177	69	13528	4.43069	1	0.605617	65.1179
GOTERM_BP_FAT	GO:0042246~tissue regeneration	3	1.40845	0.0647273	NM_000508, NM_000596, NM_001976	177	32	13528	7.16525	1	0.619343	67.4734
GOTERM_BP_FAT	GO:0048589~developmental growth	3	1.40845	0.313075	NM_000508, NM_000596, NM_001976	177	87	13528	2.6355	1	0.93977	99.8169
GOTERM_BP_FAT	GO:0040007~growth	3	1.40845	0.691413	NM_000508, NM_000596, NM_001976	177	183	13528	1.25294	1	0.998216	100
Annotation Cluster 38	Enrichment Score: 0.8821247084068425
Category	Term	Count	%	PValue	Genes	List Total	Pop Hits	Pop Total	Fold Enrichment	Bonferroni	Benjamini	FDR
GOTERM_BP_FAT	GO:0042060~wound healing	7	3.28638	0.0386369	NM_000508, NM_000596, NM_000090, NM_004448, NM_000042, NM_000185, NM_001976	177	191	13528	2.80108	1	0.518236	48.3833
GOTERM_BP_FAT	GO:0050817~coagulation	4	1.87793	0.147509	NM_000508, NM_000090, NM_000042, NM_000185	177	102	13528	2.99723	1	0.805453	93.1337
GOTERM_BP_FAT	GO:0007596~blood coagulation	4	1.87793	0.147509	NM_000508, NM_000090, NM_000042, NM_000185	177	102	13528	2.99723	1	0.805453	93.1337
GOTERM_BP_FAT	GO:0007599~hemostasis	4	1.87793	0.166187	NM_000508, NM_000090, NM_000042, NM_000185	177	108	13528	2.83072	1	0.825128	95.2658
GOTERM_BP_FAT	GO:0050878~regulation of body fluid levels	4	1.87793	0.278059	NM_000508, NM_000090, NM_000042, NM_000185	177	141	13528	2.16821	1	0.922293	99.5782
Annotation Cluster 39	Enrichment Score: 0.8762016069741403
Category	Term	Count	%	PValue	Genes	List Total	Pop Hits	Pop Total	Fold Enrichment	Bonferroni	Benjamini	FDR
GOTERM_MF_FAT	GO:0042802~identical protein binding	14	6.57277	0.0667019	NM_000482, NM_000163, NM_012256, NM_004448, NM_004355, NM_000041, NM_004024, NM_145792, NM_005211, NM_015974, NM_153047, NM_003937, NM_001976, NM_001540	167	640	12983	1.70062	1	0.5483	62.4322
GOTERM_MF_FAT	GO:0042803~protein homodimerization activity	8	3.75587	0.136716	NM_000163, NM_000482, NM_005211, NM_015974, NM_003937, NM_000041, NM_001976, NM_145792	167	334	12983	1.8621	1	0.761875	87.5691
GOTERM_MF_FAT	GO:0046983~protein dimerization activity	10	4.69484	0.257892	NM_000163, NM_000482, NM_005211, NM_015974, NM_003937, NM_004448, NM_004024, NM_000041, NM_001976, NM_145792	167	542	12983	1.43436	1	0.912393	98.5449
Annotation Cluster 40	Enrichment Score: 0.8166885797982939
Category	Term	Count	%	PValue	Genes	List Total	Pop Hits	Pop Total	Fold Enrichment	Bonferroni	Benjamini	FDR
SP_PIR_KEYWORDS	methyltransferase	5	2.34742	0.0772236	NM_006169, NM_002412, NM_018960, NM_007169, NM_001713	212	146	19235	3.10723	1	0.425151	67.0157
GOTERM_MF_FAT	GO:0008170~N-methyltransferase activity	3	1.40845	0.147116	NM_006169, NM_018960, NM_007169	167	53	12983	4.40052	1	0.781335	89.5323
SP_PIR_KEYWORDS	s-adenosyl-l-methionine	3	1.40845	0.312266	NM_006169, NM_018960, NM_007169	212	103	19235	2.64265	1	0.828432	99.4295
Annotation Cluster 41	Enrichment Score: 0.8076776747015175
Category	Term	Count	%	PValue	Genes	List Total	Pop Hits	Pop Total	Fold Enrichment	Bonferroni	Benjamini	FDR
GOTERM_BP_FAT	GO:0008015~blood circulation	8	3.75587	0.0108637	NM_005622, NM_000160, NM_000518, NM_000041, NM_001565, NM_000636, NM_001741, NM_000609	177	186	13528	3.28729	1	0.310066	16.7506
GOTERM_BP_FAT	GO:0003013~circulatory system process	8	3.75587	0.0108637	NM_005622, NM_000160, NM_000518, NM_000041, NM_001565, NM_000636, NM_001741, NM_000609	177	186	13528	3.28729	1	0.310066	16.7506
GOTERM_BP_FAT	GO:0035150~regulation of tube size	3	1.40845	0.151241	NM_000518, NM_000041, NM_000636	177	53	13528	4.32619	1	0.812048	93.6211
GOTERM_BP_FAT	GO:0050880~regulation of blood vessel size	3	1.40845	0.151241	NM_000518, NM_000041, NM_000636	177	53	13528	4.32619	1	0.812048	93.6211
GOTERM_BP_FAT	GO:0003018~vascular process in circulatory system	3	1.40845	0.174206	NM_000518, NM_000041, NM_000636	177	58	13528	3.95324	1	0.833738	95.9746
GOTERM_BP_FAT	GO:0031328~positive regulation of cellular biosynthetic process	7	3.28638	0.886767	NM_000482, NM_003726, NM_000518, NM_006530, NM_000041, NM_000636, NM_033027	177	685	13528	0.78103	1	0.99997	100
GOTERM_BP_FAT	GO:0009891~positive regulation of biosynthetic process	7	3.28638	0.894636	NM_000482, NM_003726, NM_000518, NM_006530, NM_000041, NM_000636, NM_033027	177	695	13528	0.769792	1	0.999977	100
GOTERM_BP_FAT	GO:0051173~positive regulation of nitrogen compound metabolic process	6	2.8169	0.92633	NM_003726, NM_000518, NM_006530, NM_000041, NM_000636, NM_033027	177	644	13528	0.712075	1	0.999995	100
Annotation Cluster 42	Enrichment Score: 0.7937885453235035
Category	Term	Count	%	PValue	Genes	List Total	Pop Hits	Pop Total	Fold Enrichment	Bonferroni	Benjamini	FDR
GOTERM_BP_FAT	GO:0048878~chemical homeostasis	14	6.57277	0.0164077	NM_001063, NM_000482, NM_000531, NM_000040, NM_004448, NM_000041, NM_000636, NM_000609, NM_001741, NM_001803, NM_000527, NM_006744, NM_021902, NM_014495	177	512	13528	2.08987	1	0.367034	24.245
GOTERM_BP_FAT	GO:0042592~homeostatic process	16	7.51174	0.0651045	NM_001063, NM_000482, NM_000531, NM_001611, NM_000040, NM_004448, NM_000041, NM_000636, NM_001741, NM_000609, NM_001803, NM_000527, NM_006744, NM_006908, NM_021902, NM_014495	177	751	13528	1.62832	1	0.618313	67.6928
GOTERM_BP_FAT	GO:0055066~di-, tri-valent inorganic cation homeostasis	7	3.28638	0.0921705	NM_001063, NM_000041, NM_000636, NM_001741, NM_021902, NM_000609, NM_001803	177	239	13528	2.23852	1	0.711152	80.2685
GOTERM_BP_FAT	GO:0050801~ion homeostasis	9	4.22535	0.164626	NM_001063, NM_000531, NM_004448, NM_000041, NM_000636, NM_001741, NM_021902, NM_000609, NM_001803	177	409	13528	1.68182	1	0.82377	95.1148
GOTERM_BP_FAT	GO:0055080~cation homeostasis	7	3.28638	0.169631	NM_001063, NM_000041, NM_000636, NM_001741, NM_021902, NM_000609, NM_001803	177	286	13528	1.87065	1	0.828414	95.5835
GOTERM_BP_FAT	GO:0030005~cellular di-, tri-valent inorganic cation homeostasis	6	2.8169	0.174503	NM_001063, NM_000041, NM_001741, NM_021902, NM_000609, NM_001803	177	227	13528	2.02016	1	0.832588	95.9989
GOTERM_BP_FAT	GO:0006873~cellular ion homeostasis	8	3.75587	0.215087	NM_001063, NM_004448, NM_000041, NM_000636, NM_001741, NM_021902, NM_000609, NM_001803	177	374	13528	1.63485	1	0.876306	98.2832
GOTERM_BP_FAT	GO:0006874~cellular calcium ion homeostasis	5	2.34742	0.215483	NM_000041, NM_001741, NM_021902, NM_000609, NM_001803	177	183	13528	2.08823	1	0.875479	98.2977
GOTERM_BP_FAT	GO:0055082~cellular chemical homeostasis	8	3.75587	0.22641	NM_001063, NM_004448, NM_000041, NM_000636, NM_001741, NM_021902, NM_000609, NM_001803	177	380	13528	1.60904	1	0.884472	98.6547
GOTERM_BP_FAT	GO:0055074~calcium ion homeostasis	5	2.34742	0.229882	NM_000041, NM_001741, NM_021902, NM_000609, NM_001803	177	188	13528	2.0327	1	0.8875	98.7526
GOTERM_BP_FAT	GO:0030003~cellular cation homeostasis	6	2.8169	0.236594	NM_001063, NM_000041, NM_001741, NM_021902, NM_000609, NM_001803	177	254	13528	1.80542	1	0.891803	98.923
GOTERM_BP_FAT	GO:0006875~cellular metal ion homeostasis	5	2.34742	0.252054	NM_000041, NM_001741, NM_021902, NM_000609, NM_001803	177	196	13528	1.94973	1	0.90415	99.236
GOTERM_BP_FAT	GO:0055065~metal ion homeostasis	5	2.34742	0.276466	NM_000041, NM_001741, NM_021902, NM_000609, NM_001803	177	205	13528	1.86413	1	0.921901	99.5623
GOTERM_BP_FAT	GO:0019725~cellular homeostasis	8	3.75587	0.403955	NM_001063, NM_004448, NM_000041, NM_000636, NM_001741, NM_021902, NM_000609, NM_001803	177	466	13528	1.31209	1	0.972013	99.9831
Annotation Cluster 43	Enrichment Score: 0.7789071326767425
Category	Term	Count	%	PValue	Genes	List Total	Pop Hits	Pop Total	Fold Enrichment	Bonferroni	Benjamini	FDR
GOTERM_BP_FAT	GO:0003013~circulatory system process	8	3.75587	0.0108637	NM_005622, NM_000160, NM_000518, NM_000041, NM_001565, NM_000636, NM_001741, NM_000609	177	186	13528	3.28729	1	0.310066	16.7506
GOTERM_BP_FAT	GO:0008015~blood circulation	8	3.75587	0.0108637	NM_005622, NM_000160, NM_000518, NM_000041, NM_001565, NM_000636, NM_001741, NM_000609	177	186	13528	3.28729	1	0.310066	16.7506
GOTERM_BP_FAT	GO:0008217~regulation of blood pressure	5	2.34742	0.0414598	NM_005622, NM_000160, NM_000518, NM_000636, NM_001741	177	100	13528	3.82147	1	0.531834	50.8691
GOTERM_BP_FAT	GO:0030802~regulation of cyclic nucleotide biosynthetic process	3	1.40845	0.42041	NM_000160, NM_000041, NM_001741	177	110	13528	2.08444	1	0.975819	99.9894
GOTERM_BP_FAT	GO:0030808~regulation of nucleotide biosynthetic process	3	1.40845	0.42041	NM_000160, NM_000041, NM_001741	177	110	13528	2.08444	1	0.975819	99.9894
GOTERM_BP_FAT	GO:0030799~regulation of cyclic nucleotide metabolic process	3	1.40845	0.433822	NM_000160, NM_000041, NM_001741	177	113	13528	2.0291	1	0.978374	99.9929
GOTERM_BP_FAT	GO:0006140~regulation of nucleotide metabolic process	3	1.40845	0.447068	NM_000160, NM_000041, NM_001741	177	116	13528	1.97662	1	0.980949	99.9952
GOTERM_BP_FAT	GO:0019932~second-messenger-mediated signaling	4	1.87793	0.593084	NM_000160, NM_004448, NM_000041, NM_001741	177	235	13528	1.30093	1	0.995075	100
GOTERM_BP_FAT	GO:0007186~G-protein coupled receptor protein signaling pathway	9	4.22535	0.981982	NM_016084, NM_005218, NM_000160, NM_000040, NM_000041, NM_001565, NM_001741, NM_000609, NM_001743	177	1123	13528	0.612524	1	1	100
Annotation Cluster 44	Enrichment Score: 0.7736160783615232
Category	Term	Count	%	PValue	Genes	List Total	Pop Hits	Pop Total	Fold Enrichment	Bonferroni	Benjamini	FDR
SP_PIR_KEYWORDS	lipoprotein	13	6.10329	0.051258	NM_000482, NM_000803, NM_017806, NM_000040, NM_000041, NM_001803, NM_000527, NM_006317, NM_016084, NM_181509, NM_153047, NM_006908, BC017828	212	642	19235	1.83723	1	0.323945	51.6241
UP_SEQ_FEATURE	propeptide:Removed in mature form	6	2.8169	0.110473	NM_016084, NM_181509, NM_000803, NM_006908, BC017828, NM_001803	212	229	19113	2.36216	1	0.935603	82.624
GOTERM_CC_FAT	GO:0031225~anchored to membrane	5	2.34742	0.352411	NM_181509, NM_000803, BC017828, NM_001803, NM_006317	176	220	12782	1.65057	1	0.893394	99.6291
SP_PIR_KEYWORDS	gpi-anchor	3	1.40845	0.403151	NM_000803, BC017828, NM_001803	212	126	19235	2.16027	1	0.892729	99.9193
Annotation Cluster 45	Enrichment Score: 0.7548047148002267
Category	Term	Count	%	PValue	Genes	List Total	Pop Hits	Pop Total	Fold Enrichment	Bonferroni	Benjamini	FDR
GOTERM_BP_FAT	GO:0018108~peptidyl-tyrosine phosphorylation	3	1.40845	0.120287	NM_000163, NM_153047, NM_004448	177	46	13528	4.98452	1	0.763445	88.363
GOTERM_BP_FAT	GO:0018212~peptidyl-tyrosine modification	3	1.40845	0.128963	NM_000163, NM_153047, NM_004448	177	48	13528	4.77684	1	0.77493	90.1463
GOTERM_BP_FAT	GO:0007243~protein kinase cascade	7	3.28638	0.350674	NM_000163, NM_015675, NM_003407, NM_173354, NM_153047, NM_004448, NM_004355	177	370	13528	1.44596	1	0.955682	99.9288
Annotation Cluster 46	Enrichment Score: 0.7372615542418831
Category	Term	Count	%	PValue	Genes	List Total	Pop Hits	Pop Total	Fold Enrichment	Bonferroni	Benjamini	FDR
GOTERM_BP_FAT	GO:0030334~regulation of cell migration	7	3.28638	0.0231668	NM_007008, NM_000041, NM_001565, NM_006908, NM_000042, NM_000609, NM_014495	177	169	13528	3.16571	1	0.425383	32.5239
GOTERM_BP_FAT	GO:0040012~regulation of locomotion	7	3.28638	0.0396789	NM_007008, NM_000041, NM_001565, NM_006908, NM_000042, NM_000609, NM_014495	177	192	13528	2.78649	1	0.523825	49.3144
GOTERM_BP_FAT	GO:0051270~regulation of cell motion	7	3.28638	0.0404685	NM_007008, NM_000041, NM_001565, NM_006908, NM_000042, NM_000609, NM_014495	177	193	13528	2.77205	1	0.526987	50.0093
GOTERM_BP_FAT	GO:0001944~vasculature development	7	3.28638	0.109677	NM_007008, NM_000090, NM_000041, NM_001741, NM_000609, NM_014495, NM_153609	177	251	13528	2.1315	1	0.744141	85.7693
GOTERM_BP_FAT	GO:0001568~blood vessel development	6	2.8169	0.213778	NM_007008, NM_000090, NM_000041, NM_000609, NM_014495, NM_153609	177	245	13528	1.87174	1	0.875893	98.2345
GOTERM_BP_FAT	GO:0048514~blood vessel morphogenesis	5	2.34742	0.295631	NM_007008, NM_000041, NM_000609, NM_014495, NM_153609	177	211	13528	1.81112	1	0.932537	99.721
GOTERM_BP_FAT	GO:0030335~positive regulation of cell migration	3	1.40845	0.322651	NM_001565, NM_000609, NM_014495	177	89	13528	2.57627	1	0.943587	99.8553
GOTERM_BP_FAT	GO:0031344~regulation of cell projection organization	3	1.40845	0.322651	NM_007008, NM_000041, NM_006908	177	89	13528	2.57627	1	0.943587	99.8553
GOTERM_BP_FAT	GO:0040017~positive regulation of locomotion	3	1.40845	0.36527	NM_001565, NM_000609, NM_014495	177	98	13528	2.33967	1	0.960737	99.9514
GOTERM_BP_FAT	GO:0051272~positive regulation of cell motion	3	1.40845	0.36527	NM_001565, NM_000609, NM_014495	177	98	13528	2.33967	1	0.960737	99.9514
GOTERM_BP_FAT	GO:0001525~angiogenesis	3	1.40845	0.576601	NM_007008, NM_000609, NM_153609	177	148	13528	1.54924	1	0.994221	99.9999
GOTERM_BP_FAT	GO:0032535~regulation of cellular component size	4	1.87793	0.688525	NM_007008, NM_000596, NM_006908, NM_000609	177	271	13528	1.12811	1	0.998163	100
Annotation Cluster 47	Enrichment Score: 0.7350697831073657
Category	Term	Count	%	PValue	Genes	List Total	Pop Hits	Pop Total	Fold Enrichment	Bonferroni	Benjamini	FDR
SP_PIR_KEYWORDS	FAD	4	1.87793	0.130213	NM_006894, NM_001917, NM_016518, NM_015533	212	114	19235	3.18355	1	0.56122	85.4167
UP_SEQ_FEATURE	nucleotide phosphate-binding region:FAD	3	1.40845	0.145803	NM_006894, NM_001917, NM_016518	212	61	19113	4.43388	1	0.971699	90.5197
SP_PIR_KEYWORDS	Flavoprotein	3	1.40845	0.328374	NM_006894, NM_001917, NM_016518	212	107	19235	2.54386	1	0.842912	99.5886
Annotation Cluster 48	Enrichment Score: 0.7156204943173496
Category	Term	Count	%	PValue	Genes	List Total	Pop Hits	Pop Total	Fold Enrichment	Bonferroni	Benjamini	FDR
SP_PIR_KEYWORDS	dioxygenase	3	1.40845	0.163472	NM_001084, NM_006214, NM_003986	212	66	19235	4.12414	1	0.612706	91.4851
GOTERM_MF_FAT	GO:0016702~oxidoreductase activity, acting on single donors with incorporation of molecular oxygen, incorporation of two atoms of oxygen	3	1.40845	0.206528	NM_001084, NM_006214, NM_003986	167	66	12983	3.53375	1	0.869538	96.2406
GOTERM_MF_FAT	GO:0016701~oxidoreductase activity, acting on single donors with incorporation of molecular oxygen	3	1.40845	0.211212	NM_001084, NM_006214, NM_003986	167	67	12983	3.48101	1	0.871088	96.5434
Annotation Cluster 49	Enrichment Score: 0.7052864034344558
Category	Term	Count	%	PValue	Genes	List Total	Pop Hits	Pop Total	Fold Enrichment	Bonferroni	Benjamini	FDR
GOTERM_CC_FAT	GO:0044432~endoplasmic reticulum part	10	4.69484	0.0493388	NM_006894, NM_000482, NM_000765, NM_001086, NM_007008, NM_001266, NM_019111, NM_000055, NM_002668, NM_007169	176	347	12782	2.09294	0.999994	0.468014	47.8885
GOTERM_CC_FAT	GO:0005783~endoplasmic reticulum	19	8.92019	0.107405	NM_024324, NM_000348, NM_001084, NM_000482, NM_001086, NM_001266, NM_004355, NM_000055, NM_000120, NM_002668, NM_145792, NM_006894, NM_032385, NM_000765, NM_007008, NM_019111, NM_138452, BC017828, NM_007169	176	960	12782	1.43737	1	0.60488	76.861
SP_PIR_KEYWORDS	endoplasmic reticulum	12	5.6338	0.161693	NM_006894, NM_024324, NM_000348, NM_000765, NM_001084, NM_001086, NM_007008, NM_001266, NM_004355, NM_000120, NM_007169, NM_145792	212	713	19235	1.52703	1	0.613595	91.2318
GOTERM_CC_FAT	GO:0005789~endoplasmic reticulum membrane	6	2.8169	0.309294	NM_006894, NM_000765, NM_001086, NM_007008, NM_002668, NM_007169	176	269	12782	1.61989	1	0.86991	99.1492
GOTERM_CC_FAT	GO:0042175~nuclear envelope-endoplasmic reticulum network	6	2.8169	0.348901	NM_006894, NM_000765, NM_001086, NM_007008, NM_002668, NM_007169	176	284	12782	1.53433	1	0.895639	99.6024
GOTERM_CC_FAT	GO:0012505~endomembrane system	11	5.16432	0.634316	NM_006894, NM_000765, NM_001086, NM_007008, NM_152635, NM_000055, NM_152338, NM_002668, NM_007169, NM_021095, NM_000527	176	782	12782	1.02158	1	0.978623	99.9998
Annotation Cluster 50	Enrichment Score: 0.7028196964960678
Category	Term	Count	%	PValue	Genes	List Total	Pop Hits	Pop Total	Fold Enrichment	Bonferroni	Benjamini	FDR
SP_PIR_KEYWORDS	transforming protein	3	1.40845	0.0534136	NM_153047, NM_004448, NM_006908	212	34	19235	8.00569	1	0.329946	53.1192
KEGG_PATHWAY	hsa04510:Focal adhesion	8	3.75587	0.0552893	NM_153047, NM_000090, NM_004448, NM_000638, NM_001457, NM_006908, NM_015059, NM_033546	88	201	5085	2.29986	0.998188	0.384696	47.4643
KEGG_PATHWAY	hsa04520:Adherens junction	3	1.40845	0.381108	NM_153047, NM_004448, NM_006908	88	77	5085	2.25133	1	0.860907	99.5618
SP_PIR_KEYWORDS	Proto-oncogene	4	1.87793	0.463189	NM_005211, NM_153047, NM_004448, NM_006908	212	230	19235	1.57793	1	0.927909	99.9813
GOTERM_BP_FAT	GO:0006928~cell motion	7	3.28638	0.587221	NM_005980, NM_153047, NM_004448, NM_006908, NM_001741, NM_000609, NM_001540	177	475	13528	1.12633	1	0.994841	100
Annotation Cluster 51	Enrichment Score: 0.6859693149017373
Category	Term	Count	%	PValue	Genes	List Total	Pop Hits	Pop Total	Fold Enrichment	Bonferroni	Benjamini	FDR
GOTERM_BP_FAT	GO:0051606~detection of stimulus	5	2.34742	0.0680523	NM_006744, NM_052890, NM_153047, NM_000636, NM_001741	177	118	13528	3.23853	1	0.631962	69.3606
GOTERM_BP_FAT	GO:0009581~detection of external stimulus	4	1.87793	0.071863	NM_006744, NM_052890, NM_153047, NM_001741	177	74	13528	4.13132	1	0.646405	71.3969
GOTERM_BP_FAT	GO:0050906~detection of stimulus involved in sensory perception	3	1.40845	0.0795215	NM_006744, NM_153047, NM_001741	177	36	13528	6.36911	1	0.672714	75.1103
GOTERM_BP_FAT	GO:0009582~detection of abiotic stimulus	3	1.40845	0.207182	NM_006744, NM_153047, NM_001741	177	65	13528	3.52751	1	0.87085	97.9687
GOTERM_BP_FAT	GO:0050890~cognition	8	3.75587	0.955964	NM_000394, NM_006744, NM_005980, NM_001882, NM_153047, NM_001741, NM_000055, NM_006214	177	909	13528	0.672646	1	0.999999	100
GOTERM_BP_FAT	GO:0007600~sensory perception	5	2.34742	0.994394	NM_000394, NM_006744, NM_153047, NM_001741, NM_006214	177	810	13528	0.471786	1	1	100
Annotation Cluster 52	Enrichment Score: 0.6748993070719975
Category	Term	Count	%	PValue	Genes	List Total	Pop Hits	Pop Total	Fold Enrichment	Bonferroni	Benjamini	FDR
GOTERM_BP_FAT	GO:0043549~regulation of kinase activity	9	4.22535	0.0947884	NM_000163, NM_015675, NM_001924, NM_004448, NM_004355, NM_032527, NM_000041, NM_006908, NM_001741	177	357	13528	1.92679	1	0.716095	81.202
GOTERM_BP_FAT	GO:0006469~negative regulation of protein kinase activity	4	1.87793	0.104317	NM_015675, NM_001924, NM_032527, NM_000041	177	87	13528	3.51399	1	0.730603	84.261
GOTERM_BP_FAT	GO:0033673~negative regulation of kinase activity	4	1.87793	0.112506	NM_015675, NM_001924, NM_032527, NM_000041	177	90	13528	3.39686	1	0.746116	86.5094
GOTERM_BP_FAT	GO:0051338~regulation of transferase activity	9	4.22535	0.112834	NM_000163, NM_015675, NM_001924, NM_004448, NM_004355, NM_032527, NM_000041, NM_006908, NM_001741	177	372	13528	1.8491	1	0.74475	86.5928
GOTERM_BP_FAT	GO:0051348~negative regulation of transferase activity	4	1.87793	0.129582	NM_015675, NM_001924, NM_032527, NM_000041	177	96	13528	3.18456	1	0.772234	90.2633
GOTERM_BP_FAT	GO:0045859~regulation of protein kinase activity	8	3.75587	0.163672	NM_000163, NM_015675, NM_001924, NM_004448, NM_004355, NM_032527, NM_000041, NM_001741	177	345	13528	1.77228	1	0.823638	95.0204
GOTERM_BP_FAT	GO:0033674~positive regulation of kinase activity	6	2.8169	0.183919	NM_000163, NM_015675, NM_004448, NM_004355, NM_006908, NM_001741	177	231	13528	1.98518	1	0.846309	96.6996
GOTERM_BP_FAT	GO:0051347~positive regulation of transferase activity	6	2.8169	0.202752	NM_000163, NM_015675, NM_004448, NM_004355, NM_006908, NM_001741	177	240	13528	1.91073	1	0.865813	97.7696
GOTERM_BP_FAT	GO:0044093~positive regulation of molecular function	11	5.16432	0.23321	NM_000163, NM_000482, NM_015675, NM_000160, NM_004448, NM_004355, NM_000041, NM_006908, NM_001741, NM_000042, NM_001743	177	586	13528	1.43468	1	0.889027	98.84
GOTERM_BP_FAT	GO:0043085~positive regulation of catalytic activity	10	4.69484	0.236709	NM_000163, NM_000482, NM_015675, NM_000160, NM_004448, NM_004355, NM_000041, NM_006908, NM_001741, NM_000042	177	520	13528	1.4698	1	0.890722	98.9257
GOTERM_BP_FAT	GO:0042325~regulation of phosphorylation	9	4.22535	0.261475	NM_000163, NM_015675, NM_001924, NM_004448, NM_004355, NM_032527, NM_000041, NM_006908, NM_001741	177	466	13528	1.4761	1	0.911373	99.3824
GOTERM_BP_FAT	GO:0044092~negative regulation of molecular function	7	3.28638	0.26876	NM_015675, NM_001924, NM_000040, NM_032527, NM_000041, NM_001743, NM_014495	177	334	13528	1.60181	1	0.91712	99.4771
GOTERM_BP_FAT	GO:0043405~regulation of MAP kinase activity	4	1.87793	0.278059	NM_000163, NM_004448, NM_004355, NM_000041	177	141	13528	2.16821	1	0.922293	99.5782
GOTERM_BP_FAT	GO:0043086~negative regulation of catalytic activity	6	2.8169	0.292863	NM_015675, NM_001924, NM_000040, NM_032527, NM_000041, NM_014495	177	277	13528	1.65551	1	0.932213	99.7021
GOTERM_BP_FAT	GO:0019220~regulation of phosphate metabolic process	9	4.22535	0.297129	NM_000163, NM_015675, NM_001924, NM_004448, NM_004355, NM_032527, NM_000041, NM_006908, NM_001741	177	485	13528	1.41828	1	0.932782	99.7308
GOTERM_BP_FAT	GO:0051174~regulation of phosphorus metabolic process	9	4.22535	0.297129	NM_000163, NM_015675, NM_001924, NM_004448, NM_004355, NM_032527, NM_000041, NM_006908, NM_001741	177	485	13528	1.41828	1	0.932782	99.7308
GOTERM_BP_FAT	GO:0045860~positive regulation of protein kinase activity	5	2.34742	0.329632	NM_000163, NM_015675, NM_004448, NM_004355, NM_001741	177	223	13528	1.71366	1	0.945632	99.8784
GOTERM_BP_FAT	GO:0007243~protein kinase cascade	7	3.28638	0.350674	NM_000163, NM_015675, NM_003407, NM_173354, NM_153047, NM_004448, NM_004355	177	370	13528	1.44596	1	0.955682	99.9288
GOTERM_BP_FAT	GO:0007242~intracellular signaling cascade	18	8.4507	0.469565	NM_003332, NM_015675, NM_000163, NM_003407, NM_173354, NM_000160, NM_000040, NM_004448, NM_000041, NM_004355, NM_001741, NM_016084, NM_152495, NM_014257, NM_153047, NM_006908, NM_153609, NM_000125	177	1256	13528	1.09533	1	0.984286	99.9976
Annotation Cluster 53	Enrichment Score: 0.6503454354743277
Category	Term	Count	%	PValue	Genes	List Total	Pop Hits	Pop Total	Fold Enrichment	Bonferroni	Benjamini	FDR
GOTERM_MF_FAT	GO:0008034~lipoprotein binding	3	1.40845	0.0734798	NM_000567, NM_000041, NM_000527	167	35	12983	6.66364	1	0.575433	66.1218
GOTERM_BP_FAT	GO:0006897~endocytosis	6	2.8169	0.159585	NM_000163, NM_014257, NM_000567, NM_000041, NM_006908, NM_000527	177	220	13528	2.08444	1	0.822548	94.5958
GOTERM_BP_FAT	GO:0010324~membrane invagination	6	2.8169	0.159585	NM_000163, NM_014257, NM_000567, NM_000041, NM_006908, NM_000527	177	220	13528	2.08444	1	0.822548	94.5958
SP_PIR_KEYWORDS	Endocytosis	3	1.40845	0.283902	NM_000163, NM_014257, NM_000527	212	96	19235	2.83535	1	0.804958	99.0034
GOTERM_BP_FAT	GO:0016044~membrane organization	7	3.28638	0.376258	NM_000163, NM_014257, NM_000567, NM_000624, NM_000041, NM_006908, NM_000527	177	381	13528	1.40421	1	0.963788	99.9637
GOTERM_BP_FAT	GO:0016192~vesicle-mediated transport	8	3.75587	0.626786	NM_020816, NM_000163, NM_014257, NM_000567, NM_000160, NM_000041, NM_006908, NM_000527	177	576	13528	1.06152	1	0.996378	100
Annotation Cluster 54	Enrichment Score: 0.6351851741125492
Category	Term	Count	%	PValue	Genes	List Total	Pop Hits	Pop Total	Fold Enrichment	Bonferroni	Benjamini	FDR
GOTERM_MF_FAT	GO:0050840~extracellular matrix binding	3	1.40845	0.0462889	NM_003118, NM_133504, NM_000638	167	27	12983	8.63806	1	0.44629	48.9401
GOTERM_BP_FAT	GO:0030198~extracellular matrix organization	4	1.87793	0.153657	NM_133504, NM_000090, NM_000638, NM_153609	177	104	13528	2.93959	1	0.815492	93.9191
GOTERM_CC_FAT	GO:0005578~proteinaceous extracellular matrix	7	3.28638	0.274816	NM_001276, NM_001063, NM_003118, NM_133504, NM_005567, NM_000090, NM_000638	176	320	12782	1.58867	1	0.85101	98.4066
GOTERM_CC_FAT	GO:0031012~extracellular matrix	7	3.28638	0.334591	NM_001276, NM_001063, NM_003118, NM_133504, NM_005567, NM_000090, NM_000638	176	345	12782	1.47355	1	0.888547	99.4739
GOTERM_CC_FAT	GO:0044420~extracellular matrix part	3	1.40845	0.477889	NM_001063, NM_003118, NM_000090	176	117	12782	1.86218	1	0.948281	99.9769
SP_PIR_KEYWORDS	extracellular matrix	4	1.87793	0.494284	NM_003118, NM_133504, NM_005567, NM_000090	212	241	19235	1.50591	1	0.940276	99.9918
Annotation Cluster 55	Enrichment Score: 0.6138284076657285
Category	Term	Count	%	PValue	Genes	List Total	Pop Hits	Pop Total	Fold Enrichment	Bonferroni	Benjamini	FDR
GOTERM_MF_FAT	GO:0016209~antioxidant activity	4	1.87793	0.0220709	NM_000482, NM_001513, NM_000041, NM_000636	167	47	12983	6.61638	0.999956	0.310054	27.1324
GOTERM_BP_FAT	GO:0010035~response to inorganic substance	6	2.8169	0.128991	NM_000482, NM_000508, NM_000597, NM_000041, NM_000636, NM_001743	177	205	13528	2.23696	1	0.772789	90.1516
GOTERM_BP_FAT	GO:0000302~response to reactive oxygen species	3	1.40845	0.255219	NM_000482, NM_000041, NM_000636	177	75	13528	3.05718	1	0.906284	99.2885
GOTERM_BP_FAT	GO:0006979~response to oxidative stress	4	1.87793	0.359983	NM_000482, NM_002490, NM_000041, NM_000636	177	164	13528	1.86413	1	0.958924	99.9441
GOTERM_BP_FAT	GO:0031328~positive regulation of cellular biosynthetic process	7	3.28638	0.886767	NM_000482, NM_003726, NM_000518, NM_006530, NM_000041, NM_000636, NM_033027	177	685	13528	0.78103	1	0.99997	100
GOTERM_BP_FAT	GO:0009891~positive regulation of biosynthetic process	7	3.28638	0.894636	NM_000482, NM_003726, NM_000518, NM_006530, NM_000041, NM_000636, NM_033027	177	695	13528	0.769792	1	0.999977	100
Annotation Cluster 56	Enrichment Score: 0.5459122214588202
Category	Term	Count	%	PValue	Genes	List Total	Pop Hits	Pop Total	Fold Enrichment	Bonferroni	Benjamini	FDR
GOTERM_CC_FAT	GO:0031093~platelet alpha granule lumen	3	1.40845	0.108128	NM_003118, NM_000508, NM_000412	176	41	12782	5.31402	1	0.595061	77.1014
GOTERM_CC_FAT	GO:0060205~cytoplasmic membrane-bounded vesicle lumen	3	1.40845	0.121545	NM_003118, NM_000508, NM_000412	176	44	12782	4.9517	1	0.605722	81.1632
GOTERM_CC_FAT	GO:0031983~vesicle lumen	3	1.40845	0.130705	NM_003118, NM_000508, NM_000412	176	46	12782	4.73641	1	0.623331	83.5424
GOTERM_CC_FAT	GO:0031091~platelet alpha granule	3	1.40845	0.178515	NM_003118, NM_000508, NM_000412	176	56	12782	3.89062	1	0.725981	92.0587
GOTERM_CC_FAT	GO:0030141~secretory granule	5	2.34742	0.233646	NM_001063, NM_003118, NM_000508, NM_000412, NM_152338	176	180	12782	2.01736	1	0.809803	96.7548
GOTERM_CC_FAT	GO:0044433~cytoplasmic vesicle part	5	2.34742	0.251522	NM_003118, NM_000508, NM_000412, NM_152338, NM_000527	176	187	12782	1.94184	1	0.828053	97.6056
GOTERM_CC_FAT	GO:0031982~vesicle	10	4.69484	0.572037	NM_001063, NM_003118, NM_181509, NM_000508, NM_000597, NM_006908, NM_000412, NM_152338, NM_021095, NM_000527	176	670	12782	1.08396	1	0.968822	99.9982
GOTERM_CC_FAT	GO:0031410~cytoplasmic vesicle	9	4.22535	0.658076	NM_001063, NM_003118, NM_181509, NM_000508, NM_000597, NM_006908, NM_000412, NM_152338, NM_000527	176	642	12782	1.01811	1	0.982352	99.9999
GOTERM_CC_FAT	GO:0031988~membrane-bounded vesicle	8	3.75587	0.665366	NM_001063, NM_003118, NM_000508, NM_006908, NM_000412, NM_152338, NM_021095, NM_000527	176	568	12782	1.02289	1	0.982645	99.9999
GOTERM_CC_FAT	GO:0016023~cytoplasmic membrane-bounded vesicle	7	3.28638	0.769731	NM_001063, NM_003118, NM_000508, NM_006908, NM_000412, NM_152338, NM_000527	176	550	12782	0.924318	1	0.99307	100
Annotation Cluster 57	Enrichment Score: 0.5391276764341372
Category	Term	Count	%	PValue	Genes	List Total	Pop Hits	Pop Total	Fold Enrichment	Bonferroni	Benjamini	FDR
GOTERM_BP_FAT	GO:0001894~tissue homeostasis	3	1.40845	0.197683	NM_006744, NM_001611, NM_006908	177	63	13528	3.63949	1	0.862578	97.5193
GOTERM_BP_FAT	GO:0048871~multicellular organismal homeostasis	3	1.40845	0.30347	NM_006744, NM_001611, NM_006908	177	85	13528	2.69751	1	0.93483	99.7688
GOTERM_BP_FAT	GO:0060249~anatomical structure homeostasis	3	1.40845	0.402283	NM_006744, NM_001611, NM_006908	177	106	13528	2.1631	1	0.971895	99.9823
Annotation Cluster 58	Enrichment Score: 0.46427055945636675
Category	Term	Count	%	PValue	Genes	List Total	Pop Hits	Pop Total	Fold Enrichment	Bonferroni	Benjamini	FDR
GOTERM_BP_FAT	GO:0046942~carboxylic acid transport	6	2.8169	0.0430482	NM_003049, NM_000803, NM_002858, NM_005984, NM_006841, NM_021095	177	147	13528	3.11957	1	0.533961	52.2178
GOTERM_BP_FAT	GO:0015849~organic acid transport	6	2.8169	0.0441051	NM_003049, NM_000803, NM_002858, NM_005984, NM_006841, NM_021095	177	148	13528	3.09849	1	0.539029	53.0958
GOTERM_BP_FAT	GO:0015718~monocarboxylic acid transport	3	1.40845	0.137779	NM_003049, NM_002858, NM_021095	177	50	13528	4.58576	1	0.787733	91.693
GOTERM_BP_FAT	GO:0006811~ion transport	14	6.57277	0.200723	NM_001063, NM_003049, NM_002668, NM_005984, NM_021126, NM_021614, NM_153047, NM_173596, NM_018043, NM_021902, NM_003312, NM_006841, NM_006672, NM_021095	177	768	13528	1.39324	1	0.865718	97.6724
SP_PIR_KEYWORDS	transport	22	10.3286	0.287871	NM_020816, NM_001063, NM_000482, NM_003049, NM_000518, NM_000040, NM_000041, NM_000558, NM_005984, NM_000527, NM_006744, NM_021614, NM_002899, NM_173596, NM_018043, NM_003944, NM_002490, NM_021902, NM_002858, NM_006841, NM_006672, NM_021095	212	1670	19235	1.19526	1	0.806051	99.077
SP_PIR_KEYWORDS	ion transport	9	4.22535	0.299866	NM_001063, NM_021614, NM_003049, NM_173596, NM_018043, NM_021902, NM_006672, NM_006841, NM_021095	212	578	19235	1.41277	1	0.817344	99.2699
SP_PIR_KEYWORDS	Symport	3	1.40845	0.34438	NM_003049, NM_006841, NM_021095	212	111	19235	2.45219	1	0.856134	99.7051
SP_PIR_KEYWORDS	Sodium transport	3	1.40845	0.364211	NM_003049, NM_006841, NM_021095	212	116	19235	2.34649	1	0.865427	99.807
SP_PIR_KEYWORDS	Sodium	3	1.40845	0.364211	NM_003049, NM_006841, NM_021095	212	116	19235	2.34649	1	0.865427	99.807
GOTERM_MF_FAT	GO:0031402~sodium ion binding	3	1.40845	0.442627	NM_003049, NM_006841, NM_021095	167	117	12983	1.9934	1	0.985492	99.9749
GOTERM_BP_FAT	GO:0006814~sodium ion transport	3	1.40845	0.506489	NM_003049, NM_006841, NM_021095	177	130	13528	1.76375	1	0.989271	99.9993
GOTERM_MF_FAT	GO:0015293~symporter activity	3	1.40845	0.5253	NM_003049, NM_006841, NM_021095	167	137	12983	1.70239	1	0.99371	99.9974
GOTERM_BP_FAT	GO:0030001~metal ion transport	7	3.28638	0.566274	NM_001063, NM_021614, NM_003049, NM_173596, NM_153047, NM_006841, NM_021095	177	465	13528	1.15055	1	0.993566	99.9999
GOTERM_BP_FAT	GO:0006812~cation transport	7	3.28638	0.730693	NM_001063, NM_021614, NM_003049, NM_173596, NM_153047, NM_006841, NM_021095	177	553	13528	0.96746	1	0.998995	100
GOTERM_BP_FAT	GO:0055085~transmembrane transport	7	3.28638	0.755341	NM_006744, NM_000803, NM_173596, NM_002858, NM_005984, NM_006672, NM_021095	177	569	13528	0.940256	1	0.999333	100
GOTERM_BP_FAT	GO:0015672~monovalent inorganic cation transport	4	1.87793	0.786681	NM_021614, NM_003049, NM_006841, NM_021095	177	318	13528	0.961376	1	0.99962	100
GOTERM_MF_FAT	GO:0031420~alkali metal ion binding	3	1.40845	0.792428	NM_003049, NM_006841, NM_021095	167	228	12983	1.02293	1	0.999896	100
GOTERM_MF_FAT	GO:0046873~metal ion transmembrane transporter activity	3	1.40845	0.92546	NM_001063, NM_021614, NM_173596	167	328	12983	0.71106	1	0.999999	100
Annotation Cluster 59	Enrichment Score: 0.4511736075750002
Category	Term	Count	%	PValue	Genes	List Total	Pop Hits	Pop Total	Fold Enrichment	Bonferroni	Benjamini	FDR
GOTERM_BP_FAT	GO:0051651~maintenance of location in cell	3	1.40845	0.128963	NM_001457, NM_000041, NM_015059	177	48	13528	4.77684	1	0.77493	90.1463
GOTERM_BP_FAT	GO:0051235~maintenance of location	3	1.40845	0.202426	NM_001457, NM_000041, NM_015059	177	64	13528	3.58263	1	0.866793	97.7542
GOTERM_BP_FAT	GO:0007010~cytoskeleton organization	6	2.8169	0.674388	NM_000394, NM_001924, NM_001457, NM_000041, NM_006908, NM_015059	177	436	13528	1.05178	1	0.997935	100
GOTERM_MF_FAT	GO:0008092~cytoskeletal protein binding	5	2.34742	0.890566	NM_153047, NM_001457, NM_000041, NM_001743, NM_015059	167	504	12983	0.771255	1	0.999994	100
Annotation Cluster 60	Enrichment Score: 0.43968202547995794
Category	Term	Count	%	PValue	Genes	List Total	Pop Hits	Pop Total	Fold Enrichment	Bonferroni	Benjamini	FDR
GOTERM_BP_FAT	GO:0008584~male gonad development	3	1.40845	0.146724	NM_000348, NM_006744, NM_145792	177	52	13528	4.40939	1	0.80562	93.0268
GOTERM_BP_FAT	GO:0046546~development of primary male sexual characteristics	3	1.40845	0.207182	NM_000348, NM_006744, NM_145792	177	65	13528	3.52751	1	0.87085	97.9687
GOTERM_BP_FAT	GO:0046661~male sex differentiation	3	1.40845	0.245566	NM_000348, NM_006744, NM_145792	177	73	13528	3.14093	1	0.899538	99.1168
GOTERM_BP_FAT	GO:0008406~gonad development	3	1.40845	0.42937	NM_000348, NM_006744, NM_145792	177	112	13528	2.04722	1	0.977556	99.9919
GOTERM_BP_FAT	GO:0048608~reproductive structure development	3	1.40845	0.489931	NM_000348, NM_006744, NM_145792	177	126	13528	1.81975	1	0.987406	99.9988
GOTERM_BP_FAT	GO:0045137~development of primary sexual characteristics	3	1.40845	0.494103	NM_000348, NM_006744, NM_145792	177	127	13528	1.80542	1	0.987849	99.9989
GOTERM_BP_FAT	GO:0007548~sex differentiation	3	1.40845	0.587554	NM_000348, NM_006744, NM_145792	177	151	13528	1.51846	1	0.994767	100
GOTERM_BP_FAT	GO:0003006~reproductive developmental process	4	1.87793	0.666333	NM_000348, NM_006744, NM_000609, NM_145792	177	262	13528	1.16686	1	0.997825	100
Annotation Cluster 61	Enrichment Score: 0.429680936820657
Category	Term	Count	%	PValue	Genes	List Total	Pop Hits	Pop Total	Fold Enrichment	Bonferroni	Benjamini	FDR
GOTERM_BP_FAT	GO:0051969~regulation of transmission of nerve impulse	4	1.87793	0.299337	NM_001063, NM_005980, NM_000041, NM_000055	177	147	13528	2.07971	1	0.933542	99.7447
GOTERM_BP_FAT	GO:0031644~regulation of neurological system process	4	1.87793	0.320716	NM_001063, NM_005980, NM_000041, NM_000055	177	153	13528	1.99815	1	0.943129	99.8482
GOTERM_BP_FAT	GO:0044057~regulation of system process	6	2.8169	0.375122	NM_001063, NM_000482, NM_005980, NM_000041, NM_001741, NM_000055	177	309	13528	1.48407	1	0.963843	99.9626
GOTERM_BP_FAT	GO:0050804~regulation of synaptic transmission	3	1.40845	0.530667	NM_005980, NM_000041, NM_000055	177	136	13528	1.68594	1	0.991307	99.9997
Annotation Cluster 62	Enrichment Score: 0.4253857710176941
Category	Term	Count	%	PValue	Genes	List Total	Pop Hits	Pop Total	Fold Enrichment	Bonferroni	Benjamini	FDR
GOTERM_BP_FAT	GO:0034637~cellular carbohydrate biosynthetic process	3	1.40845	0.226313	NM_006744, NM_005398, NM_004024	177	69	13528	3.32302	1	0.885635	98.6519
GOTERM_BP_FAT	GO:0006006~glucose metabolic process	4	1.87793	0.320716	NM_006744, NM_005398, NM_004024, NM_001976	177	153	13528	1.99815	1	0.943129	99.8482
GOTERM_BP_FAT	GO:0016051~carbohydrate biosynthetic process	3	1.40845	0.40684	NM_006744, NM_005398, NM_004024	177	107	13528	2.14288	1	0.972521	99.9844
GOTERM_BP_FAT	GO:0019318~hexose metabolic process	4	1.87793	0.458533	NM_006744, NM_005398, NM_004024, NM_001976	177	192	13528	1.59228	1	0.982878	99.9966
GOTERM_BP_FAT	GO:0005996~monosaccharide metabolic process	4	1.87793	0.551376	NM_006744, NM_005398, NM_004024, NM_001976	177	222	13528	1.37711	1	0.992663	99.9999
Annotation Cluster 63	Enrichment Score: 0.418895055890101
Category	Term	Count	%	PValue	Genes	List Total	Pop Hits	Pop Total	Fold Enrichment	Bonferroni	Benjamini	FDR
GOTERM_BP_FAT	GO:0045859~regulation of protein kinase activity	8	3.75587	0.163672	NM_000163, NM_015675, NM_001924, NM_004448, NM_004355, NM_032527, NM_000041, NM_001741	177	345	13528	1.77228	1	0.823638	95.0204
GOTERM_BP_FAT	GO:0033674~positive regulation of kinase activity	6	2.8169	0.183919	NM_000163, NM_015675, NM_004448, NM_004355, NM_006908, NM_001741	177	231	13528	1.98518	1	0.846309	96.6996
GOTERM_BP_FAT	GO:0050866~negative regulation of cell activation	3	1.40845	0.188241	NM_004448, NM_004355, NM_000041	177	61	13528	3.75882	1	0.85206	96.981
GOTERM_BP_FAT	GO:0051347~positive regulation of transferase activity	6	2.8169	0.202752	NM_000163, NM_015675, NM_004448, NM_004355, NM_006908, NM_001741	177	240	13528	1.91073	1	0.865813	97.7696
GOTERM_BP_FAT	GO:0043405~regulation of MAP kinase activity	4	1.87793	0.278059	NM_000163, NM_004448, NM_004355, NM_000041	177	141	13528	2.16821	1	0.922293	99.5782
GOTERM_BP_FAT	GO:0045860~positive regulation of protein kinase activity	5	2.34742	0.329632	NM_000163, NM_015675, NM_004448, NM_004355, NM_001741	177	223	13528	1.71366	1	0.945632	99.8784
GOTERM_BP_FAT	GO:0007243~protein kinase cascade	7	3.28638	0.350674	NM_000163, NM_015675, NM_003407, NM_173354, NM_153047, NM_004448, NM_004355	177	370	13528	1.44596	1	0.955682	99.9288
GOTERM_BP_FAT	GO:0043406~positive regulation of MAP kinase activity	3	1.40845	0.383894	NM_000163, NM_004448, NM_004355	177	102	13528	2.24792	1	0.966303	99.9705
GOTERM_BP_FAT	GO:0032147~activation of protein kinase activity	3	1.40845	0.438256	NM_000163, NM_015675, NM_001741	177	114	13528	2.0113	1	0.979159	99.9937
GOTERM_BP_FAT	GO:0009967~positive regulation of signal transduction	5	2.34742	0.538293	NM_003810, NM_000163, NM_004448, NM_006908, NM_000125	177	295	13528	1.29541	1	0.99171	99.9998
GOTERM_BP_FAT	GO:0010647~positive regulation of cell communication	5	2.34742	0.623653	NM_003810, NM_000163, NM_004448, NM_006908, NM_000125	177	329	13528	1.16154	1	0.996347	100
GOTERM_BP_FAT	GO:0010740~positive regulation of protein kinase cascade	3	1.40845	0.642412	NM_003810, NM_000163, NM_004448	177	167	13528	1.37298	1	0.997044	100
GOTERM_BP_FAT	GO:0050865~regulation of cell activation	3	1.40845	0.667636	NM_004448, NM_004355, NM_000041	177	175	13528	1.31022	1	0.997827	100
GOTERM_BP_FAT	GO:0000165~MAPKKK cascade	3	1.40845	0.694285	NM_000163, NM_015675, NM_004355	177	184	13528	1.24613	1	0.998268	100
GOTERM_BP_FAT	GO:0010627~regulation of protein kinase cascade	3	1.40845	0.838355	NM_003810, NM_000163, NM_004448	177	249	13528	0.920836	1	0.999871	100
Annotation Cluster 64	Enrichment Score: 0.3793810075346984
Category	Term	Count	%	PValue	Genes	List Total	Pop Hits	Pop Total	Fold Enrichment	Bonferroni	Benjamini	FDR
GOTERM_BP_FAT	GO:0007169~transmembrane receptor protein tyrosine kinase signaling pathway	5	2.34742	0.334157	NM_000163, NM_005211, NM_000596, NM_004448, NM_033027	177	224	13528	1.70601	1	0.947563	99.8915
GOTERM_BP_FAT	GO:0007167~enzyme linked receptor protein signaling pathway	6	2.8169	0.459905	NM_000163, NM_005211, NM_000596, NM_000090, NM_004448, NM_033027	177	342	13528	1.34087	1	0.982883	99.9968
GOTERM_CC_FAT	GO:0043235~receptor complex	3	1.40845	0.473411	NM_000163, NM_005211, NM_004448	176	116	12782	1.87823	1	0.949223	99.9742
Annotation Cluster 65	Enrichment Score: 0.3698590863105448
Category	Term	Count	%	PValue	Genes	List Total	Pop Hits	Pop Total	Fold Enrichment	Bonferroni	Benjamini	FDR
GOTERM_CC_FAT	GO:0044445~cytosolic part	5	2.34742	0.15556	NM_001013, NM_021104, NM_000518, NM_000558, NM_001976	176	152	12782	2.38898	1	0.681752	88.674
GOTERM_CC_FAT	GO:0022626~cytosolic ribosome	3	1.40845	0.304639	NM_001013, NM_021104, NM_000558	176	81	12782	2.68981	1	0.871289	99.0723
GOTERM_CC_FAT	GO:0033279~ribosomal subunit	3	1.40845	0.525585	NM_001013, NM_021104, NM_000558	176	128	12782	1.70215	1	0.959771	99.9933
GOTERM_CC_FAT	GO:0030529~ribonucleoprotein complex	7	3.28638	0.71283	NM_016199, NM_001013, NM_021104, NM_198216, NM_002137, NM_000558, NM_014494	176	515	12782	0.987136	1	0.987074	100
GOTERM_CC_FAT	GO:0005840~ribosome	3	1.40845	0.796878	NM_001013, NM_021104, NM_000558	176	215	12782	1.01337	1	0.994343	100
Annotation Cluster 66	Enrichment Score: 0.3623714020550839
Category	Term	Count	%	PValue	Genes	List Total	Pop Hits	Pop Total	Fold Enrichment	Bonferroni	Benjamini	FDR
SP_PIR_KEYWORDS	EF hand	3	1.40845	0.140566	NM_003118, NM_005980, NM_001743	212	60	19235	4.53656	1	0.568748	87.6381
SP_PIR_KEYWORDS	calcium binding	3	1.40845	0.312266	NM_003118, NM_005980, NM_001743	212	103	19235	2.64265	1	0.828432	99.4295
INTERPRO	IPR018247:EF-HAND 1	4	1.87793	0.474305	NM_003118, NM_005980, NM_001743, NM_033546	199	217	16659	1.54311	1	0.999928	99.9884
INTERPRO	IPR011992:EF-Hand type	4	1.87793	0.534205	NM_003118, NM_005980, NM_001743, NM_033546	199	236	16659	1.41887	1	0.999982	99.9979
UP_SEQ_FEATURE	domain:EF-hand 2	3	1.40845	0.599284	NM_005980, NM_001743, NM_033546	212	182	19113	1.48608	1	0.999996	99.9999
UP_SEQ_FEATURE	domain:EF-hand 1	3	1.40845	0.599284	NM_005980, NM_001743, NM_033546	212	182	19113	1.48608	1	0.999996	99.9999
INTERPRO	IPR018249:EF-HAND 2	3	1.40845	0.727718	NM_005980, NM_001743, NM_033546	199	215	16659	1.1681	1	1	100
Annotation Cluster 67	Enrichment Score: 0.3377313549951274
Category	Term	Count	%	PValue	Genes	List Total	Pop Hits	Pop Total	Fold Enrichment	Bonferroni	Benjamini	FDR
SMART	SM00179:EGF_CA	3	1.40845	0.242327	NM_024324, NM_152635, NM_000527	90	96	9079	3.15243	1	0.961255	94.842
INTERPRO	IPR001881:EGF-like calcium-binding	3	1.40845	0.316394	NM_024324, NM_152635, NM_000527	199	96	16659	2.61605	1	0.998903	99.5305
INTERPRO	IPR018097:EGF-like calcium-binding, conserved site	3	1.40845	0.316394	NM_024324, NM_152635, NM_000527	199	96	16659	2.61605	1	0.998903	99.5305
INTERPRO	IPR000152:EGF-type aspartate/asparagine hydroxylation conserved site	3	1.40845	0.320763	NM_024324, NM_152635, NM_000527	199	97	16659	2.58908	1	0.998709	99.5711
SMART	SM00181:EGF	3	1.40845	0.590196	NM_024324, NM_152635, NM_000527	90	201	9079	1.50564	1	0.998706	99.9927
INTERPRO	IPR006210:EGF-like	3	1.40845	0.692809	NM_024324, NM_152635, NM_000527	199	201	16659	1.24946	1	0.999999	100
SP_PIR_KEYWORDS	egf-like domain	3	1.40845	0.720935	NM_024324, NM_152635, NM_000527	212	230	19235	1.18345	1	0.99133	100
INTERPRO	IPR013032:EGF-like region, conserved site	3	1.40845	0.866161	NM_024324, NM_152635, NM_000527	199	293	16659	0.857136	1	1	100
Annotation Cluster 68	Enrichment Score: 0.3169632977684008
Category	Term	Count	%	PValue	Genes	List Total	Pop Hits	Pop Total	Fold Enrichment	Bonferroni	Benjamini	FDR
GOTERM_BP_FAT	GO:0008283~cell proliferation	9	4.22535	0.208281	NM_006744, NM_005211, NM_153047, NM_004448, NM_004355, NM_006908, NM_001741, NM_000609, NM_007169	177	436	13528	1.57767	1	0.871	98.0155
GOTERM_BP_FAT	GO:0016477~cell migration	5	2.34742	0.484791	NM_005980, NM_153047, NM_006908, NM_001741, NM_000609	177	276	13528	1.38459	1	0.986788	99.9985
GOTERM_BP_FAT	GO:0048870~cell motility	5	2.34742	0.568868	NM_005980, NM_153047, NM_006908, NM_001741, NM_000609	177	307	13528	1.24478	1	0.993677	99.9999
GOTERM_BP_FAT	GO:0051674~localization of cell	5	2.34742	0.568868	NM_005980, NM_153047, NM_006908, NM_001741, NM_000609	177	307	13528	1.24478	1	0.993677	99.9999
GOTERM_BP_FAT	GO:0006928~cell motion	7	3.28638	0.587221	NM_005980, NM_153047, NM_004448, NM_006908, NM_001741, NM_000609, NM_001540	177	475	13528	1.12633	1	0.994841	100
KEGG_PATHWAY	hsa04360:Axon guidance	3	1.40845	0.653419	NM_153047, NM_006908, NM_000609	88	129	5085	1.34382	1	0.971682	99.9994
Annotation Cluster 69	Enrichment Score: 0.3119006074054004
Category	Term	Count	%	PValue	Genes	List Total	Pop Hits	Pop Total	Fold Enrichment	Bonferroni	Benjamini	FDR
UP_SEQ_FEATURE	active site:Proton acceptor	14	6.57277	0.0311675	NM_144683, NM_003166, BC052239, NM_173354, NM_004448, NM_018441, NM_000689, NM_005211, NM_153047, NM_178170, NM_016246, NM_138452, NM_178135, NM_001976	212	658	19113	1.91821	1	0.61099	37.7091
SP_PIR_KEYWORDS	tyrosine-specific protein kinase	3	1.40845	0.0973484	NM_005211, NM_153047, NM_004448	212	48	19235	5.6707	1	0.487481	75.6697
SP_PIR_KEYWORDS	autophosphorylation	3	1.40845	0.100786	NM_005211, NM_153047, NM_004448	212	49	19235	5.55497	1	0.488198	76.9178
UP_SEQ_FEATURE	binding site:ATP	9	4.22535	0.250387	NM_005622, NM_005211, BC052239, NM_173354, NM_153047, NM_004448, NM_178170, NM_015533, NM_017888	212	542	19113	1.49705	1	0.997283	98.6545
INTERPRO	IPR008266:Tyrosine protein kinase, active site	3	1.40845	0.320763	NM_005211, NM_153047, NM_004448	199	97	16659	2.58908	1	0.998709	99.5711
SMART	SM00219:TyrKc	3	1.40845	0.32231	NM_005211, NM_153047, NM_004448	90	118	9079	2.56469	1	0.971126	98.4337
SP_PIR_KEYWORDS	tyrosine-protein kinase	3	1.40845	0.34438	NM_005211, NM_153047, NM_004448	212	111	19235	2.45219	1	0.856134	99.7051
INTERPRO	IPR001245:Tyrosine protein kinase	3	1.40845	0.410336	NM_005211, NM_153047, NM_004448	199	118	16659	2.12831	1	0.999778	99.9416
SP_PIR_KEYWORDS	Proto-oncogene	4	1.87793	0.463189	NM_005211, NM_153047, NM_004448, NM_006908	212	230	19235	1.57793	1	0.927909	99.9813
SP_PIR_KEYWORDS	ATP	4	1.87793	0.480295	NM_005211, NM_153047, NM_004448, NM_002858	212	236	19235	1.53782	1	0.935147	99.9881
UP_SEQ_FEATURE	nucleotide phosphate-binding region:ATP	12	5.6338	0.496425	NM_020816, NM_005622, NM_005211, BC052239, NM_173354, NM_153047, NM_004328, NM_004448, NM_178170, NM_002858, NM_015533, NM_017888	212	962	19113	1.1246	1	0.999978	99.9965
UP_SEQ_FEATURE	domain:Protein kinase	6	2.8169	0.593663	NM_005211, BC052239, NM_173354, NM_153047, NM_004448, NM_178170	212	469	19113	1.15338	1	0.999997	99.9999
GOTERM_MF_FAT	GO:0004713~protein tyrosine kinase activity	3	1.40845	0.629789	NM_005211, NM_153047, NM_004448	167	166	12983	1.40499	1	0.998134	99.9999
INTERPRO	IPR017441:Protein kinase, ATP binding site	6	2.8169	0.632403	NM_005211, BC052239, NM_173354, NM_153047, NM_004448, NM_178170	199	455	16659	1.10392	1	0.999999	99.9999
SP_PIR_KEYWORDS	kinase	8	3.75587	0.633224	NM_005211, BC052239, NM_173354, NM_153047, NM_004448, NM_178170, NM_001743, NM_015533	212	688	19235	1.05501	1	0.979486	99.9999
GOTERM_BP_FAT	GO:0006468~protein amino acid phosphorylation	9	4.22535	0.643731	NM_000163, NM_015675, NM_005211, BC052239, NM_173354, NM_153047, NM_004448, NM_004355, NM_178170	177	667	13528	1.03128	1	0.997046	100
SP_PIR_KEYWORDS	phosphotransferase	3	1.40845	0.649766	NM_005211, NM_153047, NM_004448	212	201	19235	1.3542	1	0.982111	99.9999
INTERPRO	IPR000719:Protein kinase, core	6	2.8169	0.671541	NM_005211, BC052239, NM_173354, NM_153047, NM_004448, NM_178170	199	476	16659	1.05521	1	0.999999	100
GOTERM_BP_FAT	GO:0016310~phosphorylation	10	4.69484	0.72041	NM_000163, NM_015675, NM_005211, BC052239, NM_173354, NM_153047, NM_004448, NM_004355, NM_002490, NM_178170	177	800	13528	0.955367	1	0.998802	100
SMART	SM00220:S_TKc	3	1.40845	0.726558	BC052239, NM_173354, NM_178170	90	259	9079	1.16847	1	0.999858	99.9999
INTERPRO	IPR002290:Serine/threonine protein kinase	3	1.40845	0.816299	BC052239, NM_173354, NM_178170	199	259	16659	0.969655	1	1	100
GOTERM_BP_FAT	GO:0006793~phosphorus metabolic process	11	5.16432	0.822109	NM_000163, NM_015675, NM_005211, BC052239, NM_173354, NM_153047, NM_001611, NM_004448, NM_004355, NM_002490, NM_178170	177	973	13528	0.864053	1	0.999813	100
GOTERM_BP_FAT	GO:0006796~phosphate metabolic process	11	5.16432	0.822109	NM_000163, NM_015675, NM_005211, BC052239, NM_173354, NM_153047, NM_001611, NM_004448, NM_004355, NM_002490, NM_178170	177	973	13528	0.864053	1	0.999813	100
SP_PIR_KEYWORDS	atp-binding	12	5.6338	0.868143	NM_020816, NM_005622, NM_005211, BC052239, NM_173354, NM_153047, NM_004328, NM_004448, NM_178170, NM_002858, NM_015533, NM_017888	212	1326	19235	0.821096	1	0.998731	100
GOTERM_MF_FAT	GO:0004672~protein kinase activity	6	2.8169	0.892276	NM_005211, BC052239, NM_173354, NM_153047, NM_004448, NM_178170	167	606	12983	0.769728	1	0.999993	100
SP_PIR_KEYWORDS	serine/threonine-protein kinase	3	1.40845	0.923835	BC052239, NM_173354, NM_178170	212	381	19235	0.714418	1	0.999702	100
INTERPRO	IPR008271:Serine/threonine protein kinase, active site	3	1.40845	0.925806	BC052239, NM_173354, NM_178170	199	354	16659	0.709437	1	1	100
INTERPRO	IPR017442:Serine/threonine protein kinase-related	3	1.40845	0.929384	BC052239, NM_173354, NM_178170	199	359	16659	0.699556	1	1	100
GOTERM_MF_FAT	GO:0004674~protein serine/threonine kinase activity	3	1.40845	0.975674	BC052239, NM_173354, NM_178170	167	430	12983	0.54239	1	1	100
Annotation Cluster 70	Enrichment Score: 0.2905584140938314
Category	Term	Count	%	PValue	Genes	List Total	Pop Hits	Pop Total	Fold Enrichment	Bonferroni	Benjamini	FDR
GOTERM_CC_FAT	GO:0044463~cell projection part	5	2.34742	0.398887	NM_012168, NM_001741, NM_007169, NM_021095, NM_000125	176	234	12782	1.55182	1	0.923198	99.8579
GOTERM_CC_FAT	GO:0042995~cell projection	11	5.16432	0.486138	NM_007008, NM_012168, NM_004448, NM_000041, NM_006908, NM_001741, NM_007169, NM_021095, NM_015059, NM_000125, NM_006317	176	697	12782	1.14616	1	0.949068	99.9812
GOTERM_CC_FAT	GO:0043005~neuron projection	5	2.34742	0.692972	NM_012168, NM_000041, NM_001741, NM_000125, NM_006317	176	342	12782	1.06177	1	0.985595	100
Annotation Cluster 71	Enrichment Score: 0.28833477892750636
Category	Term	Count	%	PValue	Genes	List Total	Pop Hits	Pop Total	Fold Enrichment	Bonferroni	Benjamini	FDR
GOTERM_BP_FAT	GO:0001775~cell activation	6	2.8169	0.318339	NM_000508, NM_153047, NM_000090, NM_004355, NM_000609, NM_002215	177	287	13528	1.59783	1	0.942389	99.8391
GOTERM_BP_FAT	GO:0042110~T cell activation	3	1.40845	0.489931	NM_153047, NM_004355, NM_000609	177	126	13528	1.81975	1	0.987406	99.9988
GOTERM_BP_FAT	GO:0045321~leukocyte activation	4	1.87793	0.613025	NM_153047, NM_004355, NM_000609, NM_002215	177	242	13528	1.2633	1	0.995956	100
GOTERM_BP_FAT	GO:0046649~lymphocyte activation	3	1.40845	0.734781	NM_153047, NM_004355, NM_000609	177	199	13528	1.1522	1	0.999051	100
Annotation Cluster 72	Enrichment Score: 0.2819721306890834
Category	Term	Count	%	PValue	Genes	List Total	Pop Hits	Pop Total	Fold Enrichment	Bonferroni	Benjamini	FDR
SMART	SM00013:LRRNT	3	1.40845	0.253243	NM_133504, NM_004970, NM_014926	90	99	9079	3.0569	1	0.949871	95.5827
UP_SEQ_FEATURE	repeat:LRR 12	3	1.40845	0.265934	NM_133504, NM_004970, NM_014926	212	91	19113	2.97216	1	0.997433	99.0164
UP_SEQ_FEATURE	repeat:LRR 11	3	1.40845	0.310859	NM_133504, NM_004970, NM_014926	212	102	19113	2.65164	1	0.999068	99.6174
INTERPRO	IPR000372:Leucine-rich repeat, cysteine-rich flanking region, N-terminal	3	1.40845	0.329481	NM_133504, NM_004970, NM_014926	199	99	16659	2.53677	1	0.998654	99.6425
SMART	SM00369:LRR_TYP	3	1.40845	0.368766	NM_133504, NM_004970, NM_014926	90	131	9079	2.31018	1	0.977009	99.2665
UP_SEQ_FEATURE	repeat:LRR 10	3	1.40845	0.37109	NM_133504, NM_004970, NM_014926	212	117	19113	2.31168	1	0.999731	99.9025
UP_SEQ_FEATURE	repeat:LRR 9	3	1.40845	0.440426	NM_133504, NM_004970, NM_014926	212	135	19113	2.00346	1	0.999943	99.983
INTERPRO	IPR003591:Leucine-rich repeat, typical subtype	3	1.40845	0.46287	NM_133504, NM_004970, NM_014926	199	131	16659	1.9171	1	0.999928	99.9843
UP_SEQ_FEATURE	repeat:LRR 8	3	1.40845	0.49136	NM_133504, NM_004970, NM_014926	212	149	19113	1.81521	1	0.99998	99.9959
UP_SEQ_FEATURE	repeat:LRR 7	3	1.40845	0.583961	NM_133504, NM_004970, NM_014926	212	177	19113	1.52806	1	0.999996	99.9998
UP_SEQ_FEATURE	repeat:LRR 6	3	1.40845	0.676672	NM_133504, NM_004970, NM_014926	212	210	19113	1.28794	1	1	100
INTERPRO	IPR001611:Leucine-rich repeat	3	1.40845	0.722944	NM_133504, NM_004970, NM_014926	199	213	16659	1.17906	1	1	100
UP_SEQ_FEATURE	repeat:LRR 5	3	1.40845	0.726419	NM_133504, NM_004970, NM_014926	212	231	19113	1.17085	1	1	100
UP_SEQ_FEATURE	repeat:LRR 4	3	1.40845	0.769564	NM_133504, NM_004970, NM_014926	212	252	19113	1.07328	1	1	100
UP_SEQ_FEATURE	repeat:LRR 3	3	1.40845	0.845243	NM_133504, NM_004970, NM_014926	212	299	19113	0.904572	1	1	100
UP_SEQ_FEATURE	repeat:LRR 1	3	1.40845	0.868873	NM_133504, NM_004970, NM_014926	212	318	19113	0.850525	1	1	100
UP_SEQ_FEATURE	repeat:LRR 2	3	1.40845	0.87002	NM_133504, NM_004970, NM_014926	212	319	19113	0.847859	1	1	100
SP_PIR_KEYWORDS	leucine-rich repeat	3	1.40845	0.871101	NM_133504, NM_004970, NM_014926	212	322	19235	0.845321	1	0.998751	100
Annotation Cluster 73	Enrichment Score: 0.2807397460211605
Category	Term	Count	%	PValue	Genes	List Total	Pop Hits	Pop Total	Fold Enrichment	Bonferroni	Benjamini	FDR
UP_SEQ_FEATURE	repeat:7	3	1.40845	0.41775	NM_000482, NM_014257, NM_000041	212	129	19113	2.09664	1	0.999912	99.9692
UP_SEQ_FEATURE	repeat:6	3	1.40845	0.469893	NM_000482, NM_014257, NM_000041	212	143	19113	1.89138	1	0.99997	99.9924
UP_SEQ_FEATURE	repeat:1	4	1.87793	0.502615	NM_000482, NM_014257, NM_000041, NM_000185	212	243	19113	1.48404	1	0.999976	99.9971
UP_SEQ_FEATURE	repeat:2	4	1.87793	0.512491	NM_000482, NM_014257, NM_000041, NM_000185	212	246	19113	1.46595	1	0.999978	99.9978
UP_SEQ_FEATURE	repeat:5	3	1.40845	0.520712	NM_000482, NM_014257, NM_000041	212	157	19113	1.72272	1	0.999978	99.9983
UP_SEQ_FEATURE	repeat:4	3	1.40845	0.599284	NM_000482, NM_014257, NM_000041	212	182	19113	1.48608	1	0.999996	99.9999
UP_SEQ_FEATURE	repeat:3	3	1.40845	0.686681	NM_000482, NM_014257, NM_000041	212	214	19113	1.26386	1	1	100
Annotation Cluster 74	Enrichment Score: 0.2799553501254225
Category	Term	Count	%	PValue	Genes	List Total	Pop Hits	Pop Total	Fold Enrichment	Bonferroni	Benjamini	FDR
GOTERM_BP_FAT	GO:0043623~cellular protein complex assembly	4	1.87793	0.352774	NM_000508, NM_004328, NM_006908, NM_001639	177	162	13528	1.88715	1	0.956103	99.9326
GOTERM_BP_FAT	GO:0034622~cellular macromolecular complex assembly	5	2.34742	0.596806	NM_000508, NM_004328, NM_198216, NM_006908, NM_001639	177	318	13528	1.20172	1	0.995058	100
GOTERM_BP_FAT	GO:0034621~cellular macromolecular complex subunit organization	5	2.34742	0.686758	NM_000508, NM_004328, NM_198216, NM_006908, NM_001639	177	357	13528	1.07044	1	0.998145	100
Annotation Cluster 75	Enrichment Score: 0.23182948897651715
Category	Term	Count	%	PValue	Genes	List Total	Pop Hits	Pop Total	Fold Enrichment	Bonferroni	Benjamini	FDR
GOTERM_CC_FAT	GO:0005887~integral to plasma membrane	18	8.4507	0.461674	NM_003332, NM_000163, NM_005849, NM_003049, NM_016509, NM_001803, NM_000527, NM_003810, NM_014257, NM_005211, NM_033554, NM_019111, V00522, NM_021902, BC017828, NM_006841, NM_006672, NM_021095	176	1188	12782	1.10038	1	0.946893	99.9657
GOTERM_CC_FAT	GO:0031226~intrinsic to plasma membrane	18	8.4507	0.500243	NM_003332, NM_000163, NM_005849, NM_003049, NM_016509, NM_001803, NM_000527, NM_003810, NM_014257, NM_005211, NM_033554, NM_019111, V00522, NM_021902, BC017828, NM_006841, NM_006672, NM_021095	176	1215	12782	1.07593	1	0.952369	99.9868
GOTERM_CC_FAT	GO:0044459~plasma membrane part	31	14.554	0.544617	NM_003332, NM_001063, NM_000508, NM_003049, NM_004355, NM_001803, NM_000527, NM_016084, NM_014257, NM_000597, NM_007169, NM_006672, NM_006841, NM_000125, NM_000163, NM_005849, NM_016509, NM_004448, NM_000041, NM_015059, NM_003810, NM_033554, NM_005211, NM_173596, NM_019111, V00522, NM_006908, NM_021902, BC017828, NM_021095	176	2203	12782	1.02196	1	0.962019	99.996
GOTERM_CC_FAT	GO:0005886~plasma membrane	44	20.6573	0.939885	NM_001063, NM_003332, NM_000508, NM_003049, NM_000803, NM_017806, NM_004355, NM_001803, NM_000527, NM_006317, NM_016084, NM_014257, NM_007008, NM_153047, NM_000597, NM_018043, NM_007169, NM_006672, NM_006841, NM_001540, NM_000125, NM_000163, NM_005849, NM_003726, NM_016509, NM_000160, NM_004448, NM_000041, NM_002668, NM_001743, NM_015059, NM_003810, NM_033554, NM_005211, NM_173596, NM_019111, V00…	176	3777	12782	0.846042	1	0.999759	100
Annotation Cluster 76	Enrichment Score: 0.230342299673229
Category	Term	Count	%	PValue	Genes	List Total	Pop Hits	Pop Total	Fold Enrichment	Bonferroni	Benjamini	FDR
GOTERM_BP_FAT	GO:0000904~cell morphogenesis involved in differentiation	5	2.34742	0.384856	NM_000394, NM_004448, NM_006908, NM_000609, NM_014926	177	244	13528	1.56618	1	0.966182	99.9713
GOTERM_BP_FAT	GO:0007411~axon guidance	3	1.40845	0.40684	NM_004448, NM_006908, NM_000609	177	107	13528	2.14288	1	0.972521	99.9844
GOTERM_BP_FAT	GO:0007409~axonogenesis	4	1.87793	0.46081	NM_004448, NM_006908, NM_000609, NM_014926	177	193	13528	1.58403	1	0.98279	99.9969
GOTERM_BP_FAT	GO:0048667~cell morphogenesis involved in neuron differentiation	4	1.87793	0.513379	NM_004448, NM_006908, NM_000609, NM_014926	177	209	13528	1.46276	1	0.989836	99.9994
GOTERM_BP_FAT	GO:0048812~neuron projection morphogenesis	4	1.87793	0.526477	NM_004448, NM_006908, NM_000609, NM_014926	177	213	13528	1.43529	1	0.991137	99.9996
GOTERM_BP_FAT	GO:0006928~cell motion	7	3.28638	0.587221	NM_005980, NM_153047, NM_004448, NM_006908, NM_001741, NM_000609, NM_001540	177	475	13528	1.12633	1	0.994841	100
GOTERM_BP_FAT	GO:0048858~cell projection morphogenesis	4	1.87793	0.621369	NM_004448, NM_006908, NM_000609, NM_014926	177	245	13528	1.24783	1	0.996292	100
GOTERM_BP_FAT	GO:0048666~neuron development	5	2.34742	0.647069	NM_004448, NM_006908, NM_000636, NM_000609, NM_014926	177	339	13528	1.12728	1	0.997141	100
GOTERM_BP_FAT	GO:0032990~cell part morphogenesis	4	1.87793	0.650917	NM_004448, NM_006908, NM_000609, NM_014926	177	256	13528	1.19421	1	0.997257	100
GOTERM_BP_FAT	GO:0031175~neuron projection development	4	1.87793	0.650917	NM_004448, NM_006908, NM_000609, NM_014926	177	256	13528	1.19421	1	0.997257	100
GOTERM_BP_FAT	GO:0030182~neuron differentiation	6	2.8169	0.678297	NM_004448, NM_006908, NM_000636, NM_000609, NM_181689, NM_014926	177	438	13528	1.04698	1	0.998027	100
GOTERM_BP_FAT	GO:0000902~cell morphogenesis	5	2.34742	0.684638	NM_000394, NM_004448, NM_006908, NM_000609, NM_014926	177	356	13528	1.07345	1	0.998115	100
GOTERM_BP_FAT	GO:0032989~cellular component morphogenesis	5	2.34742	0.763445	NM_000394, NM_004448, NM_006908, NM_000609, NM_014926	177	397	13528	0.962587	1	0.999385	100
GOTERM_BP_FAT	GO:0030030~cell projection organization	4	1.87793	0.861657	NM_004448, NM_006908, NM_000609, NM_014926	177	368	13528	0.830754	1	0.999932	100
Annotation Cluster 77	Enrichment Score: 0.22900268135181392
Category	Term	Count	%	PValue	Genes	List Total	Pop Hits	Pop Total	Fold Enrichment	Bonferroni	Benjamini	FDR
GOTERM_BP_FAT	GO:0006915~apoptosis	9	4.22535	0.526813	NM_003810, NM_015675, NM_007008, NM_001924, NM_003897, NM_006908, NM_000636, NM_033027, NM_004944	177	602	13528	1.14263	1	0.991014	99.9996
GOTERM_BP_FAT	GO:0012501~programmed cell death	9	4.22535	0.543859	NM_003810, NM_015675, NM_007008, NM_001924, NM_003897, NM_006908, NM_000636, NM_033027, NM_004944	177	611	13528	1.1258	1	0.992023	99.9998
GOTERM_BP_FAT	GO:0008219~cell death	10	4.69484	0.5958	NM_003810, NM_015675, NM_007008, NM_001924, NM_003897, NM_006908, NM_000636, NM_033027, NM_001540, NM_004944	177	719	13528	1.063	1	0.99508	100
SP_PIR_KEYWORDS	Apoptosis	5	2.34742	0.604176	NM_003810, NM_015675, NM_024111, NM_033027, NM_004944	212	381	19235	1.1907	1	0.974465	99.9997
GOTERM_BP_FAT	GO:0016265~death	10	4.69484	0.604208	NM_003810, NM_015675, NM_007008, NM_001924, NM_003897, NM_006908, NM_000636, NM_033027, NM_001540, NM_004944	177	724	13528	1.05565	1	0.995479	100
KEGG_PATHWAY	hsa04010:MAPK signaling pathway	5	2.34742	0.678252	NM_015675, NM_001924, NM_001457, NM_006908, NM_001540	88	267	5085	1.0821	1	0.972577	99.9997
Annotation Cluster 78	Enrichment Score: 0.1939226289979493
Category	Term	Count	%	PValue	Genes	List Total	Pop Hits	Pop Total	Fold Enrichment	Bonferroni	Benjamini	FDR
GOTERM_MF_FAT	GO:0043167~ion binding	58	27.23	0.349463	NM_001063, NM_000482, NM_003407, NM_001611, NM_199235, NM_032527, NM_001713, NM_014257, NM_000784, NM_016327, NM_018043, NM_006841, NM_000125, NM_033546, NM_017888, NM_001385, NM_173354, NM_012256, NM_003195, NM_000518, NM_000041, NM_000558, NM_002215, NM_003810, NM_002412, NM_000567, NM_173596, NM_152635, NM_178170, NM_024324, NM_001276, NM_005622, NM_001084, NM_003049, NM_001639, NM_000527, NM_…	167	4241	12983	1.06321	1	0.966185	99.7752
GOTERM_MF_FAT	GO:0043169~cation binding	55	25.8216	0.491629	NM_001063, NM_000482, NM_003407, NM_001611, NM_199235, NM_032527, NM_001713, NM_014257, NM_000784, NM_016327, NM_018043, NM_006841, NM_033546, NM_017888, NM_000125, NM_001385, NM_173354, NM_012256, NM_003195, NM_000518, NM_000041, NM_000558, NM_002215, NM_003810, NM_002412, NM_173596, NM_152635, NM_000567, NM_178170, NM_024324, NM_001276, NM_005622, NM_001084, NM_003049, NM_001639, NM_000527, NM_…	167	4179	12983	1.02317	1	0.991317	99.9932
SP_PIR_KEYWORDS	metal-binding	34	15.9624	0.499118	NM_001063, NM_005622, NM_001084, NM_003407, NM_001611, NM_032527, NM_001639, NM_001713, NM_000667, NM_015533, NM_000765, NM_014257, NM_000784, NM_052890, NM_153047, NM_000670, NM_016327, NM_003908, NM_017888, NM_000125, NM_001385, NM_173354, NM_012256, NM_003195, NM_000518, NM_000558, NM_000636, NM_000672, NM_003810, NM_002412, NM_000567, NM_178170, NM_006214, NM_001976, BC039065	212	2972	19235	1.03797	1	0.938922	99.9928
GOTERM_MF_FAT	GO:0046872~metal ion binding	53	24.8826	0.591295	NM_001063, NM_000482, NM_003407, NM_001611, NM_199235, NM_032527, NM_001713, NM_014257, NM_000784, NM_016327, NM_018043, NM_006841, NM_033546, NM_017888, NM_000125, NM_001385, NM_173354, NM_012256, NM_003195, NM_000518, NM_000041, NM_000558, NM_002215, NM_003810, NM_002412, NM_173596, NM_152635, NM_000567, NM_178170, NM_024324, NM_005622, NM_001084, NM_003049, NM_001639, NM_000527, NM_015533, NM_…	167	4140	12983	0.995254	1	0.996783	99.9997
GOTERM_MF_FAT	GO:0046914~transition metal ion binding	31	14.554	0.87897	NM_001063, NM_001084, NM_000482, NM_003407, NM_001611, NM_032527, NM_001713, NM_015533, NM_000667, NM_032385, NM_000765, NM_000784, NM_052890, NM_153047, NM_000670, NM_016327, NM_003908, NM_000125, NM_003986, NM_001385, NM_003118, NM_012256, NM_003195, NM_000518, NM_000636, NM_000558, NM_000672, NM_003810, NM_002412, NM_173596, NM_006214, BC039065	167	2785	12983	0.865357	1	0.99999	100
SP_PIR_KEYWORDS	zinc	16	7.51174	0.985642	NM_001385, NM_003407, NM_012256, NM_003195, NM_032527, NM_000672, NM_001713, NM_000667, NM_003810, NM_002412, NM_052890, NM_173596, NM_000670, NM_016327, NM_003908, BC039065, NM_000125	212	2189	19235	0.663179	1	0.999997	100
GOTERM_MF_FAT	GO:0008270~zinc ion binding	16	7.51174	0.999546	NM_001385, NM_003407, NM_012256, NM_003195, NM_032527, NM_000672, NM_001713, NM_000667, NM_003810, NM_002412, NM_052890, NM_173596, NM_000670, NM_016327, NM_003908, BC039065, NM_000125	167	2311	12983	0.538243	1	1	100
Annotation Cluster 79	Enrichment Score: 0.1707110582690749
Category	Term	Count	%	PValue	Genes	List Total	Pop Hits	Pop Total	Fold Enrichment	Bonferroni	Benjamini	FDR
GOTERM_BP_FAT	GO:0007611~learning or memory	4	1.87793	0.175777	NM_005980, NM_001882, NM_153047, NM_000055	177	111	13528	2.75421	1	0.833283	96.1013
SP_PIR_KEYWORDS	vision	3	1.40845	0.452014	NM_000394, NM_006744, NM_006214	212	139	19235	1.95823	1	0.923614	99.9752
GOTERM_BP_FAT	GO:0050953~sensory perception of light stimulus	3	1.40845	0.775099	NM_000394, NM_006744, NM_006214	177	216	13528	1.06152	1	0.999514	100
GOTERM_BP_FAT	GO:0007601~visual perception	3	1.40845	0.775099	NM_000394, NM_006744, NM_006214	177	216	13528	1.06152	1	0.999514	100
GOTERM_BP_FAT	GO:0050890~cognition	8	3.75587	0.955964	NM_000394, NM_006744, NM_005980, NM_001882, NM_153047, NM_001741, NM_000055, NM_006214	177	909	13528	0.672646	1	0.999999	100
GOTERM_BP_FAT	GO:0050877~neurological system process	11	5.16432	0.959005	NM_000394, NM_006744, NM_005980, NM_001882, NM_153047, NM_004448, NM_000041, NM_000636, NM_001741, NM_000055, NM_006214	177	1210	13528	0.694813	1	1	100
SP_PIR_KEYWORDS	sensory transduction	3	1.40845	0.990062	NM_000394, NM_006744, NM_006214	212	595	19235	0.457468	1	0.999999	100
GOTERM_BP_FAT	GO:0007600~sensory perception	5	2.34742	0.994394	NM_000394, NM_006744, NM_153047, NM_001741, NM_006214	177	810	13528	0.471786	1	1	100
Annotation Cluster 80	Enrichment Score: 0.14831006910824027
Category	Term	Count	%	PValue	Genes	List Total	Pop Hits	Pop Total	Fold Enrichment	Bonferroni	Benjamini	FDR
SP_PIR_KEYWORDS	ribonucleoprotein	5	2.34742	0.365485	NM_016199, NM_001013, NM_021104, NM_198216, NM_002137	212	279	19235	1.62601	1	0.863418	99.8123
GOTERM_BP_FAT	GO:0000375~RNA splicing, via transesterification reactions	3	1.40845	0.594713	NM_016199, NM_198216, NM_002137	177	153	13528	1.49862	1	0.995097	100
GOTERM_BP_FAT	GO:0000377~RNA splicing, via transesterification reactions with bulged adenosine as nucleophile	3	1.40845	0.594713	NM_016199, NM_198216, NM_002137	177	153	13528	1.49862	1	0.995097	100
GOTERM_BP_FAT	GO:0000398~nuclear mRNA splicing, via spliceosome	3	1.40845	0.594713	NM_016199, NM_198216, NM_002137	177	153	13528	1.49862	1	0.995097	100
SP_PIR_KEYWORDS	mrna splicing	3	1.40845	0.670724	NM_016199, NM_198216, NM_002137	212	209	19235	1.30236	1	0.985253	100
GOTERM_CC_FAT	GO:0030529~ribonucleoprotein complex	7	3.28638	0.71283	NM_016199, NM_001013, NM_021104, NM_198216, NM_002137, NM_000558, NM_014494	176	515	12782	0.987136	1	0.987074	100
SP_PIR_KEYWORDS	mrna processing	3	1.40845	0.781387	NM_016199, NM_198216, NM_002137	212	260	19235	1.0469	1	0.995185	100
GOTERM_BP_FAT	GO:0006397~mRNA processing	4	1.87793	0.791981	NM_016199, NM_003407, NM_198216, NM_002137	177	321	13528	0.952391	1	0.999648	100
GOTERM_MF_FAT	GO:0003723~RNA binding	8	3.75587	0.818596	NM_016199, NM_003407, NM_001013, NM_021104, NM_198216, NM_003908, NM_002137, NM_014494	167	718	12983	0.866212	1	0.999939	100
SP_PIR_KEYWORDS	rna-binding	5	2.34742	0.847161	NM_016199, NM_001013, NM_198216, NM_002137, NM_014494	212	540	19235	0.840103	1	0.998257	100
GOTERM_BP_FAT	GO:0016071~mRNA metabolic process	4	1.87793	0.86411	NM_016199, NM_003407, NM_198216, NM_002137	177	370	13528	0.826264	1	0.999936	100
GOTERM_BP_FAT	GO:0008380~RNA splicing	3	1.40845	0.887532	NM_016199, NM_198216, NM_002137	177	284	13528	0.807353	1	0.99997	100
GOTERM_BP_FAT	GO:0006396~RNA processing	4	1.87793	0.975615	NM_016199, NM_003407, NM_198216, NM_002137	177	547	13528	0.558899	1	1	100
Annotation Cluster 81	Enrichment Score: 0.13708335180279263
Category	Term	Count	%	PValue	Genes	List Total	Pop Hits	Pop Total	Fold Enrichment	Bonferroni	Benjamini	FDR
UP_SEQ_FEATURE	binding site:ATP	9	4.22535	0.250387	NM_005622, NM_005211, BC052239, NM_173354, NM_153047, NM_004448, NM_178170, NM_015533, NM_017888	212	542	19113	1.49705	1	0.997283	98.6545
SP_PIR_KEYWORDS	magnesium	7	3.28638	0.356881	NM_005622, NM_005211, NM_173354, NM_178170, NM_001976, NM_015533, NM_017888	212	442	19235	1.43692	1	0.861715	99.7739
UP_SEQ_FEATURE	nucleotide phosphate-binding region:ATP	12	5.6338	0.496425	NM_020816, NM_005622, NM_005211, BC052239, NM_173354, NM_153047, NM_004328, NM_004448, NM_178170, NM_002858, NM_015533, NM_017888	212	962	19113	1.1246	1	0.999978	99.9965
GOTERM_MF_FAT	GO:0000287~magnesium ion binding	7	3.28638	0.52135	NM_005622, NM_005980, NM_173354, NM_178170, NM_001976, NM_015533, NM_017888	167	452	12983	1.20398	1	0.993839	99.9971
UP_SEQ_FEATURE	domain:Protein kinase	6	2.8169	0.593663	NM_005211, BC052239, NM_173354, NM_153047, NM_004448, NM_178170	212	469	19113	1.15338	1	0.999997	99.9999
INTERPRO	IPR017441:Protein kinase, ATP binding site	6	2.8169	0.632403	NM_005211, BC052239, NM_173354, NM_153047, NM_004448, NM_178170	199	455	16659	1.10392	1	0.999999	99.9999
SP_PIR_KEYWORDS	kinase	8	3.75587	0.633224	NM_005211, BC052239, NM_173354, NM_153047, NM_004448, NM_178170, NM_001743, NM_015533	212	688	19235	1.05501	1	0.979486	99.9999
GOTERM_BP_FAT	GO:0006468~protein amino acid phosphorylation	9	4.22535	0.643731	NM_000163, NM_015675, NM_005211, BC052239, NM_173354, NM_153047, NM_004448, NM_004355, NM_178170	177	667	13528	1.03128	1	0.997046	100
INTERPRO	IPR000719:Protein kinase, core	6	2.8169	0.671541	NM_005211, BC052239, NM_173354, NM_153047, NM_004448, NM_178170	199	476	16659	1.05521	1	0.999999	100
GOTERM_BP_FAT	GO:0016310~phosphorylation	10	4.69484	0.72041	NM_000163, NM_015675, NM_005211, BC052239, NM_173354, NM_153047, NM_004448, NM_004355, NM_002490, NM_178170	177	800	13528	0.955367	1	0.998802	100
SP_PIR_KEYWORDS	atp-binding	12	5.6338	0.868143	NM_020816, NM_005622, NM_005211, BC052239, NM_173354, NM_153047, NM_004328, NM_004448, NM_178170, NM_002858, NM_015533, NM_017888	212	1326	19235	0.821096	1	0.998731	100
GOTERM_MF_FAT	GO:0004672~protein kinase activity	6	2.8169	0.892276	NM_005211, BC052239, NM_173354, NM_153047, NM_004448, NM_178170	167	606	12983	0.769728	1	0.999993	100
SP_PIR_KEYWORDS	nucleotide-binding	15	7.04225	0.893115	NM_020816, NM_005622, BC052239, NM_173354, NM_004448, NM_015533, NM_016084, NM_005211, NM_153047, NM_004328, NM_178170, NM_006908, NM_004574, NM_002858, NM_017888	212	1686	19235	0.807216	1	0.999183	100
GOTERM_MF_FAT	GO:0005524~ATP binding	13	6.10329	0.971718	NM_020816, NM_005622, BC052239, NM_173354, NM_004448, NM_015533, NM_005211, NM_153047, NM_019111, NM_004328, NM_178170, NM_002858, NM_017888	167	1477	12983	0.68426	1	1	100
GOTERM_MF_FAT	GO:0030554~adenyl nucleotide binding	14	6.57277	0.972547	NM_020816, NM_005622, BC052239, NM_173354, NM_004448, NM_015533, NM_006894, NM_005211, NM_153047, NM_019111, NM_004328, NM_178170, NM_002858, NM_017888	167	1577	12983	0.690168	1	1	100
GOTERM_MF_FAT	GO:0032559~adenyl ribonucleotide binding	13	6.10329	0.975318	NM_020816, NM_005622, BC052239, NM_173354, NM_004448, NM_015533, NM_005211, NM_153047, NM_019111, NM_004328, NM_178170, NM_002858, NM_017888	167	1497	12983	0.675119	1	1	100
GOTERM_MF_FAT	GO:0000166~nucleotide binding	21	9.85915	0.97562	NM_020816, NM_005622, BC052239, NM_173354, NM_004448, NM_002137, NM_015533, NM_006894, NM_016084, NM_005211, NM_015974, NM_153047, NM_000670, NM_004328, NM_019111, NM_178170, NM_006908, NM_004574, NM_002858, NM_014494, NM_017888	167	2245	12983	0.727213	1	1	100
GOTERM_MF_FAT	GO:0001883~purine nucleoside binding	14	6.57277	0.976613	NM_020816, NM_005622, BC052239, NM_173354, NM_004448, NM_015533, NM_006894, NM_005211, NM_153047, NM_019111, NM_004328, NM_178170, NM_002858, NM_017888	167	1601	12983	0.679822	1	1	100
GOTERM_MF_FAT	GO:0001882~nucleoside binding	14	6.57277	0.978289	NM_020816, NM_005622, BC052239, NM_173354, NM_004448, NM_015533, NM_006894, NM_005211, NM_153047, NM_019111, NM_004328, NM_178170, NM_002858, NM_017888	167	1612	12983	0.675183	1	1	100
GOTERM_MF_FAT	GO:0017076~purine nucleotide binding	17	7.98122	0.981173	NM_020816, NM_005622, BC052239, NM_173354, NM_004448, NM_015533, NM_006894, NM_016084, NM_005211, NM_153047, NM_019111, NM_004328, NM_178170, NM_006908, NM_004574, NM_002858, NM_017888	167	1918	12983	0.689063	1	1	100
GOTERM_MF_FAT	GO:0032555~purine ribonucleotide binding	16	7.51174	0.982641	NM_020816, NM_005622, BC052239, NM_173354, NM_004448, NM_015533, NM_016084, NM_005211, NM_153047, NM_019111, NM_004328, NM_178170, NM_006908, NM_004574, NM_002858, NM_017888	167	1836	12983	0.677495	1	1	100
GOTERM_MF_FAT	GO:0032553~ribonucleotide binding	16	7.51174	0.982641	NM_020816, NM_005622, BC052239, NM_173354, NM_004448, NM_015533, NM_016084, NM_005211, NM_153047, NM_019111, NM_004328, NM_178170, NM_006908, NM_004574, NM_002858, NM_017888	167	1836	12983	0.677495	1	1	100
Annotation Cluster 82	Enrichment Score: 0.12592081031435007
Category	Term	Count	%	PValue	Genes	List Total	Pop Hits	Pop Total	Fold Enrichment	Bonferroni	Benjamini	FDR
GOTERM_CC_FAT	GO:0005773~vacuole	4	1.87793	0.674442	NM_181509, NM_019111, NM_001611, NM_004355	176	252	12782	1.15278	1	0.98329	99.9999
GOTERM_CC_FAT	GO:0000323~lytic vacuole	3	1.40845	0.788218	NM_019111, NM_001611, NM_004355	176	211	12782	1.03258	1	0.99396	100
GOTERM_CC_FAT	GO:0005764~lysosome	3	1.40845	0.788218	NM_019111, NM_001611, NM_004355	176	211	12782	1.03258	1	0.99396	100
Annotation Cluster 83	Enrichment Score: 0.11823283873256583
Category	Term	Count	%	PValue	Genes	List Total	Pop Hits	Pop Total	Fold Enrichment	Bonferroni	Benjamini	FDR
GOTERM_BP_FAT	GO:0032269~negative regulation of cellular protein metabolic process	3	1.40845	0.682664	NM_000482, NM_000624, NM_014494	177	180	13528	1.27382	1	0.998091	100
GOTERM_BP_FAT	GO:0051248~negative regulation of protein metabolic process	3	1.40845	0.70277	NM_000482, NM_000624, NM_014494	177	187	13528	1.22614	1	0.998478	100
GOTERM_BP_FAT	GO:0010605~negative regulation of macromolecule metabolic process	7	3.28638	0.921045	NM_016084, NM_000482, NM_173354, NM_032527, NM_000624, NM_001741, NM_014494	177	734	13528	0.728891	1	0.999993	100
Annotation Cluster 84	Enrichment Score: 0.11791900521006483
Category	Term	Count	%	PValue	Genes	List Total	Pop Hits	Pop Total	Fold Enrichment	Bonferroni	Benjamini	FDR
GOTERM_BP_FAT	GO:0007010~cytoskeleton organization	6	2.8169	0.674388	NM_000394, NM_001924, NM_001457, NM_000041, NM_006908, NM_015059	177	436	13528	1.05178	1	0.997935	100
GOTERM_BP_FAT	GO:0030036~actin cytoskeleton organization	3	1.40845	0.796244	NM_000394, NM_001457, NM_006908	177	226	13528	1.01455	1	0.999675	100
GOTERM_BP_FAT	GO:0030029~actin filament-based process	3	1.40845	0.824683	NM_000394, NM_001457, NM_006908	177	241	13528	0.951403	1	0.999822	100
Annotation Cluster 85	Enrichment Score: 0.09823651692437792
Category	Term	Count	%	PValue	Genes	List Total	Pop Hits	Pop Total	Fold Enrichment	Bonferroni	Benjamini	FDR
INTERPRO	IPR007110:Immunoglobulin-like	7	3.28638	0.549984	NM_005849, NM_005211, NM_033554, NM_019111, V00522, NM_001553	199	501	16659	1.16965	1	0.999985	99.9987
SMART	SM00409:IG	3	1.40845	0.839907	NM_005849, NM_005211, NM_001553	90	330	9079	0.917071	1	0.99999	100
INTERPRO	IPR003599:Immunoglobulin subtype	3	1.40845	0.906142	NM_005849, NM_005211, NM_001553	199	330	16659	0.761032	1	1	100
SP_PIR_KEYWORDS	Immunoglobulin domain	3	1.40845	0.966666	NM_005849, NM_005211, NM_001553	212	470	19235	0.579135	1	0.999966	100
Annotation Cluster 86	Enrichment Score: 0.09038988673765122
Category	Term	Count	%	PValue	Genes	List Total	Pop Hits	Pop Total	Fold Enrichment	Bonferroni	Benjamini	FDR
GOTERM_CC_FAT	GO:0043233~organelle lumen	24	11.2676	0.694255	NM_003118, NM_005622, NM_000482, NM_000508, NM_000531, NM_001266, NM_172369, NM_003195, NM_004024, NM_002137, NM_000636, NM_000055, NM_005518, NM_001743, NM_013267, NM_002412, NM_000784, NM_001013, NM_006117, NM_198216, NM_006530, NM_000412, NM_003312, NM_017888	176	1820	12782	0.957692	1	0.98488	100
GOTERM_CC_FAT	GO:0031974~membrane-enclosed lumen	24	11.2676	0.730225	NM_003118, NM_005622, NM_000482, NM_000508, NM_000531, NM_001266, NM_172369, NM_003195, NM_004024, NM_002137, NM_000636, NM_000055, NM_005518, NM_001743, NM_013267, NM_002412, NM_000784, NM_001013, NM_006117, NM_198216, NM_006530, NM_000412, NM_003312, NM_017888	176	1856	12782	0.939116	1	0.988893	100
GOTERM_CC_FAT	GO:0070013~intracellular organelle lumen	21	9.85915	0.858361	NM_005622, NM_000482, NM_000531, NM_001266, NM_172369, NM_003195, NM_004024, NM_002137, NM_000636, NM_000055, NM_005518, NM_001743, NM_013267, NM_002412, NM_000784, NM_001013, NM_006117, NM_006530, NM_198216, NM_003312, NM_017888	176	1779	12782	0.857293	1	0.997922	100
GOTERM_CC_FAT	GO:0031981~nuclear lumen	9	4.22535	0.999529	NM_002412, NM_001013, NM_172369, NM_003195, NM_006530, NM_198216, NM_004024, NM_002137, NM_001743	176	1450	12782	0.450776	1	1	100
Annotation Cluster 87	Enrichment Score: 0.0895085933442502
Category	Term	Count	%	PValue	Genes	List Total	Pop Hits	Pop Total	Fold Enrichment	Bonferroni	Benjamini	FDR
SP_PIR_KEYWORDS	gtp-binding	4	1.87793	0.702847	NM_016084, NM_006908, NM_004574, NM_017888	212	329	19235	1.10311	1	0.989536	100
GOTERM_MF_FAT	GO:0003924~GTPase activity	3	1.40845	0.755442	NM_016084, NM_006908, NM_004574	167	211	12983	1.10534	1	0.999756	100
UP_SEQ_FEATURE	nucleotide phosphate-binding region:GTP	3	1.40845	0.839802	NM_016084, NM_006908, NM_004574	212	295	19113	0.916837	1	1	100
GOTERM_MF_FAT	GO:0005525~GTP binding	4	1.87793	0.858843	NM_016084, NM_006908, NM_004574, NM_017888	167	372	12983	0.835941	1	0.999983	100
GOTERM_MF_FAT	GO:0019001~guanyl nucleotide binding	4	1.87793	0.870759	NM_016084, NM_006908, NM_004574, NM_017888	167	382	12983	0.814058	1	0.999988	100
GOTERM_MF_FAT	GO:0032561~guanyl ribonucleotide binding	4	1.87793	0.870759	NM_016084, NM_006908, NM_004574, NM_017888	167	382	12983	0.814058	1	0.999988	100
Annotation Cluster 88	Enrichment Score: 0.06213950455301418
Category	Term	Count	%	PValue	Genes	List Total	Pop Hits	Pop Total	Fold Enrichment	Bonferroni	Benjamini	FDR
GOTERM_BP_FAT	GO:0032270~positive regulation of cellular protein metabolic process	3	1.40845	0.809987	NM_000163, NM_000041, NM_007169	177	233	13528	0.984069	1	0.999747	100
GOTERM_BP_FAT	GO:0051247~positive regulation of protein metabolic process	3	1.40845	0.828194	NM_000163, NM_000041, NM_007169	177	243	13528	0.943573	1	0.999834	100
GOTERM_BP_FAT	GO:0010604~positive regulation of macromolecule metabolic process	7	3.28638	0.970445	NM_000163, NM_003726, NM_006530, NM_000041, NM_033027, NM_007169, NM_000125	177	857	13528	0.624277	1	1	100
Annotation Cluster 89	Enrichment Score: 0.03990380361560813
Category	Term	Count	%	PValue	Genes	List Total	Pop Hits	Pop Total	Fold Enrichment	Bonferroni	Benjamini	FDR
GOTERM_BP_FAT	GO:0009890~negative regulation of biosynthetic process	7	3.28638	0.761242	NM_016084, NM_173354, NM_000040, NM_032527, NM_000041, NM_001741, NM_014494	177	573	13528	0.933692	1	0.999399	100
GOTERM_BP_FAT	GO:0031327~negative regulation of cellular biosynthetic process	6	2.8169	0.859793	NM_016084, NM_173354, NM_000040, NM_032527, NM_001741, NM_014494	177	561	13528	0.817427	1	0.99993	100
GOTERM_BP_FAT	GO:0010629~negative regulation of gene expression	5	2.34742	0.897992	NM_016084, NM_173354, NM_032527, NM_001741, NM_014494	177	504	13528	0.758228	1	0.999979	100
GOTERM_BP_FAT	GO:0010605~negative regulation of macromolecule metabolic process	7	3.28638	0.921045	NM_016084, NM_000482, NM_173354, NM_032527, NM_000624, NM_001741, NM_014494	177	734	13528	0.728891	1	0.999993	100
GOTERM_BP_FAT	GO:0010558~negative regulation of macromolecule biosynthetic process	5	2.34742	0.929452	NM_016084, NM_173354, NM_032527, NM_001741, NM_014494	177	547	13528	0.698623	1	0.999996	100
GOTERM_BP_FAT	GO:0016481~negative regulation of transcription	4	1.87793	0.940963	NM_016084, NM_173354, NM_032527, NM_001741	177	459	13528	0.666051	1	0.999998	100
GOTERM_BP_FAT	GO:0045892~negative regulation of transcription, DNA-dependent	3	1.40845	0.948347	NM_016084, NM_173354, NM_032527	177	356	13528	0.644068	1	0.999999	100
GOTERM_BP_FAT	GO:0051253~negative regulation of RNA metabolic process	3	1.40845	0.95167	NM_016084, NM_173354, NM_032527	177	362	13528	0.633393	1	0.999999	100
GOTERM_BP_FAT	GO:0045934~negative regulation of nucleobase, nucleoside, nucleotide and nucleic acid metabolic process	4	1.87793	0.965123	NM_016084, NM_173354, NM_032527, NM_001741	177	512	13528	0.597105	1	1	100
GOTERM_BP_FAT	GO:0051172~negative regulation of nitrogen compound metabolic process	4	1.87793	0.967512	NM_016084, NM_173354, NM_032527, NM_001741	177	519	13528	0.589051	1	1	100
Annotation Cluster 90	Enrichment Score: 0.037557770854066884
Category	Term	Count	%	PValue	Genes	List Total	Pop Hits	Pop Total	Fold Enrichment	Bonferroni	Benjamini	FDR
GOTERM_BP_FAT	GO:0033554~cellular response to stress	6	2.8169	0.864893	NM_181509, NM_000482, NM_002412, NM_001924, NM_000636, NM_014494	177	566	13528	0.810205	1	0.999936	100
GOTERM_BP_FAT	GO:0006281~DNA repair	3	1.40845	0.887532	NM_002412, NM_001924, NM_000636	177	284	13528	0.807353	1	0.99997	100
GOTERM_BP_FAT	GO:0006974~response to DNA damage stimulus	3	1.40845	0.95724	NM_002412, NM_001924, NM_000636	177	373	13528	0.614714	1	0.999999	100
GOTERM_BP_FAT	GO:0006259~DNA metabolic process	4	1.87793	0.962946	NM_002412, NM_001924, NM_000636, NM_004944	177	506	13528	0.604185	1	1	100
Annotation Cluster 91	Enrichment Score: 0.03686193466456841
Category	Term	Count	%	PValue	Genes	List Total	Pop Hits	Pop Total	Fold Enrichment	Bonferroni	Benjamini	FDR
SP_PIR_KEYWORDS	membrane	65	30.5164	0.774485	NM_021201, NM_000803, NM_017806, NM_004355, NM_016084, NM_014257, NM_000784, NM_007008, NM_018043, NM_018663, NM_002490, NM_022349, NM_006841, NM_006672, NM_016509, NM_002668, NM_003810, NM_005211, NM_173596, BC017828, NM_002858, NM_198492, NM_182517, NM_003332, NM_153756, NM_000348, NM_001084, NM_003049, NM_001086, NM_003897, NM_032333, NM_001803, NM_000527, NM_006317, NM_181509, NM_032385, NM_0…	212	6256	19235	0.942699	1	0.99489	100
UP_SEQ_FEATURE	topological domain:Extracellular	26	12.2066	0.864132	NM_003332, NM_153756, NM_017806, NM_003897, NM_004355, NM_000527, NM_014257, NM_018043, NM_022349, NM_000163, NM_005849, NM_016509, NM_000160, NM_004448, NM_014926, NM_003810, NM_005211, NM_033554, NM_173596, NM_019111, V00522, NM_021902, NM_198492, NM_153609, NM_182517	212	2719	19113	0.862099	1	1	100
SP_PIR_KEYWORDS	transmembrane	47	22.0657	0.925884	NM_000348, NM_153756, NM_021201, NM_003332, NM_001086, NM_003049, NM_017806, NM_003897, NM_004355, NM_032333, NM_000527, NM_032385, NM_005532, NM_014257, NM_021614, NM_007008, NM_004328, NM_018663, NM_018043, NM_007169, NM_022349, NM_006672, NM_006841, NM_000163, NM_005849, NM_016509, NM_000160, NM_004448, NM_000120, NM_002668, NM_014926, NM_005984, NM_006894, NM_003810, NM_152495, NM_033554, NM_…	212	4973	19235	0.857503	1	0.999707	100
UP_SEQ_FEATURE	transmembrane region	46	21.5962	0.940458	NM_000348, NM_153756, NM_021201, NM_003332, NM_001086, NM_003049, NM_017806, NM_003897, NM_004355, NM_032333, NM_000527, NM_032385, NM_005532, NM_014257, NM_021614, NM_007008, NM_004328, NM_018663, NM_018043, NM_007169, NM_022349, NM_006672, NM_006841, NM_000163, NM_005849, NM_016509, NM_000160, NM_004448, NM_000120, NM_002668, NM_014926, NM_005984, NM_003810, NM_152495, NM_033554, NM_005211, NM_…	212	4911	19113	0.844464	1	1	100
UP_SEQ_FEATURE	topological domain:Cytoplasmic	30	14.0845	0.947604	NM_003332, NM_021201, NM_153756, NM_001086, NM_017806, NM_003897, NM_004355, NM_000527, NM_014257, NM_007008, NM_018663, NM_018043, NM_022349, NM_000163, NM_005849, NM_016509, NM_000160, NM_004448, NM_014926, NM_003810, NM_005211, NM_033554, NM_173596, NM_019111, V00522, NM_021902, NM_198492, NM_153609, NM_182517	212	3374	19113	0.801621	1	1	100
GOTERM_CC_FAT	GO:0031224~intrinsic to membrane	54	25.3521	0.999796	NM_021201, NM_000803, NM_001611, NM_017806, NM_004355, NM_014257, NM_007008, NM_018663, NM_018043, NM_022349, NM_006841, NM_006672, NM_016509, NM_002668, NM_003810, NM_005211, NM_173596, BC017828, NM_002858, NM_198492, NM_182517, NM_153756, NM_000348, NM_003332, NM_003049, NM_001086, NM_003897, NM_032333, NM_001803, NM_000527, NM_006317, NM_181509, NM_032385, NM_005532, NM_021614, NM_004328, NM_0…	176	5485	12782	0.714995	1	1	100
GOTERM_CC_FAT	GO:0016021~integral to membrane	51	23.9437	0.999859	NM_021201, NM_001611, NM_017806, NM_004355, NM_014257, NM_007008, NM_018663, NM_018043, NM_022349, NM_006841, NM_006672, NM_016509, NM_002668, NM_003810, NM_005211, NM_173596, BC017828, NM_002858, NM_198492, NM_182517, NM_153756, NM_000348, NM_003332, NM_001086, NM_003049, NM_003897, NM_032333, NM_001803, NM_000527, NM_005532, NM_032385, NM_021614, NM_004328, NM_007169, NM_000163, NM_005849, NM_0…	176	5297	12782	0.69924	1	1	100
Annotation Cluster 92	Enrichment Score: 0.024261046042286016
Category	Term	Count	%	PValue	Genes	List Total	Pop Hits	Pop Total	Fold Enrichment	Bonferroni	Benjamini	FDR
SP_PIR_KEYWORDS	ionic channel	3	1.40845	0.866521	NM_021614, NM_018043, NM_021902	212	318	19235	0.855954	1	0.998828	100
GOTERM_MF_FAT	GO:0005216~ion channel activity	3	1.40845	0.960273	NM_021614, NM_018043, NM_021902	167	386	12983	0.604216	1	1	100
GOTERM_MF_FAT	GO:0022838~substrate specific channel activity	3	1.40845	0.965211	NM_021614, NM_018043, NM_021902	167	398	12983	0.585999	1	1	100
GOTERM_MF_FAT	GO:0015267~channel activity	3	1.40845	0.970232	NM_021614, NM_018043, NM_021902	167	412	12983	0.566086	1	1	100
GOTERM_MF_FAT	GO:0022803~passive transmembrane transporter activity	3	1.40845	0.970562	NM_021614, NM_018043, NM_021902	167	413	12983	0.564716	1	1	100
Annotation Cluster 93	Enrichment Score: 0.019494454439929625
Category	Term	Count	%	PValue	Genes	List Total	Pop Hits	Pop Total	Fold Enrichment	Bonferroni	Benjamini	FDR
GOTERM_BP_FAT	GO:0006917~induction of apoptosis	3	1.40845	0.923414	NM_003810, NM_000041, NM_006908	177	320	13528	0.716525	1	0.999994	100
GOTERM_BP_FAT	GO:0012502~induction of programmed cell death	3	1.40845	0.924238	NM_003810, NM_000041, NM_006908	177	321	13528	0.714293	1	0.999994	100
GOTERM_BP_FAT	GO:0043065~positive regulation of apoptosis	3	1.40845	0.977578	NM_003810, NM_000041, NM_006908	177	430	13528	0.533228	1	1	100
GOTERM_BP_FAT	GO:0043068~positive regulation of programmed cell death	3	1.40845	0.978337	NM_003810, NM_000041, NM_006908	177	433	13528	0.529534	1	1	100
GOTERM_BP_FAT	GO:0010942~positive regulation of cell death	3	1.40845	0.97883	NM_003810, NM_000041, NM_006908	177	435	13528	0.527099	1	1	100
Annotation Cluster 94	Enrichment Score: 0.017282665661250862
Category	Term	Count	%	PValue	Genes	List Total	Pop Hits	Pop Total	Fold Enrichment	Bonferroni	Benjamini	FDR
GOTERM_BP_FAT	GO:0031328~positive regulation of cellular biosynthetic process	7	3.28638	0.886767	NM_000482, NM_003726, NM_000518, NM_006530, NM_000041, NM_000636, NM_033027	177	685	13528	0.78103	1	0.99997	100
GOTERM_BP_FAT	GO:0009891~positive regulation of biosynthetic process	7	3.28638	0.894636	NM_000482, NM_003726, NM_000518, NM_006530, NM_000041, NM_000636, NM_033027	177	695	13528	0.769792	1	0.999977	100
GOTERM_BP_FAT	GO:0051173~positive regulation of nitrogen compound metabolic process	6	2.8169	0.92633	NM_003726, NM_000518, NM_006530, NM_000041, NM_000636, NM_033027	177	644	13528	0.712075	1	0.999995	100
GOTERM_BP_FAT	GO:0010604~positive regulation of macromolecule metabolic process	7	3.28638	0.970445	NM_000163, NM_003726, NM_006530, NM_000041, NM_033027, NM_007169, NM_000125	177	857	13528	0.624277	1	1	100
GOTERM_BP_FAT	GO:0010628~positive regulation of gene expression	4	1.87793	0.982895	NM_003726, NM_006530, NM_033027, NM_000125	177	581	13528	0.526192	1	1	100
GOTERM_BP_FAT	GO:0045893~positive regulation of transcription, DNA-dependent	3	1.40845	0.986993	NM_003726, NM_006530, NM_033027	177	477	13528	0.480688	1	1	100
GOTERM_BP_FAT	GO:0051254~positive regulation of RNA metabolic process	3	1.40845	0.987588	NM_003726, NM_006530, NM_033027	177	481	13528	0.476691	1	1	100
GOTERM_BP_FAT	GO:0045935~positive regulation of nucleobase, nucleoside, nucleotide and nucleic acid metabolic process	4	1.87793	0.989176	NM_003726, NM_006530, NM_000041, NM_033027	177	624	13528	0.489932	1	1	100
GOTERM_BP_FAT	GO:0045941~positive regulation of transcription	3	1.40845	0.995367	NM_003726, NM_006530, NM_033027	177	564	13528	0.406539	1	1	100
GOTERM_BP_FAT	GO:0010557~positive regulation of macromolecule biosynthetic process	3	1.40845	0.998452	NM_003726, NM_006530, NM_033027	177	654	13528	0.350593	1	1	100
Annotation Cluster 95	Enrichment Score: 0.015421277828320291
Category	Term	Count	%	PValue	Genes	List Total	Pop Hits	Pop Total	Fold Enrichment	Bonferroni	Benjamini	FDR
GOTERM_BP_FAT	GO:0032504~multicellular organism reproduction	4	1.87793	0.955184	NM_006744, NM_004448, NM_000624, NM_000609	177	487	13528	0.627757	1	0.999999	100
GOTERM_BP_FAT	GO:0048609~reproductive process in a multicellular organism	4	1.87793	0.955184	NM_006744, NM_004448, NM_000624, NM_000609	177	487	13528	0.627757	1	0.999999	100
GOTERM_BP_FAT	GO:0007276~gamete generation	3	1.40845	0.9666	NM_006744, NM_000624, NM_000609	177	395	13528	0.580476	1	1	100
GOTERM_BP_FAT	GO:0019953~sexual reproduction	3	1.40845	0.98377	NM_006744, NM_000624, NM_000609	177	458	13528	0.500629	1	1	100
Annotation Cluster 96	Enrichment Score: 0.009581873234673459
Category	Term	Count	%	PValue	Genes	List Total	Pop Hits	Pop Total	Fold Enrichment	Bonferroni	Benjamini	FDR
GOTERM_CC_FAT	GO:0005874~microtubule	3	1.40845	0.892664	NM_020816, NM_181509, NM_001743	176	274	12782	0.795164	1	0.998961	100
GOTERM_CC_FAT	GO:0015630~microtubule cytoskeleton	4	1.87793	0.982336	NM_020816, NM_181509, NM_001743, NM_001540	176	549	12782	0.529144	1	0.999993	100
GOTERM_CC_FAT	GO:0044430~cytoskeletal part	5	2.34742	0.999294	NM_020816, NM_181509, NM_001743, NM_001540, NM_033546	176	952	12782	0.381434	1	1	100
GOTERM_CC_FAT	GO:0005856~cytoskeleton	8	3.75587	0.999697	NM_020816, NM_181509, NM_001457, NM_001743, NM_001540, NM_015059, NM_006317, NM_033546	176	1381	12782	0.42071	1	1	100
GOTERM_CC_FAT	GO:0043232~intracellular non-membrane-bounded organelle	14	6.57277	0.999999	NM_020816, NM_172369, NM_001457, NM_002137, NM_004024, NM_000558, NM_001743, NM_006317, NM_015059, NM_181509, NM_001013, NM_021104, NM_001540, NM_033546	176	2596	12782	0.39166	1	1	100
GOTERM_CC_FAT	GO:0043228~non-membrane-bounded organelle	14	6.57277	0.999999	NM_020816, NM_172369, NM_001457, NM_002137, NM_004024, NM_000558, NM_001743, NM_006317, NM_015059, NM_181509, NM_001013, NM_021104, NM_001540, NM_033546	176	2596	12782	0.39166	1	1	100
Annotation Cluster 97	Enrichment Score: 0.008095934562433571
Category	Term	Count	%	PValue	Genes	List Total	Pop Hits	Pop Total	Fold Enrichment	Bonferroni	Benjamini	FDR
GOTERM_BP_FAT	GO:0022403~cell cycle phase	3	1.40845	0.973076	NM_000394, NM_001924, NM_006530	177	414	13528	0.553836	1	1	100
GOTERM_BP_FAT	GO:0007049~cell cycle	6	2.8169	0.976243	NM_000394, NM_001924, NM_173354, NM_006530, NM_004574, NM_001743	177	776	13528	0.590949	1	1	100
GOTERM_BP_FAT	GO:0022402~cell cycle process	3	1.40845	0.995423	NM_000394, NM_001924, NM_006530	177	565	13528	0.40582	1	1	100
Annotation Cluster 98	Enrichment Score: 0.007937147049882503
Category	Term	Count	%	PValue	Genes	List Total	Pop Hits	Pop Total	Fold Enrichment	Bonferroni	Benjamini	FDR
GOTERM_BP_FAT	GO:0044265~cellular macromolecule catabolic process	7	3.28638	0.915519	NM_006398, NM_181509, NM_003407, NM_012168, NM_000041, NM_000527, NM_004944	177	725	13528	0.737939	1	0.999991	100
SP_PIR_KEYWORDS	ubl conjugation pathway	3	1.40845	0.977024	NM_006398, NM_181509, NM_012168	212	509	19235	0.534761	1	0.999988	100
GOTERM_BP_FAT	GO:0043632~modification-dependent macromolecule catabolic process	3	1.40845	0.995893	NM_006398, NM_181509, NM_012168	177	574	13528	0.399457	1	1	100
GOTERM_BP_FAT	GO:0019941~modification-dependent protein catabolic process	3	1.40845	0.995893	NM_006398, NM_181509, NM_012168	177	574	13528	0.399457	1	1	100
GOTERM_BP_FAT	GO:0051603~proteolysis involved in cellular protein catabolic process	3	1.40845	0.997002	NM_006398, NM_181509, NM_012168	177	600	13528	0.382147	1	1	100
GOTERM_BP_FAT	GO:0044257~cellular protein catabolic process	3	1.40845	0.997109	NM_006398, NM_181509, NM_012168	177	603	13528	0.380246	1	1	100
GOTERM_BP_FAT	GO:0030163~protein catabolic process	3	1.40845	0.997707	NM_006398, NM_181509, NM_012168	177	622	13528	0.36863	1	1	100
Annotation Cluster 99	Enrichment Score: 0.0019419012957700998
Category	Term	Count	%	PValue	Genes	List Total	Pop Hits	Pop Total	Fold Enrichment	Bonferroni	Benjamini	FDR
GOTERM_BP_FAT	GO:0008104~protein localization	6	2.8169	0.991151	NM_020816, NM_001457, NM_004355, NM_003944, NM_001565, NM_015059	177	882	13528	0.519928	1	1	100
GOTERM_BP_FAT	GO:0015031~protein transport	4	1.87793	0.99765	NM_020816, NM_004355, NM_003944, NM_001565	177	762	13528	0.401204	1	1	100
GOTERM_BP_FAT	GO:0045184~establishment of protein localization	4	1.87793	0.997829	NM_020816, NM_004355, NM_003944, NM_001565	177	769	13528	0.397552	1	1	100
Annotation Cluster 100	Enrichment Score: 0.0013876528455317974
Category	Term	Count	%	PValue	Genes	List Total	Pop Hits	Pop Total	Fold Enrichment	Bonferroni	Benjamini	FDR
GOTERM_BP_FAT	GO:0010628~positive regulation of gene expression	4	1.87793	0.982895	NM_003726, NM_006530, NM_033027, NM_000125	177	581	13528	0.526192	1	1	100
GOTERM_MF_FAT	GO:0043565~sequence-specific DNA binding	4	1.87793	0.985572	NM_032527, NM_004024, NM_002137, NM_000125	167	607	12983	0.512307	1	1	100
GOTERM_BP_FAT	GO:0006357~regulation of transcription from RNA polymerase II promoter	5	2.34742	0.986976	NM_003726, NM_173354, NM_003195, NM_000636, NM_033027	177	727	13528	0.525649	1	1	100
GOTERM_MF_FAT	GO:0003700~transcription factor activity	5	2.34742	0.998869	NM_006530, NM_032527, NM_004024, NM_033027, NM_000125	167	975	12983	0.39868	1	1	100
GOTERM_BP_FAT	GO:0051252~regulation of RNA metabolic process	12	5.6338	0.99929	NM_016084, NM_003407, NM_003726, NM_173354, NM_012256, NM_003195, NM_006530, NM_032527, NM_004024, NM_000636, NM_033027, NM_000125	177	1813	13528	0.505876	1	1	100
GOTERM_MF_FAT	GO:0030528~transcription regulator activity	9	4.22535	0.99932	NM_003726, NM_173354, NM_003195, NM_006530, NM_032527, NM_004024, NM_033027, NM_000667, NM_000125	167	1512	12983	0.462753	1	1	100
GOTERM_BP_FAT	GO:0006355~regulation of transcription, DNA-dependent	11	5.16432	0.999623	NM_016084, NM_003726, NM_173354, NM_012256, NM_003195, NM_006530, NM_032527, NM_004024, NM_000636, NM_033027, NM_000125	177	1773	13528	0.474181	1	1	100
SP_PIR_KEYWORDS	dna-binding	8	3.75587	0.999903	NM_002412, NM_003407, NM_012256, NM_003195, NM_032527, NM_004024, NM_033027, NM_000125	212	1868	19235	0.38857	1	1	100
SP_PIR_KEYWORDS	zinc-finger	6	2.8169	0.999977	NM_003407, NM_012256, NM_003195, NM_003908, NM_032527, NM_000125	212	1718	19235	0.316872	1	1	100
SP_PIR_KEYWORDS	transcription regulation	7	3.28638	0.999995	NM_012256, NM_003195, NM_006530, NM_032527, NM_004024, NM_033027, NM_000125	212	2026	19235	0.313484	1	1	100
SP_PIR_KEYWORDS	Transcription	7	3.28638	0.999996	NM_012256, NM_003195, NM_006530, NM_032527, NM_004024, NM_033027, NM_000125	212	2071	19235	0.306672	1	1	100
SP_PIR_KEYWORDS	nucleus	23	10.7981	0.999998	NM_003726, NM_003407, NM_012256, NM_173354, NM_003195, NM_032527, NM_004024, NM_002137, NM_033027, NM_016084, NM_016199, NM_002412, NM_005980, NM_003251, NM_152635, NM_014869, NM_198216, NM_006530, NM_003944, NM_004574, NM_001540, NM_004944, NM_000125	212	4283	19235	0.487232	1	1	100
GOTERM_MF_FAT	GO:0003677~DNA binding	11	5.16432	0.999998	NM_002412, NM_003407, NM_012256, NM_003195, NM_006530, NM_032527, NM_004024, NM_002137, NM_033027, NM_004944, NM_000125	167	2331	12983	0.366867	1	1	100
GOTERM_BP_FAT	GO:0045449~regulation of transcription	12	5.6338	1	NM_016084, NM_003726, NM_173354, NM_012256, NM_003195, NM_006530, NM_032527, NM_004024, NM_000636, NM_001741, NM_033027, NM_000125	177	2601	13528	0.352615	1	1	100
GOTERM_BP_FAT	GO:0006350~transcription	6	2.8169	1	NM_012256, NM_003195, NM_006530, NM_004024, NM_033027, NM_000125	177	2101	13528	0.218266	1	1	100
