# Supplementary material for: Systematic Analysis of the Gene Expression in the Livers of Nonalcoholic Steatohepatitis: Implications on Potential Biomarkers and Molecular Pathological Mechanism
Source: PLoS One. 2012 Dec 26;7(12):e51131. doi: 10.1371/journal.pone.0051131 (PMC3530598; doi:10.1371/journal.pone.0051131)
Supplement: Table S30 — DAVID functional annotation chart result of DEGs identified by Wilcoxon rank sum test in microarray two. (XLS) [file pone.0051131.s032.xls]

## Sheet: microarray2 Wilcoxon Rank-sum t
Category	Term	Count	%	PValue	Genes	List Total	Pop Hits	Pop Total	Fold Enrichment	Bonferroni	Benjamini	FDR
SP_PIR_KEYWORDS	signal	672	20.4753	3.74961e-13	NM_001928, NM_002291, BC067086, NM_001710, NM_000266, NM_144707, NM_032520, NM_016456, BX647476, NM_007053, NM_005097, NM_002391, NM_138379, NM_002587, NM_002593, NM_148170, NM_000371, NM_130444, AF200348, AK127044, NM_182936, NM_032824, NM_153345, AK093330, NM_006475, NM_007047, NM_001911, NM_005084, NM_001728, NM_001725, NM_004360, NM_006329, NM_024738, BC070085, NM_016551, NM_018917, NM_006215…	3135	3250	19235	1.26865	3.04812e-10	3.04812e-10	5.76728e-10
UP_SEQ_FEATURE	signal peptide	672	20.4753	1.02815e-12	NM_001928, NM_002291, BC067086, NM_001710, NM_000266, NM_144707, NM_032520, NM_016456, BX647476, NM_007053, NM_005097, NM_002391, NM_138379, NM_002587, NM_002593, NM_148170, NM_000371, NM_130444, AF200348, AK127044, NM_182936, NM_032824, NM_153345, AK093330, NM_006475, NM_007047, NM_001911, NM_005084, NM_001728, NM_001725, NM_004360, NM_006329, NM_024738, BC070085, NM_016551, NM_018917, NM_006215…	3131	3250	19113	1.26221	7.02451e-09	7.02451e-09	2.02097e-09
SP_PIR_KEYWORDS	disease mutation	362	11.0299	2.60922e-12	NM_001928, NM_022437, NM_000506, NM_000269, NM_000508, NM_000507, NM_000266, NM_000265, NM_172369, NM_005097, NM_000603, NM_000500, NM_015697, NM_033507, NM_000790, NM_000781, NM_153026, BX648475, NM_000784, NM_000785, NM_031475, NM_148170, NM_000373, NM_000787, NM_003639, NM_024728, NM_002872, NM_000371, NM_000273, NM_057176, NM_000612, NM_198488, NM_052995, NM_000278, NM_005084, NM_000518, NM_0…	3135	1591	19235	1.39602	2.12132e-09	1.06066e-09	4.01368e-09
SP_PIR_KEYWORDS	Secreted	378	11.5174	8.5933e-12	NM_000504, NM_001928, NM_032319, NM_002291, NM_000506, NM_198474, NM_001710, NM_000508, NM_003353, NM_000266, NM_172369, NM_032520, NM_199235, NM_015991, NM_000609, NM_005097, NM_003730, NM_002391, NM_002190, NM_182314, NM_003255, NM_002593, NM_003254, NM_000371, NM_031479, NM_002189, NM_130444, AF200348, AK093330, NM_000612, NM_003650, NM_006475, NM_005084, NM_000618, NM_031284, NM_001725, NM_00…	3135	1689	19235	1.37315	6.98639e-09	2.3288e-09	1.32187e-08
GOTERM_CC_FAT	GO:0044421~extracellular region part	246	7.49543	2.29181e-10	NM_001928, NM_002291, NM_000506, NM_000508, NM_000266, NM_015991, NM_000609, NM_005097, NM_002190, NM_003246, NM_182314, NM_003255, NM_003254, NM_000371, NM_002189, NM_130444, NM_009588, AK127044, NM_000612, NM_006475, NM_005084, NM_000618, NM_006329, NM_000799, NM_021268, NM_024494, NM_000892, NM_000242, Z74615, NM_014440, NM_000627, NM_032642, M64229, NM_004513, AK057053, NM_173462, NM_002996, …	2270	960	12782	1.4429	1.55614e-07	1.55614e-07	3.4421e-07
GOTERM_CC_FAT	GO:0005615~extracellular space	186	5.66728	4.10033e-10	NM_001928, NM_002305, NM_001063, NM_000482, NM_000506, NM_000483, NM_000508, NM_000266, NM_002302, NM_174936, NM_005410, NM_015991, NM_004970, NM_000609, NM_005097, NM_000066, NM_033131, NM_002190, NM_182314, NM_003246, NM_002704, NM_002405, NM_000577, NM_000371, NM_000477, NM_002189, NM_130444, NM_000479, NM_005013, NM_009588, AK127044, BC062668, NM_138460, NM_003015, NM_005409, NM_000612, NM_00…	2270	685	12782	1.52896	2.78413e-07	1.39206e-07	6.15834e-07
SP_PIR_KEYWORDS	oxidoreductase	149	4.53991	5.71885e-10	NM_213593, NM_024006, NM_000603, NM_000500, NM_002905, NM_182314, NM_000781, NM_000709, NM_000784, NM_000785, NM_001864, NM_000787, NM_016286, NM_024417, NM_021004, NM_002491, NM_018706, AF200348, NM_002022, NM_001917, NM_178033, NM_000712, NM_005205, NM_013391, NM_013402, NM_015974, NM_012449, NM_000382, NM_000898, BX647730, NM_005276, NM_024028, AK024946, NM_001084, NM_003708, NM_000187, NM_005…	3135	562	19235	1.62669	4.64942e-07	1.16236e-07	8.79704e-07
UP_SEQ_FEATURE	binding site:Substrate	89	2.71176	6.88561e-09	NM_002194, NM_001441, NM_000167, NM_000507, NM_012203, NM_012205, NM_000030, NM_002905, NM_000790, NM_033507, NM_014298, NM_198235, NM_020201, AB011157, NM_016286, NM_021004, NM_016246, NM_016245, NM_015328, NM_017567, NM_001385, NM_199227, NM_003689, NM_001917, NM_017881, NM_002047, NM_138801, NM_133373, NM_022172, NM_002599, NM_020973, NM_182617, NM_018960, NM_206808, NM_022355, NM_004476, NM_0…	3131	297	19113	1.82928	4.70414e-05	2.3521e-05	1.35343e-05
GOTERM_CC_FAT	GO:0000267~cell fraction	262	7.98294	2.22588e-08	NM_000504, NM_000269, NM_000506, NM_032452, NM_213593, NM_000507, NM_032520, NM_000265, NM_002099, NM_004910, NM_000500, NM_000603, NM_005337, NM_033507, NM_000787, NM_002872, NM_000273, NM_018509, NM_001914, NM_001001547, NM_002668, NM_002662, NM_006329, BC049215, NM_013402, NM_002664, NM_012064, NM_002866, AK095375, NM_004215, NM_000245, NM_005072, BX647214, NM_003127, NM_013417, NM_145867, NM_…	2270	1083	12782	1.36222	1.51136e-05	5.03791e-06	3.34308e-05
GOTERM_BP_FAT	GO:0010033~response to organic substance	183	5.57587	3.75625e-08	NM_006010, NM_001063, NM_000269, NM_005544, NM_203377, NM_001001550, NM_001710, NM_024006, NM_003353, NM_000507, NM_174936, NM_000603, NM_018849, NM_019093, NM_033507, NM_005335, NM_003246, NM_000781, NM_022720, NM_000709, NM_016283, NM_000785, AF061055, NM_000577, NM_003250, NM_000314, NM_148170, NM_000787, NM_000478, NM_002500, NM_005912, NM_001541, NM_000612, NM_057158, NM_000916, NM_004157, N…	2359	721	13528	1.45553	0.000177242	0.000177242	7.10483e-05
GOTERM_CC_FAT	GO:0005576~extracellular region	443	13.4979	6.72473e-08	NM_001928, NM_002291, NM_001710, NM_000266, NM_032520, NM_005097, NM_002391, NM_002593, NM_000371, NM_130444, AK127044, AF200348, AK093330, NM_006475, NM_005084, NM_001725, NM_006329, NM_024738, NM_006215, NM_000242, Z74615, NM_032649, NM_032642, NM_030787, AK057053, NM_001908, AK122609, NM_016297, NM_019616, NM_000118, NM_001503, NM_205854, NM_205855, NM_000229, NM_133504, NM_001756, NM_013439, …	2270	2010	12782	1.24103	4.56599e-05	1.14152e-05	0.000100999
SP_PIR_KEYWORDS	hydrolase	330	10.0548	9.02975e-08	NM_000504, NM_001928, NM_014003, NM_002194, NM_000506, NM_001710, NM_000507, NM_016147, NM_017807, BC058932, NM_003730, NM_018394, NM_030768, NM_148170, BC070098, NM_025079, NM_005605, NM_138809, NM_199227, NM_006730, NM_001911, NM_057158, NM_005084, NM_007042, NM_002599, NM_002662, NM_207195, NM_017670, NM_022737, NM_000892, NM_004716, NM_148919, NM_014026, NM_032649, NM_017823, NM_003713, NM_00…	3135	1555	19235	1.30208	7.34092e-05	1.46823e-05	0.0001389
SP_PIR_KEYWORDS	phosphoprotein	1313	40.0061	1.33442e-07	BC067086, NM_000269, AK126087, NM_005093, NM_000265, NM_017519, NM_007056, NM_032527, NM_002394, NM_005998, NM_006337, NM_138375, NM_005999, NM_002587, NM_001001976, NM_016287, AK092338, NM_139235, BC020788, NM_016283, NM_005480, NM_002388, NM_016286, BM985312, NM_025077, NM_025079, NM_182936, AF200348, AB011095, NM_016548, NM_007047, NM_000278, NM_001728, NM_005088, NM_024098, NM_002599, NM_0217…	3135	7263	19235	1.10918	0.000108482	1.80812e-05	0.000205267
GOTERM_CC_FAT	GO:0005624~membrane fraction	201	6.12431	1.63724e-07	NM_000504, NM_000269, NM_032452, NM_213593, NM_032520, NM_002099, NM_004910, NM_000500, NM_005337, NM_000787, NM_002872, NM_000273, NM_018509, NM_001914, NM_001001547, NM_002668, NM_002662, BC049215, NM_013402, NM_002664, NM_012064, NM_002866, AK095375, NM_000245, NM_005072, BX647214, NM_003127, NM_145867, BC038359, NM_001803, NM_003710, NM_000764, NM_000106, NM_005981, NM_000761, NM_000962, NM_0…	2270	809	12782	1.39901	0.000111162	2.22334e-05	0.000245898
SP_PIR_KEYWORDS	plasma	37	1.12736	1.70111e-07	NM_000504, NM_001063, NM_000482, NM_000506, NM_000483, NM_000242, NM_001710, NM_000508, NM_172369, NM_005410, NM_015991, NM_001756, NM_001734, NM_000066, NM_001133, NM_003278, NM_000371, NM_000477, NM_000128, NM_000552, NM_002003, NM_052972, NM_000355, BX647327, NM_000618, NM_000491, NM_000934, NM_000039, NM_000567, NM_000064, NM_019616, NM_000133, NM_019863, NM_001831, NM_001994, NM_000185, NM_0…	3135	93	19235	2.44103	0.000138291	1.9757e-05	0.000261674
GOTERM_BP_FAT	GO:0006955~immune response	173	5.27118	2.23268e-07	NM_001928, NM_000482, NM_001710, NM_005816, NM_004579, NM_016557, NM_002298, NM_172369, NM_000265, NM_006016, AK126405, NM_017806, NM_015991, NM_014726, NM_004355, NM_002119, NM_000609, NM_000066, NM_002190, NM_199335, NM_003246, NM_002121, NM_002704, NM_004481, NM_000574, NM_000577, NM_000785, NM_207519, NM_148170, NM_003639, NM_000787, AF200348, NM_009588, NM_000410, BC062668, NM_005409, NM_005…	2359	690	13528	1.43781	0.00105304	0.000526661	0.000422303
SP_PIR_KEYWORDS	microsome	40	1.21877	2.57054e-07	NM_000348, NM_003708, NM_001086, NM_006667, NM_172037, NM_021966, NM_000500, NM_019093, NM_023944, NM_000106, NM_000764, NM_000761, NM_000962, NM_000963, NM_002022, NM_001076, NM_018509, NM_021928, NM_018009, NM_001914, NM_178033, NM_000780, NM_000120, NM_024592, NM_003725, NM_024514, BC049215, NM_006948, NM_006894, NM_001047, NM_000774, NM_001461, NM_000775, NM_000772, NM_002133, AB020644, NM_01…	3135	106	19235	2.31531	0.000208963	2.61228e-05	0.000395413
GOTERM_BP_FAT	GO:0009719~response to endogenous stimulus	112	3.41255	2.66236e-07	NM_005544, NM_203377, NM_001001550, NM_003353, NM_024006, NM_000507, NM_174936, NM_000603, NM_018849, NM_019093, NM_003246, NM_005335, NM_000781, NM_000709, NM_000577, AF061055, NM_000785, NM_000314, NM_003250, NM_000787, NM_000478, NM_005912, NM_000612, NM_004157, NM_000916, NM_001728, NM_000375, NM_002662, NM_013402, NM_001482, NM_212472, NM_012448, BX647214, Z74615, NM_000389, NM_013410, NM_00…	2359	405	13528	1.58587	0.00125558	0.000418701	0.000503575
GOTERM_CC_FAT	GO:0005626~insoluble fraction	205	6.24619	4.4592e-07	NM_000504, NM_000269, NM_032452, NM_213593, NM_032520, NM_002099, NM_004910, NM_000500, NM_005337, NM_000787, NM_002872, NM_000273, NM_018509, NM_001914, NM_001001547, NM_002668, NM_002662, BC049215, NM_013402, NM_002664, NM_012064, NM_002866, AK095375, NM_000245, NM_005072, BX647214, NM_003127, NM_145867, BC038359, NM_001803, NM_003710, NM_000764, NM_000106, NM_005981, NM_000761, NM_000962, NM_0…	2270	839	12782	1.37583	0.000302734	5.04621e-05	0.000669731
GOTERM_BP_FAT	GO:0009725~response to hormone stimulus	102	3.10786	7.45326e-07	NM_005544, NM_001001550, NM_203377, NM_003353, NM_000507, NM_174936, NM_000603, NM_018849, NM_003246, NM_005335, NM_019093, NM_000781, NM_000709, NM_000577, AF061055, NM_000785, NM_000314, NM_003250, NM_000478, NM_005912, NM_000612, NM_004157, NM_000916, NM_001728, NM_002662, NM_013402, NM_001482, NM_212472, NM_012448, Z74615, NM_000389, NM_001801, NM_138578, NM_015385, NM_000597, NM_000596, NM_0…	2359	367	13528	1.59382	0.00351102	0.000878913	0.00140975
GOTERM_BP_FAT	GO:0055114~oxidation reduction	159	4.84461	1.21743e-06	NM_213593, NM_024006, NM_172160, NM_000500, NM_000603, NM_175614, NM_002905, NM_182314, NM_000781, NM_000709, NM_000784, NM_000785, NM_000787, NM_016286, NM_024417, NM_021004, NM_002491, NM_018706, AF200348, NM_002022, NM_001917, NM_001914, NM_178033, NM_000712, NM_013391, NM_013402, NM_012449, NM_000382, NM_000898, BX647730, NM_005276, NM_024028, NM_001084, NM_003708, NM_003001, NM_000187, NM_00…	2359	639	13528	1.42693	0.00572858	0.00114835	0.0023027
SP_PIR_KEYWORDS	disulfide bond	565	17.2151	1.60292e-06	NM_001928, NM_002291, BC067086, NM_001710, NM_000266, NM_016557, NM_032520, NM_004355, NM_005998, NM_002394, NM_007053, NM_002391, NM_138379, NM_002593, NM_148170, NM_130444, AF200348, AK127044, NM_006475, NM_007047, NM_001911, NM_001728, NM_001725, NM_004360, NM_006329, NM_004356, BC070085, NM_000245, NM_000242, Z74615, NM_145352, NM_021794, NM_000394, NM_030787, NM_012410, NM_001908, AK122609, …	3135	2924	19235	1.18557	0.00130233	0.000144787	0.00246567
UP_SEQ_FEATURE	region of interest:Substrate binding	44	1.34065	2.12858e-06	NM_005276, NM_002194, NM_001441, NM_000169, NM_014026, NM_000507, NM_012203, NM_000049, NM_033507, NM_014298, NM_004563, NM_005956, NM_030769, NM_198235, NM_017567, NM_001948, NM_000097, NM_000143, D90041, NM_005615, NM_002047, NM_138801, NM_000055, NM_022172, NM_133373, NM_002599, NM_002935, NM_014172, NM_020973, NM_006040, NM_004092, NM_080658, AK092643, NM_004476, NM_017677, NM_138413, NM_0325…	3131	130	19113	2.06612	0.0144372	0.00483576	0.00418382
UP_SEQ_FEATURE	active site:Charge relay system	59	1.79768	2.5342e-06	NM_001928, NM_000504, NM_001441, NM_000506, NM_001710, NM_000229, NM_174936, NM_002775, NM_020676, NM_002773, NM_007011, NM_018394, AK129913, NM_013379, NM_000128, NM_006821, NM_001911, NM_053044, NM_001266, NM_005084, NM_003291, NM_000235, NM_000236, NM_182983, NM_002104, NM_004476, NM_000133, NM_198061, NM_031948, NM_005396, NM_000892, NM_174912, NM_004716, NM_031213, NM_012320, NM_006133, NM_0…	3131	196	19113	1.83756	0.0171646	0.00431906	0.00498106
GOTERM_BP_FAT	GO:0042439~ethanolamine and derivative metabolic process	19	0.578915	2.65082e-06	BC045794, NM_000482, NM_012320, NM_178819, NM_002009, NM_000229, NM_000236, NM_000055, NM_018208, NM_013391, NM_000078, NM_000039, AK092643, Y10255, NM_000787, NM_000929, NM_007169, NM_000446, NM_017839, NM_004102	2359	34	13528	3.20465	0.0124313	0.0020827	0.00501382
GOTERM_BP_FAT	GO:0009611~response to wounding	134	4.08288	3.79455e-06	NM_006528, NM_000504, NM_001928, NM_001063, NM_000506, NM_001710, NM_000508, NM_003353, NM_000700, NM_172369, NM_015991, NM_000066, NM_002391, NM_002190, NM_003246, NM_000574, NM_000577, NM_001543, NM_005409, NM_000612, NM_001337, NM_002006, NM_005084, NM_002009, NM_001001547, NM_000618, NM_000377, NM_006274, NM_021784, NM_006329, NM_002664, NM_014349, NM_001482, NM_000799, NM_000567, NM_183236, …	2359	530	13528	1.44989	0.0177472	0.00255481	0.00717704
GOTERM_CC_FAT	GO:0005792~microsome	71	2.16332	4.98771e-06	NM_000504, NM_005544, NM_000269, NM_032452, NM_213593, NM_001390, NM_024006, NM_032520, NM_000940, AK127475, NM_006667, NM_021966, NM_004970, NM_003578, NM_000500, NM_019093, NM_002840, NM_032564, NM_002022, NM_001076, NM_018509, NM_021928, BX647922, NM_170665, NM_001914, NM_178033, NM_024592, NM_002662, NM_004010, BC049215, NM_013402, NM_012064, AK095375, AB020644, NM_002512, NM_016816, NM_01773…	2270	237	12782	1.68688	0.00338094	0.000483692	0.00749084
GOTERM_CC_FAT	GO:0032994~protein-lipid complex	19	0.578915	5.96488e-06	NM_000482, NM_001646, NM_000483, NM_006512, J03474, NM_000229, NM_000236, U90916, NM_138716, NM_000527, NM_052968, NM_000078, NM_018445, NM_016297, NM_000039, NM_001831, NM_178172, NM_000446	2270	35	12782	3.05674	0.00404197	0.000506143	0.00895835
GOTERM_CC_FAT	GO:0034358~plasma lipoprotein particle	19	0.578915	5.96488e-06	NM_000482, NM_001646, NM_000483, NM_006512, J03474, NM_000229, NM_000236, U90916, NM_138716, NM_000527, NM_052968, NM_000078, NM_018445, NM_016297, NM_000039, NM_001831, NM_178172, NM_000446	2270	35	12782	3.05674	0.00404197	0.000506143	0.00895835
SP_PIR_KEYWORDS	nad	56	1.70628	6.76351e-06	NM_031438, NM_003104, NM_007103, NM_002905, NM_001618, NM_182314, NM_006636, NM_002491, NM_016246, NM_015328, NM_001966, NM_005485, NM_016229, NM_152740, NM_031244, NM_000712, AK025576, NM_022568, NM_015974, NM_012449, NM_000382, NM_006623, NM_000403, NM_021071, NM_016029, NM_005276, NM_000668, NM_012067, AK055875, NM_003708, NM_001329, NM_005566, NM_004493, NM_000694, NM_016538, NM_001080, NM_03…	3135	189	19235	1.81795	0.00548366	0.000549724	0.0104035
SP_PIR_KEYWORDS	peroxisome	33	1.00548	6.87634e-06	NM_031438, NM_153756, NM_016068, NM_016518, NM_000030, NM_002617, NM_001752, NM_207127, NM_018663, NM_000431, NM_021004, NM_003659, NM_001966, NM_006821, NM_001607, NM_001917, NM_003846, NM_002979, NM_017545, NM_004032, NM_018441, NM_016527, NM_014324, NM_004003, NM_015917, NM_006117, NM_175907, AB020644, BX647730, NM_001398, NM_002858, NM_006214, NM_002857, NM_002859	3135	90	19235	2.24971	0.00557489	0.000508097	0.010577
GOTERM_CC_FAT	GO:0042598~vesicular fraction	72	2.19378	7.60496e-06	NM_000504, NM_032452, NM_005544, NM_000269, NM_213593, NM_001390, NM_024006, NM_032520, NM_000940, AK127475, NM_006667, NM_021966, NM_004970, NM_003578, NM_000500, NM_019093, NM_002840, NM_032564, NM_002022, NM_001076, NM_018509, NM_021928, BX647922, NM_170665, NM_001914, NM_178033, NM_024592, NM_002662, NM_004010, BC049215, NM_013402, NM_012064, AK095375, AB020644, NM_002512, NM_016816, NM_01773…	2270	244	12782	1.66156	0.00515048	0.000573589	0.0114214
UP_SEQ_FEATURE	mutagenesis site	406	12.3705	8.31779e-06	NM_000269, NM_000266, NM_002298, NM_006336, NM_002394, NM_005097, NM_006339, NM_004910, NM_014298, BC039881, NM_004349, NM_030768, NM_002388, NM_000373, NM_016286, NM_000371, NM_005084, NM_153361, NM_138801, NM_000375, NM_000376, NM_001725, NM_004360, NM_016653, BC049215, NM_016274, NM_004359, NM_017670, NM_024735, NM_001919, NM_006469, NM_016123, NM_007076, NM_032649, NM_000389, NM_005975, NM_00…	3131	2045	19113	1.21193	0.0552428	0.0113011	0.0163481
GOTERM_BP_FAT	GO:0048584~positive regulation of response to stimulus	69	2.10238	9.10745e-06	NM_001928, NM_005544, NM_001442, NM_001710, NM_004106, NM_172369, NM_015991, NM_000609, NM_006288, NM_199194, AK127004, NM_000066, NM_003246, M60333, NM_000574, NM_017789, NM_000785, NM_016283, NM_207519, NM_003639, AW963062, NM_018990, NM_000612, AK124526, NM_004054, S81734, NM_006120, NM_003999, NM_018697, NM_000567, NM_004122, NM_012448, BC058855, NM_130759, NM_002468, NM_000242, NM_022740, NM…	2359	236	13528	1.67665	0.0420678	0.00535788	0.0172251
UP_SEQ_FEATURE	disulfide bond	542	16.5143	9.36635e-06	NM_001928, NM_002291, BC067086, NM_001710, NM_000266, NM_016557, NM_004355, NM_005998, NM_002394, NM_007053, NM_002391, NM_138379, NM_002593, NM_148170, NM_130444, AF200348, AK127044, NM_006475, NM_007047, NM_001911, NM_001728, NM_001725, NM_004360, NM_006329, NM_004356, BC070085, NM_000242, Z74615, NM_145352, NM_021794, NM_000394, NM_030787, NM_012410, NM_001908, AK122609, NM_080792, NM_001704, …	3131	2819	19113	1.17368	0.0619868	0.0106085	0.0184088
SP_PIR_KEYWORDS	mitochondrion	183	5.57587	1.05753e-05	NM_000481, NM_000167, NM_012460, AK024424, NM_005009, NM_032315, NM_013386, NM_006114, NM_005689, NM_080661, NM_175614, NM_018394, NM_005335, NM_015697, NM_000781, NM_000709, NM_000784, NM_000785, NM_001864, NM_012458, NM_024417, NM_021107, NM_002491, NM_016282, NM_018706, NM_017888, NM_199227, NM_138807, NM_024090, NM_002667, NM_005729, NM_022172, NM_000714, NM_005205, NM_013391, BC049215, NM_03…	3135	832	19235	1.34953	0.0085609	0.000716223	0.0162663
GOTERM_CC_FAT	GO:0005739~mitochondrion	247	7.5259	1.10208e-05	NM_012460, NM_032315, NM_080661, NM_018394, NM_015697, NM_033507, NM_005335, NM_000781, NM_000784, NM_000785, AF061055, NM_012458, NM_001513, NM_002491, NM_016282, NM_003634, NM_199227, NM_138807, NM_024090, NM_018509, NM_003846, NM_001914, NM_000375, NM_002667, NM_001728, S81734, NM_021174, NM_005205, BC049215, NM_152785, NM_014165, NM_033101, NM_004092, NM_182617, NM_000382, NM_000898, NM_03310…	2270	1087	12782	1.2795	0.00745521	0.000748034	0.0165509
GOTERM_BP_FAT	GO:0002684~positive regulation of immune system process	69	2.10238	1.23937e-05	NM_001928, NM_001710, NM_018556, NM_004106, NM_172369, NM_015991, NM_004355, NM_000609, NM_006288, AK127004, NM_000066, NM_001774, NM_003246, M60333, NM_032415, NM_003581, NM_000574, NM_207519, NM_003639, NM_005755, AW963062, NM_018990, NM_021958, NM_004429, AK124526, NM_004054, NM_001767, NM_006120, NM_006060, NM_000567, NM_012448, NM_003200, BC058855, NM_130759, NM_002468, NM_000242, NM_000625,…	2359	238	13528	1.66256	0.0568088	0.0064774	0.0234397
GOTERM_MF_FAT	GO:0042802~identical protein binding	155	4.72273	1.24105e-05	NM_002487, NM_002305, NM_000482, NM_000269, NM_000483, NM_000169, AK122739, NM_000507, NM_002298, NM_006666, NM_174936, NM_014365, NM_004355, NM_002099, NM_004024, NM_014959, NM_003246, NM_014298, NM_004349, NM_003250, NM_000889, NM_148170, NM_016282, AK127044, NM_030974, NM_005602, NM_016201, NM_012256, NM_002910, NM_178548, NM_007042, NM_004364, NM_000377, NM_019082, NM_016653, NM_002664, NM_00…	2281	640	12983	1.37848	0.0214116	0.0214116	0.0209943
UP_SEQ_FEATURE	nucleotide phosphate-binding region:NAD	29	0.883608	1.29683e-05	NM_005276, NM_000668, NM_001329, NM_003708, NM_005566, NM_000694, NM_004493, NM_016538, NM_001080, NM_000667, AK131390, NM_000860, NM_005327, NM_000670, BX641105, NM_016246, NM_178135, NM_014234, NM_001182, AK021800, NM_152740, NM_031244, NM_000672, NM_003725, NM_000689, NM_022568, NM_015974, NM_000382, NM_000690, NM_006623, NM_000403, NM_016029, BC039065	3131	76	19113	2.32933	0.0847882	0.0125774	0.0254872
SP_PIR_KEYWORDS	transmembrane protein	146	4.44851	1.55822e-05	NM_000166, NM_005816, NM_004355, NM_002099, NM_002394, NM_000704, NM_002119, NM_006288, NM_000500, NM_018849, NM_019093, NM_000781, NM_002121, NM_000784, NM_002210, NM_001864, NM_002840, NM_000889, NM_000316, NM_009588, NM_002022, NM_001543, NM_001076, NM_003034, NM_001337, NM_182715, NM_170665, NM_001001547, NM_000714, NM_005281, NM_000570, NM_004360, NM_005205, NM_006120, NM_000511, NM_012064, …	3135	642	19235	1.39532	0.0125885	0.00097402	0.0239667
GOTERM_BP_FAT	GO:0042127~regulation of cell proliferation	183	5.57587	1.66423e-05	NM_002487, NM_002291, NM_000269, NM_005544, NM_000700, NM_006016, NM_004024, NM_004350, NM_000603, NM_005335, NM_003246, NM_003255, NM_003254, NM_002909, NM_000785, AF061055, NM_207519, NM_002840, NM_000314, NM_000787, NM_002872, NM_004585, NM_001352, NM_130444, NM_000316, NM_009588, NM_018990, NM_144653, NM_000612, NM_003034, NM_002006, NM_002009, NM_004364, NM_000618, S81734, NM_000376, AJ29831…	2359	787	13528	1.33347	0.0755307	0.00782279	0.0314736
GOTERM_BP_FAT	GO:0030198~extracellular matrix organization	37	1.12736	1.77881e-05	NM_000089, NM_014244, NM_000088, NM_002306, NM_001393, NM_004433, Z74615, NM_133504, BC071181, NM_018371, NM_005178, NM_014767, M64229, NM_004612, NM_001849, NM_001846, NM_000090, NM_022137, NM_130444, NM_003072, NM_001451, NM_182566, NM_002345, NM_006846, NM_000358, NM_006475, NM_000099, NM_001642, Y11711, AJ298317, NM_182798, NM_006329, NM_182487, NM_032470, BX647980, NM_021111, BC036806, NM_00…	2359	104	13528	2.04021	0.0805161	0.00760212	0.0336403
UP_SEQ_FEATURE	metal ion-binding site:Iron (heme axial ligand)	34	1.03595	2.06032e-05	NM_003001, NM_000625, NM_018947, NM_000603, NM_001752, NM_000500, NM_023944, NM_000781, NM_000106, NM_000764, NM_022720, NM_000784, NM_000101, NM_000785, NM_000761, NM_000961, NM_000962, NM_000963, AF200348, NM_000456, NM_152999, BX647922, NM_001914, NM_178033, NM_000780, NM_024514, NM_000774, NM_000775, NM_000772, NM_012449, NM_002133, NM_144607, NM_004391, NM_000778	3131	98	19113	2.11787	0.131304	0.0174414	0.0404895
GOTERM_MF_FAT	GO:0032403~protein complex binding	59	1.79768	2.13867e-05	NM_001393, NM_002306, NM_005544, NM_004107, NM_001001550, NM_004106, NM_181523, AK127475, NM_004103, BC071181, NM_006288, NM_000066, NM_001713, NM_003246, NM_003255, NM_000709, NM_002840, NM_002067, NM_201563, AK127044, NM_016381, NM_004302, NM_000612, NM_000552, NM_000553, NM_004194, NM_000618, NM_000617, NM_000570, NM_006329, NM_003604, NM_014495, NM_000340, BX647214, NM_000249, NM_020988, NM_0…	2281	196	12983	1.71335	0.0366118	0.0184766	0.0361762
SP_PIR_KEYWORDS	acetylation	504	15.3565	2.34452e-05	AK126087, NM_000269, NM_016147, NM_002298, NM_017519, NM_005998, NM_006337, NM_002394, NM_005999, NM_005335, NM_016287, BX648475, BC039881, NM_030768, NM_016283, NM_002388, NM_000373, NM_016286, NM_025077, NM_001513, NM_002491, NM_016282, NM_213589, NM_138809, NM_018509, NM_001914, NM_138801, NM_004364, BC049215, NM_017670, NM_005493, NM_016129, NM_001919, NM_016123, NM_007076, NM_014691, NM_0019…	3135	2635	19235	1.17356	0.0188807	0.00136059	0.0360586
OMIM_DISEASE	Common variants at 30 loci contribute to polygenic dyslipidemia	21	0.639854	2.42372e-05	NM_022437, NM_000482, NM_001646, NM_000483, NM_000545, NM_000229, NM_174936, NM_000236, NM_054028, NM_012206, NM_000527, NM_013402, NM_052968, NM_000078, NM_138379, NM_004481, NM_000039, NM_000431, NM_005461, NM_014495, NM_000457	648	45	3671	2.64372	0.0262854	0.0262854	0.0387477
SP_PIR_KEYWORDS	glycoprotein	791	24.1012	3.47223e-05	BC067086, NM_001710, NM_016557, NM_032520, NM_002394, BX647476, NM_005097, NM_007053, NM_138379, NM_002587, NM_002593, NM_080865, NM_000273, NM_130444, AF200348, NM_182936, AB011095, NM_016548, NM_007047, NM_001911, NM_005084, NM_001728, NM_001725, NM_006329, NM_024738, NM_016551, NM_000245, NM_005072, Z74615, NM_145352, NM_021794, NM_005981, NM_016580, NM_016582, NM_001908, NM_024743, NM_130465,…	3135	4318	19235	1.12395	0.0278349	0.00188021	0.0533983
GOTERM_BP_FAT	GO:0046395~carboxylic acid catabolic process	38	1.15783	3.54032e-05	NM_000481, NM_003679, NM_001441, NM_012320, NM_000187, NM_000940, NM_000625, NM_007101, NM_000603, NM_000049, NM_001801, NM_005881, NM_144639, NM_000709, NM_005956, NM_000787, NM_001513, NM_022132, NM_001966, NM_183050, NM_001607, NM_017545, NM_002080, NM_005989, NM_004032, NM_002108, NM_013391, NM_016527, NM_004092, NM_004003, NM_004453, NM_025080, NM_006066, NM_001398, NM_000137, NM_001919, NM_…	2359	111	13528	1.96321	0.15386	0.0138261	0.0669429
GOTERM_BP_FAT	GO:0016054~organic acid catabolic process	38	1.15783	3.54032e-05	NM_000481, NM_003679, NM_001441, NM_012320, NM_000187, NM_000940, NM_000625, NM_007101, NM_000603, NM_000049, NM_001801, NM_005881, NM_144639, NM_000709, NM_005956, NM_000787, NM_001513, NM_022132, NM_001966, NM_183050, NM_001607, NM_017545, NM_002080, NM_005989, NM_004032, NM_002108, NM_013391, NM_016527, NM_004092, NM_004003, NM_004453, NM_025080, NM_006066, NM_001398, NM_000137, NM_001919, NM_…	2359	111	13528	1.96321	0.15386	0.0138261	0.0669429
GOTERM_BP_FAT	GO:0043067~regulation of programmed cell death	186	5.66728	3.62863e-05	NM_002305, NM_000269, NM_000601, NM_000506, NM_003353, NM_000700, NM_174936, NM_004355, NM_005157, NM_014959, NM_013232, NM_004350, NM_000603, NM_003246, NM_016283, AF061055, NM_002840, NM_000314, NM_003639, NM_000787, NM_000477, NM_130444, NM_005605, NM_004584, NM_009588, NM_002500, NM_000612, NM_014550, NM_002006, NM_015322, NM_000278, NM_003842, NM_005729, NM_000618, S81734, NM_000617, NM_0003…	2359	812	13528	1.3136	0.157379	0.0130858	0.0686121
GOTERM_BP_FAT	GO:0048545~response to steroid hormone stimulus	57	1.73675	3.73809e-05	NM_001442, NM_003353, NM_001308, NM_001759, NM_000229, BC071181, NM_003877, NM_000030, NM_005252, NM_002773, NM_000603, NM_018849, NM_019093, NM_003246, NM_000781, NM_002247, NM_000709, NM_000577, NM_000785, AF061055, NM_000314, NM_001002295, NM_021197, NM_000478, NM_000125, NM_002625, NM_000916, NM_012215, NM_000043, NM_012448, NM_000348, NM_000088, Z74615, NM_000660, NM_000389, NM_000527, NM_00…	2359	192	13528	1.70247	0.161721	0.0125212	0.0706812
GOTERM_MF_FAT	GO:0048037~cofactor binding	70	2.13285	4.08339e-05	NM_003679, NM_138432, NM_012203, NM_003104, NM_000030, NM_007101, NM_003578, NM_001752, NM_000603, NM_007103, NM_001618, NM_000790, NM_005309, NM_000477, NM_019891, NM_018706, NM_182662, NM_012190, NM_001966, NM_002022, NM_152740, NM_031244, NM_000375, AK095303, NM_013391, NM_031900, NM_015974, NM_012449, NM_002862, NM_006117, NM_002454, NM_006623, NM_000403, AL833218, NM_000290, AK024946, NM_005…	2281	249	12983	1.6001	0.0687391	0.0234591	0.0690611
GOTERM_BP_FAT	GO:0001944~vasculature development	70	2.13285	4.24756e-05	NM_002632, NM_138459, AK122739, NM_153448, NM_004103, BC071181, NM_000609, NM_006288, NM_000603, NM_003873, NM_003246, NM_002210, NM_007008, NM_000314, NM_000787, NM_004926, AB011157, NM_006007, NM_021005, NM_130444, NM_025079, NM_003072, NM_001451, NM_014517, NM_001430, NM_017564, NM_002006, NM_001001389, NM_133373, NM_206853, NM_005207, S81734, NM_003883, NM_014780, BC058855, NM_014495, NM_0000…	2359	251	13528	1.5993	0.181635	0.0132742	0.0803108
GOTERM_BP_FAT	GO:0010941~regulation of cell death	186	5.66728	4.42713e-05	NM_002305, NM_000269, NM_000601, NM_000506, NM_003353, NM_000700, NM_174936, NM_004355, NM_005157, NM_014959, NM_013232, NM_004350, NM_000603, NM_003246, NM_016283, AF061055, NM_002840, NM_000314, NM_003639, NM_000787, NM_000477, NM_130444, NM_005605, NM_004584, NM_009588, NM_002500, NM_000612, NM_014550, NM_002006, NM_015322, NM_000278, NM_003842, NM_005729, NM_000618, S81734, NM_000617, NM_0003…	2359	815	13528	1.30876	0.188541	0.0129727	0.0837046
GOTERM_BP_FAT	GO:0006952~defense response	146	4.44851	4.61121e-05	NM_005546, NM_001928, NM_001063, NM_000482, NM_000506, NM_001710, NM_003353, NM_000700, NM_172369, NM_000265, NM_015991, NM_014726, NM_004355, NM_007053, NM_000066, NM_002190, NM_003246, NM_002704, NM_000574, AF061055, NM_000577, NM_000785, NM_005608, NM_001543, NM_005409, NM_000612, NM_001337, NM_001911, NM_005084, NM_000377, NM_006274, NM_001725, NM_002662, NM_014349, NM_002110, NM_000567, NM_1…	2359	615	13528	1.36139	0.195559	0.0127189	0.0871836
GOTERM_BP_FAT	GO:0031960~response to corticosteroid stimulus	31	0.944546	5.73433e-05	NM_000088, NM_001442, NM_003353, NM_001308, Z74615, NM_000229, NM_000030, NM_000389, NM_002773, NM_005252, NM_001801, NM_018849, NM_019093, NM_002247, NM_000709, NM_000577, NM_000597, NM_000478, NM_000962, NM_000963, NM_002997, NM_183050, NM_000163, NM_002625, NM_000354, NM_000055, NM_000043, NM_001742, NM_005707, NM_000491, AF208541, NM_002985	2359	85	13528	2.09145	0.237087	0.0149215	0.108407
UP_SEQ_FEATURE	sequence variant	2060	62.7666	6.11683e-05	NM_001928, BC067086, AK001238, NM_032527, BC058932, NM_005097, NM_002587, NM_015697, NM_138379, NM_014298, NM_016283, NM_130446, NM_001513, NM_001512, NM_130444, NM_005481, NM_182936, AB011095, NM_005485, NM_001911, NM_138360, NM_005084, NM_005088, NM_024098, NM_002599, NM_024094, NM_024093, AK124047, NM_016274, NM_207325, NM_207327, AK124042, NM_001903, NM_005459, NM_148919, NM_145352, NM_032507…	3131	11992	19113	1.04863	0.341582	0.0453733	0.120163
GOTERM_BP_FAT	GO:0001568~blood vessel development	68	2.07191	6.48666e-05	NM_002632, NM_138459, AK122739, NM_153448, NM_004103, BC071181, NM_000609, NM_006288, NM_000603, NM_003873, NM_003246, NM_002210, NM_007008, NM_000314, NM_000787, NM_004926, AB011157, NM_021005, NM_130444, NM_025079, NM_003072, NM_001451, NM_014517, NM_001430, NM_017564, NM_002006, NM_001001389, NM_133373, NM_206853, NM_005207, S81734, NM_003883, NM_014780, BC058855, NM_014495, NM_000089, NM_0000…	2359	245	13528	1.59165	0.263698	0.0159822	0.122622
GOTERM_MF_FAT	GO:0050662~coenzyme binding	54	1.64534	6.4868e-05	NM_003679, NM_012203, NM_003104, NM_007101, NM_003578, NM_001752, NM_000603, NM_007103, NM_001618, NM_019891, NM_018706, NM_001966, NM_002022, NM_152740, NM_031244, NM_013391, NM_015974, NM_012449, NM_006117, NM_006623, NM_002454, NM_000403, AL833218, AK024946, NM_005276, AK055875, NM_001329, NM_004493, NM_000625, NM_016538, NM_032783, AK131390, NM_000860, NM_001888, NM_005327, NM_000670, NM_0004…	2281	181	12983	1.69811	0.106969	0.0278871	0.109688
GOTERM_MF_FAT	GO:0009055~electron carrier activity	63	1.91956	6.65603e-05	NM_003679, NM_000265, NM_018947, NM_012205, NM_000500, NM_000603, NM_000781, NM_000784, NM_000785, NM_001864, AK000716, NM_024417, NM_019891, NM_003689, NM_016229, NM_178033, NM_031286, NM_174889, NM_004199, NM_013391, NM_012449, NM_000898, NM_006623, NM_002454, NM_006066, NM_004391, NM_004753, NM_003708, NM_012067, NM_003001, NM_003002, NM_000625, NM_023944, NM_000764, NM_000106, NM_207127, NM_0…	2281	221	12983	1.62255	0.1096	0.0229496	0.112548
GOTERM_BP_FAT	GO:0031589~cell-substrate adhesion	34	1.03595	7.32107e-05	NM_002291, NM_001393, NM_003302, NM_022141, NM_000296, NM_004103, NM_007361, NM_006288, NM_007074, NM_000459, NM_015385, NM_002210, NM_000889, NM_000090, NM_006691, NM_213589, AK127044, NM_000552, NM_001001389, NM_013427, NM_014306, NM_000211, NM_000213, NM_006329, U59227, NM_207195, NM_003625, NM_001102, NM_003919, NM_001103, BC036806, NM_054112, NM_014495, NM_002859, NM_138621	2359	98	13528	1.98957	0.292129	0.0171263	0.138385
GOTERM_BP_FAT	GO:0051605~protein maturation by peptide bond cleavage	31	0.944546	7.35522e-05	NM_014244, NM_001928, NM_004716, NM_000242, NM_001710, NM_003020, NM_172369, NM_174936, NM_015991, NM_032331, NM_016022, NM_172341, NM_001734, NM_000066, NM_000204, NM_000574, NM_002569, NM_030787, NM_003619, NM_012105, NM_000128, NM_007268, NM_021928, NM_000491, NM_000587, NM_000064, NM_000567, NM_001831, NM_003665, NM_000447, NM_000892	2359	86	13528	2.06714	0.293269	0.016393	0.13903
GOTERM_BP_FAT	GO:0048878~chemical homeostasis	124	3.77818	7.37154e-05	NM_001063, NM_022437, NM_000482, NM_032452, NM_000506, NM_005544, NM_000483, NM_182728, NM_174936, NM_000704, NM_000609, NM_005689, NM_001692, NM_033507, NM_000574, NM_000785, NM_000787, NM_000316, NM_002500, NM_000410, BC062668, NM_005602, NM_000612, NM_000916, NM_005288, NM_002009, NM_170665, NM_002667, NM_000618, NM_206853, NM_000376, NM_000617, S81734, NM_006274, NM_000078, NM_020360, NM_0003…	2359	512	13528	1.38886	0.293813	0.0156882	0.139338
GOTERM_BP_FAT	GO:0007626~locomotory behavior	74	2.25472	7.84972e-05	NM_025213, NM_002302, NM_016557, AK126405, NM_005410, NM_000609, AL713639, NM_002704, NM_002247, NM_031475, NM_005402, NM_000787, NM_002872, NM_014213, BC062668, NM_000744, NM_138460, NM_005409, NM_032964, NM_000332, NM_001337, J03474, NM_002006, NM_004054, NM_000952, NM_000954, BX648828, NM_002668, NM_006274, NM_002662, NM_007308, NM_005045, NM_002518, NM_000185, NM_000152, NM_005624, BX647214, …	2359	274	13528	1.54877	0.309571	0.0159772	0.148371
GOTERM_BP_FAT	GO:0006575~cellular amino acid derivative metabolic process	50	1.52346	8.0113e-05	NM_003679, NM_000482, NM_000229, NM_018208, NM_000790, NM_000787, NM_145740, NM_020390, BC045794, NM_001430, NM_003059, NM_004152, BC070048, NM_002009, NM_000236, NM_182796, NM_004199, NM_013391, NM_007308, NM_000078, NM_001001502, NM_018960, NM_000039, NM_001482, Y10255, NM_006623, NM_012448, NM_017839, NM_024028, NM_012320, NM_003166, NM_178819, NM_001801, NM_001080, NM_005326, NM_000929, NM_00…	2359	166	13528	1.7273	0.314816	0.0156294	0.151423
GOTERM_BP_FAT	GO:0006631~fatty acid metabolic process	57	1.73675	9.472e-05	NM_001441, NM_001442, NM_000545, NM_004355, NM_001966, NM_017888, NM_006821, NM_024090, NM_012254, NM_000235, NM_000236, NM_000954, NM_206853, NM_007308, NM_013402, NM_004092, NM_182617, NM_015974, Y10255, NM_006117, AB020644, NM_012448, NM_005399, NM_001919, NM_014495, NM_005622, NM_012320, NM_003706, NM_178819, NM_145867, NM_001080, NM_017770, NM_014485, NM_032385, NM_000860, NM_005327, NM_0072…	2359	198	13528	1.65088	0.360459	0.0177213	0.179008
SP_PIR_KEYWORDS	Serine protease inhibitor	28	0.853138	9.8667e-05	NM_006528, NM_006215, NM_001001851, NM_000624, NM_003710, NM_002638, NM_021102, NM_021197, NM_173462, NM_006846, NM_133493, NM_020398, NM_006103, NM_001642, NM_004568, NM_030666, NM_002215, NM_002216, NM_004369, NM_002217, NM_000934, NM_021111, NM_198833, NM_053284, NM_003064, NM_015692, NM_003122, NM_000185	3135	80	19235	2.14745	0.077087	0.00500122	0.151667
GOTERM_CC_FAT	GO:0034364~high-density lipoprotein particle	14	0.426569	0.000103659	NM_000482, NM_001646, NM_006512, NM_000483, J03474, NM_000229, NM_000236, NM_000078, NM_052968, NM_000039, NM_001831, NM_178172, NM_000446	2270	25	12782	3.15327	0.0679682	0.00637851	0.155574
KEGG_PATHWAY	hsa04610:Complement and coagulation cascades	28	0.853138	0.000104412	NM_000504, NM_001928, NM_000506, NM_000242, NM_001710, NM_000508, NM_172369, NM_015991, NM_000624, NM_001734, NM_000066, NM_000204, NM_000574, NM_000128, NM_000552, NM_004054, NM_000934, NM_000491, NM_000587, NM_001872, NM_000064, NM_019616, NM_000133, NM_019863, NM_001994, NM_000185, NM_000892, NM_001992	987	69	5085	2.09066	0.0201554	0.0201554	0.130248
GOTERM_BP_FAT	GO:0016485~protein processing	37	1.12736	0.000105396	NM_001928, NM_014244, NM_004716, NM_000242, NM_001710, NM_003020, NM_172369, NM_002467, NM_174936, NM_015991, NM_033292, NM_016022, NM_032331, NM_001734, NM_172341, NM_000066, NM_000204, NM_001618, NM_000574, NM_002569, NM_030787, NM_003619, NM_012105, NM_000128, NM_007268, NM_198964, NM_021928, NM_000491, NM_000587, NM_000064, NM_000567, NM_005186, NM_020170, NM_001831, NM_003665, NM_000447, NM_…	2359	112	13528	1.89448	0.391883	0.0189485	0.199164
GOTERM_MF_FAT	GO:0004857~enzyme inhibitor activity	73	2.22425	0.000107312	NM_006741, NM_006528, BX647581, NM_000483, NM_024653, NM_000700, NM_003020, NM_016147, NM_001756, NM_023923, NM_002638, NM_003255, NM_003254, X91195, NM_021102, NM_021197, NM_000412, NM_020398, NM_003650, NM_004152, NM_002910, NM_004568, NM_002667, NM_002215, NM_002766, NM_002216, NM_002217, U78551, NM_007308, NM_001001502, NM_002714, NM_053284, NM_003064, NM_004877, NM_014495, NM_000185, NM_0332…	2281	270	12983	1.53889	0.17069	0.0307121	0.181397
GOTERM_BP_FAT	GO:0042981~regulation of apoptosis	181	5.51493	0.000128102	NM_002305, NM_000269, NM_000601, NM_000506, NM_003353, NM_000700, NM_174936, NM_004355, NM_005157, NM_014959, NM_013232, NM_004350, NM_000603, NM_003246, AF061055, NM_016283, NM_002840, NM_000314, NM_003639, NM_000787, NM_000477, NM_130444, NM_005605, NM_004584, NM_009588, NM_002500, NM_000612, NM_014550, NM_015322, NM_003842, NM_005729, NM_000618, NM_000376, S81734, NM_000617, NM_004360, NM_0166…	2359	804	13528	1.29101	0.453682	0.022142	0.242024
GOTERM_BP_FAT	GO:0006954~inflammatory response	84	2.55941	0.000129062	NM_001928, NM_001063, NM_000506, NM_004433, NM_001710, NM_003353, NM_000700, NM_172369, NM_015991, NM_005252, NM_000066, NM_002190, NM_003246, NM_000574, NM_000577, NM_001543, NM_005409, NM_000612, NM_014880, J03474, NM_005084, NM_004054, NM_000952, NM_001001389, NM_000235, NM_006274, NM_001784, NM_015364, NM_014349, NM_003596, NM_000567, NM_012448, NM_203416, NM_001992, NM_000892, NM_005624, NM_…	2359	325	13528	1.48218	0.456151	0.0215181	0.243835
GOTERM_CC_FAT	GO:0005777~peroxisome	35	1.06642	0.000129843	NM_031438, NM_153756, NM_016048, NM_016068, NM_000625, NM_016518, NM_000030, NM_002617, NM_001752, NM_207127, NM_018663, NM_000431, NM_021004, NM_003659, NM_001966, NM_001607, NM_001917, NM_003846, NM_002979, NM_017545, NM_153703, NM_004032, NM_018441, NM_016527, NM_014324, NM_004003, NM_015917, NM_006117, NM_175907, AB020644, BX647730, NM_002437, NM_001398, NM_002858, NM_006214, NM_002857	2270	103	12782	1.91339	0.0843941	0.00732051	0.194836
GOTERM_CC_FAT	GO:0042579~microbody	35	1.06642	0.000129843	NM_031438, NM_153756, NM_016048, NM_016068, NM_000625, NM_016518, NM_000030, NM_002617, NM_001752, NM_207127, NM_018663, NM_000431, NM_021004, NM_003659, NM_001966, NM_001607, NM_001917, NM_003846, NM_002979, NM_017545, NM_153703, NM_004032, NM_018441, NM_016527, NM_014324, NM_004003, NM_015917, NM_006117, NM_175907, AB020644, BX647730, NM_002437, NM_001398, NM_002858, NM_006214, NM_002857	2270	103	12782	1.91339	0.0843941	0.00732051	0.194836
GOTERM_MF_FAT	GO:0004867~serine-type endopeptidase inhibitor activity	32	0.975015	0.000135623	NM_006528, NM_006215, NM_001001851, NM_001756, NM_000624, NM_003710, NM_002638, NM_002569, NM_021102, NM_021197, NM_173462, NM_000412, NM_020398, NM_006846, NM_133493, NM_006103, NM_001642, NM_000354, NM_004568, NM_030666, NM_002215, NM_002216, NM_002217, NM_004369, NM_000934, NM_021111, NM_198833, NM_053284, NM_003064, NM_015692, NM_003122, NM_000185	2281	92	12983	1.97976	0.210647	0.0332271	0.229201
GOTERM_BP_FAT	GO:0007160~cell-matrix adhesion	31	0.944546	0.000149774	NM_001393, NM_003302, NM_022141, NM_000296, NM_004103, NM_007361, NM_006288, NM_000459, NM_015385, NM_002210, NM_000889, NM_000090, NM_006691, NM_213589, AK127044, NM_001001389, NM_013427, NM_014306, NM_000211, NM_000213, NM_006329, U59227, NM_207195, NM_003625, NM_001102, NM_003919, NM_001103, BC036806, NM_014495, NM_054112, NM_002859, NM_138621	2359	89	13528	1.99746	0.506797	0.024079	0.282912
SP_PIR_KEYWORDS	heme	37	1.12736	0.000151654	NM_203377, NM_003001, NM_003002, NM_000625, NM_018947, NM_000603, NM_001752, NM_000500, NM_023944, NM_000781, NM_000106, NM_000764, NM_022720, NM_000784, NM_000101, NM_000785, NM_000761, NM_000961, NM_000962, NM_000963, AF200348, NM_000456, BX647922, NM_000518, NM_001914, NM_013349, NM_178033, NM_000780, NM_000558, NM_024514, NM_000774, NM_000775, NM_000772, NM_002133, NM_144607, NM_004391, NM_00…	3135	121	19235	1.87616	0.116005	0.00722696	0.233029
GOTERM_BP_FAT	GO:0008284~positive regulation of cell proliferation	102	3.10786	0.000173887	NM_002291, NM_005544, NM_000269, NM_004024, NM_005335, NM_003254, NM_002909, NM_207519, NM_002872, NM_130444, NM_000316, NM_018990, NM_144653, NM_000612, NM_003034, NM_002006, NM_002009, NM_000618, S81734, NM_003999, NM_001538, NM_000799, NM_004356, NM_002512, NM_012448, BC058855, NM_003144, NM_001992, NM_005568, NM_002467, NM_000389, BX647313, NM_138578, NM_007074, NM_001665, NM_000438, NM_00598…	2359	414	13528	1.41288	0.559852	0.026984	0.32839
GOTERM_BP_FAT	GO:0002253~activation of immune response	32	0.975015	0.000184178	NM_001928, NM_002468, NM_001710, NM_000242, NM_172369, NM_015991, NM_007360, AK127004, NM_006288, NM_000066, NM_001734, NM_000204, NM_000574, NM_030787, NM_153047, NM_207519, NM_003639, NM_002661, NM_001569, NM_007268, NM_003726, AK124526, BC033651, NM_004054, NM_002745, NM_032464, NM_000491, NM_000587, NM_000064, NM_000567, NM_001831, NM_003665, NM_000447	2359	94	13528	1.95222	0.580721	0.0276498	0.347794
GOTERM_BP_FAT	GO:0055088~lipid homeostasis	21	0.639854	0.000190548	NM_000612, NM_000253, NM_022437, NM_000482, NM_001646, NM_000483, NM_001442, NM_205860, NM_000229, NM_174936, NM_000236, NM_003578, NM_000527, NM_052968, NM_000078, NM_020360, NM_000039, NM_005037, NM_015627, NM_014495, BC062696, NM_000457	2359	51	13528	2.36132	0.593139	0.0277114	0.359802
GOTERM_BP_FAT	GO:0051384~response to glucocorticoid stimulus	28	0.853138	0.000191722	NM_001442, NM_001308, NM_003353, NM_000229, NM_000030, NM_000389, NM_005252, NM_018849, NM_001801, NM_019093, NM_000709, NM_000577, NM_000597, NM_000478, NM_000962, NM_000963, NM_002997, NM_183050, NM_000163, NM_002625, NM_000354, NM_000055, NM_000043, NM_001742, NM_005707, NM_000491, AF208541, NM_002985	2359	78	13528	2.05859	0.595386	0.0270464	0.362014
GOTERM_MF_FAT	GO:0004866~endopeptidase inhibitor activity	44	1.34065	0.000224564	NM_006528, NM_006215, NM_001001851, NM_001756, NM_000624, NM_003710, NM_138578, NM_002638, NM_003255, NM_003254, NM_002569, NM_021102, NM_006793, NM_021197, NM_173462, NM_000412, NM_020398, NM_006846, NM_133493, NM_003650, NM_000099, NM_006103, NM_000354, NM_002910, NM_014375, NM_001642, NM_004568, NM_006944, NM_030666, NM_002215, NM_002216, NM_002217, NM_004369, NM_007308, NM_000934, NM_021111, …	2281	145	12983	1.72717	0.324082	0.0477811	0.379242
SP_PIR_KEYWORDS	cytoplasm	613	18.6776	0.000230301	NM_016140, NM_000269, NM_000265, NM_002298, NM_153448, NM_032622, NM_005998, NM_004910, NM_138375, NM_005999, NM_001713, NM_005335, NM_001001976, NM_080862, BX648475, BC039881, NM_030768, AF087989, NM_016463, NM_005480, NM_030769, NM_000371, NM_001513, NM_001512, NM_025079, NM_213589, NM_005485, NM_001914, NM_138801, NM_000377, NM_021784, NM_016653, NM_016651, NM_016274, NM_007350, NM_017670, NM_…	3135	3332	19235	1.12878	0.170768	0.0103492	0.353675
GOTERM_BP_FAT	GO:0042330~taxis	47	1.43205	0.000255525	NM_005624, NM_005623, NM_002302, NM_178818, NM_016557, AK126405, NM_004887, NM_000609, NM_007074, NM_002704, NM_004513, NM_005402, NM_002872, NM_001565, NM_002996, NM_006368, BC062668, NM_004946, NM_138460, NM_005409, NM_032964, NM_002990, NM_001337, NM_002006, J03474, NM_000634, NM_004054, NM_000952, BX648828, NM_002745, NM_000211, NM_002668, NM_006274, NM_002662, NM_002089, NM_000115, NM_005218…	2359	160	13528	1.68455	0.7006	0.0348482	0.482212
GOTERM_BP_FAT	GO:0006935~chemotaxis	47	1.43205	0.000255525	NM_005624, NM_005623, NM_002302, NM_178818, NM_016557, AK126405, NM_004887, NM_000609, NM_007074, NM_002704, NM_004513, NM_005402, NM_002872, NM_001565, NM_002996, NM_006368, BC062668, NM_004946, NM_138460, NM_005409, NM_032964, NM_002990, NM_001337, NM_002006, J03474, NM_000634, NM_004054, NM_000952, BX648828, NM_002745, NM_000211, NM_002668, NM_006274, NM_002662, NM_002089, NM_000115, NM_005218…	2359	160	13528	1.68455	0.7006	0.0348482	0.482212
GOTERM_CC_FAT	GO:0060205~cytoplasmic membrane-bounded vesicle lumen	19	0.578915	0.000267197	NM_001928, NM_003118, NM_000601, NM_000508, NM_003376, NM_000660, NM_000618, NM_003247, NM_000934, NM_003246, NM_003254, NM_002704, NM_001102, NM_000787, NM_001103, NM_000477, NM_019863, NM_001831, NM_000412, BC058855	2270	44	12782	2.4315	0.165941	0.0138608	0.400556
GOTERM_BP_FAT	GO:0046470~phosphatidylcholine metabolic process	12	0.365631	0.000278968	NM_000482, NM_012320, NM_178819, NM_000229, NM_002009, NM_000236, NM_000078, NM_000039, Y10255, AK092643, NM_007169, NM_000446, NM_004102	2359	21	13528	3.27693	0.731964	0.0369193	0.526343
UP_SEQ_FEATURE	domain:Collagen-like	16	0.487508	0.000279001	AF466366, NM_002003, NM_000242, NM_172369, NM_199235, NM_015991, AK055132, NM_138716, U59227, NM_000491, NM_014324, NM_006438, NM_030968, NM_003665, NM_020882	3131	36	19113	2.71308	0.851386	0.17357	0.546977
GOTERM_MF_FAT	GO:0046906~tetrapyrrole binding	40	1.21877	0.000279196	NM_203377, NM_003002, NM_006667, NM_000625, NM_018947, NM_000603, NM_001752, NM_000500, NM_023944, NM_000781, NM_000106, NM_000764, NM_000784, NM_000101, NM_000785, NM_000761, NM_000961, NM_000962, NM_000963, NM_000456, AF200348, NM_004946, BX647922, NM_000518, NM_001914, NM_000355, NM_013349, NM_178033, NM_000780, NM_000558, NM_024514, NM_013402, AK021916, NM_000774, NM_000775, NM_000772, NM_002…	2281	129	12983	1.7649	0.385524	0.0526717	0.4713
SP_PIR_KEYWORDS	chemotaxis	25	0.761731	0.000291223	NM_005624, NM_005623, NM_178818, NM_002302, NM_000609, NM_002704, NM_004513, NM_001565, NM_006368, BC062668, NM_138460, NM_005409, NM_032964, NM_002990, NM_000634, NM_000952, NM_004054, BX648828, NM_006274, NM_002089, NM_002989, NM_002985, NM_178868, NM_001554, NM_000185	3135	72	19235	2.1304	0.21085	0.0123858	0.447038
GOTERM_MF_FAT	GO:0020037~heme binding	38	1.15783	0.000308547	NM_203377, NM_003002, NM_006667, NM_000625, NM_018947, NM_000603, NM_001752, NM_000500, NM_023944, NM_000781, NM_000106, NM_000764, NM_000784, NM_000101, NM_000785, NM_000761, NM_000961, NM_000962, NM_000963, AF200348, NM_000456, NM_004946, BX647922, NM_000518, NM_001914, NM_013349, NM_178033, NM_000780, NM_000558, NM_024514, NM_013402, NM_000774, NM_000775, NM_000772, NM_002133, NM_144607, NM_00…	2281	121	12983	1.78751	0.416195	0.0523962	0.520724
INTERPRO	IPR016040:NAD(P)-binding domain	44	1.34065	0.000312893	NM_005276, NM_004753, NM_003708, NM_001329, NM_172037, NM_005566, NM_004493, NM_012203, NM_016538, NM_032783, NM_002905, NM_002247, NM_000860, NM_001888, NM_005956, NM_005327, NM_016286, NM_021004, NM_006636, NM_016246, NM_016245, NM_024705, NM_178135, NM_152999, NM_001966, NM_014234, NM_144683, NM_001917, AK026549, NM_152740, NM_000712, NM_004032, NM_018441, NM_003725, NM_182796, NM_000687, NM_0…	2862	150	16659	1.70742	0.626613	0.626613	0.564925
GOTERM_BP_FAT	GO:0051604~protein maturation	38	1.15783	0.00031827	NM_001928, NM_014244, NM_004716, NM_000242, NM_001710, NM_003020, NM_172369, NM_002467, NM_174936, NM_015991, NM_033292, NM_016022, NM_032331, NM_001734, NM_172341, NM_000066, NM_000204, NM_001618, NM_000574, NM_002569, NM_030787, NM_003619, NM_012105, NM_000128, NM_007268, NM_198964, NM_021928, NM_000491, NM_000587, NM_000064, NM_000567, NM_005186, NM_020170, NM_001831, NM_003665, NM_000447, NM_…	2359	122	13528	1.7862	0.77735	0.0408679	0.600285
GOTERM_CC_FAT	GO:0031093~platelet alpha granule lumen	18	0.548446	0.000324987	NM_001928, NM_003118, NM_000601, NM_000508, NM_003376, NM_000660, NM_000618, NM_003247, NM_000934, NM_003246, NM_003254, NM_002704, NM_001102, NM_001103, NM_019863, NM_000477, NM_001831, NM_000412, BC058855	2270	41	12782	2.47207	0.198045	0.0156408	0.486992
SP_PIR_KEYWORDS	polymorphism	1968	59.9634	0.000341456	NM_001928, BC067086, AK001238, NM_032527, BC058932, NM_002587, NM_138379, NM_014298, NM_016283, NM_130446, NM_001513, NM_001512, NM_130444, NM_005481, NM_182936, AB011095, NM_005485, NM_001911, NM_138360, NM_005084, NM_005088, NM_024098, NM_002599, NM_024094, NM_024093, AK124047, NM_016274, NM_207325, NM_207327, AK124042, NM_001903, NM_005459, NM_148919, NM_145352, NM_032507, NM_005078, NM_138396…	3135	11550	19235	1.04544	0.242439	0.0137866	0.523958
SP_PIR_KEYWORDS	iron	70	2.13285	0.000341542	NM_001063, NM_203377, NM_014663, NM_024623, NM_001611, NM_018947, NM_012205, NM_001752, NM_000500, NM_000603, NM_007103, NM_006239, NM_000781, NM_022720, NM_000784, NM_000785, AB011157, NM_005605, NM_000410, AF200348, NM_000140, BX647922, NM_001914, NM_000518, NM_144579, NM_013349, NM_178033, NM_000558, NM_000617, NM_024648, NM_004199, NM_012449, NM_018039, NM_002150, NM_004391, NM_001084, AK0558…	3135	285	19235	1.50698	0.242492	0.0131378	0.52409
GOTERM_MF_FAT	GO:0042562~hormone binding	20	0.609385	0.000358444	NM_130806, NM_000163, NM_181523, NM_000916, NM_004248, NM_000354, NM_000689, NM_001742, BX647980, NM_001888, AF061055, AF208541, NM_001882, NM_003995, NM_000371, NM_004122, BX538149, NM_002525, NM_005912, NM_000125	2281	49	12983	2.32318	0.464866	0.0552547	0.604695
GOTERM_BP_FAT	GO:0006081~cellular aldehyde metabolic process	14	0.426569	0.000365552	NM_001917, NM_003689, AK021800, NM_012067, NM_017545, NM_000694, NM_012203, NM_000671, NM_000030, NM_000689, NM_022568, NM_000382, NM_000670, NM_006066, NM_001182	2359	28	13528	2.86732	0.821891	0.0455607	0.689172
GOTERM_BP_FAT	GO:0043069~negative regulation of programmed cell death	89	2.71176	0.000367882	NM_130806, NM_000601, NM_000269, NM_005585, BC052239, NM_000700, BC071181, NM_021960, NM_004355, NM_003877, NM_004536, NM_001752, NM_000603, NM_003246, AF061055, NM_016283, NM_000314, AK095266, NM_000477, NM_000123, AW963062, NM_002500, NM_000125, NM_013956, NM_000612, NM_000278, NM_004195, NM_000618, NM_000043, NM_001786, S81734, NM_003883, NM_007308, NM_001001502, NM_002954, L29065, NM_000852, …	2359	359	13528	1.42168	0.823839	0.0446654	0.69355
GOTERM_BP_FAT	GO:0050778~positive regulation of immune response	43	1.31018	0.000390394	NM_001928, NM_130759, NM_002468, NM_000242, NM_001710, NM_004106, NM_172369, NM_015991, NM_007360, AK127004, NM_006288, NM_001734, NM_000066, NM_000204, M60333, NM_014333, NM_000574, NM_030787, NM_153047, NM_207519, NM_003639, NM_002001, AW963062, NM_018990, NM_002661, NM_001569, NM_007268, NM_003726, AK124526, BC033651, NM_004054, NM_018384, NM_002745, NM_032464, NM_006120, NM_000491, NM_172140,…	2359	145	13528	1.70062	0.841599	0.0461481	0.735842
SP_PIR_KEYWORDS	collagen	30	0.914077	0.00039813	NM_000089, NM_000088, NM_000242, Z74615, NM_172369, NM_199235, NM_015991, AK055132, M64229, NM_003254, NM_001849, NM_133459, NM_001846, NM_001845, NM_006438, NM_000090, NM_130444, NM_002003, AF466366, Y11711, NM_001001547, NM_138716, NM_000935, NM_004369, NM_000491, U59227, NM_001850, NM_014324, NM_030968, NM_003665, NM_020882	3135	95	19235	1.93755	0.276565	0.0146079	0.610674
GOTERM_MF_FAT	GO:0030414~peptidase inhibitor activity	45	1.37112	0.000402568	NM_006528, NM_006215, NM_001001851, NM_001756, NM_000624, NM_003710, NM_138578, NM_002638, NM_003255, NM_003254, NM_002569, NM_021102, NM_006793, NM_021197, NM_173462, NM_000412, NM_020398, NM_006846, NM_133493, NM_003650, NM_000099, NM_006103, NM_000354, NM_002910, NM_014375, NM_001642, NM_004568, NM_006944, NM_030666, NM_002215, NM_002216, NM_002217, U78551, NM_004369, NM_007308, NM_000934, NM_…	2281	153	12983	1.67406	0.504516	0.0568391	0.678894
GOTERM_BP_FAT	GO:0060548~negative regulation of cell death	89	2.71176	0.000405351	NM_130806, NM_000601, NM_000269, NM_005585, BC052239, NM_000700, BC071181, NM_021960, NM_004355, NM_003877, NM_004536, NM_001752, NM_000603, NM_003246, AF061055, NM_016283, NM_000314, AK095266, NM_000477, NM_000123, AW963062, NM_002500, NM_000125, NM_013956, NM_000612, NM_000278, NM_004195, NM_000618, NM_000043, NM_001786, S81734, NM_003883, NM_007308, NM_001001502, NM_002954, L29065, NM_000852, …	2359	360	13528	1.41773	0.852399	0.0467051	0.763932
GOTERM_BP_FAT	GO:0051272~positive regulation of cell motion	32	0.975015	0.000422933	NM_000504, NM_002291, NM_005544, NM_003302, NM_181523, NM_004103, NM_003376, NM_000660, BC071181, NM_000609, AK127004, NM_007074, NM_003246, NM_004612, NM_002569, NM_012250, NM_001945, NM_001565, NM_130444, NM_006368, NM_000612, NM_012335, NM_002006, AK124526, NM_001110, NM_002745, NM_000618, NM_002662, NM_005238, NM_019616, NM_012448, BC058855, NM_014495, NM_006044, NM_001992	2359	98	13528	1.87253	0.864155	0.0475225	0.796941
UP_SEQ_FEATURE	short sequence motif:Microbody targeting signal	17	0.517977	0.000430278	NM_031438, NM_006821, NM_153756, NM_001917, NM_002979, NM_017545, NM_004032, NM_016518, NM_018441, NM_016527, NM_207127, NM_014324, NM_004003, NM_006117, NM_021004, NM_001398, NM_001966	3131	41	19113	2.53111	0.94715	0.234556	0.842364
GOTERM_BP_FAT	GO:0042592~homeostatic process	167	5.08836	0.00043798	NM_001063, NM_022437, NM_000482, NM_032452, NM_005544, NM_000506, NM_000483, NM_203377, NM_182728, NM_174936, NM_000704, NM_000609, NM_005689, NM_001692, NM_033507, NM_005335, NM_003254, NM_000574, NM_000785, NM_003639, NM_000787, NM_002872, NM_000316, NM_000410, NM_002500, BC062668, NM_005602, NM_000612, NM_000916, NM_005288, NM_002009, NM_170665, NM_002667, NM_031286, NM_000618, NM_206853, NM_0…	2359	751	13528	1.27521	0.873471	0.0480293	0.825184
SP_PIR_KEYWORDS	lipid metabolism	42	1.27971	0.000479449	NM_005622, NM_000483, NM_012320, NM_003166, NM_174936, NM_000229, NM_003578, NM_000527, NM_000781, NM_000860, NM_005327, NM_000314, NM_007260, NM_024417, NM_016246, NM_032564, NM_025098, NM_001966, NM_017888, NM_025149, NM_001607, NM_001608, NM_003034, NM_012254, NM_018281, NM_000780, NM_005989, NM_000236, NM_002666, U90916, NM_003725, NM_198580, NM_000078, NM_182617, NM_004092, NM_004003, NM_000…	3135	151	19235	1.70658	0.322866	0.0168087	0.734977
GOTERM_CC_FAT	GO:0031983~vesicle lumen	19	0.578915	0.000511044	NM_001928, NM_003118, NM_000601, NM_000508, NM_003376, NM_000660, NM_000618, NM_003247, NM_000934, NM_003246, NM_003254, NM_002704, NM_001102, NM_000787, NM_001103, NM_000477, NM_019863, NM_001831, NM_000412, BC058855	2270	46	12782	2.32578	0.293256	0.0228735	0.7648
SP_PIR_KEYWORDS	transit peptide	106	3.22974	0.000542004	NM_000481, AK024424, NM_005009, NM_018394, NM_015697, NM_000781, NM_000784, NM_000709, NM_000785, NM_001864, NM_024417, NM_021107, NM_018706, NM_017888, NM_199227, NM_138807, NM_005729, NM_022172, NM_013391, NM_005205, NM_031900, NM_182617, NM_004092, NM_001482, NM_006117, AK027059, NM_033109, NM_001919, NM_016077, AK024946, NM_003001, NM_003002, NM_001080, AK094722, NM_006793, NM_000191, NM_0004…	3135	476	19235	1.36632	0.356458	0.0181977	0.830497
GOTERM_BP_FAT	GO:0034284~response to monosaccharide stimulus	19	0.578915	0.000552945	NM_001414, NM_000545, NM_004103, NM_000660, NM_012473, NM_033507, NM_018445, NM_000221, NM_003246, NM_001849, AB044805, NM_001106, NM_006257, NM_000314, NM_002065, NM_000963, NM_003907, NM_002500, NM_000457	2359	47	13528	2.31826	0.926471	0.0588938	1.04071
GOTERM_BP_FAT	GO:0009746~response to hexose stimulus	19	0.578915	0.000552945	NM_001414, NM_000545, NM_004103, NM_000660, NM_012473, NM_033507, NM_018445, NM_000221, NM_003246, NM_001849, AB044805, NM_001106, NM_006257, NM_000314, NM_002065, NM_000963, NM_003907, NM_002500, NM_000457	2359	47	13528	2.31826	0.926471	0.0588938	1.04071
GOTERM_BP_FAT	GO:0043066~negative regulation of apoptosis	87	2.65082	0.000577712	NM_130806, NM_000601, NM_000269, NM_005585, BC052239, NM_000700, BC071181, NM_021960, NM_004355, NM_003877, NM_004536, NM_001752, NM_000603, NM_003246, AF061055, NM_016283, NM_000314, AK095266, NM_000477, NM_000123, AW963062, NM_002500, NM_000125, NM_013956, NM_000612, NM_004195, NM_000618, NM_000043, NM_001786, S81734, NM_003883, NM_007308, NM_001001502, NM_002954, L29065, NM_000852, AK094779, N…	2359	354	13528	1.40936	0.934585	0.0600959	1.08709
INTERPRO	IPR014716:Fibrinogen, alpha/beta/gamma chain, C-terminal globular, subdomain 1	12	0.365631	0.000668751	NM_032470, NM_002003, NM_000508, NM_012098, NM_004467, NM_003665, AK127044, NM_001147, NM_031917, NM_014495, NM_004673, NM_006682	2862	23	16659	3.03692	0.878268	0.651099	1.20376
GOTERM_BP_FAT	GO:0043062~extracellular structure organization	46	1.40158	0.000775212	NM_002306, NM_001393, NM_004433, NM_133504, BC071181, NM_014767, NM_022137, NM_130444, NM_003072, NM_001451, NM_182566, NM_002345, NM_006475, Y11711, AL162054, NM_004360, NM_006329, NM_182798, AJ298317, NM_001992, NM_014244, NM_000089, NM_000088, NM_020987, Z74615, NM_018371, NM_005178, M64229, NM_004612, NM_001849, NM_014333, NM_006078, NM_001846, NM_000090, NM_002525, NM_006846, NM_000358, NM_0…	2359	163	13528	1.61836	0.974258	0.0781063	1.45615
GOTERM_BP_FAT	GO:0006576~biogenic amine metabolic process	31	0.944546	0.000789643	NM_003679, NM_000482, NM_012320, NM_003166, NM_178819, NM_000229, NM_018208, NM_000790, NM_000929, NM_000787, NM_003132, NM_007169, NM_003986, BC045794, NM_001430, NM_003059, NM_004152, NM_002009, NM_000236, NM_000055, NM_013391, NM_007308, NM_001001502, NM_000078, NM_002539, NM_000039, AK092643, Y10255, NM_000446, NM_017839, NM_002537, NM_004102	2359	97	13528	1.83272	0.975954	0.0778424	1.48307
GOTERM_BP_FAT	GO:0019724~B cell mediated immunity	21	0.639854	0.000798094	NM_002468, NM_000242, NM_000249, NM_004106, NM_172369, NM_015991, NM_004355, AB014540, NM_000043, NM_000066, NM_000204, NM_001734, NM_005178, NM_006120, M60333, NM_000491, NM_000574, NM_000587, NM_000567, NM_000064, NM_019111, NM_001831	2359	56	13528	2.15049	0.976895	0.0770351	1.49883
KEGG_PATHWAY	hsa00982:Drug metabolism	24	0.731261	0.000817095	NM_000668, NM_000694, NM_000667, NM_019093, NM_000764, NM_000106, NM_000670, NM_000761, NM_145740, NM_001513, BX641105, NM_001512, NM_024743, NM_002022, NM_000847, NM_001076, NM_000671, NM_000672, NM_006798, NM_006894, NM_001461, NM_000852, NM_015917, NM_000772, NM_000898, AL833218, BC039065	987	62	5085	1.99431	0.147344	0.076606	1.01513
GOTERM_BP_FAT	GO:0003016~respiratory system process	6	0.182815	0.00082252	NM_000152, NM_002866, NM_003280, NM_004609, NM_006007, NM_000671	2359	6	13528	5.73463	0.979412	0.0777116	1.54436
SP_PIR_KEYWORDS	endoplasmic reticulum	149	4.53991	0.000826406	NM_152305, NM_021203, NM_213593, NM_024006, NM_006667, NM_004355, NM_013232, NM_004910, NM_000500, NM_206901, NM_019093, NM_058172, NM_002189, NM_002022, NM_024552, NM_001076, NM_006730, NM_018509, NM_024090, NM_021928, NM_001266, NM_170665, NM_001914, NM_012254, NM_178033, NM_002662, BC049215, NM_013402, NM_000382, NM_198061, AK021670, NM_003144, NM_006928, NM_024324, NM_001084, NM_000242, NM_00…	3135	713	19235	1.28219	0.489388	0.0265276	1.2637
GOTERM_BP_FAT	GO:0042060~wound healing	52	1.5844	0.00083417	NM_000504, NM_006528, NM_000506, NM_003494, NM_000508, NM_001300, NM_000128, NM_031935, NM_013956, NM_000612, NM_000552, J03474, NM_002006, NM_001001389, NM_002009, NM_001001547, NM_000618, NM_000377, NM_021784, NM_006329, NM_002664, AK094779, NM_001482, NM_183236, NM_000133, NM_004148, NM_000185, NM_001994, NM_001992, NM_000892, NM_004617, NM_000660, NM_052968, NM_005230, NM_002045, NM_000090, N…	2359	191	13528	1.56126	0.980515	0.0772244	1.56607
GOTERM_BP_FAT	GO:0030335~positive regulation of cell migration	29	0.883608	0.000864686	NM_000504, NM_002291, NM_005544, NM_003302, NM_181523, NM_004103, NM_003376, NM_000660, NM_000609, AK127004, NM_007074, NM_003246, NM_002569, NM_012250, NM_001945, NM_001565, NM_130444, NM_006368, NM_000612, NM_012335, NM_002006, AK124526, NM_001110, NM_000618, NM_002745, NM_002662, NM_019616, BC058855, NM_014495, NM_006044, NM_001992	2359	89	13528	1.86859	0.98313	0.0784004	1.62292
GOTERM_BP_FAT	GO:0009749~response to glucose stimulus	18	0.548446	0.000937611	NM_001414, NM_000545, NM_004103, NM_000660, NM_012473, NM_033507, NM_018445, NM_000221, NM_003246, NM_001849, AB044805, NM_001106, NM_006257, NM_000314, NM_002065, NM_003907, NM_002500, NM_000457	2359	45	13528	2.29385	0.988046	0.0831371	1.75865
SP_PIR_KEYWORDS	lyase	34	1.03595	0.000941318	NM_015027, NM_138432, NM_020983, NM_145867, NM_000790, NM_015533, NM_144639, NM_002528, NM_004563, NM_000373, NM_030769, NM_001116, NM_006657, NM_000191, NM_001966, NM_000143, NM_198038, NM_000140, NM_018281, NM_000375, NM_005165, AK095303, NM_002108, NM_002539, NM_021116, NM_004092, NM_206808, NM_003995, NM_005181, NM_138413, NM_016819, NM_012113, NM_001976, NM_000856	3135	118	19235	1.76788	0.534969	0.0290188	1.43823
KEGG_PATHWAY	hsa00260:Glycine, serine and threonine metabolism	15	0.457038	0.000941601	NM_145262, NM_000481, NM_001917, NM_021947, NM_016518, NM_000030, NM_007101, NM_013391, NM_001713, NM_031900, NM_018960, NM_001482, NM_006623, NM_000898, NM_000156	987	31	5085	2.49289	0.167814	0.0593959	1.16897
SP_PIR_KEYWORDS	hdl	10	0.304692	0.000949068	NM_000482, NM_006512, NM_000039, J03474, NM_000236, NM_001831, NM_178172, NM_000446, NM_052968	3135	18	19235	3.40865	0.537893	0.0281862	1.44999
GOTERM_BP_FAT	GO:0002460~adaptive immune response based on somatic recombination of immune receptors built from immunoglobulin superfamily domains	26	0.7922	0.000965039	NM_002468, NM_000242, NM_004106, NM_000249, NM_172369, NM_015991, NM_003376, NM_004355, NM_000066, NM_001734, NM_000204, NM_005178, M60333, NM_014333, NM_000574, NM_005755, NM_001562, AB014540, NM_000043, NM_006120, NM_000491, NM_000587, NM_000064, NM_000567, NM_183236, NM_019111, NM_001831, BC058855	2359	77	13528	1.93637	0.989498	0.0838907	1.80965
GOTERM_BP_FAT	GO:0002250~adaptive immune response	26	0.7922	0.000965039	NM_002468, NM_000242, NM_004106, NM_000249, NM_172369, NM_015991, NM_003376, NM_004355, NM_000066, NM_001734, NM_000204, NM_005178, M60333, NM_014333, NM_000574, NM_005755, NM_001562, AB014540, NM_000043, NM_006120, NM_000491, NM_000587, NM_000064, NM_000567, NM_183236, NM_019111, NM_001831, BC058855	2359	77	13528	1.93637	0.989498	0.0838907	1.80965
SP_PIR_KEYWORDS	egf-like domain	57	1.73675	0.0010171	NM_000504, NM_003773, NM_015430, NM_000066, NM_003247, NM_003246, NM_020404, AK127044, NM_031935, NM_013956, AK022008, NM_182895, NM_030583, NM_017564, NM_004194, AB038784, NM_001784, NM_182798, NM_006329, NM_207195, NM_152635, NM_005045, NM_000133, NM_001998, NM_153214, NM_021070, NM_033159, NM_000138, NM_024324, NM_145352, NM_007361, NM_000627, NM_000820, NM_001734, NM_021794, NM_000527, NM_133…	3135	230	19235	1.52055	0.562783	0.0291151	1.55317
UP_SEQ_FEATURE	glycosylation site:O-linked (Gal...)	7	0.213285	0.00102761	NM_000088, Z74615, NM_172369, Y11711, NM_000090, NM_015991, NM_004369, NM_000491	3131	9	19113	4.7479	0.99911	0.44309	2.00061
GOTERM_BP_FAT	GO:0045087~innate immune response	40	1.21877	0.00104093	NM_001928, NM_002468, NM_000482, NM_001710, NM_000242, NM_145659, NM_172369, NM_000265, NM_021822, NM_000625, NM_000660, NM_015991, NM_145298, NM_014726, NM_001734, NM_000066, NM_000204, NM_007074, NM_000574, NM_005037, NM_052890, NM_000785, NM_000101, NM_030787, NM_007268, BC033651, NM_007308, NM_000491, NM_005218, NM_000587, NM_020746, NM_021805, NM_003263, NM_000064, NM_183236, NM_032572, NM_0…	2359	138	13528	1.66221	0.992662	0.0885605	1.95063
SP_PIR_KEYWORDS	FAD	33	1.00548	0.00104175	NM_024028, NM_003679, NM_000625, NM_016518, NM_007101, NM_000603, NM_032709, NM_015533, NM_207127, NM_201398, NM_024417, NM_019891, NM_003659, NM_001985, NM_002022, NM_152999, NM_014584, NM_001608, NM_016229, NM_001917, NM_017547, NM_032797, NM_004032, AK025576, NM_013391, NM_006894, NM_016297, NM_001461, NM_004453, NM_012449, NM_000898, NM_002454, AL833218	3135	114	19235	1.77608	0.571465	0.0287973	1.59052
GOTERM_BP_FAT	GO:0042632~cholesterol homeostasis	16	0.487508	0.00109291	NM_022437, NM_000253, NM_000482, NM_000483, NM_001442, NM_205860, NM_000229, NM_174936, NM_000236, NM_003578, NM_000527, NM_000078, NM_020360, NM_000039, NM_015627, NM_014495, BC062696	2359	38	13528	2.41458	0.99426	0.0911362	2.04709
GOTERM_BP_FAT	GO:0055092~sterol homeostasis	16	0.487508	0.00109291	NM_022437, NM_000253, NM_000482, NM_000483, NM_001442, NM_205860, NM_000229, NM_174936, NM_000236, NM_003578, NM_000527, NM_000078, NM_020360, NM_000039, NM_015627, NM_014495, BC062696	2359	38	13528	2.41458	0.99426	0.0911362	2.04709
SP_PIR_KEYWORDS	metalloprotein	35	1.06642	0.00115884	NM_000668, AK055875, NM_001632, NM_001611, NM_018947, NM_001752, NM_000500, NM_007103, NM_000667, NM_023944, NM_000781, NM_000106, NM_000764, NM_000784, NM_000785, NM_031313, NM_000670, NM_000761, NM_000478, NM_000962, BX641105, NM_000963, NM_005605, NM_000456, NM_000097, NM_000518, NM_001914, NM_000780, NM_000671, NM_000558, NM_000636, NM_000672, NM_000429, NM_000774, NM_000772, NM_005181, NM_00…	3135	124	19235	1.73181	0.61042	0.0309343	1.76781
SP_PIR_KEYWORDS	acute phase	13	0.3961	0.00115907	NM_000506, NM_001710, NM_006512, NM_000242, J03474, NM_000064, NM_000567, BX647327, NM_019863, NM_001734, NM_203416, NM_000934	3135	29	19235	2.75043	0.610491	0.0299572	1.76815
GOTERM_BP_FAT	GO:0006956~complement activation	17	0.517977	0.00118371	NM_001928, NM_000242, NM_001710, NM_172369, NM_015991, NM_000066, NM_000204, NM_001734, NM_000491, NM_000574, NM_000587, NM_030787, NM_000567, NM_000064, NM_001831, NM_003665, NM_007268	2359	42	13528	2.32116	0.996262	0.0966295	2.21537
GOTERM_BP_FAT	GO:0022610~biological adhesion	154	4.69226	0.00129892	NM_002291, NM_000482, NM_000269, NM_019035, NM_005816, NM_006016, NM_004970, NM_032459, NM_000609, NM_005157, NM_006288, NM_003247, NM_002587, NM_003246, NM_002210, NM_003250, NM_002840, NM_005480, NM_000889, NM_130444, NM_213589, AK127044, NM_032119, NM_005014, NM_005602, NM_182895, NM_006475, NM_001337, NM_170665, NM_001001547, NM_004360, AJ298317, NM_006329, BC044945, NM_207195, NM_002664, NM_…	2359	701	13528	1.25982	0.997831	0.103743	2.4285
GOTERM_BP_FAT	GO:0016064~immunoglobulin mediated immune response	20	0.609385	0.00131354	NM_002468, NM_000242, NM_000249, NM_004106, NM_172369, NM_015991, NM_004355, AB014540, NM_000066, NM_000204, NM_001734, NM_005178, NM_006120, M60333, NM_000491, NM_000574, NM_000587, NM_000567, NM_000064, NM_019111, NM_001831	2359	54	13528	2.12394	0.997976	0.103107	2.4555
GOTERM_CC_FAT	GO:0031974~membrane-enclosed lumen	377	11.4869	0.00140663	NM_001928, NM_000601, NM_012460, NM_000508, AK122739, NM_172369, NM_017519, NM_006337, BX647476, NM_000603, NM_003247, NM_002095, NM_003246, NM_033507, NM_139235, NM_003254, NM_022720, NM_000784, NM_016283, NM_002873, NM_002388, NM_001516, NM_000787, NM_031477, NM_025077, NM_012458, NM_005481, NM_016282, NM_000612, NM_018509, NM_057158, NM_004364, NM_000618, NM_002669, NM_005088, NM_206853, NM_03…	2270	1856	12782	1.14376	0.615485	0.0579865	2.09193
SP_PIR_KEYWORDS	P-loop	33	1.00548	0.001428	NM_004311, BX647214, NM_032144, NM_012223, NM_014740, NM_020988, NM_000927, AK026966, NM_013410, NM_018849, NM_002254, NM_001663, NM_002067, NM_006178, NM_001661, NM_002872, NM_012250, NM_007189, NM_004945, D14678, NM_000476, NM_006270, NM_012335, NM_002625, NM_006301, NM_006868, NM_001416, NM_004728, NM_000429, NM_002866, NM_004999, NM_183236, NM_002858, NM_006929, NM_001376	3135	116	19235	1.74546	0.687076	0.0356549	2.17421
UP_SEQ_FEATURE	short sequence motif:Cell attachment site	27	0.822669	0.001428	NM_014244, NM_000088, NM_001393, Z74615, NM_000660, NM_000627, NM_003247, NM_003246, NM_001849, NM_002569, NM_000597, NM_000596, NM_130444, NM_000552, NM_000358, Y11711, AK075234, NM_000211, U90916, AJ298317, NM_006329, NM_004369, NM_207195, NM_032470, NM_005021, AK090554, BC036806, NM_000118, NM_001994	3131	88	19113	1.87295	0.999942	0.528108	2.76978
GOTERM_MF_FAT	GO:0004004~ATP-dependent RNA helicase activity	11	0.335161	0.00146449	NM_014003, NM_014740, AK091592, NM_024072, NM_002911, NM_004640, NM_004941, NM_006929, NM_019082, NM_004818, NM_004728	2281	21	12983	2.98142	0.922381	0.17849	2.44897
GOTERM_BP_FAT	GO:0043434~response to peptide hormone stimulus	43	1.31018	0.00147635	NM_000348, NM_000088, NM_005544, NM_001001550, NM_001759, Z74615, NM_181523, NM_000507, NM_174936, NM_003877, NM_002773, AK127004, NM_000603, NM_183001, NM_006763, NM_001801, NM_138578, NM_000221, NM_001618, NM_005037, NM_015385, NM_000596, NM_001233, NM_003907, NM_005912, NM_000612, NM_000163, NM_001414, NM_002625, NM_130768, NM_000354, AK124526, NM_000916, NM_001728, NM_005518, NM_002086, NM_00…	2359	154	13528	1.60123	0.999062	0.113264	2.75585
SP_PIR_KEYWORDS	protease inhibitor	31	0.944546	0.0014991	NM_006528, NM_006215, NM_001001851, NM_000624, NM_003710, NM_002638, NM_021102, NM_021197, NM_173462, NM_006846, NM_133493, NM_020398, NM_003650, NM_000099, NM_006103, NM_001642, NM_004568, NM_030666, NM_002215, NM_002216, NM_002217, NM_004369, NM_000934, NM_021111, NM_198833, NM_053284, NM_016252, NM_003064, NM_015692, NM_003122, NM_000185	3135	107	19235	1.77759	0.704676	0.0362854	2.2813
SP_PIR_KEYWORDS	hydroxylation	23	0.700792	0.00153741	NM_000504, NM_000089, NM_000088, NM_000242, Z74615, NM_172369, NM_015991, NM_000627, NM_001734, M64229, NM_001849, NM_001846, NM_001845, NM_000090, NM_130444, NM_001430, NM_022911, Y11711, NM_004369, NM_000491, NM_001850, NM_006371, NM_019616, NM_000133, NM_003665	3135	71	19235	1.98758	0.713747	0.036122	2.33896
SP_PIR_KEYWORDS	gamma-carboxyglutamic acid	10	0.304692	0.00154388	NM_000504, NM_000358, NM_000506, NM_006475, NM_019616, NM_000371, NM_000133, NM_024081, NM_000820, NM_002216	3135	19	19235	3.22925	0.71525	0.0352535	2.3487
GOTERM_CC_FAT	GO:0005578~proteinaceous extracellular matrix	79	2.40707	0.00154754	NM_006528, NM_002305, NM_001063, NM_001393, NM_002306, NM_002291, NM_001448, NM_133504, NM_033131, NM_014767, NM_002638, NM_003255, NM_003254, NM_020404, NM_022137, NM_130444, AK127044, NM_031935, NM_005014, NM_002345, NM_000552, NM_030583, NM_006475, Y11711, NM_004626, AJ298317, BC044945, NM_006329, NM_182798, NM_001850, NM_006371, NM_005045, NM_001998, NM_153214, BC058855, NM_024494, NM_022664,…	2270	320	12782	1.39011	0.650619	0.059984	2.29922
GOTERM_BP_FAT	GO:0032101~regulation of response to external stimulus	44	1.34065	0.00156367	NM_000506, NM_001442, NM_003407, NM_024006, NM_004106, NM_030571, NM_003376, NM_000660, NM_000609, NM_000603, NM_001637, NM_003246, NM_139211, NM_004513, NM_005037, NM_000785, NM_002001, NM_000963, NM_002996, NM_000412, NM_006368, NM_000128, NM_000612, J03474, NM_000450, NM_001110, S81734, NM_013372, NM_000675, NM_002664, NM_000934, NM_003999, NM_001872, NM_030808, NM_000064, NM_019616, NM_002985…	2359	159	13528	1.58694	0.999379	0.117649	2.91657
SP_PIR_KEYWORDS	immune response	55	1.67581	0.00156968	NM_001928, NM_032029, NM_001710, NM_172369, NM_017806, M60028, NM_194447, NM_015991, NM_004355, NM_014726, NM_002119, NM_000066, M60333, NM_002121, NM_032869, NM_014257, NM_000574, NM_000410, NM_015364, BC044945, NM_006120, NM_021706, NM_017670, NM_004931, NM_002468, NM_000242, NM_148919, NM_145659, NM_001734, NM_000204, NM_018119, NM_014333, NM_052890, NM_007161, NM_032790, NM_017830, NM_007261,…	3135	224	19235	1.5065	0.721169	0.0348545	2.3875
GOTERM_MF_FAT	GO:0046983~protein dimerization activity	123	3.74771	0.00157602	NM_002305, NM_002487, NM_022437, NM_000482, NM_000601, NM_000483, NM_000169, AK122739, NM_004024, NM_000704, NM_014959, NM_013232, NM_014298, NM_004349, NM_003250, NM_003639, NM_001352, NM_002500, NM_004904, NM_002910, NM_178548, NM_004364, NM_002664, NM_005211, NM_015974, AK095375, NM_000403, BC058855, NM_005276, NM_001571, NM_032649, NM_001671, NM_000625, BX647313, NM_001080, NM_138578, NM_0043…	2281	542	12983	1.29168	0.93612	0.178384	2.63315
GOTERM_BP_FAT	GO:0002541~activation of plasma proteins involved in acute inflammatory response	17	0.517977	0.00158412	NM_001928, NM_000242, NM_001710, NM_172369, NM_015991, NM_000066, NM_000204, NM_001734, NM_000491, NM_000574, NM_000587, NM_030787, NM_000567, NM_000064, NM_001831, NM_003665, NM_007268	2359	43	13528	2.26718	0.999437	0.117229	2.95417
UP_SEQ_FEATURE	transit peptide:Mitochondrion	102	3.10786	0.0016064	NM_000481, AK024424, NM_005009, NM_018394, NM_015697, NM_000781, NM_000784, NM_000709, NM_000785, NM_001864, NM_024417, NM_021107, NM_018706, NM_017888, NM_199227, NM_138807, NM_022172, NM_005729, NM_013391, NM_005205, NM_031900, NM_182617, NM_004092, NM_001482, NM_006117, AK027059, NM_033109, NM_001919, NM_016077, AK024946, NM_003001, NM_003002, NM_001080, AK094722, NM_006793, NM_000191, NM_0004…	3131	467	19113	1.3333	0.999983	0.543676	3.11065
GOTERM_CC_FAT	GO:0031012~extracellular matrix	84	2.55941	0.00167262	NM_006528, NM_002305, NM_001063, NM_001393, NM_002306, NM_002291, NM_001448, NM_133504, NM_033131, NM_014767, NM_002638, NM_003246, NM_003255, NM_003254, NM_020404, NM_021102, NM_022137, NM_130444, AK127044, NM_031935, NM_005014, NM_002345, NM_000552, NM_030583, NM_006475, Y11711, NM_001001389, NM_004626, AJ298317, BC044945, NM_006329, NM_182798, NM_001850, NM_006371, NM_005045, NM_001998, NM_153…	2270	345	12782	1.37099	0.679112	0.0611954	2.48289
GOTERM_BP_FAT	GO:0019318~hexose metabolic process	51	1.55393	0.00167801	NM_006741, AB023152, NM_000507, NM_005110, NM_003104, NM_004024, NM_002637, NM_000221, NM_033507, NM_005309, NM_016286, AL137698, NM_018706, NM_000612, NM_002625, NM_152740, NM_002910, NM_138801, NM_022172, NM_031284, NM_006122, NM_000511, AB044805, NM_002862, NM_080738, NM_032020, NM_002056, NM_000303, NM_006066, NM_000403, NM_000152, NM_000290, NM_005276, NM_000292, NM_002612, NM_002372, NM_144…	2359	192	13528	1.52326	0.999638	0.121835	3.12665
GOTERM_BP_FAT	GO:0007155~cell adhesion	153	4.66179	0.00168226	NM_002291, NM_000482, NM_000269, NM_019035, NM_005816, NM_006016, NM_004970, NM_032459, NM_000609, NM_005157, NM_006288, NM_003247, NM_002587, NM_003246, NM_002210, NM_003250, NM_002840, NM_005480, NM_000889, NM_130444, NM_213589, AK127044, NM_032119, NM_005014, NM_005602, NM_182895, NM_006475, NM_001337, NM_170665, NM_001001547, NM_004360, AJ298317, NM_006329, BC044945, NM_207195, NM_002664, NM_…	2359	700	13528	1.25343	0.999646	0.120278	3.13444
GOTERM_BP_FAT	GO:0030334~regulation of cell migration	46	1.40158	0.00173366	NM_000504, NM_002291, NM_003302, NM_005544, NM_019055, NM_181523, NM_004103, NM_003376, NM_000660, NM_000609, NM_006288, AK127004, NM_007011, NM_007074, NM_003246, NM_000459, NM_002569, NM_007008, NM_000314, NM_001945, NM_012250, NM_001565, NM_130444, NM_005424, NM_006368, NM_000612, NM_006270, NM_012335, NM_014909, NM_002006, AK124526, NM_001110, NM_002745, NM_000618, NM_016428, NM_013372, NM_00…	2359	169	13528	1.56091	0.999722	0.12188	3.22873
GOTERM_BP_FAT	GO:0042770~DNA damage response, signal transduction	26	0.7922	0.00177344	NM_198971, NM_000249, NM_022767, NM_022740, NM_005157, NM_199194, NM_012396, NM_005178, NM_005531, NM_002873, NM_001184, NM_004584, NM_005427, U67093, NM_014430, NM_001786, NM_014173, NM_006306, NM_016653, NM_002853, NM_018438, NM_004999, NM_002133, NM_024735, NM_182710, NM_016290	2359	80	13528	1.86376	0.99977	0.122676	3.30164
KEGG_PATHWAY	hsa03320:PPAR signaling pathway	25	0.761731	0.00180017	NM_001444, NM_000167, NM_001442, NM_052968, NM_005037, NM_000784, NM_015385, NM_004563, NM_001966, NM_001607, NM_001608, NM_002979, NM_012254, AF545864, NM_000780, NM_001001547, NM_002666, NM_005518, NM_198580, NM_001170, NM_000039, Y10255, AB020644, NM_004391, NM_000778, NM_004102	987	69	5085	1.86666	0.296262	0.08409	2.22389
GOTERM_BP_FAT	GO:0008202~steroid metabolic process	53	1.61487	0.00180258	NM_000482, NM_000545, NM_174936, NM_000229, NM_001756, NM_003578, NM_001752, NM_000500, NM_019093, NM_000781, NM_000784, NM_000785, NM_024417, NM_016246, NM_016245, NM_001076, NM_016229, NM_002006, NM_012254, NM_000235, NM_000236, NM_000714, NM_000078, NM_033013, NM_000039, NM_005866, NM_015627, NM_012448, NM_014495, NM_000348, NM_003166, NM_145352, NM_014748, BX647313, NM_000527, NM_003273, NM_0…	2359	202	13528	1.50463	0.999799	0.12277	3.35503
SP_PIR_KEYWORDS	nadp	41	1.24924	0.00183618	NM_031438, NM_004753, NM_003679, NM_012067, NM_172037, NM_000625, NM_012203, NM_000603, NM_001752, NM_016538, NM_032783, NM_003273, NM_000784, NM_001888, NM_000101, NM_005956, NM_000785, NM_016286, NM_024417, NM_021004, NM_016245, NM_024705, NM_012190, NM_002022, NM_144683, NM_003689, NM_000712, NM_000780, NM_005989, NM_018441, NM_024514, NM_006894, NM_001461, NM_000775, NM_006907, NM_175907, NM_…	3135	156	19235	1.61255	0.775568	0.0395788	2.78751
UP_SEQ_FEATURE	glycosylation site:N-linked (GlcNAc...)	739	22.5168	0.00185469	NM_002291, BC067086, NM_001710, NM_144707, NM_016557, NM_032520, NM_016456, NM_004355, NM_002394, BX647476, NM_007053, NM_005097, NM_138379, NM_002587, NM_002593, NM_080865, NM_148170, BC070098, NM_000371, NM_000273, NM_130444, AF200348, AK127044, NM_182936, NM_032824, AB011095, NM_016548, NM_006475, NM_007047, NM_001911, NM_052995, NM_005084, NM_001728, NM_001725, NM_004360, NM_006329, NM_024738…	3131	4129	19113	1.09256	0.999997	0.570671	3.58316
GOTERM_BP_FAT	GO:0007585~respiratory gaseous exchange	15	0.457038	0.00188167	NM_002487, NM_000152, NM_006699, NM_000542, NM_002372, NM_003280, NM_004609, NM_000671, NM_002866, NM_006895, BC070085, NM_006007, NM_015133, NM_005461, NM_001543	2359	36	13528	2.38943	0.999862	0.125993	3.49977
GOTERM_BP_FAT	GO:0051270~regulation of cell motion	51	1.55393	0.0018893	NM_000504, NM_002291, NM_003302, NM_005544, NM_181523, NM_004103, BC071181, NM_000609, AK127004, NM_006288, NM_007011, NM_003873, NM_003246, NM_007008, NM_000314, NM_012250, NM_130444, NM_000612, NM_006270, NM_014909, NM_002006, AK124526, NM_000618, NM_002662, AJ298317, NM_005238, NM_012448, BC058855, NM_014495, NM_001992, NM_019055, NM_000660, NM_003376, NM_007074, NM_004612, NM_000459, NM_00256…	2359	193	13528	1.51537	0.999867	0.124705	3.51372
SP_PIR_KEYWORDS	liver	20	0.609385	0.00190703	NM_000166, NM_000506, D90041, NM_000163, NM_000242, NM_002625, NM_000508, NM_000545, NM_005410, NM_000236, NM_002126, NM_182983, NM_033507, NM_000429, NM_000039, NM_000567, NM_000690, NM_000090, NM_000371, NM_000892	3135	59	19235	2.07985	0.788154	0.0400167	2.89361
INTERPRO	IPR013032:EGF-like region, conserved site	71	2.16332	0.00195053	NM_000504, NM_002291, NM_003773, AF430017, NM_015430, NM_003247, NM_000066, NM_145807, NM_003246, BC039881, NM_020404, NM_000889, NM_002189, AK127044, NM_031935, NM_004440, AK022008, NM_013956, NM_182895, NM_030583, NM_017564, NM_004194, NM_020526, AB038784, NM_182798, NM_006329, NM_207195, NM_152635, NM_005045, NM_000133, NM_001998, NM_153214, NM_021070, NM_033159, NM_000138, NM_024324, NM_14535…	2862	293	16659	1.41049	0.997859	0.871105	3.47282
GOTERM_BP_FAT	GO:0009063~cellular amino acid catabolic process	23	0.700792	0.00199764	NM_000481, NM_003679, NM_000187, NM_002080, NM_000625, NM_004032, NM_007101, NM_002108, NM_000603, NM_000049, NM_013391, NM_001801, NM_005881, NM_144639, NM_000709, NM_005956, NM_025080, NM_000787, NM_001513, NM_022132, NM_000137, NM_183050, NM_002150	2359	68	13528	1.93966	0.99992	0.129571	3.71162
INTERPRO	IPR006210:EGF-like	52	1.5844	0.00202381	NM_000504, NM_003773, NM_015430, AF430017, NM_003247, NM_003246, NM_020404, NM_031935, NM_013956, AK022008, NM_182895, NM_030583, NM_017564, NM_004194, AB038784, NM_182798, NM_207195, NM_152635, NM_005045, NM_000133, NM_001998, NM_153214, NM_021070, NM_033159, NM_000138, NM_024324, NM_145352, NM_007361, NM_032784, NM_000627, NM_000820, NM_000527, NM_000459, NM_133459, NM_001945, NM_000962, NM_000…	2862	201	16659	1.50587	0.9983	0.796961	3.60104
GOTERM_BP_FAT	GO:0040017~positive regulation of locomotion	30	0.914077	0.00204676	NM_000504, NM_002291, NM_005544, NM_003302, NM_181523, NM_004103, NM_003376, NM_000660, NM_000609, AK127004, NM_007074, NM_003246, NM_004513, NM_002569, NM_012250, NM_001945, NM_001565, NM_130444, NM_006368, NM_000612, NM_012335, NM_002006, AK124526, NM_001110, NM_000618, NM_002745, NM_002662, NM_019616, BC058855, NM_014495, NM_006044, NM_001992	2359	98	13528	1.7555	0.999937	0.130749	3.80121
GOTERM_BP_FAT	GO:0002526~acute inflammatory response	30	0.914077	0.00204676	NM_001928, NM_001063, NM_000506, NM_001710, NM_000242, NM_172369, NM_015991, NM_005233, NM_001734, NM_000066, NM_000204, NM_000574, NM_030787, NM_007268, NM_000612, NM_006512, J03474, NM_000934, NM_000491, NM_000587, NM_021805, NM_000064, NM_000567, NM_019863, NM_012448, NM_001831, NM_003665, NM_203416, NM_000892	2359	98	13528	1.7555	0.999937	0.130749	3.80121
GOTERM_BP_FAT	GO:0009743~response to carbohydrate stimulus	21	0.639854	0.00210618	NM_001414, NM_000545, NM_004103, NM_000660, NM_012473, NM_033507, NM_013402, NM_003246, NM_018445, NM_000221, NM_001849, AB044805, NM_001106, NM_002559, NM_006257, NM_000314, NM_002065, NM_000963, NM_003907, NM_002500, NM_000457	2359	60	13528	2.00712	0.999952	0.132497	3.9095
GOTERM_BP_FAT	GO:0031175~neuron projection development	64	1.95003	0.002123	NM_002487, NM_025213, NM_002291, NM_003353, NM_004103, NM_000609, NM_006876, NM_004350, NM_033131, NM_003873, NM_005052, BC020788, NM_006154, NM_000314, AK025909, NM_015133, AK127044, NM_004440, NM_005102, BX537890, NM_000278, NM_004429, NM_000555, NM_001001389, BX648828, NM_004360, BC044945, NM_004010, NM_002954, NM_002866, NM_005045, AK095375, NM_006623, BX647214, NM_033044, AK055401, NM_020987…	2359	256	13528	1.43366	0.999956	0.131732	3.94013
UP_SEQ_FEATURE	active site:Acyl-ester intermediate	8	0.243754	0.00214949	NM_174912, NM_001441, NM_012320, NM_001266, NM_145024, NM_000055, NM_198061, NM_024922	3131	13	19113	3.75658	1	0.601011	4.14136
GOTERM_BP_FAT	GO:0002252~immune effector process	38	1.15783	0.00216421	NM_001928, NM_002468, NM_000242, NM_001710, NM_004106, NM_000249, NM_172369, NM_015991, NM_004355, NM_001734, NM_000066, NM_000204, NM_005178, NM_004331, M60333, NM_014333, NM_004481, NM_000574, NM_030787, NM_000787, AW963062, NM_007268, NM_000535, NM_002003, NM_012335, BC033651, AB014540, NM_000043, NM_032464, NM_006120, NM_000491, NM_172140, NM_000587, NM_000567, NM_000064, NM_019111, NM_183236…	2359	134	13528	1.62624	0.999964	0.132378	4.01514
SMART	SM00181:EGF	52	1.5844	0.00223617	NM_000504, NM_003773, NM_015430, AF430017, NM_003247, NM_003246, NM_020404, NM_031935, NM_013956, AK022008, NM_182895, NM_030583, NM_017564, NM_004194, AB038784, NM_182798, NM_207195, NM_152635, NM_005045, NM_000133, NM_001998, NM_153214, NM_021070, NM_033159, NM_000138, NM_024324, NM_145352, NM_007361, NM_032784, NM_000627, NM_000820, NM_000527, NM_000459, NM_133459, NM_001945, NM_000962, NM_000…	1571	201	9079	1.4951	0.623207	0.623207	3.11219
GOTERM_MF_FAT	GO:0008186~RNA-dependent ATPase activity	11	0.335161	0.00226594	NM_014003, NM_014740, AK091592, NM_024072, NM_002911, NM_004640, NM_004941, NM_006929, NM_019082, NM_004818, NM_004728	2281	22	12983	2.8459	0.980866	0.231836	3.76519
INTERPRO	IPR006703:AIG1	6	0.182815	0.00229986	NM_130759, NM_024711, NM_018326, NM_153236, NM_018384, NM_175571	2862	7	16659	4.98922	0.999289	0.76535	4.08262
INTERPRO	IPR002347:Glucose/ribitol dehydrogenase	19	0.578915	0.00231803	NM_004753, NM_144683, NM_003708, NM_172037, NM_004493, NM_003725, NM_018441, NM_002905, NM_032783, NM_000860, NM_016286, NM_021004, NM_016246, NM_138452, NM_024705, NM_016245, NM_178135, NM_016029, NM_014234	2862	53	16659	2.08669	0.999328	0.704062	4.11424
PIR_SUPERFAMILY	PIRSF002477:complement subcomponent C1q chain A	7	0.213285	0.00244317	AF466366, NM_014324, NM_172369, NM_015991, AK055132, NM_000491	1421	9	7396	4.04817	0.964787	0.964787	3.93939
GOTERM_CC_FAT	GO:0031091~platelet alpha granule	20	0.609385	0.00265219	NM_000552, NM_001928, NM_003118, NM_000601, NM_000508, NM_003376, NM_000660, NM_001001547, NM_000618, NM_003247, NM_000934, NM_003246, NM_003254, NM_002704, NM_001102, NM_001103, NM_000477, NM_019863, NM_001831, NM_000412, BC058855	2270	56	12782	2.01101	0.835234	0.0905422	3.91014
GOTERM_BP_FAT	GO:0051240~positive regulation of multicellular organismal process	61	1.85862	0.00271903	NM_025213, NM_001063, NM_000506, NM_003353, NM_024006, NM_004106, NM_014959, NM_005097, NM_000603, NM_003246, NM_032415, NM_000787, NM_000412, NM_018990, NM_009588, NM_005912, NM_013956, NM_000612, J03474, NM_002006, NM_000916, NM_007308, NM_013258, NM_002954, NM_006060, NM_032409, NM_004122, NM_012448, NM_001992, NM_002468, NM_130759, NM_201636, NM_033292, NM_000660, NM_007360, NM_005178, NM_000…	2359	244	13528	1.43366	0.999997	0.161389	5.01961
GOTERM_BP_FAT	GO:0048514~blood vessel morphogenesis	54	1.64534	0.00289477	NM_002632, AK122739, NM_138459, NM_004103, BC071181, NM_000609, NM_006288, NM_000603, NM_003873, NM_003246, NM_007008, NM_000314, NM_000787, NM_004926, NM_021005, NM_130444, NM_025079, NM_003072, NM_001451, NM_014517, NM_001430, NM_017564, NM_002006, NM_206853, NM_133373, S81734, NM_003883, NM_014780, BC058855, NM_014495, NM_019055, AK022877, NM_003376, NM_000625, NM_004040, NM_031917, NM_004612,…	2359	211	13528	1.46763	0.999999	0.168786	5.33569
GOTERM_MF_FAT	GO:0008289~lipid binding	103	3.13833	0.00292783	NM_000504, NM_000482, NM_000483, NM_000700, NM_017705, NM_000265, NM_006667, NM_006288, NM_000500, NM_000781, AK097266, AF061055, NM_000314, NM_000477, NM_005084, NM_002666, NM_001001547, NM_000714, NM_001725, NM_002662, NM_031491, NM_014631, NM_002664, NM_000078, NM_014349, NM_006117, NM_004573, NM_182519, NM_003706, NM_145867, NM_006319, NM_014748, NM_181509, NM_004657, NM_002899, NM_000962, NM…	2281	450	12983	1.30279	0.993986	0.273562	4.83959
GOTERM_BP_FAT	GO:0042493~response to drug	55	1.67581	0.00296371	NM_000269, NM_001442, NM_002632, NM_004103, NM_000704, NM_005252, NM_002773, NM_000603, NM_018849, NM_019093, NM_003286, NM_005308, NM_000070, NM_000314, NM_021197, NM_130444, NM_004827, NM_002500, NM_003960, NM_000916, NM_003883, NM_004360, NM_007308, NM_001171, NM_001170, Y10255, NM_002512, NM_004879, BX647214, NM_000348, NM_032144, NM_021947, NM_020988, NM_000660, NM_000927, NM_000389, NM_0050…	2359	216	13528	1.46021	0.999999	0.170352	5.45941
GOTERM_BP_FAT	GO:0002449~lymphocyte mediated immunity	23	0.700792	0.00300577	NM_002468, NM_000242, NM_000249, NM_004106, NM_172369, NM_015991, NM_004355, AB014540, NM_000043, NM_000066, NM_000204, NM_001734, NM_005178, NM_006120, M60333, NM_000491, NM_014333, NM_000574, NM_000587, NM_000567, NM_000064, NM_183236, NM_019111, NM_001831	2359	70	13528	1.88424	0.999999	0.170486	5.53482
INTERPRO	IPR008160:Collagen triple helix repeat	26	0.7922	0.00303612	NM_000089, NM_000088, NM_000242, Z74615, NM_172369, NM_199235, NM_015991, AK055132, M64229, NM_001849, NM_133459, NM_001846, NM_001845, NM_000090, NM_006438, NM_130444, NM_002003, AF466366, Y11711, NM_138716, NM_004369, U59227, NM_000491, NM_001850, NM_014324, NM_030968, NM_020882	2862	84	16659	1.80166	0.99993	0.745248	5.35597
GOTERM_BP_FAT	GO:0045061~thymic T cell selection	8	0.243754	0.00311757	NM_032415, NM_207519, NM_004355, NM_000732, NM_003123, NM_000043, NM_004946, NM_006120	2359	13	13528	3.52901	1	0.174165	5.73497
SP_PIR_KEYWORDS	extracellular matrix	57	1.73675	0.00311919	NM_002305, NM_002291, NM_001393, NM_133504, NM_014767, NM_033131, NM_003255, NM_022137, NM_130444, AF200348, NM_031935, NM_005014, NM_002345, NM_000552, NM_006475, Y11711, NM_004626, NM_182798, BC044945, NM_001850, NM_006371, NM_005045, NM_001998, NM_153214, NM_024494, NM_022664, NM_000138, NM_000089, NM_014244, NM_000088, NM_004598, Z74615, NM_005567, NM_007361, NM_007038, M64229, NM_032642, NM_…	3135	241	19235	1.45115	0.921123	0.0630494	4.69196
GOTERM_CC_FAT	GO:0005759~mitochondrial matrix	58	1.76722	0.00314229	AK024424, NM_016491, NM_018947, AK026966, NM_000030, NM_007101, NM_013267, NM_000784, NM_000709, NM_024417, NM_021107, NM_016282, NM_022132, NM_017888, NM_018509, NM_000140, NM_014050, NM_031244, NM_002047, NM_005729, NM_022172, AK025576, NM_021174, NM_013391, NM_004092, NM_182617, AK027059, NM_006567, NM_001919, AK024946, NM_004279, NM_005622, NM_002612, NM_013410, NM_032783, NM_005881, NM_01596…	2270	227	12782	1.43872	0.881989	0.101339	4.6169
GOTERM_CC_FAT	GO:0031980~mitochondrial lumen	58	1.76722	0.00314229	AK024424, NM_016491, NM_018947, AK026966, NM_000030, NM_007101, NM_013267, NM_000784, NM_000709, NM_024417, NM_021107, NM_016282, NM_022132, NM_017888, NM_018509, NM_000140, NM_014050, NM_031244, NM_002047, NM_005729, NM_022172, AK025576, NM_021174, NM_013391, NM_004092, NM_182617, AK027059, NM_006567, NM_001919, AK024946, NM_004279, NM_005622, NM_002612, NM_013410, NM_032783, NM_005881, NM_01596…	2270	227	12782	1.43872	0.881989	0.101339	4.6169
KEGG_PATHWAY	hsa00250:Alanine, aspartate and glutamate metabolism	14	0.426569	0.00321692	NM_005110, NM_002080, NM_004032, NM_000030, NM_004341, NM_000049, NM_001080, NM_013267, NM_031900, NM_080658, NM_005309, NM_002065, NM_002056, NM_020686	987	31	5085	2.3267	0.466507	0.118087	3.94202
GOTERM_CC_FAT	GO:0043233~organelle lumen	366	11.1517	0.00324742	NM_001928, NM_000601, NM_000508, AK122739, NM_172369, NM_017519, NM_006337, BX647476, NM_000603, NM_003247, NM_002095, NM_003246, NM_033507, NM_139235, NM_003254, NM_022720, NM_000784, NM_016283, NM_002873, NM_002388, NM_001516, NM_000787, NM_031477, NM_025077, NM_005481, NM_016282, NM_000612, NM_018509, NM_057158, NM_004364, NM_000618, NM_002669, NM_005088, NM_206853, NM_031492, NM_021174, NM_02…	2270	1820	12782	1.13236	0.890144	0.0998293	4.76787
GOTERM_BP_FAT	GO:0030155~regulation of cell adhesion	38	1.15783	0.00327312	NM_000088, NM_001393, NM_018556, Z74615, NM_181523, NM_006016, NM_000660, NM_003246, NM_000314, NM_022137, NM_001562, NM_002996, NM_017456, NM_013956, NM_000358, NM_012335, J03474, NM_013427, NM_004448, NM_004194, NM_002744, NM_001001547, NM_001110, S81734, NM_182798, NM_001850, NM_000426, NM_006747, NM_001175, NM_005904, NM_012341, NM_001998, NM_001935, BX538149, NM_012448, NM_003123, BC036806, …	2359	137	13528	1.59063	1	0.179916	6.01281
UP_SEQ_FEATURE	domain:Fibrinogen C-terminal	13	0.3961	0.00327361	NM_002003, NM_017625, NM_000508, NM_004467, NM_001147, NM_031917, NM_004673, NM_032470, NM_012098, NM_003665, AK127044, NM_014495, NM_006682	3131	32	19113	2.47993	1	0.732267	6.24181
SP_PIR_KEYWORDS	angiogenesis	21	0.639854	0.00329386	NM_000612, NM_001430, NM_019055, NM_002006, AK122739, NM_006291, NM_138459, NM_002632, NM_003376, NM_004040, NM_001147, NM_031917, NM_003873, NM_001850, NM_133459, NM_001846, NM_001845, NM_025079, BC058855, NM_002837, NM_003809, NM_022664	3135	66	19235	1.95223	0.931596	0.0648592	4.94852
GOTERM_BP_FAT	GO:0005996~monosaccharide metabolic process	56	1.70628	0.00335916	NM_006741, AB023152, NM_000507, NM_005110, NM_003104, NM_004024, NM_002637, NM_000221, NM_033507, NM_005309, NM_016286, AL137698, NM_018706, NM_017567, NM_000612, NM_002625, NM_152740, NM_002910, NM_138801, NM_022172, NM_012215, NM_031284, NM_006122, NM_000511, AB044805, NM_002862, NM_080738, NM_032020, NM_000303, NM_002056, NM_000403, NM_006066, NM_006927, NM_000152, NM_000290, NM_005276, NM_000…	2359	222	13528	1.44657	1	0.182083	6.16614
GOTERM_MF_FAT	GO:0004091~carboxylesterase activity	29	0.883608	0.00340284	NM_012320, NM_001086, NM_003706, NM_000940, NM_016147, NM_000229, NM_006133, NM_020676, NM_007011, NM_001637, AK129913, NM_001828, NM_000929, NM_001984, NM_181865, NM_024922, NM_006821, NM_005084, NM_001266, NM_145024, NM_000235, NM_000236, NM_000055, NM_015600, AK092643, NM_198061, NM_000446, NM_016077, NM_005396	2281	96	12983	1.7194	0.99738	0.295091	5.60367
GOTERM_MF_FAT	GO:0005506~iron ion binding	74	2.25472	0.00347229	NM_001063, NM_203377, NM_014663, NM_024623, NM_001611, NM_006667, NM_018947, NM_012205, NM_001752, NM_000500, NM_000603, NM_007103, NM_006239, NM_000781, NM_000784, NM_000785, AB011157, NM_005605, NM_000410, AF200348, NM_000140, BX647922, NM_001914, NM_000518, NM_144579, NM_013349, NM_178033, NM_000558, NM_000617, NM_024648, NM_004199, NM_007308, NM_013402, NM_012449, NM_002454, NM_018039, NM_002…	2281	308	12983	1.36751	0.99768	0.2861	5.7149
GOTERM_BP_FAT	GO:0006090~pyruvate metabolic process	16	0.487508	0.00348839	NM_000290, NM_005276, NM_012140, NM_002625, NM_021947, NM_000507, NM_004731, NM_005566, NM_001728, NM_004024, NM_022172, NM_000030, AB044805, NM_004563, NM_005309, NM_001931	2359	42	13528	2.18462	1	0.186274	6.39601
GOTERM_MF_FAT	GO:0019838~growth factor binding	31	0.944546	0.00349764	NM_000089, NM_000088, Z74615, NM_004970, BC071181, NM_002775, NM_004633, NM_000627, M64229, NM_003246, NM_004612, NM_003882, NM_002527, NM_002569, NM_001845, NM_000597, NM_000090, NM_000596, NM_002525, NM_004302, NM_153692, NM_000612, NM_000163, NM_053044, NM_004448, NM_001001547, NM_003573, NM_001106, NM_003999, BC070085, NM_001554, NM_000118, NM_021070, NM_001558	2281	105	12983	1.68044	0.997781	0.275018	5.75546
INTERPRO	IPR002198:Short-chain dehydrogenase/reductase SDR	20	0.609385	0.0035261	NM_004753, NM_144683, NM_003708, NM_002979, NM_172037, NM_004493, NM_003725, NM_018441, NM_002905, NM_032783, NM_000860, NM_016286, NM_021004, NM_016246, NM_138452, NM_024705, NM_016245, NM_178135, NM_016029, NM_014234	2862	59	16659	1.97314	0.999985	0.750918	6.19451
GOTERM_BP_FAT	GO:0050865~regulation of cell activation	46	1.40158	0.00359777	NM_130759, NM_018556, NM_145659, NM_030571, NM_000660, NM_004355, NM_002119, NM_007360, NM_000389, NM_006288, NM_000603, NM_007074, NM_003246, NM_032415, NM_003581, NM_007161, NM_003820, NM_207519, NM_005755, NM_002001, AW963062, BC007195, NM_001562, NM_018990, NM_003809, NM_007268, NM_006846, NM_021958, NM_001250, NM_004429, NM_018384, NM_004448, NM_001767, BX537505, NM_000043, NM_001725, NM_000…	2359	175	13528	1.50739	1	0.189401	6.59016
GOTERM_CC_FAT	GO:0005783~endoplasmic reticulum	203	6.18525	0.00360335	NM_032452, NM_213593, BX647476, NM_004355, NM_004910, NM_000500, NM_148170, NM_002189, NM_000612, NM_018509, NM_024090, NM_006730, NM_001914, NM_002667, NM_002668, NM_002662, BC049215, NM_013402, BX649076, NM_000382, AK021670, NM_003144, NM_024324, NM_148919, NM_003713, NM_145867, NM_006319, NM_016022, NM_172341, NM_004331, NM_003273, NM_000764, NM_000106, NM_031455, NM_000761, NM_000961, NM_0009…	2270	960	12782	1.19069	0.913801	0.105431	5.27733
GOTERM_CC_FAT	GO:0031090~organelle membrane	229	6.97745	0.0036397	NM_032452, NM_012460, NM_032315, NM_032520, NM_006876, NM_000603, NM_000781, NM_153026, NM_000784, NM_000785, NM_012458, NM_002491, NM_003634, NM_000612, NM_138807, NM_024090, NM_003846, NM_001914, NM_001728, NM_015981, NM_001001547, NM_000377, NM_002668, NM_000617, NM_005205, NM_000511, NM_014165, NM_002866, NM_007350, NM_000382, NM_000898, NM_007357, NM_001919, NM_003144, NM_004716, NM_003713, …	2270	1096	12782	1.17652	0.91591	0.102055	5.32922
GOTERM_BP_FAT	GO:0002694~regulation of leukocyte activation	44	1.34065	0.00377418	NM_130759, NM_018556, NM_145659, NM_030571, NM_000660, NM_004355, NM_002119, NM_007360, NM_000389, NM_006288, NM_007074, NM_003246, NM_032415, NM_003581, NM_007161, NM_003820, NM_207519, NM_005755, NM_002001, AW963062, BC007195, NM_001562, NM_018990, NM_003809, NM_007268, NM_006846, NM_021958, NM_001250, NM_004429, NM_018384, NM_004448, NM_001767, BX537505, NM_000043, NM_001725, NM_000675, NM_007…	2359	166	13528	1.52002	1	0.195561	6.90247
GOTERM_MF_FAT	GO:0017046~peptide hormone binding	12	0.365631	0.00395037	NM_130806, NM_000163, AF208541, NM_001882, NM_181523, NM_000916, NM_003995, NM_004248, NM_004122, BX538149, NM_001742, NM_005912	2281	27	12983	2.52969	0.998995	0.291889	6.47724
GOTERM_CC_FAT	GO:0005829~cytosol	273	8.3181	0.00402147	NM_000269, NM_001710, NM_000507, NM_002298, NM_000265, BC058932, NM_005998, NM_138375, NM_000603, NM_033507, NM_182314, NM_153026, NM_000987, NM_000988, NM_014298, NM_003250, NM_003639, NM_001513, NM_005605, NM_000518, NM_000375, NM_002664, NM_022835, NM_004094, NM_015974, NM_024491, NM_012448, NM_000996, NM_016123, NM_002468, NM_148919, NM_003127, NM_013417, NM_014028, NM_017823, NM_022456, NM_0…	2270	1330	12782	1.1558	0.935176	0.107745	5.87257
GOTERM_MF_FAT	GO:0004046~aminoacylase activity	5	0.152346	0.00407962	NM_001349, NM_080658, NM_001752, NM_000049, NM_000666	2281	5	12983	5.6918	0.999199	0.28787	6.68234
GOTERM_BP_FAT	GO:0002455~humoral immune response mediated by circulating immunoglobulin	13	0.3961	0.00409156	NM_000242, NM_172369, NM_015991, NM_000204, NM_001734, NM_000066, NM_005178, NM_000491, NM_000587, NM_000574, NM_000567, NM_000064, NM_001831	2359	31	13528	2.40485	1	0.207929	7.46186
GOTERM_BP_FAT	GO:0046486~glycerolipid metabolic process	43	1.31018	0.00409843	NM_005276, NM_153617, NM_000482, NM_000483, NM_012320, NM_003706, NM_181523, NM_178819, NM_174936, NM_000229, NM_006319, NM_001752, NM_018208, NM_001080, NM_052968, NM_003801, NM_000314, NM_000929, NM_007169, NM_025098, NM_032564, BC045794, NM_012079, NM_000253, NM_003059, NM_002009, NM_000236, NM_080476, NM_002662, NM_002664, NM_000078, NM_005026, NM_000039, AK092643, NM_004356, Y10255, NM_15327…	2359	162	13528	1.52216	1	0.206036	7.47393
SP_PIR_KEYWORDS	lipoprotein	131	3.99147	0.00410922	NM_000482, NM_000483, NM_000803, NM_019034, NM_017806, NM_005157, NM_007053, NM_006288, NM_000603, NM_033131, NM_153026, NM_016084, NM_025261, AK097266, NM_000574, NM_005402, BC071600, NM_002872, NM_012250, NM_000478, NM_177477, NM_021005, NM_005912, NM_006270, NM_002005, NM_005288, BX640900, NM_001001547, NM_014353, NM_006868, NM_005281, NM_000570, NM_002662, BC049215, NM_002866, NM_020360, NM_0…	3135	642	19235	1.25196	0.964834	0.0784062	6.13761
GOTERM_BP_FAT	GO:0001817~regulation of cytokine production	47	1.43205	0.00415784	NM_130759, NM_002468, NM_003353, NM_004106, NM_145659, NM_030571, NM_000660, NM_033292, NM_007360, NM_014959, NM_005178, NM_003246, NM_014333, NM_032415, NM_005037, NM_002569, NM_005755, NM_002001, NM_001562, NM_009588, NM_018990, NM_007268, NM_000612, J03474, NM_001250, BC033651, NM_018384, NM_001741, NM_001725, NM_006889, NM_013258, NM_018445, NM_000039, NM_020746, NM_021805, NM_006257, NM_0032…	2359	181	13528	1.4891	1	0.20651	7.57829
GOTERM_BP_FAT	GO:0010035~response to inorganic substance	52	1.5844	0.00422287	NM_000482, NM_203377, NM_003304, NM_000508, NM_003280, NM_004103, NM_000229, NM_012205, NM_013232, NM_005252, NM_001752, NM_000603, NM_000221, NM_003246, NM_000781, NM_002247, NM_005954, NM_133379, NM_000070, NM_006154, NM_015908, NM_000314, NM_006096, AF200348, NM_001728, NM_000375, NM_000617, NM_007308, NM_014505, NM_001482, NM_014407, NM_000136, NM_002859, NM_000290, BX647214, NM_000088, NM_02…	2359	205	13528	1.45464	1	0.207219	7.69238
GOTERM_BP_FAT	GO:0007411~axon guidance	31	0.944546	0.00423792	NM_020987, AK022877, NM_005172, NM_000609, NM_006876, NM_004350, NM_003873, NM_003370, NM_002045, NM_020796, NM_002527, AK025909, NM_015133, NM_001986, NM_004440, NM_005102, BX537890, NM_004429, AB011538, NM_004448, AF545864, BX648828, BC044945, NM_002954, NM_005045, AK095375, NM_001406, NM_006181, NM_004789	2359	107	13528	1.66144	1	0.205751	7.71875
UP_SEQ_FEATURE	domain:EGF-like 5; calcium-binding	14	0.426569	0.00433129	AB011539, NM_022911, NM_007361, AK075234, NM_000627, NM_001784, NM_006329, NM_003573, NM_016938, NM_001998, NM_031935, NM_021070, NM_000138, AK022008	3131	37	19113	2.30979	1	0.807476	8.17817
GOTERM_BP_FAT	GO:0008610~lipid biosynthetic process	76	2.31566	0.00441964	NM_000545, NM_000229, NM_004355, NM_018946, NM_018208, NM_000500, NM_015697, NM_000781, NM_000785, NM_024417, NM_016245, NM_032564, NM_024552, BC045794, NM_016229, NM_024090, NM_003034, NM_002006, NM_002009, NM_000236, NM_000954, NM_022172, NM_206853, NM_002662, NM_013402, NM_022568, NM_000039, NM_004356, Y10255, NM_005866, NM_024830, AL122123, NM_005399, NM_017733, NM_017839, NM_178176, NM_15361…	2359	323	13528	1.34933	1	0.211426	8.03678
GOTERM_BP_FAT	GO:0034599~cellular response to oxidative stress	16	0.487508	0.00450854	NM_001430, NM_000482, NM_000636, NM_005252, NM_000617, NM_016538, NM_001752, NM_007308, NM_005954, NM_006793, NM_002133, NM_006907, AF200348, NM_000136, NM_006044, NM_002859, BC006303	2359	43	13528	2.13382	1	0.213053	8.19197
KEGG_PATHWAY	hsa00830:Retinol metabolism	20	0.609385	0.00452324	NM_012079, NM_000668, NM_001076, NM_004753, NM_003708, NM_172037, NM_000671, NM_000672, NM_000689, NM_006798, NM_002905, NM_019093, NM_000667, NM_000764, NM_000772, NM_000670, NM_000761, BX641105, NM_021004, NM_024743, NM_032564, NM_000778, BC039065	987	54	5085	1.90814	0.586886	0.136998	5.50158
INTERPRO	IPR016160:Aldehyde dehydrogenase, conserved site	12	0.365631	0.00461167	AK021800, AK024290, NM_000694, NM_000375, NM_000689, NM_001080, NM_022568, NM_014324, NM_000382, NM_000690, NM_153329, NM_012190, NM_001182	2862	28	16659	2.49461	1	0.801465	8.0274
UP_SEQ_FEATURE	metal ion-binding site:Zinc	39	1.1883	0.00461478	NM_005546, AB023152, NM_004279, NM_002372, NM_014663, NM_014062, NM_017807, NM_017614, NM_021822, NM_000625, NM_017659, NM_145298, NM_004536, NM_000603, NM_016538, NM_000049, NM_001713, BX648475, NM_199054, AK131390, NM_052890, NM_016327, NM_000477, NM_005605, NM_130444, NM_002525, NM_005427, NM_005732, NM_031244, NM_000712, NM_000938, NM_006122, NM_004341, NM_003810, NM_002412, NM_080658, NM_001…	3131	153	19113	1.55603	1	0.810472	8.69069
UP_SEQ_FEATURE	nucleotide phosphate-binding region:NADP	22	0.670323	0.00463542	NM_003689, NM_012067, NM_172037, NM_012203, NM_000625, NM_005989, NM_018441, NM_000603, NM_002905, NM_006894, NM_001461, NM_001888, NM_005956, NM_016286, NM_175907, NM_002454, NM_024417, NM_021004, BX647730, NM_006066, NM_016245, NM_002022, AL833218	3131	72	19113	1.86525	1	0.795491	8.72791
UP_SEQ_FEATURE	metal ion-binding site:Zinc 2	22	0.670323	0.00463542	NM_000668, NM_004752, NM_001632, NM_024674, NM_032649, NM_025256, NM_000666, NM_000667, NM_005326, NM_031313, NM_015907, NM_000670, NM_000478, BX641105, NM_012124, NM_001385, NM_000671, NM_000672, NM_017816, NM_020233, NM_006709, NM_004476, NM_005045, NM_012279, NM_018197, BC039065	3131	72	19113	1.86525	1	0.795491	8.72791
GOTERM_BP_FAT	GO:0006916~anti-apoptosis	52	1.5844	0.0046836	NM_000601, NM_000700, BC071181, NM_021960, NM_003877, NM_004536, NM_000603, NM_003246, AF061055, AW963062, NM_013956, NM_000125, NM_004195, NM_000618, S81734, NM_001786, NM_000043, NM_003883, NM_007308, NM_002954, NM_000852, AK094779, NM_012448, BC058855, NM_006378, NM_002468, NM_012068, NM_002467, NM_003376, NM_003897, NM_006402, NM_138578, NM_004331, NM_004612, NM_000394, NM_006324, NM_004281, …	2359	206	13528	1.44758	1	0.218198	8.49687
SP_PIR_KEYWORDS	lysosome	38	1.15783	0.00473362	NM_000152, NM_144568, NM_012320, NM_000169, NM_001611, NM_006016, NM_000520, NM_031430, NM_016456, NM_004355, NM_023947, NM_005506, NM_138396, NM_006762, NM_001780, NM_013379, NM_148170, NM_014435, NM_016582, NM_001908, NM_173542, NM_001336, NM_014398, NM_001911, NM_022916, NM_004079, NM_000235, NM_024310, NM_006120, AK021916, NM_016297, NM_199418, AK000993, NM_183236, NM_033159, NM_001375, NM_00…	3135	149	19235	1.56478	0.978881	0.0877551	7.03879
UP_SEQ_FEATURE	binding site:NAD	17	0.517977	0.00476055	NM_005276, NM_000668, NM_001329, AK026549, NM_152740, NM_005566, NM_004493, NM_000672, NM_000689, NM_001080, NM_000667, NM_015974, NM_005327, NM_000670, BX641105, NM_006623, NM_016246, NM_021071, NM_178135, BC039065	3131	50	19113	2.07551	1	0.788275	8.95317
GOTERM_BP_FAT	GO:0010647~positive regulation of cell communication	77	2.34613	0.0047971	NM_002305, NM_000504, NM_005544, AB032991, BC071181, NM_005097, NM_001752, NM_003246, NM_005335, NM_032415, NM_017789, NM_000785, NM_006154, NM_207519, NM_009588, NM_015093, NM_000125, NM_004302, NM_000612, NM_000916, NM_003842, NM_013349, NM_000618, S81734, NM_007308, NM_002954, NM_003810, NM_014349, NM_018697, NM_002559, NM_016072, NM_000799, NM_005045, NM_032409, NM_006622, NM_004122, BC058855…	2359	329	13528	1.34215	1	0.220703	8.69403
GOTERM_BP_FAT	GO:0044092~negative regulation of molecular function	78	2.3766	0.00479955	NM_130806, NM_001442, NM_005585, NM_024653, NM_000169, NM_001924, AB032991, NM_001256, NM_174936, NM_032527, NM_001302, NM_006288, NM_001752, NM_000603, NM_000785, NM_003250, NM_001116, NM_002801, NM_002166, NM_053041, NM_000612, NM_030640, NM_198964, NM_198969, NM_007308, NM_002664, NM_002954, NM_000039, NM_002810, NM_002358, NM_014495, NM_004418, NM_007076, NM_015675, NM_000524, NM_148919, NM_0…	2359	334	13528	1.33923	1	0.218686	8.69828
GOTERM_BP_FAT	GO:0040012~regulation of locomotion	49	1.49299	0.00488055	NM_000504, NM_002291, NM_003302, NM_005544, NM_181523, NM_004103, NM_000609, AK127004, NM_006288, NM_007011, NM_003246, NM_007008, NM_000314, NM_012250, NM_130444, NM_000612, NM_006270, NM_014909, NM_002006, AK124526, NM_000618, NM_002662, NM_007308, AJ298317, BC058855, NM_014495, NM_001992, NM_019055, NM_003376, NM_000660, NM_007074, NM_000459, NM_004513, NM_002569, NM_001945, NM_001565, NM_0063…	2359	192	13528	1.46353	1	0.219839	8.83874
INTERPRO	IPR002181:Fibrinogen, alpha/beta/gamma chain, C-terminal globular	13	0.3961	0.00489087	NM_002003, NM_017625, NM_000508, NM_004467, NM_001147, NM_031917, NM_004673, NM_032470, NM_012098, NM_003665, AK127044, NM_014495, NM_006682	2862	32	16659	2.36468	1	0.786352	8.49331
INTERPRO	IPR018097:EGF-like calcium-binding, conserved site	28	0.853138	0.00504928	NM_000504, NM_024324, NM_007361, NM_000627, NM_000820, NM_001734, NM_000527, NM_133459, NM_020404, AY358360, NM_031935, AK022008, AB011539, NM_002335, AB011538, AK075234, NM_001784, NM_006329, NM_003573, NM_018058, NM_016938, NM_152635, NM_019616, NM_000133, NM_001998, NM_153214, NM_021070, NM_000138	2862	96	16659	1.69772	1	0.765118	8.75665
SP_PIR_KEYWORDS	alternative splicing	1286	39.1834	0.00505185	NM_000269, AK126087, NM_001710, NM_005093, NM_000265, NM_017519, NM_007056, NM_032527, NM_002394, BX647476, BC058932, NM_006337, NM_005097, NM_138375, NM_006339, NM_080661, NM_002587, NM_015697, NM_001001976, NM_016287, NM_139235, BC020788, NM_024727, NM_024728, NM_130444, NM_016565, NM_005481, NM_182936, AF200348, NM_005485, NM_138360, NM_000278, NM_001914, NM_001728, NM_005088, NM_002599, BC049…	3135	7488	19235	1.05373	0.983716	0.0913156	7.49498
GOTERM_CC_FAT	GO:0044429~mitochondrial part	131	3.99147	0.00509834	NM_000167, NM_012460, AK024424, NM_032315, NM_005009, NM_013386, NM_006114, NM_005689, NM_175614, NM_000781, NM_000784, NM_000709, NM_000785, NM_001864, NM_012458, NM_024417, NM_021107, NM_002491, NM_003634, NM_016282, NM_017888, NM_018509, NM_138807, NM_001914, NM_005729, NM_022172, NM_000714, NM_013391, NM_005205, NM_021174, NM_014165, NM_182617, NM_004092, NM_001482, NM_000382, AK027059, NM_20…	2270	595	12782	1.23973	0.968902	0.12962	7.38957
SMART	SM00186:FBG	13	0.3961	0.0051454	NM_002003, NM_017625, NM_000508, NM_004467, NM_001147, NM_031917, NM_004673, NM_032470, NM_012098, NM_003665, AK127044, NM_014495, NM_006682	1571	32	9079	2.34777	0.894515	0.675215	7.02648
GOTERM_BP_FAT	GO:0002443~leukocyte mediated immunity	26	0.7922	0.00518819	NM_002468, NM_000242, NM_004106, NM_000249, NM_172369, NM_015991, NM_004355, NM_000066, NM_001734, NM_000204, NM_005178, M60333, NM_014333, NM_000574, NM_000787, NM_012335, AB014540, NM_000043, NM_032464, NM_006120, NM_000491, NM_000587, NM_000064, NM_000567, NM_019111, NM_183236, NM_001831	2359	86	13528	1.73373	1	0.229824	9.37033
KEGG_PATHWAY	hsa00340:Histidine metabolism	13	0.3961	0.00523398	AK021800, NM_032649, NM_000694, NM_002108, NM_000049, NM_000790, NM_144639, NM_080658, NM_006895, NM_000382, NM_000690, NM_000898, NM_006657, NM_001182	987	29	5085	2.30951	0.640596	0.136004	6.34029
GOTERM_BP_FAT	GO:0048771~tissue remodeling	19	0.578915	0.00532739	NM_001430, NM_004433, NM_000545, NM_001611, NM_030661, NM_003376, NM_000235, NM_004448, NM_000625, NM_000660, NM_006944, S81734, NM_000603, NM_014284, NM_000686, NM_000787, NM_002872, BC058855, NM_000316, NM_001992	2359	56	13528	1.94568	1	0.233054	9.6099
SP_PIR_KEYWORDS	blocked amino end	26	0.7922	0.00553876	NM_006215, NM_004311, AK024946, BX647214, NM_000269, NM_001442, NM_020988, NM_002298, NM_001611, NM_001752, NM_000394, NM_001849, NM_005954, NM_001663, NM_001845, NM_153047, NM_001661, NM_004306, NM_198901, NM_002005, NM_001269, NM_004568, NM_000518, NM_001001547, NM_004369, NM_203383, NM_002512, NM_002730	3135	92	19235	1.73396	0.989062	0.0975353	8.18891
GOTERM_CC_FAT	GO:0005911~cell-cell junction	49	1.49299	0.00561086	NM_203500, BC042066, NM_000166, NM_001306, NM_152219, NM_024009, NM_012307, NM_018849, NM_006580, NM_002587, AB028952, AL137698, NM_003829, NM_005602, NM_016201, NM_000916, NM_004360, NM_012064, NM_004664, NM_012449, NM_000304, NM_022165, NM_201628, AK095375, NM_181538, NM_014021, AK128802, NM_000343, NM_138961, NM_003127, NM_001795, NM_014343, NM_014333, NM_015385, NM_003277, NM_004383, NM_00194…	2270	190	12782	1.45216	0.978083	0.136656	8.10352
GOTERM_BP_FAT	GO:0016052~carbohydrate catabolic process	31	0.944546	0.00567086	NM_005276, NM_000290, NM_000152, NM_001276, NM_003773, NM_005566, NM_144563, NM_003104, NM_023947, NM_033507, NM_052890, NM_006691, NM_018706, NM_017584, NM_002625, NM_152740, NM_005165, NM_031284, NM_000511, NM_020973, AB044805, NM_018245, NM_004668, NM_001931, NM_080738, NM_002862, NM_000403, NM_006066, NM_000298, NM_001976, NM_033159	2359	109	13528	1.63095	1	0.243877	10.1984
KEGG_PATHWAY	hsa00071:Fatty acid metabolism	16	0.487508	0.00570854	NM_001607, NM_000668, NM_001608, AK021800, NM_000671, NM_000672, NM_000667, NM_004092, NM_000382, NM_005327, NM_000670, NM_000690, NM_006117, BX641105, AB020644, NM_001919, NM_001966, NM_000778, BC039065, NM_001182	987	40	5085	2.06079	0.672529	0.130246	6.89647
GOTERM_BP_FAT	GO:0019751~polyol metabolic process	15	0.457038	0.00578411	NM_005276, NM_017584, NM_000167, NM_014659, NM_000952, NM_003104, NM_015533, NM_015697, NM_000314, NM_002661, NM_000154, NM_032564, NM_025098, NM_014495, NM_178176	2359	40	13528	2.15049	1	0.245885	10.3917
GOTERM_MF_FAT	GO:0030246~carbohydrate binding	82	2.49848	0.00580374	NM_002305, NM_001393, NM_002306, AB023152, NM_000507, NM_002632, NM_199235, NM_005110, NM_133504, NM_194447, NM_003104, NM_002391, NM_003247, NM_003246, NM_033507, NM_019601, NM_004481, NM_014257, NM_003278, NM_020404, NM_002909, NM_001828, NM_006438, NM_000412, NM_000128, NM_002003, NM_006475, NM_032964, NM_014880, NM_017564, NM_002625, NM_017625, NM_002006, NM_016509, NM_001001389, NM_002009, N…	2281	354	12983	1.31844	0.999961	0.369611	9.37814
UP_SEQ_FEATURE	glycosylation site:O-linked (GalNAc...)	26	0.7922	0.00591731	NM_000504, NM_001063, NM_000601, NM_001308, NM_000229, NM_002099, AK055903, NM_003278, NM_020404, NM_001945, NM_058173, NM_130444, NM_000552, NM_000612, NM_052972, NM_002101, NM_002215, NM_002216, NM_017680, NM_000759, NM_018058, NM_000799, NM_000133, NM_003123, NM_003006, NM_005561	3131	92	19113	1.72517	1	0.841666	11.0108
SP_PIR_KEYWORDS	nucleotide binding	29	0.883608	0.00611041	NM_004311, BX647214, NM_032144, NM_012223, NM_014740, NM_020988, NM_000927, NM_018849, NM_002254, NM_001663, NM_002067, NM_001661, NM_006178, NM_002872, NM_012250, NM_004945, D14678, NM_006270, NM_012335, NM_002625, NM_006301, NM_006868, NM_001416, NM_004728, NM_002866, NM_004999, NM_183236, NM_002858, NM_006929, NM_001376	3135	107	19235	1.66291	0.993147	0.104823	8.99739
SP_PIR_KEYWORDS	Flavoprotein	29	0.883608	0.00611041	NM_003679, AK055875, NM_016518, NM_007101, NM_007103, NM_207127, NM_024417, NM_019891, NM_003659, NM_001985, NM_002022, NM_152999, NM_014584, NM_001608, NM_016229, NM_001917, NM_017547, NM_017545, NM_032797, NM_004032, AK025576, NM_013391, NM_016527, NM_006894, NM_001461, NM_004453, NM_012449, NM_000898, NM_002454, AL833218	3135	107	19235	1.66291	0.993147	0.104823	8.99739
KEGG_PATHWAY	hsa00280:Valine, leucine and isoleucine degradation	17	0.517977	0.00617863	NM_001607, AK024946, NM_000532, AK021800, NM_152740, NM_004493, NM_005518, NM_004092, NM_000709, NM_000382, NM_005327, NM_020686, NM_000690, NM_022132, NM_000191, NM_001966, NM_183050, NM_001182	987	44	5085	1.99054	0.701376	0.12566	7.44442
GOTERM_BP_FAT	GO:0032268~regulation of cellular protein metabolic process	105	3.19927	0.00623303	NM_000482, NM_000506, NM_003353, NM_174936, NM_001256, NM_006336, NM_003246, NM_005335, NM_003254, NM_002210, NM_016283, NM_017900, NM_015133, NM_000612, NM_002006, NM_015322, NM_004157, NM_002911, NM_206853, NM_000618, NM_016653, NM_004672, NM_004094, NM_031482, NM_000799, NM_004356, NM_212472, NM_014494, NM_000892, AK055401, NM_148919, NM_014740, NM_000624, NM_005178, NM_005836, BX647422, NM_01…	2359	474	13528	1.27033	1	0.25998	11.1539
SP_PIR_KEYWORDS	duplication	53	1.61487	0.00631712	NM_006528, NM_001063, NM_000506, NM_001710, NM_000700, NM_133504, NM_018849, NM_002210, NM_000889, NM_000477, NM_000412, NM_004306, NM_000128, NM_006734, NM_000552, NM_004157, NM_004360, NM_002954, BC070085, NM_212472, NM_005186, NM_001994, NM_000892, NM_000296, NM_000927, NM_001795, NM_001734, NM_000527, NM_000459, NM_003562, NM_001845, NM_017541, NM_005424, NM_003118, NM_052972, NM_000450, BX64…	3135	228	19235	1.42625	0.994213	0.105958	9.2881
SP_PIR_KEYWORDS	sushi	18	0.548446	0.00633264	NM_001710, NM_000450, NM_015430, AK075234, NM_001734, NM_014467, NM_021115, NM_019601, NM_001470, NM_052900, NM_000574, NM_000587, NM_030787, NM_052896, NM_153214, NM_002189, NM_012410, NM_001994	3135	56	19235	1.97215	0.994286	0.104067	9.30989
INTERPRO	IPR015590:Aldehyde dehydrogenase	9	0.274223	0.00641507	NM_022568, AK021800, NM_000382, NM_000690, NM_000694, NM_000689, NM_012190, NM_153329, NM_001080, NM_001182	2862	18	16659	2.91038	1	0.815168	10.9977
GOTERM_BP_FAT	GO:0006928~cell motion	105	3.19927	0.00661008	NM_002487, NM_000700, NM_000609, NM_006876, NM_004350, NM_000603, NM_003246, AF061055, NM_021102, NM_000314, NM_000787, NM_006007, NM_021005, AK127044, NM_015133, NM_002006, BX537890, NM_000618, BC044945, NM_001175, NM_004473, AK095375, NM_000245, NM_004598, NM_033044, AK022877, NM_005172, NM_003713, NM_007074, NM_000438, NM_004513, NM_002527, NM_005980, NM_001663, NM_153047, BC007195, NM_000963,…	2359	475	13528	1.26766	1	0.271033	11.7894
GOTERM_BP_FAT	GO:0016125~sterol metabolic process	29	0.883608	0.00662092	NM_000482, NM_000545, NM_145352, NM_000229, NM_174936, NM_003578, NM_001752, NM_014748, NM_000527, NM_003273, NM_000781, NM_000784, NM_000431, NM_024417, NM_016229, NM_003418, AK026549, NM_000780, NM_000235, NM_005989, NM_000236, NM_005518, U90916, NM_000078, NM_000039, NM_005866, NM_015627, NM_002340, NM_014495	2359	101	13528	1.64658	1	0.269101	11.8076
COG_ONTOLOGY	Amino acid transport and metabolism	17	0.517977	0.00671739	NM_021947, NM_017547, NM_032649, AK095303, NM_007101, NM_013391, NM_000666, NM_000790, NM_002539, NM_031900, AK094722, NM_001977, NM_001482, NM_000898, NM_005575, AK126662, NM_016582, NM_003982	342	49	1950	1.97816	0.246542	0.246542	6.04733
GOTERM_CC_FAT	GO:0044433~cytoplasmic vesicle part	48	1.46252	0.00673039	NM_001928, NM_000601, NM_000508, NM_031430, NM_003247, NM_003246, NM_003254, NM_002704, NM_017789, NM_000787, NM_000477, NM_000412, NM_006539, NM_001001547, NM_015981, NM_000618, NM_172171, NM_003916, NM_002866, NM_007350, NM_032041, NM_183236, NM_003959, NM_015627, NM_152338, BC058855, NM_000827, NM_000660, NM_003376, NM_032331, AK128844, NM_000527, NM_007074, NM_199442, NM_006078, NM_080550, NM…	2270	187	12782	1.44535	0.9898	0.156191	9.64521
GOTERM_BP_FAT	GO:0006959~humoral immune response	24	0.731261	0.00701423	NM_001928, NM_018643, NM_001710, NM_000242, NM_172369, NM_015991, NM_000066, NM_000204, NM_001734, NM_005178, NM_005018, NM_000491, NM_004335, NM_000574, NM_000587, NM_030787, NM_000567, NM_000064, NM_005755, NM_002801, NM_004271, NM_001831, NM_003665, NM_007268	2359	79	13528	1.74217	1	0.28027	12.4657
GOTERM_BP_FAT	GO:0034097~response to cytokine stimulus	24	0.731261	0.00701423	NM_004435, NM_002468, BX647214, NM_020988, NM_001611, NM_005233, NM_021960, NM_005252, NM_000603, NM_138578, NM_007074, NM_016283, NM_000785, NM_000929, NM_000090, NM_000963, NM_001569, NM_000163, NM_000450, NM_000916, NM_198969, NM_001110, NM_007308, NM_003999, NM_002985	2359	79	13528	1.74217	1	0.28027	12.4657
GOTERM_BP_FAT	GO:0006958~complement activation, classical pathway	12	0.365631	0.00704831	NM_000574, NM_000242, NM_000587, NM_000064, NM_000567, NM_172369, NM_015991, NM_001831, NM_000066, NM_001734, NM_000204, NM_000491	2359	29	13528	2.37295	1	0.279091	12.5225
UP_SEQ_FEATURE	domain:EGF-like 1; calcium-binding	9	0.274223	0.00705081	NM_000504, NM_022911, NM_019616, NM_000133, NM_001998, NM_153214, NM_000820, NM_031935, NM_006329	3131	19	19113	2.89158	1	0.877766	12.9842
GOTERM_BP_FAT	GO:0002696~positive regulation of leukocyte activation	30	0.914077	0.00706402	NM_130759, NM_018556, NM_000660, NM_007360, NM_004355, NM_000389, NM_006288, NM_007074, NM_003246, NM_032415, NM_003581, NM_207519, NM_005755, NM_002001, AW963062, BC007195, NM_001562, NM_018990, NM_003809, NM_021958, NM_001250, NM_004429, NM_018384, NM_001767, NM_006120, NM_006889, NM_006060, NM_006257, NM_003123, NM_012448, NM_003200	2359	106	13528	1.62301	1	0.277321	12.5487
GOTERM_CC_FAT	GO:0044459~plasma membrane part	433	13.1932	0.00716892	NM_002291, NM_016557, NM_002298, NM_000265, NM_004355, NM_007053, NM_005337, NM_002587, BC020788, NM_213589, NM_016548, NM_001914, NM_001725, NM_004360, AK127349, NM_004356, NM_000382, BC070085, NM_004215, NM_007357, NM_000245, NM_005072, NM_001903, NM_016121, NM_016022, AK128844, NM_001803, BC038359, NM_007074, NM_005981, NM_000101, NM_153368, NM_016580, NM_001908, NM_032510, NM_016113, NM_00433…	2270	2203	12782	1.10674	0.992443	0.1601	10.2425
SP_PIR_KEYWORDS	homodimer	25	0.761731	0.0071782	NM_001349, NM_001632, NM_172369, NM_000545, NM_006259, NM_000030, NM_001734, NM_021010, NM_000860, NM_031313, NM_145740, NM_000670, NM_000478, NM_000456, NM_000128, NM_198901, NM_004157, NM_002080, NM_000671, NM_000852, NM_001102, NM_001103, NM_212472, NM_001935, NM_002150	3135	89	19235	1.72347	0.99714	0.114869	10.4898
GOTERM_BP_FAT	GO:0051249~regulation of lymphocyte activation	39	1.1883	0.00723119	NM_130759, NM_018556, NM_145659, NM_030571, NM_000660, NM_004355, NM_002119, NM_007360, NM_000389, NM_006288, NM_007074, NM_032415, NM_003581, NM_007161, NM_003820, NM_207519, NM_005755, AW963062, BC007195, NM_001562, NM_018990, NM_003809, NM_007268, NM_006846, NM_021958, NM_001250, NM_004429, NM_018384, NM_004448, NM_001767, BX537505, NM_000043, NM_000675, NM_006120, NM_006889, NM_006060, NM_006…	2359	148	13528	1.51115	1	0.280578	12.8267
UP_SEQ_FEATURE	site:Important for catalytic activity	7	0.213285	0.00723566	NM_004092, NM_005327, NM_018281, NM_000898, NM_001398, NM_001919, NM_001966	3131	12	19113	3.56092	1	0.873465	13.3021
GOTERM_BP_FAT	GO:0009891~positive regulation of biosynthetic process	147	4.47898	0.0073441	NM_000482, NM_005544, NM_000506, NM_000483, NM_003353, AK122739, NM_017519, NM_002190, NM_033507, NM_003246, NM_000709, BC039881, AF061055, NM_016283, NM_003250, BX648935, NM_021005, NM_014213, NM_009588, NM_002500, AF020276, NM_017521, NM_000612, NM_002006, NM_004904, NM_014945, BX537890, NM_000278, NM_000518, NM_178548, NM_004364, NM_000618, NM_021784, NM_004473, NM_000799, NM_001538, NM_002518…	2359	695	13528	1.21294	1	0.281998	13.0141
SP_PIR_KEYWORDS	triple helix	12	0.365631	0.00745629	NM_000089, NM_000088, Z74615, Y11711, NM_172369, NM_015991, NM_004010, NM_004369, M64229, NM_000491, NM_001849, NM_001846, NM_001845, NM_000090	3135	31	19235	2.37506	0.997723	0.116777	10.8747
GOTERM_BP_FAT	GO:0031328~positive regulation of cellular biosynthetic process	145	4.41804	0.00745959	NM_000482, NM_005544, NM_000483, NM_003353, AK122739, NM_017519, NM_002190, NM_033507, NM_003246, NM_000709, BC039881, AF061055, NM_016283, NM_003250, BX648935, NM_021005, NM_014213, NM_009588, NM_002500, AF020276, NM_017521, NM_000612, NM_002006, NM_004904, NM_014945, BX537890, NM_000278, NM_000518, NM_178548, NM_004364, NM_000618, NM_021784, NM_004473, NM_000799, NM_001538, NM_002518, NM_012448…	2359	685	13528	1.2139	1	0.283472	13.2053
GOTERM_MF_FAT	GO:0003724~RNA helicase activity	12	0.365631	0.00746349	NM_014003, NM_014740, AK091592, NM_024072, NM_002911, NM_004640, NM_004941, NM_003587, NM_006929, NM_019082, NM_004818, NM_004728	2281	29	12983	2.35523	0.999998	0.43337	11.9039
GOTERM_BP_FAT	GO:0050867~positive regulation of cell activation	31	0.944546	0.00748776	NM_130759, NM_018556, NM_000660, NM_007360, NM_004355, NM_000389, NM_006288, NM_007074, NM_003246, NM_032415, NM_003581, NM_207519, NM_005755, NM_002001, AW963062, BC007195, NM_001562, NM_018990, NM_003809, NM_021958, NM_001250, NM_004429, NM_018384, NM_001767, NM_006120, NM_006889, NM_002664, NM_006060, NM_006257, NM_003123, NM_012448, NM_003200	2359	111	13528	1.60156	1	0.282135	13.2519
OMIM_DISEASE	Newly identified loci that influence lipid concentrations and risk of coronary artery disease	12	0.365631	0.00750716	NM_001646, NM_000482, NM_004481, NM_000039, NM_174936, NM_000229, NM_000431, NM_000236, NM_014495, NM_000527, NM_052968, NM_000078	648	29	3671	2.34419	0.999747	0.984089	11.3515
SP_PIR_KEYWORDS	Proto-oncogene	53	1.61487	0.00754484	BX641075, NM_002634, NM_005583, NM_022768, NM_021966, NM_005157, NM_005252, NM_003286, AA461028, NM_003882, NM_004349, NM_002872, NM_012250, NM_006532, NM_201563, NM_002005, NM_004529, NM_005635, NM_003292, NM_016653, NM_005238, NM_005239, AF055376, AK094779, NM_005211, NM_005863, NM_003200, AK124042, NM_005436, NM_000245, NM_002467, BC030694, NM_005178, BX647313, NM_018117, NM_000438, NM_005360,…	3135	230	19235	1.41385	0.997882	0.115864	10.9969
GOTERM_BP_FAT	GO:0022415~viral reproductive process	20	0.609385	0.00756019	NM_006564, NM_001329, NM_006292, NM_022740, AK091476, NM_005334, NM_000660, BX537823, NM_021141, AK001758, NM_006402, NM_007013, NM_014257, NM_002569, NM_006154, NM_004356, NM_004640, AK095375, NM_006368, NM_014517	2359	62	13528	1.84988	1	0.282221	13.3716
GOTERM_MF_FAT	GO:0042379~chemokine receptor binding	17	0.517977	0.007606	NM_005624, NM_005623, NM_032964, NM_002990, NM_004887, NM_000609, NM_006274, NM_002089, NM_002704, NM_002989, NM_002985, NM_001565, NM_002996, NM_006368, BC062668, NM_003680, NM_005409	2281	49	12983	1.97471	0.999998	0.425822	12.1177
KEGG_PATHWAY	hsa04062:Chemokine signaling pathway	51	1.55393	0.00782995	NM_005546, NM_181523, NM_000265, NM_004103, NM_000609, AK127004, NM_002704, NM_005308, NM_003639, NM_002872, NM_001116, AK092371, BC062668, NM_005409, NM_032964, NM_001337, AK124526, NM_000377, NM_005207, NM_006274, NM_002110, AL117471, NM_004573, NM_012448, NM_002859, NM_005624, NM_006564, NM_005623, NM_004887, NM_020983, NM_183001, NM_004383, NM_001565, NM_002996, NM_004946, NM_002990, NM_00063…	987	187	5085	1.40508	0.78408	0.142115	9.3458
SP_PIR_KEYWORDS	mannose-binding	5	0.152346	0.00799203	NM_014257, NM_000242, NM_199235, NM_006438, NM_001728	3135	6	19235	5.11297	0.998532	0.120071	11.6118
INTERPRO	IPR013091:EGF calcium-binding	22	0.670323	0.00806015	NM_024324, AB011539, NM_007361, AK075234, NM_000627, NM_003247, NM_000820, NM_001784, NM_000527, NM_006329, NM_003573, NM_133459, NM_018058, NM_016938, NM_020404, NM_001998, NM_153214, AY358360, NM_031935, NM_021070, NM_000138, AK022008	2862	72	16659	1.77856	1	0.8591	13.628
SP_PIR_KEYWORDS	ATP	54	1.64534	0.00807402	NM_001349, NM_001001396, NM_001258, NM_005544, NM_004579, NM_152295, NM_000704, AK026966, NM_004635, NM_018849, NM_033507, NM_207519, NM_007189, D14678, NM_000476, NM_004302, NM_002005, NM_002625, NM_170665, NM_006301, NM_002047, NM_139355, NM_001786, NM_004728, NM_005211, NM_003995, NM_006374, NM_002858, NM_006929, NM_005436, AK122956, NM_001376, NM_000245, NM_014740, NM_000927, NM_006259, NM_00…	3135	236	19235	1.4039	0.998627	0.119043	11.7241
GOTERM_BP_FAT	GO:0010605~negative regulation of macromolecule metabolic process	154	4.69226	0.00817176	NM_000482, NM_004780, NM_005093, NM_174936, NM_001256, NM_032527, NM_003246, NM_016084, NM_022720, NM_003254, NM_020248, NM_031474, BC039881, NM_002873, NM_002210, NM_016283, NM_003250, BX648935, NM_021005, NM_004584, NM_144653, NM_015094, NM_000612, NM_002006, NM_000278, NM_004364, NM_000376, NM_004473, NM_001538, NM_182710, NM_014494, AK124042, NM_139045, NM_148919, NM_000249, NM_014740, NM_002…	2359	734	13528	1.20318	1	0.298994	14.3757
SP_PIR_KEYWORDS	transferase	261	7.95247	0.00822329	NM_000269, NM_001001551, NM_032520, NM_017659, NM_006876, NM_080661, NM_001713, NM_015697, NM_033507, NM_001001976, NM_014298, NM_016283, AF087989, NM_000373, NM_024728, NM_001513, NM_001512, NM_016282, NM_005485, NM_153361, NM_015981, S81734, NM_031284, NM_016653, NM_000511, BC049215, NM_005211, NM_002862, NM_033109, NM_182710, NM_021071, NM_000245, NM_016123, NM_007076, NM_145867, NM_006319, NM…	3135	1394	19235	1.14877	0.998785	0.11897	11.9282
GOTERM_BP_FAT	GO:0016042~lipid catabolic process	44	1.34065	0.00824868	NM_000348, NM_000482, NM_001441, NM_000483, NM_012320, NM_000169, NM_003706, NM_145352, NM_000520, NM_006133, NM_014748, NM_207409, NM_052968, NM_001828, NM_000785, NM_024829, NM_000929, NM_012268, NM_016246, NM_138790, NM_016245, NM_002661, NM_173542, NM_001966, NM_001607, NM_017545, NM_005084, NM_000235, NM_000780, NM_005989, NM_000236, NM_002666, NM_133373, NM_003725, NM_002662, NM_016527, NM_…	2359	173	13528	1.45852	1	0.299062	14.5012
KEGG_PATHWAY	hsa04672:Intestinal immune network for IgA production	18	0.548446	0.00827329	NM_005624, NM_001250, M60028, NM_000660, NM_002119, NM_000609, NM_006120, NM_006889, M60333, NM_002121, NM_033554, NM_000889, NM_019111, V00522, AW963062, NM_002189, NM_003809, BC062668, NM_002342	987	49	5085	1.89256	0.802102	0.136942	9.85013
SP_PIR_KEYWORDS	chromoprotein	19	0.578915	0.00837841	NM_001914, NM_000518, NM_018947, NM_000780, NM_000558, NM_001752, NM_000500, NM_000781, NM_000764, NM_000106, NM_000774, NM_000784, NM_000772, NM_000785, NM_000761, NM_000962, NM_000963, NM_000456, NM_000778	3135	62	19235	1.88025	0.99893	0.118978	12.1399
SP_PIR_KEYWORDS	fatty acid metabolism	19	0.578915	0.00837841	NM_001607, NM_025149, NM_001608, NM_005622, NM_012320, NM_018281, NM_012254, NM_198580, NM_004092, NM_182617, NM_004003, NM_000860, NM_005327, NM_007260, AB020644, NM_001398, NM_001919, NM_001966, NM_017888	3135	62	19235	1.88025	0.99893	0.118978	12.1399
INTERPRO	IPR013785:Aldolase-type TIM barrel	14	0.426569	0.00842738	NM_003773, NM_000169, NM_017545, NM_005165, NM_018946, NM_022172, NM_016527, NM_014298, NM_030769, NM_000373, NM_138413, NM_000191, NM_033159, NM_000262	2862	38	16659	2.14449	1	0.850877	14.205
GOTERM_MF_FAT	GO:0042803~protein homodimerization activity	77	2.34613	0.00845818	NM_002487, NM_002305, NM_000482, NM_001441, NM_000483, NM_005585, NM_000169, NM_003280, AK122739, NM_002632, NM_015472, NM_000940, NM_000545, NM_015163, NM_152295, NM_021822, NM_014959, NM_000030, NM_001752, NM_014298, NM_004349, NM_003250, NM_000123, NM_004827, NM_016381, NM_000552, NM_000553, NM_002910, NM_178548, NM_006301, NM_004364, NM_001767, NM_013258, NM_002664, NM_002559, NM_005211, NM_0…	2281	334	12983	1.31218	1	0.447086	13.3857
UP_SEQ_FEATURE	domain:Sushi 1	15	0.457038	0.00847415	NM_001710, NM_000450, AK075234, NM_015430, NM_001734, NM_014467, NM_021115, NM_001470, NM_052900, NM_000587, NM_000574, NM_030787, NM_052896, NM_012410, NM_001994	3131	44	19113	2.08106	1	0.902283	15.4034
UP_SEQ_FEATURE	domain:Sushi 2	15	0.457038	0.00847415	NM_001710, NM_000450, AK075234, NM_015430, NM_001734, NM_014467, NM_021115, NM_001470, NM_052900, NM_000587, NM_000574, NM_030787, NM_052896, NM_012410, NM_001994	3131	44	19113	2.08106	1	0.902283	15.4034
KEGG_PATHWAY	hsa00330:Arginine and proline metabolism	19	0.578915	0.00854801	NM_001917, AK021800, NM_000531, NM_002080, NM_000625, NM_000603, NM_004199, NM_000666, NM_013267, NM_002539, NM_000382, NM_015907, NM_001482, NM_000690, NM_002065, NM_006907, NM_000898, NM_003132, NM_000156, NM_001182	987	53	5085	1.84693	0.812509	0.130209	10.1613
GOTERM_BP_FAT	GO:0010604~positive regulation of macromolecule metabolic process	177	5.39305	0.00861433	NM_005544, NM_000506, NM_003353, AK122739, NM_017519, NM_174936, NM_001256, NM_199194, NM_002190, NM_033507, NM_005335, NM_003246, NM_000709, BC039881, AF061055, NM_016283, NM_003250, NM_017900, BX648935, NM_021005, NM_014213, NM_009588, NM_002500, AF020276, NM_017521, NM_000612, NM_004904, NM_002006, NM_014945, BX537890, NM_000278, NM_178548, NM_004364, NM_000618, NM_021784, NM_031482, NM_004473…	2359	857	13528	1.1844	1	0.307753	15.0955
GOTERM_MF_FAT	GO:0015020~glucuronosyltransferase activity	10	0.304692	0.00865088	NM_001076, NM_174914, NM_152404, NM_018371, NM_024743, NM_006798, NM_012200, NM_019015, NM_024536, NM_019093	2281	22	12983	2.58718	1	0.441666	13.6701
GOTERM_BP_FAT	GO:0007610~behavior	103	3.13833	0.00869153	NM_003353, NM_002302, NM_016557, AK126405, NM_005410, NM_000609, NM_000781, NM_002704, AF061055, NM_031475, NM_000314, NM_000787, NM_005402, NM_002872, NM_014213, NM_005912, BC062668, NM_138460, NM_005409, NM_001337, NM_002006, NM_000916, NM_002668, NM_006274, NM_002662, NM_002518, NM_000185, NM_000245, BX647214, NM_000827, NM_007074, NM_005670, AK002000, NM_004513, NM_005980, NM_001882, NM_15304…	2359	469	13528	1.25942	1	0.307751	15.2205
GOTERM_BP_FAT	GO:0006979~response to oxidative stress	42	1.27971	0.00878079	BX647214, NM_000088, NM_000482, NM_203377, NM_000242, NM_003353, NM_020988, Z74615, NM_000545, NM_004103, NM_005410, NM_005252, NM_001752, NM_016538, NM_004045, NM_138578, NM_000781, NM_005954, NM_006793, NM_203327, NM_000962, NM_000963, NM_002997, AF200348, NM_000744, NM_001430, NM_000553, NM_000636, NM_000617, NM_012473, NM_007308, NM_004453, NM_001482, NM_002133, NM_000113, NM_006907, NM_00298…	2359	164	13528	1.46863	1	0.3081	15.3648
GOTERM_MF_FAT	GO:0031406~carboxylic acid binding	38	1.15783	0.00884875	AK024946, NM_001444, NM_001084, NM_001442, NM_021947, NM_000803, NM_024623, NM_000625, NM_000030, NM_003578, NM_000603, NM_005037, NM_006154, NM_000787, NM_000477, NM_000191, NM_006657, NM_181865, NM_000457, NM_001385, NM_012079, NM_148962, NM_000531, NM_022172, NM_000671, NM_024648, NM_004341, NM_013391, NM_004199, NM_000935, NM_007308, NM_006894, NM_018192, NM_018960, NM_001931, Y10255, NM_0061…	2281	144	12983	1.502	1	0.436793	13.9611
SP_PIR_KEYWORDS	heparan sulfate	8	0.243754	0.00885575	NM_004598, NM_001448, NM_002081, NM_002998, NM_002997, NM_014767, NM_005708, NM_003873	3135	16	19235	3.06778	0.999277	0.123209	12.7882
SP_PIR_KEYWORDS	amyloidosis	8	0.243754	0.00885575	NM_003999, NM_000099, NM_000039, NM_000508, J03474, NM_000371, NM_000447	3135	16	19235	3.06778	0.999277	0.123209	12.7882
GOTERM_MF_FAT	GO:0019842~vitamin binding	35	1.06642	0.00889321	NM_001084, NM_021947, NM_000803, NM_024623, NM_015027, NM_138432, NM_000030, NM_000790, NM_002899, NM_005309, NM_000670, NM_000787, NM_000477, NM_018706, NM_182662, NM_006657, NM_002080, NM_006844, NM_000355, NM_022172, AK095303, NM_024648, NM_031491, NM_013391, NM_004199, NM_000935, NM_031900, AK021916, NM_018192, NM_018960, NM_012429, NM_018245, NM_002862, NM_020686, NM_006214	2281	130	12983	1.53241	1	0.426729	14.0264
GOTERM_BP_FAT	GO:0006694~steroid biosynthetic process	25	0.761731	0.00897939	NM_000348, NM_000545, NM_000500, BX647313, NM_003273, NM_000781, NM_000785, NM_000431, NM_024417, NM_016245, NM_014234, NM_016229, NM_003418, AK026549, NM_002006, NM_002979, NM_005989, NM_005518, NM_003725, NM_001047, NM_014324, NM_000039, NM_005866, BX538149, NM_002340	2359	85	13528	1.68666	1	0.311595	15.6849
GOTERM_BP_FAT	GO:0050863~regulation of T cell activation	32	0.975015	0.0089873	NM_130759, NM_018556, NM_145659, NM_030571, NM_000660, NM_007360, NM_002119, NM_004355, NM_006288, NM_007074, NM_032415, NM_003581, NM_003820, NM_207519, NM_005755, AW963062, BC007195, NM_001562, NM_018990, NM_007268, NM_006846, NM_021958, NM_004429, NM_018384, NM_004448, NM_001767, NM_000675, NM_006120, NM_006889, NM_006060, NM_006257, NM_003123, NM_012448	2359	117	13528	1.56845	1	0.309583	15.6977
GOTERM_BP_FAT	GO:0030879~mammary gland development	20	0.609385	0.00909587	NM_000245, NM_000269, NM_198964, NM_005544, NM_004433, NM_130768, NM_000916, NM_178819, NM_004448, NM_000660, NM_000618, NM_033131, NM_001801, BX647980, NM_002512, BX538149, NM_012448, NM_014213, NM_001233, NM_138621, NM_013956	2359	63	13528	1.82052	1	0.310455	15.8722
INTERPRO	IPR006076:FAD dependent oxidoreductase	7	0.213285	0.00918296	NM_024028, NM_001917, NM_017547, NM_004032, NM_016518, NM_007101, NM_013391	2862	12	16659	3.39544	1	0.855735	15.3809
GOTERM_BP_FAT	GO:0030030~cell projection organization	83	2.52895	0.00921514	NM_002487, NM_025213, NM_002291, AL049313, NM_003353, NM_015472, NM_004103, NM_000609, NM_006876, NM_004350, NM_033131, NM_003873, NM_005052, AK123728, NM_003581, BC020788, NM_006154, NM_000314, NM_002872, AK025909, AK127044, NM_015133, NM_004440, NM_032119, NM_005102, BX537890, NM_004429, NM_000278, NM_000555, NM_001001389, BX648828, NM_004360, NM_003886, BC044945, NM_004010, NM_002954, NM_00266…	2359	368	13528	1.29341	1	0.311611	16.0635
GOTERM_BP_FAT	GO:0046394~carboxylic acid biosynthetic process	40	1.21877	0.00932905	NM_005622, NM_021947, NM_000545, NM_017614, NM_145867, NM_004355, NM_012205, NM_000030, NM_016538, NM_001801, NM_017770, NM_001713, NM_014485, NM_032385, NM_005956, NM_000929, NM_002065, NM_002001, NM_000961, NM_000962, NM_000963, NM_024090, NM_000533, NM_000531, NM_002080, NM_000375, NM_005989, NM_000236, NM_000954, NM_206853, NM_018441, NM_182796, NM_002662, NM_013402, NM_014324, NM_021628, NM_…	2359	155	13528	1.47991	1	0.312597	16.2459
GOTERM_BP_FAT	GO:0016053~organic acid biosynthetic process	40	1.21877	0.00932905	NM_005622, NM_021947, NM_000545, NM_017614, NM_145867, NM_004355, NM_012205, NM_000030, NM_016538, NM_001801, NM_017770, NM_001713, NM_014485, NM_032385, NM_005956, NM_000929, NM_002065, NM_002001, NM_000961, NM_000962, NM_000963, NM_024090, NM_000533, NM_000531, NM_002080, NM_000375, NM_005989, NM_000236, NM_000954, NM_206853, NM_018441, NM_182796, NM_002662, NM_013402, NM_014324, NM_021628, NM_…	2359	155	13528	1.47991	1	0.312597	16.2459
GOTERM_BP_FAT	GO:0051591~response to cAMP	15	0.457038	0.00935771	NM_000088, NM_000269, NM_002625, NM_001759, Z74615, NM_004103, NM_001728, NM_000030, NM_005252, NM_001734, NM_001801, NM_000781, NM_000709, NM_000929, NM_002512, NM_002997, NM_183050	2359	42	13528	2.04808	1	0.311219	16.2917
INTERPRO	IPR016162:Aldehyde dehydrogenase, N-terminal	9	0.274223	0.00943515	NM_022568, AK021800, NM_000382, NM_000690, NM_000694, NM_000689, NM_012190, NM_153329, NM_001080, NM_001182	2862	19	16659	2.7572	1	0.845132	15.7699
GOTERM_BP_FAT	GO:0050806~positive regulation of synaptic transmission	13	0.3961	0.00956395	NM_000426, NM_000916, NM_032409, AF545864, NM_002744, NM_005097, NM_000963, NM_009588, NM_000675, NM_007308, NM_002954	2359	34	13528	2.19265	1	0.31471	16.6207
GOTERM_BP_FAT	GO:0070482~response to oxygen levels	37	1.12736	0.00960539	NM_001063, NM_203377, NM_002632, NM_001306, NM_004103, NM_003376, BC071181, NM_000625, NM_000660, NM_033292, NM_000389, NM_000603, NM_138578, NM_004612, NM_003246, NM_005954, NM_002247, NM_001562, NM_000744, NM_006389, NM_001430, NM_000916, NM_005165, NM_000636, NM_006297, NM_000617, NM_000935, NM_012473, NM_002559, NM_006257, NM_000799, NM_002133, NM_020686, NM_000690, NM_001935, NM_012448, BC05…	2359	141	13528	1.50483	1	0.313687	16.6866
SP_PIR_KEYWORDS	neuropathy	12	0.365631	0.00972027	NM_000166, NM_024577, NM_000039, NM_000530, NM_000304, NM_000371, NM_014365, NM_002047, NM_006096, NM_004945, NM_003680, NM_020956	3135	32	19235	2.30084	0.999644	0.132212	13.951
SP_PIR_KEYWORDS	serine esterase	11	0.335161	0.0100398	NM_006821, NM_001828, NM_001266, NM_016147, NM_145024, NM_000055, NM_198061, NM_001984, NM_181865, NM_007011, NM_024922	3135	28	19235	2.4104	0.999726	0.134046	14.3772
SP_PIR_KEYWORDS	charcot-marie-tooth disease	10	0.304692	0.0101098	NM_000166, NM_024577, NM_000530, NM_000304, NM_014365, NM_002047, NM_006096, NM_004945, NM_003680, NM_020956	3135	24	19235	2.55649	0.999742	0.132754	14.4703
GOTERM_MF_FAT	GO:0005504~fatty acid binding	14	0.426569	0.0101403	NM_012079, NM_001444, NM_148962, NM_001442, NM_000671, NM_003578, NM_007308, NM_005037, Y10255, NM_006117, NM_000477, NM_000191, NM_181865, NM_004102, NM_000457	2281	38	12983	2.09698	1	0.458239	15.8384
SP_PIR_KEYWORDS	proteoglycan	17	0.517977	0.0102031	NM_004598, NM_017564, NM_001448, NM_002081, NM_133504, NM_001001389, NM_004355, NM_002215, NM_002216, NM_014767, NM_005708, NM_003873, NM_002217, NM_002998, NM_002997, NM_005014, NM_002345	3135	54	19235	1.93157	0.999761	0.131786	14.5942
GOTERM_BP_FAT	GO:0006650~glycerophospholipid metabolic process	32	0.975015	0.0102053	NM_153617, NM_000482, NM_012320, NM_003706, NM_181523, NM_178819, NM_000229, NM_006319, NM_018208, NM_001080, NM_000314, NM_003801, NM_000929, NM_007169, BC045794, NM_002009, NM_000236, NM_080476, NM_002662, NM_000078, NM_002664, NM_005026, NM_000039, AK092643, NM_004356, Y10255, NM_153273, NM_017733, NM_000446, NM_001503, NM_017839, NM_025087, NM_004102	2359	118	13528	1.55515	1	0.327512	17.6359
GOTERM_BP_FAT	GO:0048666~neuron development	77	2.34613	0.0102187	NM_002487, NM_025213, NM_002291, AL049313, NM_003353, NM_004103, NM_000609, NM_006288, NM_006876, NM_004350, NM_033131, NM_003873, NM_005052, BC020788, NM_006154, NM_000314, AK025909, NM_014213, AK127044, NM_015133, NM_004440, NM_032119, NM_005102, NM_139284, BX537890, NM_004429, NM_000278, NM_014588, NM_000555, NM_001001389, BX648828, NM_004360, BC044945, NM_004010, NM_002954, NM_002866, NM_0148…	2359	339	13528	1.30256	1	0.325691	17.6571
SP_PIR_KEYWORDS	neurogenesis	36	1.09689	0.010398	NM_153617, NM_017893, NM_000269, AK055401, NM_005568, AK022877, NM_005170, NM_020443, NM_017519, NM_003873, NM_201541, NM_002045, NM_020796, NM_017789, NM_021008, AK057053, NM_003075, AK025909, NM_201432, NM_003072, NM_002500, NM_003078, NM_017521, NM_003656, NM_004429, AB011538, NM_000555, NM_003412, NM_021170, BX648828, NM_007174, NM_030808, NM_002512, NM_006161, NM_006378, NM_001406, NM_139045	3135	146	19235	1.51288	0.999796	0.132058	14.8525
INTERPRO	IPR000436:Sushi/SCR/CCP	18	0.548446	0.0106974	NM_001710, NM_000450, NM_015430, AK075234, NM_001734, NM_014467, NM_021115, NM_019601, NM_001470, NM_052900, NM_000574, NM_000587, NM_030787, NM_052896, NM_153214, NM_002189, NM_012410, NM_001994	2862	56	16659	1.87096	1	0.863521	17.692
GOTERM_BP_FAT	GO:0051186~cofactor metabolic process	48	1.46252	0.0107287	NM_003679, AK024424, NM_024006, NM_000545, NM_016518, NM_012205, NM_015697, NM_019093, NM_033507, NM_014298, NM_005956, NM_145740, NM_016286, NM_006636, NM_012190, NM_006821, NM_152740, NM_000140, NM_017881, NM_000712, NM_000375, NM_024594, NM_000714, AB020644, NM_025233, AK024946, NM_005276, NM_005838, BX647562, NM_003001, NM_003002, NM_144563, NM_178819, NM_001080, NM_005326, NM_201398, NM_0007…	2359	195	13528	1.4116	1	0.336684	18.456
GOTERM_CC_FAT	GO:0005795~Golgi stack	16	0.487508	0.0107334	NM_018839, NM_018837, NM_004722, NM_017805, NM_015170, NM_000047, NM_018371, NM_002662, NM_019015, NM_004481, NM_002569, NM_015526, NM_005013, NM_007357, NM_017839, NM_024536	2270	46	12782	1.95855	0.999343	0.223274	14.9625
GOTERM_BP_FAT	GO:0006491~N-glycan processing	6	0.182815	0.0108498	NM_006699, NM_002372, NM_032520, AY358091, NM_014275, NM_012214	2359	9	13528	3.82309	1	0.337571	18.6446
GOTERM_BP_FAT	GO:0030212~hyaluronan metabolic process	6	0.182815	0.0108498	NM_003773, NM_001001851, NM_002215, NM_033159, NM_002216, NM_002217	2359	9	13528	3.82309	1	0.337571	18.6446
GOTERM_BP_FAT	GO:0034370~triglyceride-rich lipoprotein particle remodeling	6	0.182815	0.0108498	NM_000482, NM_000483, NM_000229, NM_000236, NM_052968, NM_000078	2359	9	13528	3.82309	1	0.337571	18.6446
GOTERM_BP_FAT	GO:0032103~positive regulation of response to external stimulus	20	0.609385	0.0108724	NM_001442, NM_004106, NM_003376, NM_000660, NM_001110, NM_000609, S81734, NM_003246, NM_003999, NM_004513, NM_000785, NM_030808, NM_000064, NM_019616, NM_002985, NM_002001, NM_004122, NM_002996, NM_012448, BC058855, NM_006368	2359	64	13528	1.79207	1	0.335968	18.6796
GOTERM_BP_FAT	GO:0046942~carboxylic acid transport	38	1.15783	0.0110523	NM_003049, NM_000803, NM_000700, NM_018018, NM_004731, NM_000545, NM_182728, NM_022042, NM_030674, NM_006407, NM_002394, NM_000030, AL713639, NM_005037, NM_000929, NM_203327, NM_003982, NM_006841, NM_004694, NM_003059, NM_022911, NM_012140, NM_007213, NM_018976, NM_006517, NM_003038, NM_002080, NM_152313, NM_001001547, NM_005984, NM_005847, NM_012064, Y10255, NM_003627, NM_003046, BC016813, NM_00…	2359	147	13528	1.48242	1	0.338313	18.959
UP_SEQ_FEATURE	active site:Proton acceptor	131	3.99147	0.0111174	NM_005546, NM_001258, NM_004579, NM_017659, NM_005157, NM_002905, AF087989, NM_207519, NM_016286, NM_021004, AF200348, NM_002005, NM_017881, NM_153361, NM_138801, NM_020526, NM_015981, NM_172171, NM_031284, NM_016653, NM_004672, NM_002110, NM_005211, NM_000403, NM_005276, NM_016123, NM_000245, NM_003708, NM_032649, NM_005566, NM_145867, NM_005975, NM_032783, NM_001080, NM_000459, NM_153047, NM_00…	3131	658	19113	1.21532	1	0.947011	19.7278
GOTERM_BP_FAT	GO:0009991~response to extracellular stimulus	53	1.61487	0.0111988	NM_001710, NM_174936, NM_005252, NM_003578, NM_019093, NM_000781, NM_000709, NM_000785, NM_000314, NM_000478, NM_000477, NM_000410, NM_002625, NM_001001389, NM_198969, NM_000376, NM_013402, NM_001482, NM_004122, NM_014494, NM_006929, NM_000088, NM_014741, Z74615, NM_005566, NM_000660, NM_001671, NM_000389, NM_004497, NM_181509, NM_005037, NM_000966, NM_000597, NM_000963, NM_005424, NM_007169, NM_…	2359	220	13528	1.38153	1	0.339791	19.1858
GOTERM_MF_FAT	GO:0050997~quaternary ammonium group binding	6	0.182815	0.0112063	NM_000482, AK092643, NM_000567, NM_000055, NM_052968, NM_000078	2281	9	12983	3.79453	1	0.480629	17.3587
SP_PIR_KEYWORDS	electron transfer	16	0.487508	0.0112241	NM_001914, NM_018947, NM_000780, NM_000500, NM_005205, NM_000781, NM_000764, NM_000106, NM_000774, NM_000784, NM_000772, NM_000101, NM_001864, NM_000761, NM_024417, NM_000778	3135	50	19235	1.96338	0.999897	0.13967	15.9393
SMART	SM00032:CCP	18	0.548446	0.0113363	NM_001710, NM_000450, NM_015430, AK075234, NM_001734, NM_014467, NM_021115, NM_019601, NM_001470, NM_052900, NM_000574, NM_000587, NM_030787, NM_052896, NM_153214, NM_002189, NM_012410, NM_001994	1571	56	9079	1.85757	0.993063	0.80928	14.8721
SP_PIR_KEYWORDS	Monooxygenase	22	0.670323	0.0116325	NM_003679, NM_000780, NM_178033, NM_000500, NM_024514, NM_023944, NM_006894, NM_000781, NM_000106, NM_000764, NM_000774, NM_001461, NM_000784, NM_000775, NM_000772, NM_000785, NM_000787, NM_000761, NM_002022, AL833218, NM_000778, NM_004391	3135	78	19235	1.73054	0.999926	0.142239	16.4718
GOTERM_BP_FAT	GO:0007162~negative regulation of cell adhesion	15	0.457038	0.0116987	NM_000088, NM_000358, NM_012335, NM_181523, Z74615, NM_006016, NM_004194, NM_000660, NM_013427, NM_001110, NM_003246, NM_006747, NM_001175, NM_000314, NM_012341, NM_003123	2359	43	13528	2.00045	1	0.349802	19.955
SP_PIR_KEYWORDS	hydroxyproline	13	0.3961	0.0117027	NM_000089, NM_000088, NM_000242, NM_000099, Z74615, Y11711, NM_172369, NM_015991, NM_004369, M64229, NM_000491, NM_001849, NM_001846, NM_001845, NM_000090	3135	37	19235	2.15574	0.99993	0.140936	16.5631
GOTERM_BP_FAT	GO:0007005~mitochondrion organization	36	1.09689	0.0117176	NM_130759, NM_004085, NM_012460, NM_002372, NM_016068, NM_002467, NM_006114, NM_014765, NM_000603, NM_005834, NM_138578, NM_000394, NM_006793, NM_012458, NM_001233, NM_030974, NM_005427, NM_001430, NM_003119, NM_138807, NM_004629, NM_018384, NM_032797, NM_004364, NM_000636, NM_000714, NM_005729, NM_012318, NM_007308, NM_014165, NM_002866, NM_002154, NM_001831, NM_002455, NM_002437, NM_003977	2359	138	13528	1.49599	1	0.348099	19.9841
GOTERM_BP_FAT	GO:0010740~positive regulation of protein kinase cascade	42	1.27971	0.0120099	NM_000504, NM_002305, NM_002468, AB032991, NM_030571, NM_004619, BC036034, NM_022740, NM_000660, NM_033292, BC071181, NM_001752, NM_005335, NM_004612, NM_032415, NM_017789, NM_006154, NM_000867, NM_199129, NM_009588, NM_015093, NM_000612, NM_000163, NM_001250, NM_003842, NM_013349, NM_004448, NM_000618, S81734, NM_004335, NM_003574, NM_014349, NM_172140, NM_003810, NM_016072, NM_020746, NM_000799…	2359	167	13528	1.44224	1	0.352898	20.4305
GOTERM_MF_FAT	GO:0051287~NAD or NADH binding	16	0.487508	0.0120249	NM_005276, NM_001329, AK055875, NM_152740, NM_031244, NM_004493, NM_012203, NM_003104, NM_000671, NM_016538, NM_007103, NM_001618, AK131390, NM_000860, NM_015974, NM_000670, NM_006623	2281	47	12983	1.93763	1	0.493687	18.5086
INTERPRO	IPR000742:EGF-like, type 3	47	1.43205	0.0120387	NM_000504, NM_024324, NM_145352, NM_007361, NM_015430, AF430017, NM_000627, NM_000820, NM_003247, NM_021794, NM_000527, NM_003246, NM_133459, NM_000459, NM_001945, NM_000962, NM_000963, NM_005424, AY358360, NM_031935, NM_013956, AK022008, NM_182895, NM_030583, AB011539, NM_022911, NM_017564, NM_000450, AB011538, AK075234, AB038784, NM_080655, NM_001784, NM_182798, NM_006329, NM_207195, NM_032470,…	2862	194	16659	1.41018	1	0.879754	19.6889
GOTERM_BP_FAT	GO:0031646~positive regulation of neurological system process	14	0.426569	0.0120627	NM_001063, NM_000426, NM_000916, NM_032409, AF545864, NM_002744, NM_005097, NM_000963, NM_009588, NM_000675, NM_007308, NM_002954	2359	39	13528	2.05859	1	0.352	20.5109
GOTERM_BP_FAT	GO:0009310~amine catabolic process	23	0.700792	0.0121806	NM_000481, NM_003679, NM_000187, NM_002080, NM_000625, NM_004032, NM_007101, NM_002108, NM_000603, NM_000049, NM_013391, NM_001801, NM_005881, NM_144639, NM_000709, NM_005956, NM_025080, NM_000787, NM_001513, NM_022132, NM_000137, NM_183050, NM_002150	2359	78	13528	1.69098	1	0.352629	20.6901
GOTERM_BP_FAT	GO:0001525~angiogenesis	38	1.15783	0.0123261	NM_019055, AK022877, NM_002632, AK122739, NM_138459, NM_004103, NM_003376, NM_000609, NM_004040, NM_006288, NM_000603, NM_031917, NM_003873, NM_003246, NM_005230, NM_133459, NM_007008, NM_000314, NM_001562, NM_025079, NM_130444, NM_014517, NM_003809, NM_001430, NM_181353, NM_017564, NM_002006, NM_018488, NM_006291, NM_133373, NM_000682, NM_001147, NM_003883, NM_001977, NM_002133, BC058855, NM_001…	2359	148	13528	1.47241	1	0.353884	20.9107
GOTERM_BP_FAT	GO:0015849~organic acid transport	38	1.15783	0.0123261	NM_003049, NM_000803, NM_000700, NM_018018, NM_004731, NM_000545, NM_182728, NM_022042, NM_030674, NM_006407, NM_002394, NM_000030, AL713639, NM_005037, NM_000929, NM_203327, NM_003982, NM_006841, NM_004694, NM_003059, NM_022911, NM_012140, NM_007213, NM_018976, NM_006517, NM_003038, NM_002080, NM_152313, NM_001001547, NM_005984, NM_005847, NM_012064, Y10255, NM_003627, NM_003046, BC016813, NM_00…	2359	148	13528	1.47241	1	0.353884	20.9107
GOTERM_BP_FAT	GO:0010038~response to metal ion	34	1.03595	0.0123865	NM_000290, NM_000508, NM_003304, NM_003280, NM_004103, NM_000229, NM_012205, NM_013232, NM_000603, NM_138578, NM_003246, NM_000221, NM_000781, NM_002247, NM_133379, NM_000070, NM_006154, NM_000314, NM_000597, NM_015921, NM_000963, NM_002997, NM_006096, NM_002661, NM_000097, NM_004137, NM_032369, NM_001728, NM_000617, NM_007308, NM_014505, NM_001482, NM_020686, NM_014407	2359	129	13528	1.51145	1	0.353177	21.0022
GOTERM_BP_FAT	GO:0051098~regulation of binding	39	1.1883	0.0125962	NM_002468, NM_000269, NM_022740, NM_000660, NM_004492, NM_001752, BX647313, NM_005178, NM_032415, NM_004349, NM_003250, NM_006793, NM_001184, NM_002166, NM_021005, NM_199129, NM_003072, NM_000479, NM_053041, NM_005631, NM_003078, NM_001569, NM_000457, NM_013956, NM_002167, NM_198964, NM_181353, NM_198969, NM_015981, NM_199185, NM_013258, U59227, NM_021805, NM_006257, NM_002133, NM_005904, NM_0123…	2359	153	13528	1.46177	1	0.355865	21.3189
GOTERM_CC_FAT	GO:0016323~basolateral plasma membrane	50	1.52346	0.0126455	NM_203500, NM_001063, NM_003302, NM_022141, NM_003304, NM_000700, NM_201557, NM_004103, BC071181, AK127004, NM_005255, NM_001692, BC020788, NM_203327, AL137698, NM_057176, NM_000316, AK124526, NM_001001389, NM_004360, NM_004010, NM_017980, NM_004664, NM_173596, NM_018222, NM_015627, NM_004215, NM_198595, NM_000340, NM_002859, NM_000245, NM_033044, NM_020987, NM_000927, NM_021222, NM_006403, NM_00…	2270	203	12782	1.38691	0.999823	0.250265	17.3979
SP_PIR_KEYWORDS	sh3 domain	48	1.46252	0.0128012	NM_005546, NM_181523, NM_000265, NM_033066, NM_032459, NM_005157, AK127004, NM_199335, NM_206962, NM_005335, NM_003581, NM_022136, NM_018990, NM_024940, AK124526, AL162054, NM_005207, NM_139355, NM_014631, NM_002110, AB037716, NM_153271, NM_153213, NM_033044, NM_003127, NM_005975, NM_006403, NM_024605, NM_007118, NM_001001669, NM_024577, NM_015385, AK055497, NM_004383, NM_000723, NM_153047, BX647…	3135	210	19235	1.40242	0.999972	0.150974	17.9783
GOTERM_BP_FAT	GO:0009081~branched chain family amino acid metabolic process	8	0.243754	0.0128141	NM_001917, NM_000163, NM_000709, NM_152740, NM_012448, NM_022132, NM_183050, NM_005881	2359	16	13528	2.86732	1	0.358687	21.6467
GOTERM_BP_FAT	GO:0043691~reverse cholesterol transport	8	0.243754	0.0128141	NM_000482, NM_000039, NM_000483, NM_000545, NM_000229, NM_000236, NM_001831, NM_000078	2359	16	13528	2.86732	1	0.358687	21.6467
GOTERM_BP_FAT	GO:0008203~cholesterol metabolic process	26	0.7922	0.012872	NM_000482, NM_000545, NM_000229, NM_174936, NM_145352, NM_003578, NM_001752, NM_014748, NM_000527, NM_003273, NM_000781, NM_000784, NM_000431, NM_024417, NM_003418, AK026549, NM_000780, NM_000236, NM_005989, NM_005518, U90916, NM_000078, NM_000039, NM_015627, NM_002340, NM_014495	2359	92	13528	1.62066	1	0.357909	21.7336
UP_SEQ_FEATURE	domain:EGF-like 4; calcium-binding	12	0.365631	0.0129485	NM_003573, NM_022911, NM_016938, NM_001998, AK075234, NM_000627, NM_000820, NM_021070, NM_001784, NM_031935, NM_006329, NM_000138	3131	33	19113	2.2198	1	0.963038	22.5995
UP_SEQ_FEATURE	domain:GST C-terminal	12	0.365631	0.0129485	NM_001289, AL049313, NM_000954, NM_006295, NM_004990, NM_014485, NM_000852, NM_004669, NM_004280, NM_145740, NM_001513, NM_001512, AK122956, NM_000847	3131	33	19113	2.2198	1	0.963038	22.5995
GOTERM_BP_FAT	GO:0042445~hormone metabolic process	29	0.883608	0.0131168	NM_004753, NM_000348, NM_004716, NM_213593, NM_003020, NM_001756, NM_032331, NM_019093, NM_000781, NM_001888, NM_002569, NM_002899, NM_001882, NM_000670, NM_016245, NM_012105, NM_000410, NM_014234, NM_002006, NM_004248, NM_005989, NM_004032, NM_003725, NM_022568, NM_001047, NM_000039, NM_004473, NM_005045, NM_012448	2359	106	13528	1.56891	1	0.361259	22.0998
SP_PIR_KEYWORDS	complement pathway	11	0.335161	0.013131	NM_000574, NM_000242, NM_000587, NM_000064, NM_172369, NM_015991, NM_001831, NM_000066, NM_001734, NM_000204, NM_000491	3135	29	19235	2.32728	0.999978	0.152383	18.3988
GOTERM_BP_FAT	GO:0050801~ion homeostasis	90	2.74223	0.0133696	NM_001063, NM_000506, NM_032452, NM_003304, NM_182728, NM_004103, NM_000704, NM_000609, NM_005689, NM_001692, NM_006580, NM_005954, NM_002247, NM_000574, NM_000785, NM_002067, NM_000316, NM_000410, BC062668, NM_000744, NM_005602, NM_032964, NM_139284, NM_000332, J03474, NM_000916, NM_004054, NM_170665, NM_005288, NM_002667, NM_206853, NM_000376, NM_000617, NM_012215, S81734, NM_006274, NM_007308,…	2359	409	13528	1.2619	1	0.364721	22.4764
SP_PIR_KEYWORDS	Aminotransferase	9	0.274223	0.0135874	NM_031900, NM_000481, NM_005309, NM_005110, NM_002056, NM_020686, NM_002080, NM_000030, NM_182662	3135	21	19235	2.62953	0.999985	0.155086	18.9774
GOTERM_BP_FAT	GO:0051251~positive regulation of lymphocyte activation	27	0.822669	0.0135926	NM_130759, NM_018556, NM_000660, NM_007360, NM_004355, NM_000389, NM_006288, NM_007074, NM_032415, NM_003581, NM_207519, NM_005755, AW963062, NM_001562, BC007195, NM_018990, NM_003809, NM_021958, NM_001250, NM_004429, NM_018384, NM_006120, NM_006889, NM_006060, NM_006257, NM_003123, NM_012448, NM_003200	2359	97	13528	1.59624	1	0.367477	22.8071
GOTERM_BP_FAT	GO:0005976~polysaccharide metabolic process	30	0.914077	0.0136806	NM_006741, NM_000152, NM_001276, NM_000292, NM_003773, NM_001001851, NM_133504, NM_000520, NM_018946, NM_006876, NM_018371, NM_023947, NM_012200, NM_001637, NM_002637, NM_005670, NM_052890, NM_006691, NM_001543, NM_018686, NM_018641, NM_014568, NM_182796, NM_002215, NM_002216, NM_002217, NM_182798, NM_004668, NM_002862, NM_033159	2359	111	13528	1.5499	1	0.367311	22.9372
KEGG_PATHWAY	hsa04950:Maturity onset diabetes of the young	11	0.335161	0.0138065	NM_000612, NM_205860, NM_000545, NM_000298, NM_004497, NM_021784, NM_002500, NM_005524, NM_000340, NM_000457, NM_033507	987	25	5085	2.26687	0.933531	0.188232	15.9311
INTERPRO	IPR006209:EGF	33	1.00548	0.0138962	NM_000504, NM_007361, NM_015430, NM_000627, NM_003247, NM_000820, NM_001734, NM_000527, NM_003246, NM_020404, NM_001945, NM_000962, NM_000963, NM_013956, AK022008, AB011539, NM_030583, NM_022911, NM_017564, NM_002335, NM_000450, AB011538, AK075234, NM_080655, NM_182798, NM_003573, NM_152635, NM_019616, NM_016192, NM_000133, NM_153214, NM_021070, NM_000138	2862	127	16659	1.51248	1	0.901581	22.3789
UP_SEQ_FEATURE	domain:CTCK	10	0.304692	0.0140008	NM_000552, NM_003882, NM_152654, NM_000266, AB011538, NM_022469, NM_001554, NM_013372, AJ298317, U78551	3131	25	19113	2.44178	1	0.967946	24.2054
GOTERM_BP_FAT	GO:0048732~gland development	35	1.06642	0.0142742	NM_004752, NM_000245, NM_000269, NM_005544, NM_004433, NM_178819, NM_000660, BC071181, NM_002391, BX647313, NM_033131, NM_005524, NM_001801, NM_004612, NM_019102, NM_014213, NM_001233, NM_013956, NM_006261, NM_198964, NM_002146, NM_130768, NM_000916, NM_030661, NM_004448, NM_000618, NM_005207, NM_004360, U59227, BX647980, NM_000039, NM_006060, NM_004473, NM_002512, BX538149, NM_012448, NM_138621	2359	135	13528	1.48676	1	0.377768	23.8098
GOTERM_BP_FAT	GO:0048812~neuron projection morphogenesis	51	1.55393	0.0144154	NM_002487, NM_025213, NM_000609, NM_006876, NM_004350, NM_033131, NM_003873, BC020788, AK025909, NM_015133, AK127044, NM_004440, NM_005102, BX537890, NM_000278, NM_004429, NM_000555, BX648828, NM_004010, BC044945, NM_002954, NM_002866, NM_005045, AK095375, NM_033044, AK055401, NM_020987, AK022877, NM_005172, NM_003370, NM_002045, NM_020796, NM_002527, NM_201432, NM_005631, NM_001986, NM_022911, A…	2359	213	13528	1.37308	1	0.378639	24.016
GOTERM_CC_FAT	GO:0005625~soluble fraction	72	2.19378	0.0145061	NM_001349, NM_000506, NM_000269, NM_001442, NM_004579, NM_000507, NM_000265, NM_004970, NM_003104, NM_001302, NM_012205, NM_005151, NM_000603, NM_000640, NM_005687, NM_033507, NM_016084, NM_003882, NM_000574, NM_005308, NM_021102, BC071602, NM_000787, AW963062, NM_015133, NM_017567, NM_003680, NM_001541, NM_001385, NM_016229, NM_004429, NM_002047, NM_022172, NM_002108, NM_007110, NM_000043, NM_00…	2270	313	12782	1.29527	0.999951	0.273892	19.7051
SP_PIR_KEYWORDS	multifunctional enzyme	20	0.609385	0.0145677	NM_002625, NM_032331, NM_022172, NM_012215, NM_004341, NM_015533, AB044805, NM_005956, NM_005021, NM_004668, NM_000373, NM_004476, NM_006636, NM_016819, NM_001513, NM_025233, NM_006657, NM_012190, NM_001966, NM_001543	3135	70	19235	1.75302	0.999993	0.163115	20.2071
GOTERM_BP_FAT	GO:0032270~positive regulation of cellular protein metabolic process	55	1.67581	0.0145816	NM_000506, NM_003353, NM_001759, AB032991, NM_001256, NM_004103, BC071181, NM_005335, NM_003246, NM_003820, NM_017900, NM_002801, NM_020390, NM_000612, BC070048, NM_002006, NM_017625, NM_000618, NM_012215, NM_001786, NM_002954, NM_031482, NM_000799, NM_004356, NM_002810, NM_000892, AK055401, NM_148919, NM_030571, NM_000660, NM_005178, NM_004612, AK055903, NM_198586, NM_002569, NM_002001, NM_01217…	2359	233	13528	1.35367	1	0.380008	24.2579
GOTERM_BP_FAT	GO:0019439~aromatic compound catabolic process	9	0.274223	0.0146099	NM_003679, NM_000187, NM_000940, NM_001513, NM_000120, NM_000137, NM_012190, NM_000446, NM_002150	2359	20	13528	2.58058	1	0.378553	24.2992
KEGG_PATHWAY	hsa00380:Tryptophan metabolism	15	0.457038	0.014619	NM_003679, AK021800, NM_012205, NM_006774, NM_001752, NM_000790, NM_004092, NM_018245, NM_000382, NM_005327, NM_000761, NM_000690, NM_000898, NM_182662, NM_001966, NM_001182	987	40	5085	1.93199	0.9434	0.185455	16.7916
GOTERM_BP_FAT	GO:0051101~regulation of DNA binding	32	0.975015	0.0146902	NM_002468, NM_000269, NM_022740, NM_000660, NM_004492, NM_001752, BX647313, NM_005178, NM_032415, NM_004349, NM_006793, NM_003250, NM_002166, NM_021005, NM_199129, NM_003072, NM_000479, NM_053041, NM_001569, NM_005631, NM_000457, NM_002167, NM_198964, NM_181353, NM_015981, NM_199185, NM_013258, U59227, NM_021805, NM_006257, NM_002133, NM_005904, NM_002512	2359	121	13528	1.5166	1	0.378166	24.4157
GOTERM_MF_FAT	GO:0003690~double-stranded DNA binding	27	0.822669	0.0148888	NM_000249, NM_002467, NM_000545, NM_005252, NM_021141, NM_001300, NM_004992, NM_005531, NM_130469, NM_002528, NM_021008, NM_000123, NM_003211, NM_006223, NM_002500, NM_017521, NM_005596, NM_000535, NM_002126, NM_021784, NM_017489, L29065, NM_004473, NM_003663, NM_012448, NM_004235, AK124042	2281	97	12983	1.58432	1	0.558484	22.4142
GOTERM_BP_FAT	GO:0006953~acute-phase response	14	0.426569	0.0150857	NM_000612, NM_001063, NM_000506, NM_000242, NM_006512, J03474, NM_005233, NM_000934, NM_021805, NM_000567, NM_019863, NM_012448, NM_203416	2359	40	13528	2.00712	1	0.384103	24.9876
SP_PIR_KEYWORDS	dipeptidylpeptide hydrolase	4	0.121877	0.0151767	NM_013379, NM_148170, NM_003291, NM_001935	3135	4	19235	6.13557	0.999996	0.1671	20.9623
UP_SEQ_FEATURE	chain:40S ribosomal protein S27a	4	0.121877	0.0153991	AF545864, NM_002954	3131	4	19113	6.10444	1	0.974165	26.2904
UP_SEQ_FEATURE	site:Essential for function	4	0.121877	0.0153991	AF545864, NM_002954	3131	4	19113	6.10444	1	0.974165	26.2904
UP_SEQ_FEATURE	compositionally biased region:Lys-rich (highly basic)	4	0.121877	0.0153991	AF545864, NM_002954	3131	4	19113	6.10444	1	0.974165	26.2904
UP_SEQ_FEATURE	chain:Ubiquitin	4	0.121877	0.0153991	AF545864, NM_002954	3131	4	19113	6.10444	1	0.974165	26.2904
GOTERM_CC_FAT	GO:0070013~intracellular organelle lumen	350	10.6642	0.0154694	AK122739, NM_172369, NM_017519, BX647476, NM_006337, NM_000603, NM_002095, NM_033507, NM_139235, NM_022720, NM_000784, NM_016283, NM_002873, NM_002388, NM_001516, NM_031477, NM_025077, NM_005481, NM_016282, NM_000612, NM_018509, NM_057158, NM_004364, NM_002669, NM_005088, NM_206853, NM_031492, NM_021174, NM_024094, NM_004092, NM_182617, NM_007350, NM_003548, NM_182710, NM_001919, NM_006469, NM_00…	2270	1779	12782	1.10781	0.999975	0.281656	20.8759
GOTERM_BP_FAT	GO:0009066~aspartate family amino acid metabolic process	10	0.304692	0.015568	NM_018960, NM_005956, NM_025080, NM_017614, NM_002080, NM_002454, NM_006623, NM_004032, NM_000049, NM_001713	2359	24	13528	2.38943	1	0.391607	25.6793
KEGG_PATHWAY	hsa00010:Glycolysis / Gluconeogenesis	20	0.609385	0.0156617	NM_000290, NM_000668, AK024424, AK021800, NM_000507, NM_005566, NM_000694, NM_138801, NM_005165, NM_000671, NM_000672, NM_033507, NM_000667, NM_004563, NM_000382, NM_001931, NM_000670, NM_000690, BX641105, NM_006066, NM_000298, NM_001976, BC039065, NM_001182	987	60	5085	1.71733	0.953958	0.185527	17.8839
GOTERM_BP_FAT	GO:0050820~positive regulation of coagulation	7	0.213285	0.015679	NM_000506, NM_024006, NM_000412, NM_000447, NM_001992, NM_003246, NM_000934	2359	13	13528	3.08788	1	0.39175	25.8376
GOTERM_BP_FAT	GO:0051084~'de novo' posttranslational protein folding	7	0.213285	0.015679	NM_020120, NM_000113, NM_004355, NM_014584, NM_004261, NM_017723, NM_006120	2359	13	13528	3.08788	1	0.39175	25.8376
GOTERM_BP_FAT	GO:0018904~organic ether metabolic process	17	0.517977	0.0157599	NM_012079, NM_000253, NM_003059, NM_000482, NM_000483, NM_178819, NM_174936, NM_006319, NM_000236, NM_001752, NM_012473, NM_052968, NM_000078, NM_000761, NM_025098, NM_032564, BC062696, NM_005396	2359	53	13528	1.83941	1	0.391309	25.9528
GOTERM_BP_FAT	GO:0010627~regulation of protein kinase cascade	58	1.76722	0.0158114	NM_002305, NM_000504, BX641079, AB032991, NM_004103, BC071181, NM_014959, NM_012396, NM_001752, NM_005335, NM_003255, NM_007181, NM_032415, NM_017789, NM_006154, NM_000314, NM_015133, NM_009588, NM_015093, NM_000612, NM_003842, NM_013349, NM_000618, S81734, NM_004672, NM_003883, NM_016653, NM_003810, NM_014349, NM_016072, NM_000799, NM_006622, NM_001992, NM_022664, NM_002468, NM_004619, NM_030571…	2359	249	13528	1.33578	1	0.390309	26.0261
GOTERM_MF_FAT	GO:0010843~promoter binding	18	0.548446	0.0158595	NM_198971, NM_205860, AK122739, NM_000545, NM_004364, NM_021141, NM_005252, NM_000376, NM_006060, NM_016283, NM_003250, NM_005904, BX648935, NM_021005, NM_003200, AL442094, NM_000125, NM_000457	2281	57	12983	1.79741	1	0.570386	23.6975
SP_PIR_KEYWORDS	alcohol metabolism	5	0.152346	0.0162505	NM_000668, NM_000670, NM_000690, BX641105, NM_000671, NM_000672, BC039065, NM_000667	3135	7	19235	4.38255	0.999998	0.175556	22.2777
KEGG_PATHWAY	hsa00410:beta-Alanine metabolism	10	0.304692	0.0163611	NM_001385, NM_004092, AK021800, NM_000382, NM_016327, NM_032649, NM_020686, NM_000690, NM_003132, NM_001966, NM_001182	987	22	5085	2.34181	0.959917	0.182129	18.6093
PIR_SUPERFAMILY	PIRSF000091:alcohol dehydrogenase	6	0.182815	0.01641	NM_000668, NM_000670, NM_175907, BX641105, NM_003104, BX647730, NM_000671, NM_000672, BC039065, NM_000667	1421	9	7396	3.46986	1	0.999988	23.8037
INTERPRO	IPR001811:Small chemokine, interleukin-8-like	14	0.426569	0.0166198	NM_005624, NM_005623, NM_032964, NM_002990, NM_000609, NM_006274, NM_002089, NM_002704, NM_002989, NM_002985, NM_001565, NM_002996, BC062668, NM_005409	2862	41	16659	1.98757	1	0.928491	26.1697
GOTERM_BP_FAT	GO:0040008~regulation of growth	76	2.31566	0.0166577	NM_002487, NM_025213, NM_016041, NM_003353, NM_006666, NM_004103, BC071181, NM_002775, NM_003877, AK127004, NM_003873, NM_182314, NM_001618, NM_003882, AF061055, NM_007008, NM_000785, NM_016283, NM_021197, NM_005912, NM_013956, NM_004302, NM_000612, NM_000553, NM_021958, NM_002006, NM_053044, AK124526, NM_001001389, NM_021953, NM_000618, NM_002954, L29065, NM_005863, NM_006060, NM_004122, NM_0124…	2359	341	13528	1.2781	1	0.404351	27.2201
GOTERM_MF_FAT	GO:0005158~insulin receptor binding	11	0.335161	0.016757	NM_000612, NM_173660, NM_005544, NM_003604, NM_001001550, NM_015385, NM_002840, NM_181523, AK127475, NM_000618, NM_183001, NM_000340	2281	28	12983	2.23607	1	0.579713	24.8662
GOTERM_BP_FAT	GO:0010817~regulation of hormone levels	38	1.15783	0.0168822	NM_004753, NM_000348, NM_004716, NM_213593, NM_003020, NM_000545, NM_001756, NM_032331, NM_019093, NM_000781, NM_001888, NM_002569, NM_002899, NM_001882, NM_000670, NM_016245, NM_012105, NM_002500, NM_000410, NM_005912, NM_014234, NM_012079, NM_002006, NM_006517, NM_004248, NM_005989, NM_004032, NM_172171, NM_003725, NM_022568, NM_003573, NM_001047, NM_001106, NM_000039, NM_004473, NM_005045, NM_…	2359	151	13528	1.44315	1	0.406509	27.5336
INTERPRO	IPR002223:Proteinase inhibitor I2, Kunitz metazoa	8	0.243754	0.0171764	NM_006528, NM_020398, NM_021102, NM_001642, NM_053284, NM_173462, NM_003710, NM_004369	2862	17	16659	2.73918	1	0.925517	26.9226
GOTERM_BP_FAT	GO:0044275~cellular carbohydrate catabolic process	24	0.731261	0.0174284	NM_005276, NM_000290, NM_000152, NM_017584, NM_002625, NM_152740, NM_005566, NM_144563, NM_003104, NM_005165, NM_031284, NM_000511, NM_033507, NM_020973, AB044805, NM_018245, NM_004668, NM_001931, NM_080738, NM_002862, NM_000403, NM_000298, NM_018706, NM_001976	2359	85	13528	1.61919	1	0.414499	28.2914
SMART	SM00199:SCY	14	0.426569	0.0174489	NM_005624, NM_005623, NM_032964, NM_002990, NM_000609, NM_006274, NM_002089, NM_002704, NM_002989, NM_002985, NM_001565, NM_002996, BC062668, NM_005409	1571	41	9079	1.97336	0.999536	0.853205	22.0111
UP_SEQ_FEATURE	domain:Cytochrome b5 heme-binding	7	0.213285	0.0175208	BX647922, NM_006667, NM_001914, NM_013349, NM_000456, NM_144607, NM_013402	3131	14	19113	3.05222	1	0.982144	29.3505
UP_SEQ_FEATURE	domain:Helicase C-terminal	27	0.822669	0.0176024	NM_014003, NM_017895, NM_015409, NM_014740, NM_019070, BC042989, NM_024072, NM_004640, NM_004941, NM_020936, NM_003072, NM_032656, NM_000553, NM_022779, U00930, NM_003587, NM_001416, NM_019082, NM_004728, NM_003601, U91543, NM_017631, NM_014681, NM_006929, NM_175066, NM_139045, NM_004818	3131	105	19113	1.56971	1	0.980037	29.4657
INTERPRO	IPR006130:Aspartate/ornithine carbamoyltransferase	4	0.121877	0.0176385	AK023110, NM_201398, NM_000531, NM_004341	2862	4	16659	5.82075	1	0.921639	27.5421
INTERPRO	IPR002906:Ribosomal protein S27a	4	0.121877	0.0176385	AF545864, NM_002954	2862	4	16659	5.82075	1	0.921639	27.5421
INTERPRO	IPR001975:Ribosomal protein L40e	4	0.121877	0.0176385	AF545864, NM_002954	2862	4	16659	5.82075	1	0.921639	27.5421
GOTERM_BP_FAT	GO:0030324~lung development	27	0.822669	0.0176478	NM_014244, NM_002372, BC071181, NM_003376, NM_000603, NM_005524, NM_004612, NM_139211, NM_000761, NM_019102, AB011157, NM_001233, NM_015133, NM_001451, NM_001430, NM_006699, NM_005596, NM_198964, NM_002006, NM_018488, NM_130768, NM_002009, NM_000235, NM_004364, NM_021784, NM_001106, NM_002866, BC058855, NM_000447	2359	99	13528	1.56399	1	0.416443	28.5937
SMART	SM00131:KU	8	0.243754	0.01777	NM_006528, NM_020398, NM_021102, NM_001642, NM_053284, NM_173462, NM_003710, NM_004369	1571	17	9079	2.71959	0.999597	0.790593	22.3703
GOTERM_BP_FAT	GO:0050727~regulation of inflammatory response	22	0.670323	0.0177989	NM_000612, NM_001442, NM_004106, J03474, NM_003407, NM_000450, NM_030571, S81734, NM_001637, NM_000675, NM_003999, NM_005037, NM_000064, NM_002001, NM_002985, NM_004122, NM_003123, NM_002996, NM_012448, NM_000963, NM_000892	2359	76	13528	1.66003	1	0.417138	28.8011
GOTERM_BP_FAT	GO:0050870~positive regulation of T cell activation	22	0.670323	0.0177989	NM_130759, NM_021958, NM_018556, NM_004429, NM_018384, NM_007360, NM_004355, NM_006288, NM_006120, NM_007074, NM_006889, NM_032415, NM_003581, NM_006060, NM_006257, NM_207519, NM_005755, AW963062, BC007195, NM_003123, NM_012448, NM_001562, NM_018990	2359	76	13528	1.66003	1	0.417138	28.8011
GOTERM_CC_FAT	GO:0005758~mitochondrial intermembrane space	13	0.3961	0.0178816	NM_012460, NM_004085, NM_005009, NM_031244, NM_018947, NM_001752, NM_144613, NM_001482, NM_012458, NM_033109, NM_000456, NM_000097, NM_012106	2270	36	12782	2.03336	0.999995	0.310133	23.738
SP_PIR_KEYWORDS	steroid metabolism	15	0.457038	0.0180434	NM_003166, NM_000229, NM_174936, NM_000780, NM_005989, NM_003725, NM_003578, U90916, NM_000527, NM_000078, NM_000781, NM_000039, NM_015627, NM_024417, NM_016246	3135	48	19235	1.91736	1	0.190611	24.4283
SP_PIR_KEYWORDS	lipid binding	8	0.243754	0.0182902	NM_000482, NM_000039, NM_000483, NM_001442, NM_002899, Y10255, NM_001831, NM_021005, NM_004102	3135	18	19235	2.72692	1	0.190529	24.7199
SP_PIR_KEYWORDS	serine proteinase inhibitor	9	0.274223	0.0183637	NM_006528, NM_006215, NM_004568, NM_000624, NM_030666, NM_003122, NM_000185, NM_002638, NM_000934	3135	22	19235	2.51	1	0.188835	24.8066
INTERPRO	IPR001881:EGF-like calcium-binding	26	0.7922	0.0184466	NM_000504, NM_024324, NM_007361, NM_000627, NM_000820, NM_001734, NM_000527, NM_133459, NM_020404, AY358360, NM_031935, AK022008, AB011539, NM_030583, AB011538, NM_001784, NM_006329, NM_003573, NM_016938, NM_152635, NM_019616, NM_000133, NM_001998, NM_153214, NM_021070, NM_000138	2862	96	16659	1.57645	1	0.92179	28.6136
GOTERM_BP_FAT	GO:0006000~fructose metabolic process	8	0.243754	0.0185637	AB044805, NM_002625, NM_000507, NM_005110, NM_002056, NM_005165, NM_003104, NM_000221	2359	17	13528	2.69865	1	0.428594	29.8425
GOTERM_BP_FAT	GO:0050818~regulation of coagulation	14	0.426569	0.0186535	NM_000506, NM_024006, NM_000603, NM_002664, NM_003246, NM_000934, NM_001153, NM_001872, NM_000412, NM_000128, NM_000447, NM_153609, NM_000892, NM_001992	2359	41	13528	1.95817	1	0.428134	29.9638
INTERPRO	IPR010987:Glutathione S-transferase, C-terminal-like	11	0.335161	0.0187085	NM_001289, NM_000852, NM_004669, AL049313, NM_004280, NM_145740, NM_001513, NM_006295, NM_001512, AK122956, NM_004990, NM_000847	2862	29	16659	2.20787	1	0.91602	28.9576
KEGG_PATHWAY	hsa00561:Glycerolipid metabolism	16	0.487508	0.0187469	NM_012079, NM_145262, NM_000167, AK021800, NM_000169, NM_178819, NM_003713, NM_000236, NM_015533, NM_020133, NM_020132, NM_000382, NM_000690, AL122123, NM_006066, NM_032564, NM_005396, NM_001182	987	45	5085	1.83181	0.975037	0.195134	21.0393
UP_SEQ_FEATURE	domain:VWFC	8	0.243754	0.0187834	NM_003882, NM_000088, NM_001393, Z74615, NM_000090, BC036806, NM_001554, NM_003247, AF200348, NM_003246	3131	18	19113	2.71308	1	0.98255	31.1139
GOTERM_MF_FAT	GO:0033765~steroid dehydrogenase activity, acting on the CH-CH group of donors	4	0.121877	0.0187933	NM_001047, NM_000348, NM_005989, NM_024592	2281	4	12983	5.6918	1	0.611459	27.4558
GOTERM_BP_FAT	GO:0019228~regulation of action potential in neuron	17	0.517977	0.018868	NM_139284, NM_000533, NM_000530, NM_000520, NM_004448, NM_000660, NM_206853, NM_022440, NM_014505, NM_002247, NM_002527, NM_000304, NM_181538, NM_003907, NM_014407, NM_005602, NM_020956	2359	54	13528	1.80535	1	0.429821	30.2527
UP_SEQ_FEATURE	zinc finger region:MYND-type	9	0.274223	0.0189053	NM_004349, NM_021008, NM_006062, NM_005187, NM_144781, NM_005093, NM_183047, NM_032265, NM_032257	3131	22	19113	2.49727	1	0.980773	31.2819
GOTERM_BP_FAT	GO:0009309~amine biosynthetic process	23	0.700792	0.0189334	BC045794, NM_004152, NM_021947, NM_000531, NM_017614, NM_002080, NM_000030, NM_016538, NM_182796, NM_018208, NM_001713, NM_001801, NM_007308, NM_000790, NM_002539, NM_005956, NM_000787, NM_002065, NM_006907, NM_002454, NM_006623, NM_003132, NM_003986	2359	81	13528	1.62835	1	0.428944	30.3406
INTERPRO	IPR002350:Proteinase inhibitor I1, Kazal	15	0.457038	0.0190865	NM_003118, NM_006846, NM_004598, NM_053044, NM_002775, NM_080655, NM_014767, NM_006446, NM_021111, NM_053284, NM_016192, NM_022137, NM_015692, NM_003122, NM_153692	2862	46	16659	1.89807	1	0.911664	29.4514
GOTERM_BP_FAT	GO:0045619~regulation of lymphocyte differentiation	19	0.578915	0.0193182	NM_130759, NM_006846, NM_021958, NM_030571, NM_145659, NM_018384, NM_004448, NM_002119, NM_004355, NM_001767, NM_000043, BX537505, NM_006120, NM_006889, NM_032415, NM_006060, NM_207519, NM_012448, NM_018990	2359	63	13528	1.72949	1	0.433478	30.8557
GOTERM_BP_FAT	GO:0051971~positive regulation of transmission of nerve impulse	13	0.3961	0.0194962	NM_000426, NM_000916, NM_032409, AF545864, NM_002744, NM_005097, NM_000963, NM_009588, NM_000675, NM_007308, NM_002954	2359	37	13528	2.01487	1	0.434479	31.0926
GOTERM_BP_FAT	GO:0030301~cholesterol transport	13	0.3961	0.0194962	NM_022437, NM_000482, NM_000483, NM_000545, NM_000229, NM_001001547, NM_000236, NM_003578, NM_138716, NM_000527, NM_000078, NM_000039, NM_001831	2359	37	13528	2.01487	1	0.434479	31.0926
GOTERM_BP_FAT	GO:0015918~sterol transport	13	0.3961	0.0194962	NM_022437, NM_000482, NM_000483, NM_000545, NM_000229, NM_001001547, NM_000236, NM_003578, NM_138716, NM_000527, NM_000078, NM_000039, NM_001831	2359	37	13528	2.01487	1	0.434479	31.0926
INTERPRO	IPR002328:Alcohol dehydrogenase, zinc-containing, conserved site	5	0.152346	0.0195816	NM_000668, NM_000670, BX641105, NM_003104, NM_000671, NM_000672, BC039065, NM_000667	2862	7	16659	4.15768	1	0.908773	30.0933
GOTERM_CC_FAT	GO:0005740~mitochondrial envelope	92	2.80317	0.0197014	NM_003679, NM_000167, NM_012460, NM_002634, NM_032315, NM_005009, NM_018947, NM_021960, NM_013386, NM_012205, NM_006839, NM_014765, NM_006114, NM_001752, NM_005689, NM_175614, NM_007103, NM_000781, NM_144613, NM_000784, NM_000785, NM_001864, NM_018404, NM_007188, NM_012458, NM_024417, NM_007189, NM_002491, NM_003634, NM_012106, NM_003488, NM_138807, NM_000140, BX647922, NM_031244, NM_144579, NM_0…	2270	419	12782	1.23637	0.999999	0.327919	25.8331
SMART	SM00179:EGF_CA	26	0.7922	0.0197244	NM_000504, NM_024324, NM_007361, NM_000627, NM_000820, NM_001734, NM_000527, NM_133459, NM_020404, AY358360, NM_031935, AK022008, AB011539, NM_030583, AB011538, NM_001784, NM_006329, NM_003573, NM_016938, NM_152635, NM_019616, NM_000133, NM_001998, NM_153214, NM_021070, NM_000138	1571	96	9079	1.56518	0.999831	0.764873	24.5235
UP_SEQ_FEATURE	metal ion-binding site:Magnesium	29	0.883608	0.0197592	NM_173694, NM_004311, NM_001001396, BC033334, NM_001632, NM_021947, NM_001177, NM_000704, NM_152729, NM_002247, NM_031313, NM_006178, NM_020201, NM_000478, NM_021198, AL137698, NM_017881, NM_006844, NM_170665, NM_031284, NM_000429, NM_206808, NM_033453, AB014511, NM_000298, NM_000137, NM_001976, NM_004100, NM_020410	3131	116	19113	1.52611	1	0.98187	32.4479
SP_PIR_KEYWORDS	host-virus interaction	61	1.85862	0.019799	NM_014663, NM_181523, NM_022768, NM_013439, NM_021822, NM_002099, NM_145802, NM_012206, NM_007013, NM_003286, NM_014257, NM_003820, NM_002210, NM_006154, NM_003639, NM_005402, NM_002801, NM_201563, NM_001337, NM_004364, NM_003380, NM_024098, NM_002264, AK021916, NM_002110, NM_004356, AK095375, NM_014508, NM_182710, NM_006469, BC010523, NM_148919, NM_001571, NM_001240, NM_005334, NM_003470, NM_145…	3135	285	19235	1.31323	1	0.199656	26.4801
GOTERM_CC_FAT	GO:0005788~endoplasmic reticulum lumen	23	0.700792	0.0199925	NM_000612, NM_152305, NM_000482, NM_001266, BX647476, NM_000055, NM_004199, NM_002905, AF339770, NM_020120, NM_000039, NM_016306, NM_014279, NM_000113, NM_000961, NM_182760, NM_000963, NM_198061, NM_024922, NM_004261, NM_006389, NM_001249, NM_022044	2270	80	12782	1.61887	0.999999	0.32415	26.1631
SP_PIR_KEYWORDS	cell adhesion	86	2.62035	0.0200425	NM_002291, NM_003302, NM_022141, NM_018556, NM_019035, NM_005816, NM_006016, AK127475, NM_004970, NM_032459, NM_005157, AK127004, NM_003247, NM_032973, NM_003246, NM_002587, NM_013340, NM_003882, NM_002210, NM_005480, NM_000889, NM_002840, NM_014461, AL137698, NM_130444, NM_005014, NM_182895, NM_000552, NM_006475, AK124526, Y11711, NM_001001389, NM_004194, NM_001001547, NM_001767, NM_001784, NM_0…	3135	422	19235	1.25038	1	0.199432	26.7606
GOTERM_BP_FAT	GO:0031667~response to nutrient levels	47	1.43205	0.0200555	NM_000088, NM_001710, NM_014741, Z74615, NM_174936, NM_000660, NM_003578, NM_004497, NM_019093, NM_000781, NM_181509, NM_000709, NM_005037, NM_000785, NM_000966, NM_000314, NM_000597, NM_000478, NM_000477, NM_000963, NM_005424, NM_007169, NM_000410, NM_207168, NM_000456, NM_183050, NM_000163, NM_002625, NM_001001389, NM_000160, NM_021977, BX647327, NM_001050, NM_030803, NM_006295, NM_000055, NM_0…	2359	197	13528	1.36816	1	0.44175	31.8323
SMART	SM00280:KAZAL	15	0.457038	0.020066	NM_003118, NM_006846, NM_004598, NM_053044, NM_002775, NM_080655, NM_014767, NM_006446, NM_021111, NM_053284, NM_016192, NM_022137, NM_015692, NM_003122, NM_153692	1571	46	9079	1.8845	0.999855	0.717065	24.8942
GOTERM_BP_FAT	GO:0006706~steroid catabolic process	9	0.274223	0.0200688	NM_000348, NM_000785, NM_145352, NM_000780, NM_005989, NM_016246, NM_003725, NM_016245, NM_014748	2359	21	13528	2.4577	1	0.439992	31.8497
GOTERM_BP_FAT	GO:0002673~regulation of acute inflammatory response	9	0.274223	0.0200688	NM_000612, NM_003999, NM_005037, NM_004106, NM_000064, NM_002001, NM_002985, NM_003123, NM_000892	2359	21	13528	2.4577	1	0.439992	31.8497
GOTERM_BP_FAT	GO:0051017~actin filament bundle formation	9	0.274223	0.0200688	NM_003088, NM_031475, NM_015385, NM_032955, NM_001102, NM_002298, NM_004103, NM_201432, NM_006403	2359	21	13528	2.4577	1	0.439992	31.8497
GOTERM_BP_FAT	GO:0055082~cellular chemical homeostasis	83	2.52895	0.0201257	NM_001063, NM_000506, NM_032452, NM_003304, NM_004103, NM_000609, NM_005689, NM_006580, NM_033507, NM_005954, NM_002247, NM_000574, NM_002067, NM_000316, NM_000410, BC062668, NM_000744, NM_005602, NM_032964, NM_139284, NM_000332, J03474, NM_000916, NM_004054, NM_005288, NM_170665, NM_002667, NM_206853, NM_012215, S81734, NM_000376, NM_006274, NM_007308, NM_014505, NM_000304, NM_000751, NM_181538,…	2359	380	13528	1.25256	1	0.438959	31.9246
SP_PIR_KEYWORDS	nucleotide-binding	306	9.32358	0.0201379	NM_014003, NM_022437, NM_001001551, NM_000269, NM_005998, NM_033507, NM_016283, NM_002873, NM_015983, AF087989, NM_002388, NM_002872, NM_016282, NM_153361, NM_015981, NM_006868, NM_002599, NM_016653, BC049215, NM_002866, NM_182617, NM_005211, NM_004359, NM_153255, NM_003335, AB007918, NM_000245, NM_016123, BX647214, NM_013417, NM_021141, NM_013410, NM_005975, NM_013412, AK094722, NM_032704, NM_15…	3135	1686	19235	1.11357	1	0.197901	26.8702
GOTERM_BP_FAT	GO:0006638~neutral lipid metabolic process	16	0.487508	0.0201713	NM_012079, NM_000253, NM_003059, NM_000482, NM_000483, NM_178819, NM_174936, NM_006319, NM_000236, NM_001752, NM_007308, NM_052968, NM_000078, NM_025098, NM_032564, BC062696, NM_005396	2359	50	13528	1.83508	1	0.437755	31.9845
GOTERM_BP_FAT	GO:0015718~monocarboxylic acid transport	16	0.487508	0.0201713	NM_004694, NM_022911, NM_003049, NM_004731, NM_000700, NM_000545, NM_003038, NM_006517, NM_002080, NM_001001547, NM_012064, NM_005037, Y10255, NM_000929, NM_002858, NM_021095, NM_004102	2359	50	13528	1.83508	1	0.437755	31.9845
GOTERM_BP_FAT	GO:0006612~protein targeting to membrane	12	0.365631	0.0201824	NM_033044, NM_004085, NM_012460, NM_015161, NM_000723, NM_022147, NM_012458, NM_003133, NM_031440, NM_012215, NM_003144, NM_006947	2359	33	13528	2.08532	1	0.436005	31.9991
GOTERM_BP_FAT	GO:0006006~glucose metabolic process	38	1.15783	0.0206093	NM_005276, NM_006741, NM_000290, NM_000152, NM_000292, NM_002612, NM_000507, NM_005566, NM_002467, NM_144563, NM_004024, NM_003104, NM_001467, NM_001080, NM_002637, NM_033507, NM_005670, NM_004563, NM_005309, NM_016286, AL137698, NM_018706, NM_000612, NM_012140, NM_002625, L07615, NM_152740, NM_005165, NM_022172, NM_031284, AB044805, NM_018245, NM_001931, NM_080738, NM_002862, NM_006066, NM_00029…	2359	153	13528	1.42429	1	0.440933	32.5572
GOTERM_BP_FAT	GO:0034372~very-low-density lipoprotein particle remodeling	5	0.152346	0.0206277	NM_000482, NM_000483, NM_000229, NM_000236, NM_000078	2359	7	13528	4.09617	1	0.439311	32.5813
GOTERM_BP_FAT	GO:0045059~positive thymic T cell selection	5	0.152346	0.0206277	NM_207519, NM_004355, NM_000732, NM_004946, NM_006120	2359	7	13528	4.09617	1	0.439311	32.5813
GOTERM_BP_FAT	GO:0019400~alditol metabolic process	10	0.304692	0.0206473	NM_005276, NM_000167, NM_003104, NM_000154, NM_014495, NM_032564, NM_025098, NM_015697, NM_015533, NM_178176	2359	25	13528	2.29385	1	0.437721	32.6067
GOTERM_BP_FAT	GO:0048730~epidermis morphogenesis	10	0.304692	0.0206473	NM_000089, NM_000088, NM_181537, NM_033448, Z74615, NM_004473, NM_002009, NM_003072, NM_004350, NM_005985, NM_004235, M64229	2359	25	13528	2.29385	1	0.437721	32.6067
GOTERM_MF_FAT	GO:0019955~cytokine binding	29	0.883608	0.0208289	NM_006564, NM_016557, AK126405, BC071181, NM_004355, NM_004633, NM_000640, NM_004612, NM_003246, NM_004512, NM_018725, NM_003820, NM_005755, NM_002189, NM_021258, NM_000163, NM_001337, NM_000634, NM_001001547, NM_004195, NM_002668, NM_003573, NM_003999, NM_001838, NM_005211, BC070085, BX538149, NM_000118, NM_001295, NM_001558	2281	109	12983	1.51433	1	0.639297	29.9603
GOTERM_BP_FAT	GO:0001508~regulation of action potential	20	0.609385	0.0208949	NM_139284, NM_000533, NM_000530, NM_000520, NM_004448, NM_000660, NM_206853, NM_022440, NM_014505, NM_002247, NM_002527, NM_002067, NM_000304, NM_181538, NM_003907, NM_014407, NM_198901, NM_000744, NM_005602, NM_020956	2359	68	13528	1.68666	1	0.439736	32.9283
INTERPRO	IPR000152:EGF-type aspartate/asparagine hydroxylation conserved site	26	0.7922	0.0209114	NM_024324, NM_000504, NM_007361, NM_000627, NM_000820, NM_001734, NM_000527, NM_133459, AY358360, NM_031935, AK022008, AB011539, NM_030583, NM_022911, AK075234, NM_001784, NM_006329, NM_003573, NM_016938, NM_152635, NM_019616, NM_000133, NM_001998, NM_153214, NM_021070, NM_000138	2862	97	16659	1.5602	1	0.914904	31.7901
GOTERM_MF_FAT	GO:0030169~low-density lipoprotein binding	9	0.274223	0.0209407	NM_017564, NM_000567, NM_145352, NM_001001547, NM_000236, NM_138716, U90916, NM_000527, NM_003246	2281	21	12983	2.43934	1	0.631209	30.0955
GOTERM_MF_FAT	GO:0008483~transaminase activity	9	0.274223	0.0209407	NM_031900, NM_000481, NM_005309, NM_005110, NM_002056, NM_020686, NM_002080, NM_000030, NM_182662	2281	21	12983	2.43934	1	0.631209	30.0955
GOTERM_MF_FAT	GO:0004630~phospholipase D activity	5	0.152346	0.0211773	NM_002133, NM_012268, NM_138790, NM_002662, NM_001503	2281	7	12983	4.06557	1	0.625575	30.3807
GOTERM_MF_FAT	GO:0001784~phosphotyrosine binding	5	0.152346	0.0211773	NM_207519, NM_022136, NM_015627, NM_002745, NM_002086	2281	7	12983	4.06557	1	0.625575	30.3807
SP_PIR_KEYWORDS	extracellular protein	11	0.335161	0.0213735	NM_001276, NM_000099, NM_000577, NM_002009, NM_003376, NM_005410, NM_002119, NM_001831, BC058855, NM_001133, NM_004931, NM_000934	3135	31	19235	2.17714	1	0.206355	28.2759
SP_PIR_KEYWORDS	hydroxylysine	11	0.335161	0.0213735	NM_000089, NM_000088, Z74615, Y11711, NM_172369, NM_015991, NM_004369, NM_000491, M64229, NM_001849, NM_001846, NM_001845, NM_000090	3135	31	19235	2.17714	1	0.206355	28.2759
GOTERM_BP_FAT	GO:0007565~female pregnancy	29	0.883608	0.02138	NM_002291, NM_004107, AL049313, NM_003353, NM_002632, NM_000660, BC071181, NM_005252, NM_004612, NM_004512, NM_000860, NM_000785, NM_001882, NM_000597, NM_005575, NM_000963, NM_000410, NM_198964, NM_003214, NM_000916, NM_004053, NM_004248, NM_001728, NM_001741, NM_000376, NM_002087, NM_000799, NM_004122, BX538149, NM_012448	2359	110	13528	1.51186	1	0.445405	33.5541
GOTERM_BP_FAT	GO:0007568~aging	29	0.883608	0.02138	BX647214, NM_021947, NM_020988, NM_000660, NM_004493, BC071181, NM_003877, NM_005252, NM_000603, NM_004612, NM_000314, NM_148170, NM_000597, NM_000962, NM_000123, NM_000316, NM_000553, NM_000354, BX647327, NM_005165, NM_000636, NM_199185, NM_012215, NM_002086, NM_013402, NM_000491, NM_017489, NM_006257, NM_002985, NM_000118, NM_001976	2359	110	13528	1.51186	1	0.445405	33.5541
GOTERM_BP_FAT	GO:0001666~response to hypoxia	34	1.03595	0.0214866	NM_001063, NM_203377, NM_002632, NM_001306, NM_004103, NM_003376, NM_000660, NM_033292, NM_000625, BC071181, NM_000603, NM_138578, NM_004612, NM_003246, NM_005954, NM_002247, NM_001562, NM_000744, NM_006389, NM_001430, NM_005165, NM_000636, NM_000617, NM_006297, NM_000935, NM_012473, NM_002559, NM_006257, NM_000799, NM_002133, NM_020686, NM_001935, NM_012448, BC058855, NM_000118, NM_000447	2359	134	13528	1.45506	1	0.445164	33.6908
GOTERM_BP_FAT	GO:0045834~positive regulation of lipid metabolic process	15	0.457038	0.0214981	NM_000612, NM_000482, NM_005544, NM_000483, NM_000660, NM_052968, NM_012429, NM_005037, NM_000039, NM_015385, AF208541, NM_004356, NM_004122, NM_014495, NM_000457	2359	46	13528	1.86999	1	0.44347	33.7056
GOTERM_BP_FAT	GO:0044057~regulation of system process	69	2.10238	0.0215094	NM_001063, NM_022437, BX641075, NM_000482, NM_003353, NM_003280, NM_181526, NM_005097, NM_003281, NM_000603, NM_021012, NM_002247, NM_003250, NM_000787, NM_009588, NM_021098, NM_001430, NM_000612, NM_000916, NM_170665, NM_002667, NM_015981, NM_012215, NM_007308, NM_002954, NM_014505, NM_002866, NM_000039, NM_002559, NM_032409, NM_004122, NM_000856, AK124042, NM_001992, NM_000152, BX647214, NM_020…	2359	309	13528	1.28055	1	0.441787	33.7201
GOTERM_BP_FAT	GO:0051247~positive regulation of protein metabolic process	56	1.70628	0.0216413	NM_000506, NM_003353, NM_001759, AB032991, NM_001256, NM_004103, BC071181, NM_005335, NM_003246, NM_003820, NM_006154, NM_017900, NM_002801, NM_020390, NM_000612, BC070048, NM_002006, NM_017625, NM_000618, NM_012215, NM_001786, NM_002954, NM_031482, NM_000799, NM_004356, NM_002810, NM_000892, AK055401, NM_148919, NM_030571, NM_000660, NM_005178, NM_004612, AK055903, NM_198586, NM_002569, NM_00200…	2359	243	13528	1.32156	1	0.441954	33.8888
GOTERM_MF_FAT	GO:0016645~oxidoreductase activity, acting on the CH-NH group of donors	11	0.335161	0.0216483	NM_207127, NM_004453, NM_005956, NM_006907, NM_032797, NM_006636, NM_016518, NM_007101, NM_016538, NM_012190, NM_013391	2281	29	12983	2.15896	1	0.6242	30.9453
SP_PIR_KEYWORDS	isopeptide bond	67	2.04144	0.0217077	NM_000269, NM_000508, NM_000700, NM_152295, NM_002394, NM_021960, NM_005252, NM_016617, NM_003286, NM_133379, NM_003250, NM_003639, NM_003211, NM_006734, NM_000552, NM_003195, NM_003291, NM_025228, NM_170665, NM_002049, NM_001786, NM_003883, NM_005205, NM_002954, NM_000234, NM_005238, NM_006060, NM_001538, NM_023067, NM_005187, NM_014780, NM_003548, NM_002512, NM_017739, AK021670, NM_000290, NM_0…	3135	319	19235	1.28866	1	0.206835	28.6517
GOTERM_BP_FAT	GO:0007409~axonogenesis	46	1.40158	0.0217864	NM_002487, NM_025213, NM_033044, AK055401, NM_020987, AK022877, NM_005172, NM_000609, NM_006876, NM_004350, NM_033131, NM_003370, NM_003873, NM_002045, NM_020796, NM_002527, BC020788, AK025909, AK127044, NM_015133, NM_001986, NM_004440, NM_005102, NM_022911, BX537890, AB011538, NM_000278, NM_004429, NM_000555, NM_004448, AF545864, BX648828, NM_023004, NM_005221, NM_014926, BC044945, NM_002954, NM…	2359	193	13528	1.3668	1	0.442319	34.074
INTERPRO	IPR001199:Cytochrome b5	7	0.213285	0.0219058	BX647922, NM_006667, NM_001914, NM_013349, NM_000456, NM_144607, NM_013402	2862	14	16659	2.91038	1	0.917108	33.0334
GOTERM_CC_FAT	GO:0045239~tricarboxylic acid cycle enzyme complex	5	0.152346	0.0219941	AK024946, NM_000709, NM_183050, NM_000143, NM_005881	2270	7	12782	4.02203	1	0.3426	28.3959
GOTERM_MF_FAT	GO:0005178~integrin binding	18	0.548446	0.0222849	NM_000552, NM_001393, NM_000358, NM_004194, NM_001110, NM_006288, NM_007038, NM_006329, NM_003246, NM_032470, NM_003255, NM_003573, NM_001102, NM_000090, NM_001103, NM_000873, BC036806, AK127044, NM_014495	2281	59	12983	1.73648	1	0.625668	31.7016
GOTERM_BP_FAT	GO:0031668~cellular response to extracellular stimulus	19	0.578915	0.0226231	NM_014741, NM_005566, NM_174936, NM_001671, NM_030803, NM_198969, NM_005252, NM_000376, NM_000389, NM_004497, NM_012473, NM_013402, NM_181509, AF208541, NM_002133, NM_000477, NM_000410, NM_014494, NM_006044	2359	64	13528	1.70247	1	0.452978	35.1326
GOTERM_BP_FAT	GO:0007272~ensheathment of neurons	14	0.426569	0.0228206	NM_139284, NM_000533, NM_000530, NM_000520, NM_004448, NM_000660, NM_206853, NM_022440, NM_002527, NM_000304, NM_181538, NM_003907, NM_005602, NM_020956	2359	42	13528	1.91154	1	0.454042	35.38
GOTERM_BP_FAT	GO:0008366~axon ensheathment	14	0.426569	0.0228206	NM_139284, NM_000533, NM_000530, NM_000520, NM_004448, NM_000660, NM_206853, NM_022440, NM_002527, NM_000304, NM_181538, NM_003907, NM_005602, NM_020956	2359	42	13528	1.91154	1	0.454042	35.38
GOTERM_MF_FAT	GO:0008009~chemokine activity	15	0.457038	0.0228274	NM_005624, NM_005623, NM_032964, NM_002990, NM_004887, NM_000609, NM_006274, NM_002089, NM_002704, NM_002989, NM_002985, NM_001565, NM_002996, BC062668, NM_005409	2281	46	12983	1.85602	1	0.625534	32.3399
SP_PIR_KEYWORDS	serine proteinase	16	0.487508	0.0228727	NM_000504, NM_000506, NM_001710, NM_001911, NM_006144, NM_001734, NM_182983, NM_002104, NM_013379, NM_002569, NM_000064, NM_033423, NM_019616, NM_000133, NM_000128, NM_000892	3135	54	19235	1.81795	1	0.214294	29.9476
SP_PIR_KEYWORDS	innate immunity	21	0.639854	0.0229523	NM_001928, NM_001710, NM_000242, NM_145659, NM_172369, NM_015991, NM_014726, NM_000066, NM_000204, NM_001734, NM_000491, NM_018119, NM_000574, NM_000587, NM_020746, NM_000064, NM_003263, NM_001831, NM_003665, AK095896, NM_007268	3135	78	19235	1.65188	1	0.212552	30.0353
INTERPRO	IPR000884:Thrombospondin, type 1 repeat	19	0.578915	0.0230129	NM_014244, AK122609, AK022877, NM_032784, NM_199263, NM_001704, NM_000066, NM_003247, NM_007038, BC044945, NM_003246, NM_003882, NM_139055, NM_024817, NM_000587, NM_030955, NM_173462, NM_001554, NM_031935	2862	65	16659	1.70145	1	0.920124	34.3924
UP_SEQ_FEATURE	zinc finger region:C4-type	19	0.578915	0.0230698	NM_201557, NM_002911, AF545864, NM_004634, NM_017707, NM_000389, NM_000938, NM_004674, NM_002954, NM_016937, U60115, NM_002691, NM_006231, NM_001516, NM_018404, NM_003908, NM_005937	3131	68	19113	1.70565	1	0.989496	36.7939
INTERPRO	IPR002035:von Willebrand factor, type A	22	0.670323	0.0233787	NM_000552, NM_030583, NM_001710, NM_012141, NM_001001851, Y11711, AK075234, NM_000211, NM_021141, NM_000213, NM_002215, AK098260, NM_002216, NM_002217, NM_004369, NM_001849, NM_152727, NM_000889, NM_058172, NM_002810, NM_031935, NM_020882	2862	79	16659	1.62097	1	0.916453	34.8357
GOTERM_BP_FAT	GO:0006656~phosphatidylcholine biosynthetic process	7	0.213285	0.0234605	NM_000039, AK092643, Y10255, NM_178819, NM_002009, NM_000229, NM_007169, NM_004102	2359	14	13528	2.86732	1	0.461489	36.1757
SP_PIR_KEYWORDS	heterodimer	26	0.7922	0.0235018	NM_000601, NM_000545, NM_015991, M60028, NM_002394, NM_002119, NM_005252, M60333, NM_002121, NM_005037, NM_000709, NM_002210, NM_000101, NM_000889, NM_005605, NM_000211, NM_000213, NM_005066, NM_000491, NM_000852, NM_033554, NM_019111, V00522, NM_005186, NM_000856, NM_004931	3135	103	19235	1.54878	1	0.214699	30.6382
UP_SEQ_FEATURE	DNA-binding region:ETS	10	0.304692	0.0236466	NM_005238, NM_005239, NM_006494, NM_004433, NM_182918, NM_003120, NM_001986, NM_001973, NM_017521, NM_005230	3131	27	19113	2.2609	1	0.989343	37.5234
GOTERM_BP_FAT	GO:0001558~regulation of cell growth	46	1.40158	0.023715	NM_016041, NM_003353, NM_004103, BC071181, NM_000660, NM_002775, NM_003877, AK127004, NM_000389, NM_003873, NM_004612, NM_003882, NM_018725, NM_005037, AF061055, NM_000785, NM_007008, NM_016283, NM_000597, NM_000596, NM_001945, NM_021197, NM_005427, NM_153692, NM_013956, NM_004302, NM_000457, NM_000612, NM_032918, NM_006292, NM_002006, NM_053044, AK124526, NM_001001389, NM_021953, NM_001110, NM_0…	2359	194	13528	1.35976	1	0.463294	36.4896
INTERPRO	IPR017933:Glutathione S-transferase/chloride channel, C-terminal	11	0.335161	0.0238514	NM_001289, NM_000852, NM_004669, AL049313, NM_004280, NM_145740, NM_001513, NM_006295, NM_001512, AK122956, NM_004990, NM_000847	2862	30	16659	2.13428	1	0.913829	35.4043
UP_SEQ_FEATURE	lipid moiety-binding region:GPI-anchor amidated serine	16	0.487508	0.0238577	NM_017625, NM_025217, NM_001448, NM_002081, NM_023004, NM_007053, NM_000570, NM_001803, NM_005708, NM_004335, NM_025261, NM_000574, NM_021111, NM_022355, NM_014461, NM_000478	3131	54	19113	1.80872	1	0.988422	37.7883
GOTERM_BP_FAT	GO:0001818~negative regulation of cytokine production	13	0.3961	0.0240962	NM_130759, NM_030571, NM_018384, NM_001725, NM_018445, NM_003246, NM_005037, NM_000039, NM_002569, NM_002133, NM_004122, NM_182710, NM_007268	2359	38	13528	1.96185	1	0.466862	36.9571
GOTERM_BP_FAT	GO:0045580~regulation of T cell differentiation	16	0.487508	0.0241011	NM_130759, NM_006846, NM_021958, NM_145659, NM_018384, NM_004448, NM_002119, NM_004355, NM_001767, NM_006120, NM_006889, NM_032415, NM_006060, NM_207519, NM_012448, NM_018990	2359	51	13528	1.7991	1	0.465105	36.963
GOTERM_BP_FAT	GO:0006662~glycerol ether metabolic process	16	0.487508	0.0241011	NM_012079, NM_000253, NM_003059, NM_000482, NM_000483, NM_178819, NM_174936, NM_006319, NM_000236, NM_001752, NM_012473, NM_052968, NM_000078, NM_025098, NM_032564, BC062696, NM_005396	2359	51	13528	1.7991	1	0.465105	36.963
PIR_SUPERFAMILY	PIRSF038431:ribosomal protein S27Ae	4	0.121877	0.0241987	AF545864, NM_002954	1421	4	7396	5.20479	1	0.999986	33.134
PIR_SUPERFAMILY	PIRSF002042:polyubiquitin 3	4	0.121877	0.0241987	AF545864, NM_002954	1421	4	7396	5.20479	1	0.999986	33.134
SP_PIR_KEYWORDS	thiolester bond	12	0.365631	0.0243277	NM_002045, BX647214, NM_000524, NM_000533, NM_000064, NM_020988, NM_153047, NM_001050, AF545864, NM_001001547, NM_002954	3135	36	19235	2.04519	1	0.219014	31.5351
SMART	SM00209:TSP1	19	0.578915	0.0243385	NM_014244, AK122609, AK022877, NM_032784, NM_199263, NM_001704, NM_000066, NM_003247, NM_007038, BC044945, NM_003246, NM_003882, NM_139055, NM_024817, NM_000587, NM_030955, NM_173462, NM_001554, NM_031935	1571	65	9079	1.68928	0.999978	0.738902	29.3889
GOTERM_BP_FAT	GO:0001890~placenta development	18	0.548446	0.0244781	NM_001430, NM_000552, NM_000266, NM_000545, NM_024009, NM_153448, NM_001728, NM_004364, NM_133373, NM_000376, NM_018208, NM_003710, NM_005037, NM_000785, NM_006793, NM_001198, NM_004122, NM_000963	2359	60	13528	1.72039	1	0.468557	37.422
SP_PIR_KEYWORDS	helicase	32	0.975015	0.0246056	NM_014003, NM_017895, NM_015409, NM_014740, AK091592, NM_006666, NM_019070, NM_021141, BC042989, NM_024072, NM_004640, NM_004941, NM_020936, NM_003072, NM_032656, NM_000553, NM_022779, U00930, NM_002911, NM_003587, NM_001416, NM_019082, NM_004728, NM_003601, U91543, NM_017631, NM_014877, NM_014681, NM_006929, NM_175066, NM_139045, NM_004818	3135	134	19235	1.46521	1	0.218865	31.8345
SP_PIR_KEYWORDS	steroid-binding	7	0.213285	0.0246489	AF061055, NM_017705, NM_006667, NM_001756, BC034015, NM_000500, NM_000125	3135	15	19235	2.86326	1	0.216877	31.881
GOTERM_BP_FAT	GO:0043123~positive regulation of I-kappaB kinase/NF-kappaB cascade	26	0.7922	0.0246603	NM_002305, NM_002468, NM_030571, NM_004619, AB032991, BC036034, NM_033292, NM_032415, NM_000867, NM_199129, NM_009588, NM_015093, NM_001250, NM_003842, S81734, NM_003574, NM_004335, NM_003810, NM_014349, NM_016072, NM_020746, NM_002133, NM_006622, NM_002342, NM_022664, NM_001992	2359	97	13528	1.53712	1	0.469269	37.6428
INTERPRO	IPR002893:Zinc finger, MYND-type	9	0.274223	0.0247236	NM_004349, NM_021008, NM_006062, NM_005187, NM_144781, NM_005093, NM_183047, NM_032265, NM_032257	2862	22	16659	2.38122	1	0.9148	36.4411
SMART	SM00327:VWA	22	0.670323	0.024833	NM_000552, NM_030583, NM_001710, NM_012141, NM_001001851, Y11711, AK075234, NM_000211, NM_021141, NM_000213, NM_002215, AK098260, NM_002216, NM_002217, NM_004369, NM_001849, NM_152727, NM_000889, NM_058172, NM_002810, NM_031935, NM_020882	1571	79	9079	1.60938	0.999983	0.704241	29.8926
KEGG_PATHWAY	hsa05416:Viral myocarditis	22	0.670323	0.0249575	NM_001250, NM_018947, M60028, NM_002119, NM_005157, NM_000211, NM_002127, NM_000232, NM_004010, NM_006120, NM_006889, M60333, NM_005052, NM_002121, NM_000426, NM_000574, NM_033554, NM_153047, NM_000023, NM_019111, V00522, NM_002872, NM_004953	987	71	5085	1.59639	0.992762	0.239519	27.0555
GOTERM_BP_FAT	GO:0007596~blood coagulation	27	0.822669	0.025456	NM_006528, NM_000504, NM_000506, NM_000508, NM_000090, NM_000128, NM_031935, NM_000457, NM_000552, J03474, NM_001250, NM_001001547, NM_000377, NM_021784, NM_006329, NM_000675, NM_002664, NM_016938, NM_019616, NM_183236, NM_000133, NM_019863, NM_001994, NM_000185, NM_000892, NM_001992	2359	102	13528	1.51799	1	0.478324	38.598
GOTERM_BP_FAT	GO:0030323~respiratory tube development	27	0.822669	0.025456	NM_014244, NM_002372, BC071181, NM_003376, NM_000603, NM_005524, NM_004612, NM_139211, NM_000761, NM_019102, AB011157, NM_001233, NM_015133, NM_001451, NM_001430, NM_006699, NM_005596, NM_198964, NM_002006, NM_018488, NM_130768, NM_002009, NM_000235, NM_004364, NM_021784, NM_001106, NM_002866, BC058855, NM_000447	2359	102	13528	1.51799	1	0.478324	38.598
GOTERM_BP_FAT	GO:0050817~coagulation	27	0.822669	0.025456	NM_006528, NM_000504, NM_000506, NM_000508, NM_000090, NM_000128, NM_031935, NM_000457, NM_000552, J03474, NM_001250, NM_001001547, NM_000377, NM_021784, NM_006329, NM_000675, NM_002664, NM_016938, NM_019616, NM_183236, NM_000133, NM_019863, NM_001994, NM_000185, NM_000892, NM_001992	2359	102	13528	1.51799	1	0.478324	38.598
SP_PIR_KEYWORDS	Signal-anchor	85	2.58988	0.0256261	NM_003494, NM_003779, NM_017806, NM_194447, NM_002394, NM_004355, AK055132, NM_020676, NM_006876, NM_012200, NM_007011, AF378123, NM_198955, NM_004481, NM_014257, NM_002405, NM_000787, BC070098, AW963062, NM_009588, NM_001543, NM_004867, NM_016548, NM_018509, NM_003034, NM_021928, NM_016509, NM_002261, NM_012214, NM_138716, NM_024648, NM_006122, NM_000232, NM_032039, NM_182983, NM_024312, NM_0005…	3135	421	19235	1.23877	1	0.222178	32.9233
UP_SEQ_FEATURE	splice variant	1271	38.7264	0.0260157	NM_000269, AK126087, NM_001710, NM_005093, NM_000265, NM_017519, NM_007056, NM_032527, NM_002394, BX647476, BC058932, NM_006337, NM_005097, NM_138375, NM_006339, NM_080661, NM_002587, NM_015697, NM_001001976, NM_016287, NM_139235, BC020788, NM_024727, NM_024728, NM_130444, NM_016565, NM_005481, NM_182936, AF200348, NM_005485, NM_016548, NM_138360, NM_000278, NM_001914, NM_001728, NM_005088, BC049…	3131	7458	19113	1.04032	1	0.991255	40.4367
GOTERM_BP_FAT	GO:0006873~cellular ion homeostasis	81	2.46801	0.0261293	NM_001063, NM_000506, NM_032452, NM_003304, NM_004103, NM_000609, NM_005689, NM_006580, NM_005954, NM_002247, NM_000574, NM_002067, NM_000316, NM_000410, BC062668, NM_000744, NM_005602, NM_032964, NM_139284, NM_000332, J03474, NM_000916, NM_004054, NM_005288, NM_170665, NM_002667, NM_206853, NM_012215, S81734, NM_000376, NM_006274, NM_007308, NM_014505, NM_000304, NM_000751, NM_181538, NM_014407,…	2359	374	13528	1.24199	1	0.485518	39.3955
GOTERM_BP_FAT	GO:0043122~regulation of I-kappaB kinase/NF-kappaB cascade	28	0.853138	0.026172	NM_002305, NM_002468, BX641079, NM_030571, NM_004619, AB032991, BC036034, NM_033292, NM_014959, NM_032415, NM_000867, NM_199129, NM_009588, NM_015093, NM_001250, NM_003842, S81734, NM_003574, NM_004335, NM_014349, NM_003810, NM_016072, NM_020746, NM_002133, NM_006622, NM_002342, NM_001992, NM_022664	2359	107	13528	1.50065	1	0.48427	39.4456
GOTERM_CC_FAT	GO:0031970~organelle envelope lumen	14	0.426569	0.0262157	NM_004085, NM_012460, NM_005009, NM_031244, NM_018947, NM_000055, NM_001752, NM_144613, NM_001482, NM_012458, NM_033109, NM_000456, NM_000097, NM_012106	2270	42	12782	1.87695	1	0.385848	32.9003
GOTERM_BP_FAT	GO:0006022~aminoglycan metabolic process	19	0.578915	0.0263413	NM_001276, NM_003773, NM_018641, NM_014568, NM_001001851, NM_133504, NM_000520, NM_006876, NM_018371, NM_002215, NM_023947, NM_012200, NM_002216, NM_182798, NM_002217, NM_052890, NM_006691, NM_033159, NM_001543	2359	65	13528	1.67628	1	0.4847	39.6445
GOTERM_BP_FAT	GO:0006401~RNA catabolic process	19	0.578915	0.0263413	NM_000249, NM_005615, NM_024674, NM_003407, NM_014740, NM_014026, NM_002911, NM_012199, NM_003730, NM_002201, NM_002935, BC049215, NM_018149, BC071577, NM_023010, NM_018403, NM_004926, NM_203383, NM_033109, AK025344	2359	65	13528	1.67628	1	0.4847	39.6445
GOTERM_MF_FAT	GO:0004536~deoxyribonuclease activity	12	0.365631	0.0265777	NM_000269, NM_006730, NM_025128, NM_002201, BX648257, NM_002853, NM_002512, NM_000123, NM_004584, NM_016381, NM_001375, NM_004944, NM_005732	2281	34	12983	2.00887	1	0.673243	36.6014
KEGG_PATHWAY	hsa04514:Cell adhesion molecules (CAMs)	36	1.09689	0.0266266	NM_138961, NM_001306, AK127475, M60028, NM_002119, NM_001795, NM_014343, NM_006580, M60333, NM_002121, NM_014333, NM_003277, NM_002210, NM_000889, NM_002840, NM_002998, NM_002997, NM_005602, NM_000530, NM_000450, NM_001250, NM_032801, NM_000211, NM_001767, NM_002127, NM_004360, NM_005018, NM_006120, NM_006889, NM_033554, NM_019111, NM_000873, V00522, AK095375, NM_003953, NM_003006, NM_003123, NM_…	987	132	5085	1.40508	0.994818	0.241928	28.599
SP_PIR_KEYWORDS	cholesterol metabolism	11	0.335161	0.0266704	NM_000781, NM_000039, NM_174936, NM_000229, NM_000780, NM_015627, NM_024417, U90916, NM_003578, NM_000527, NM_000078	3135	32	19235	2.1091	1	0.227836	34.0207
OMIM_DISEASE	Six new loci associated with blood low-density lipoprotein cholesterol, high-density lipoprotein cholesterol or triglycerides in humans	12	0.365631	0.0268048	NM_001646, NM_000482, NM_004481, AK055401, NM_000039, NM_000483, NM_174936, NM_000236, NM_014495, NM_000527, NM_052968, NM_000078	648	34	3671	1.99946	1	0.999952	35.238
GOTERM_BP_FAT	GO:0043542~endothelial cell migration	9	0.274223	0.0268324	NM_181353, NM_000039, NM_005980, NM_002006, NM_000314, NM_004103, NM_001741, NM_000603, NM_003809	2359	22	13528	2.34599	1	0.489313	40.2176
INTERPRO	IPR016060:Complement control module	17	0.517977	0.0274178	NM_001710, NM_000450, NM_015430, AK075234, NM_001734, NM_014467, NM_021115, NM_019601, NM_001470, NM_052900, NM_000574, NM_000587, NM_030787, NM_052896, NM_153214, NM_012410, NM_001994	2862	57	16659	1.73601	1	0.929491	39.5458
GOTERM_MF_FAT	GO:0030545~receptor regulator activity	11	0.335161	0.0274978	NM_000577, NM_012275, AF061055, NM_001103, NM_015921, NM_005481, NM_014260, AF200348, NM_014234, NM_013956, NM_000686	2281	30	12983	2.08699	1	0.677251	37.6077
UP_SEQ_FEATURE	domain:Sushi 3	11	0.335161	0.0275451	NM_021115, NM_052900, NM_000574, NM_001710, NM_030787, NM_000450, NM_052896, AK075234, NM_012410, NM_001994, NM_014467	3131	32	19113	2.0984	1	0.992501	42.2484
GOTERM_BP_FAT	GO:0006641~triglyceride metabolic process	14	0.426569	0.0276401	NM_012079, NM_003059, NM_000253, NM_000482, NM_000483, NM_178819, NM_174936, NM_000236, NM_001752, NM_052968, NM_000078, NM_032564, NM_025098, BC062696, NM_005396	2359	43	13528	1.86709	1	0.497876	41.1492
KEGG_PATHWAY	hsa00983:Drug metabolism	15	0.457038	0.0279136	NM_001385, NM_001076, D90041, NM_001266, NM_145024, NM_003364, NM_006798, NM_019093, NM_000764, NM_012474, NM_000373, NM_016327, NM_033453, NM_198061, NM_024743	987	43	5085	1.7972	0.995996	0.241209	29.7685
GOTERM_BP_FAT	GO:0003013~circulatory system process	44	1.34065	0.0279776	NM_000089, NM_000152, NM_005622, NM_003353, NM_003280, NM_003376, NM_000625, NM_000609, NM_000603, M64229, NM_021012, NM_002247, NM_005037, NM_000101, NM_000867, NM_001565, NM_000962, NM_000963, NM_001233, L07615, NM_130768, NM_079420, NM_002910, NM_000916, NM_004054, NM_003673, NM_000518, NM_000160, NM_002667, NM_001741, NM_000636, NM_000671, NM_000675, NM_000686, NM_000115, NM_001950, AF208541,…	2359	186	13528	1.35658	1	0.50034	41.5344
GOTERM_BP_FAT	GO:0008015~blood circulation	44	1.34065	0.0279776	NM_000089, NM_000152, NM_005622, NM_003353, NM_003280, NM_003376, NM_000625, NM_000609, NM_000603, M64229, NM_021012, NM_002247, NM_005037, NM_000101, NM_000867, NM_001565, NM_000962, NM_000963, NM_001233, L07615, NM_130768, NM_079420, NM_002910, NM_000916, NM_004054, NM_003673, NM_000518, NM_000160, NM_002667, NM_001741, NM_000636, NM_000671, NM_000675, NM_000686, NM_000115, NM_001950, AF208541,…	2359	186	13528	1.35658	1	0.50034	41.5344
SP_PIR_KEYWORDS	Isomerase	29	0.883608	0.0283626	NM_000290, NM_016594, NM_021947, NM_144563, NM_015679, NM_003286, BX648475, NM_014485, NM_000961, NM_001513, NM_006223, NM_001966, NM_004117, NM_002910, NM_138801, NM_000954, NM_005729, AK128629, NM_178230, NM_014324, NM_022129, NM_002056, NM_031292, NM_000303, NM_006117, NM_139126, NM_000403, NM_001398, NM_002340, NM_001919	3135	120	19235	1.48276	1	0.238147	35.7633
SP_PIR_KEYWORDS	heparin-binding	18	0.548446	0.0285685	AK122609, NM_005623, NM_032964, NM_006475, NM_002006, NM_002632, NM_003376, NM_032784, NM_000236, NM_003247, NM_002391, NM_003246, NM_001945, NM_153214, NM_000412, BC058855, NM_001554, NM_000128, NM_000185	3135	65	19235	1.69908	1	0.237273	35.9724
GOTERM_BP_FAT	GO:0009064~glutamine family amino acid metabolic process	16	0.487508	0.0285762	NM_000531, NM_005110, NM_002080, NM_000625, NM_016538, NM_000603, NM_004341, NM_001080, NM_013267, NM_025080, NM_002065, NM_002056, NM_006907, NM_006623, NM_021071, NM_000137	2359	52	13528	1.7645	1	0.506007	42.2116
GOTERM_BP_FAT	GO:0051090~regulation of transcription factor activity	27	0.822669	0.0285785	NM_002468, NM_000660, NM_004492, NM_001752, BX647313, NM_032415, NM_006793, NM_003250, NM_002166, NM_021005, NM_199129, NM_000479, NM_003072, NM_053041, NM_001569, NM_000457, NM_002167, NM_198964, NM_181353, NM_015981, NM_199185, NM_013258, U59227, NM_006257, NM_021805, NM_002133, NM_005904	2359	103	13528	1.50325	1	0.504246	42.2143
UP_SEQ_FEATURE	glycosylation site:N-linked (Glc) (glycation)	5	0.152346	0.0288466	NM_000039, NM_001710, NM_000518, NM_000477, NM_000558	3131	8	19113	3.81527	1	0.993258	43.7489
UP_SEQ_FEATURE	repeat:LRR 14	17	0.517977	0.0290434	NM_001393, BC033651, AB011538, NM_002018, NM_153703, AK094804, NM_004970, NM_014926, NM_004369, BC068590, NM_015541, NM_198565, NM_007018, AL832453, BC036122, NM_021636, NM_153377, NM_203383, BC036806	3131	60	19113	1.72959	1	0.992637	43.9725
GOTERM_BP_FAT	GO:0060541~respiratory system development	28	0.853138	0.0292796	NM_014244, NM_002372, BC071181, NM_003376, NM_000603, NM_005524, NM_004612, NM_139211, NM_000761, NM_019102, AB011157, NM_018043, NM_001233, NM_015133, NM_001451, NM_001430, NM_005596, NM_006699, NM_198964, NM_002006, NM_018488, NM_130768, NM_002009, NM_000235, NM_004364, NM_021784, NM_001106, NM_002866, BC058855, NM_000447	2359	108	13528	1.48676	1	0.511041	42.998
GOTERM_BP_FAT	GO:0008209~androgen metabolic process	6	0.182815	0.0293077	NM_001047, NM_000348, NM_005989, NM_003725, NM_016245, NM_014234	2359	11	13528	3.12798	1	0.509603	43.0292
COG_ONTOLOGY	Coenzyme metabolism	6	0.182815	0.0293549	NM_024028, AK128715, NM_016297, NM_000375, NM_006636, NM_025233	342	11	1950	3.11005	0.713886	0.465104	24.0995
GOTERM_CC_FAT	GO:0045178~basal part of cell	11	0.335161	0.0294463	NM_000245, NM_001063, NM_033044, AK055401, NM_130768, NM_004448, NM_015627, NM_001233, NM_000617, NM_000410, NM_000213	2270	30	12782	2.06464	1	0.413781	36.167
SP_PIR_KEYWORDS	Serine protease	32	0.975015	0.029794	NM_000504, NM_001928, NM_004716, NM_000506, NM_001710, NM_174936, NM_002775, NM_002773, NM_001734, NM_000204, NM_018394, NM_002569, NM_013379, NM_033423, NM_003619, NM_000128, NM_153692, NM_001911, NM_053044, NM_003291, NM_006144, NM_182983, NM_002104, NM_012427, NM_005045, NM_019616, NM_032276, NM_000133, NM_001935, NM_031948, NM_153609, NM_000892	3135	136	19235	1.44366	1	0.243793	37.2037
INTERPRO	IPR012340:Nucleic acid-binding, OB-fold	16	0.487508	0.0299044	NM_001349, NM_024674, BC070048, NM_013347, AK057720, NM_000234, NM_004094, NM_015969, L29065, NM_002388, NM_153255, NM_004941, NM_021107, NM_033109, NM_020390, NM_003680	2862	53	16659	1.75721	1	0.939857	42.2835
UP_SEQ_FEATURE	compositionally biased region:Asp/Glu-rich (highly acidic)	10	0.304692	0.0299201	NM_183004, NM_002883, NM_020153, NM_001642, NM_000265, NM_012317, NM_199185, NM_006993, NM_002525, AL832826	3131	28	19113	2.18016	1	0.992855	44.9586
GOTERM_BP_FAT	GO:0010876~lipid localization	38	1.15783	0.0300064	NM_173694, NM_022437, NM_000482, NM_000483, NM_000700, NM_000545, NM_000520, NM_000229, NM_003578, NM_000527, NM_052968, AK097266, NM_005037, AK098811, NM_000929, NM_014835, NM_000253, NM_001646, NM_002979, NM_002080, NM_000236, NM_001001547, NM_138716, U90916, NM_198580, NM_000078, NM_014349, NM_013265, NM_000039, AK092643, Y10255, NM_005866, AB014511, NM_001831, NM_012448, NM_178172, NM_002858,…	2359	157	13528	1.388	1	0.516209	43.7999
UP_SEQ_FEATURE	short sequence motif:Q motif	12	0.365631	0.0306895	NM_017895, NM_022779, NM_014740, NM_024072, NM_004640, NM_019070, NM_020936, NM_001416, NM_175066, NM_019082, NM_004818, NM_004728	3131	37	19113	1.97982	1	0.992934	45.8102
UP_SEQ_FEATURE	domain:Helicase ATP-binding	27	0.822669	0.0307401	NM_014003, NM_017895, NM_015409, NM_014740, NM_019070, BC042989, NM_024072, NM_004640, NM_004941, NM_020936, NM_003072, NM_032656, NM_000553, NM_022779, U00930, NM_003587, NM_001416, NM_019082, NM_004728, NM_003601, U91543, NM_017631, NM_014681, NM_006929, NM_175066, NM_139045, NM_004818	3131	110	19113	1.49836	1	0.992156	45.8658
GOTERM_CC_FAT	GO:0005770~late endosome	17	0.517977	0.0308767	NM_001063, NM_014396, NM_006292, NM_022916, NM_174936, NM_031430, NM_005667, NM_016456, NM_004355, NM_000617, NM_024591, NM_006120, NM_001780, NM_183236, NM_173653, NM_005561, NM_006928	2270	56	12782	1.70936	1	0.420764	37.5654
UP_SEQ_FEATURE	domain:EGF-like 3	20	0.609385	0.0309004	NM_182895, AB011539, NM_030583, NM_017564, NM_002335, AB011538, NM_145352, NM_003247, NM_182798, NM_000527, NM_003246, NM_032470, NM_000459, NM_003573, NM_005045, NM_005424, AK127044, NM_021070, NM_000138, AK022008	3131	75	19113	1.62785	1	0.99148	46.0416
GOTERM_MF_FAT	GO:0008374~O-acyltransferase activity	13	0.3961	0.031036	NM_012079, NM_012320, NM_178819, NM_000229, NM_003578, NM_020133, NM_020132, NM_004003, NM_024830, AL122123, NM_032564, NM_025098, NM_017839, NM_178176	2281	39	12983	1.89727	1	0.713394	41.3389
UP_SEQ_FEATURE	compositionally biased region:Thr-rich	15	0.457038	0.031358	NM_014398, NM_018836, NM_020987, NM_006016, AB038784, NM_012206, NM_004369, NM_182487, NM_138379, BC039881, NM_058173, NM_199437, NM_012410, NM_020193, NM_006706	3131	51	19113	1.79542	1	0.991191	46.5401
UP_SEQ_FEATURE	repeat:LRR 15	15	0.457038	0.031358	BC033651, AB011538, NM_002018, NM_153703, NM_004970, NM_014926, NM_004369, BC068590, NM_015541, NM_198565, NM_007018, AL832453, NM_021636, NM_153377, NM_203383	3131	51	19113	1.79542	1	0.991191	46.5401
INTERPRO	IPR011497:Protease inhibitor, Kazal-type	10	0.304692	0.0313665	NM_006846, NM_006446, NM_004598, NM_021111, NM_053044, NM_053284, NM_002775, NM_000204, NM_014767, NM_153692	2862	27	16659	2.15584	1	0.943096	43.8382
GOTERM_CC_FAT	GO:0031967~organelle envelope	129	3.93053	0.0314252	NM_000167, NM_012460, NM_032315, NM_005009, NM_013386, NM_006114, NM_005689, NM_175614, NM_153026, NM_000781, NM_018087, NM_000784, NM_000785, NM_001864, NM_002872, NM_012458, NM_024417, NM_002491, NM_003634, NM_005013, NM_138807, NM_001914, NM_005729, NM_000714, NM_022172, NM_005205, BX648257, NM_014165, NM_152635, NM_000382, NM_001482, NM_207117, NM_000898, NM_033109, NM_001919, NM_003001, NM_0…	2270	620	12782	1.17158	1	0.418419	38.0941
GOTERM_CC_FAT	GO:0031902~late endosome membrane	6	0.182815	0.0315264	NM_031430, NM_005667, NM_000617, NM_024591, NM_173653, NM_006928	2270	11	12782	3.07137	1	0.411698	38.1911
KEGG_PATHWAY	hsa00980:Metabolism of xenobiotics by cytochrome P450	19	0.578915	0.031635	NM_000668, NM_001076, NM_000694, NM_000120, NM_000671, NM_000672, NM_006798, NM_000667, NM_019093, NM_000774, NM_000852, NM_000772, NM_015917, NM_000670, NM_145740, NM_000761, BX641105, NM_001513, NM_001512, NM_024743, NM_000847, BC039065	987	60	5085	1.63146	0.998105	0.25807	33.0516
GOTERM_BP_FAT	GO:0032870~cellular response to hormone stimulus	33	1.00548	0.0317146	NM_005544, NM_001001550, NM_001759, NM_181523, NM_000507, NM_002632, NM_174936, NM_020983, NM_003877, NM_005252, AK127004, NM_183001, NM_001618, NM_005037, NM_015385, NM_003250, NM_000597, NM_001116, NM_000596, AK092371, NM_000612, NM_000163, AK124526, NM_004157, NM_000160, NM_002086, NM_021116, NM_212472, NM_000690, NM_004122, NM_012448, NM_003629, NM_004126, NM_002730	2359	133	13528	1.42288	1	0.534317	45.6427
KEGG_PATHWAY	hsa00053:Ascorbate and aldarate metabolism	8	0.243754	0.0320205	NM_001076, NM_017584, AK021800, NM_000382, NM_000690, NM_024743, NM_006798, NM_001182, NM_019093	987	17	5085	2.42446	0.998247	0.250584	33.3835
INTERPRO	IPR001007:von Willebrand factor, type C	13	0.3961	0.0321443	NM_000552, NM_001393, NM_000088, Z74615, NM_199349, NM_003247, AJ298317, U78551, NM_003246, NM_003882, NM_000090, NM_015424, BC036806, NM_001554, AF200348	2862	40	16659	1.89175	1	0.94256	44.649
SP_PIR_KEYWORDS	sh3-binding	17	0.517977	0.0321941	NM_003022, AK124526, NM_080792, NM_013427, NM_032459, AL713634, NM_001110, NM_206853, AK127004, NM_003370, NM_207195, NM_020360, NM_007174, AK055497, NM_198679, NM_004844, NM_005436, NM_031469	3135	61	19235	1.70991	1	0.258385	39.5512
GOTERM_BP_FAT	GO:0016032~viral reproduction	20	0.609385	0.0322073	NM_006564, NM_001329, NM_006292, NM_022740, AK091476, NM_005334, NM_000660, BX537823, NM_021141, AK001758, NM_006402, NM_007013, NM_014257, NM_002569, NM_006154, NM_004356, NM_004640, AK095375, NM_006368, NM_014517	2359	71	13528	1.61539	1	0.538115	46.1635
GOTERM_BP_FAT	GO:0006732~coenzyme metabolic process	37	1.12736	0.0326726	NM_005276, AK024946, NM_005838, NM_003679, BX647562, AK024424, NM_003001, NM_003002, NM_178819, NM_144563, NM_016518, NM_012205, NM_001080, NM_033507, NM_015697, NM_014298, NM_005326, NM_005956, NM_201398, NM_145740, NM_016286, NM_006636, NM_006657, NM_000191, NM_012190, NM_000457, NM_000143, NM_006821, AK023341, NM_017881, NM_152740, NM_024594, NM_000636, NM_015917, NM_001931, NM_005746, AB02064…	2359	153	13528	1.38681	1	0.541542	46.651
SP_PIR_KEYWORDS	dioxygenase	18	0.548446	0.032823	NM_001084, NM_014663, NM_000187, NM_024623, NM_012205, NM_024648, NM_004199, NM_001801, NM_000935, NM_018192, NM_021628, AB011157, NM_000962, NM_000963, NM_006214, NM_018039, NM_002150, NM_003986	3135	66	19235	1.67334	1	0.260275	40.1526
GOTERM_BP_FAT	GO:0019319~hexose biosynthetic process	11	0.335161	0.0328293	NM_005276, NM_000290, NM_012140, NM_002625, NM_004563, NM_005309, NM_000507, NM_000303, NM_004024, NM_003104, NM_022172	2359	31	13528	2.03487	1	0.541507	46.8142
GOTERM_BP_FAT	GO:0009967~positive regulation of signal transduction	65	1.9805	0.0329914	NM_002305, NM_000504, NM_005544, AB032991, BC071181, NM_001752, NM_005335, NM_003246, NM_032415, NM_017789, NM_000785, NM_006154, NM_207519, NM_009588, NM_015093, NM_004302, NM_000125, NM_000612, NM_003842, NM_013349, NM_000618, S81734, NM_003810, NM_014349, NM_018697, NM_002559, NM_016072, NM_000799, NM_005045, NM_006622, NM_004122, BC058855, NM_022664, NM_001992, NM_002468, NM_004619, NM_030571…	2359	295	13528	1.26356	1	0.541532	46.9825
GOTERM_BP_FAT	GO:0046165~alcohol biosynthetic process	14	0.426569	0.0331627	NM_000290, NM_005276, NM_012140, NM_002625, NM_000507, NM_003115, NM_000952, NM_003104, NM_004024, NM_022172, NM_004563, NM_005309, NM_000303, NM_002661	2359	44	13528	1.82466	1	0.541658	47.1599
GOTERM_CC_FAT	GO:0030055~cell-substrate junction	29	0.883608	0.0331649	NM_203500, NM_003302, NM_033044, NM_022141, NM_201557, NM_004103, NM_000927, NM_021222, AK127004, NM_006403, NM_005255, NM_003370, NM_015385, NM_015927, AL137698, NM_002997, NM_001233, NM_130768, AK124526, NM_001001389, NM_004360, NM_004010, NM_015059, NM_017980, NM_001102, NM_018222, NM_001103, NM_004215, NM_198595, NM_002859	2270	112	12782	1.45798	1	0.420308	39.7432
SP_PIR_KEYWORDS	kelch repeat	19	0.578915	0.0332461	NM_203500, NM_152393, NM_005334, NM_013255, NM_018095, NM_014458, BC013982, NM_173546, NM_152366, NM_022480, NM_133379, NM_130446, NM_032775, NM_006767, NM_021633, NM_152375, NM_024731, NM_006469, NM_018203	3135	71	19235	1.64191	1	0.260715	40.5541
SP_PIR_KEYWORDS	polyprotein	4	0.121877	0.0333517	AF545864, NM_002954	3135	5	19235	4.90845	1	0.259	40.654
SP_PIR_KEYWORDS	tyrosine catabolism	4	0.121877	0.0333517	NM_000187, NM_001513, NM_000137, NM_002150	3135	5	19235	4.90845	1	0.259	40.654
GOTERM_BP_FAT	GO:0006957~complement activation, alternative pathway	7	0.213285	0.0334584	NM_001928, NM_001710, NM_000587, NM_000064, NM_030787, NM_000066, NM_007268	2359	15	13528	2.67616	1	0.543139	47.4647
GOTERM_BP_FAT	GO:0001893~maternal placenta development	7	0.213285	0.0334584	NM_000785, NM_006793, NM_001198, NM_001728, NM_004122, NM_000963, NM_000376	2359	15	13528	2.67616	1	0.543139	47.4647
SP_PIR_KEYWORDS	Acyltransferase	35	1.06642	0.0335074	AK024946, NM_005838, NM_012320, NM_178819, NM_003491, NM_016598, NM_015654, NM_000229, NM_017659, NM_003578, NM_080661, NM_001001976, NM_012191, NM_025098, NM_032564, NM_003960, NM_001607, NM_012079, D90041, NM_024630, NM_024662, NM_032799, S81734, NM_012215, NM_013373, NM_016347, NM_018106, NM_020133, NM_004003, NM_020132, NM_001931, AL122123, NM_024830, NM_173570, NM_182710, NM_017839, NM_178176	3135	153	19235	1.40356	1	0.257654	40.8008
SMART	SM00214:VWC	13	0.3961	0.0335834	NM_000552, NM_001393, NM_000088, Z74615, NM_199349, NM_003247, AJ298317, U78551, NM_003246, NM_003882, NM_000090, NM_015424, BC036806, NM_001554, AF200348	1571	40	9079	1.87821	1	0.774489	38.2726
GOTERM_BP_FAT	GO:0001889~liver development	16	0.487508	0.0336352	NM_000552, NM_000601, NM_021958, NM_002372, NM_001759, NM_000545, NM_174936, NM_004448, NM_004364, NM_000636, NM_005524, NM_003883, NM_014333, NM_001663, NM_000690, NM_012448	2359	53	13528	1.73121	1	0.543316	47.6462
GOTERM_BP_FAT	GO:0000904~cell morphogenesis involved in differentiation	55	1.67581	0.0336923	NM_002487, NM_002291, NM_025213, NM_000601, AL049313, NM_000609, NM_006876, NM_004350, NM_033131, NM_003873, BC020788, AK025909, NM_130444, NM_015133, AK127044, NM_004440, NM_005102, BX537890, NM_000278, NM_004429, NM_000555, NM_014306, BX648828, BC044945, NM_002954, NM_002866, NM_005045, AK095375, NM_006162, NM_033044, AK055401, NM_020987, AK022877, NM_005172, NM_000660, NM_005524, NM_003370, NM…	2359	244	13528	1.29264	1	0.542201	47.7047
GOTERM_MF_FAT	GO:0005543~phospholipid binding	42	1.27971	0.0337824	NM_000504, NM_000482, NM_001441, NM_012320, NM_003706, NM_000700, NM_181523, NM_000265, NM_006288, NM_012396, NM_183001, NM_014748, AL713639, NM_052968, NM_181509, NM_004657, NM_005308, NM_003801, NM_018404, NM_007169, NM_004306, NM_014758, NM_000531, NM_005084, NM_000952, NM_003568, NM_013321, NM_080476, NM_002662, NM_014631, NM_002664, NM_000078, NM_001153, NM_018697, NM_000039, NM_012429, NM_0…	2281	177	12983	1.3506	1	0.73602	44.0893
UP_SEQ_FEATURE	domain:TAFH	4	0.121877	0.033817	Y09321, NM_004349, NM_005187, NM_005093	3131	5	19113	4.88355	1	0.993267	49.1455
UP_SEQ_FEATURE	binding site:Activating enzyme	4	0.121877	0.033817	AF545864, NM_002954	3131	5	19113	4.88355	1	0.993267	49.1455
KEGG_PATHWAY	hsa00310:Lysine degradation	15	0.457038	0.0338782	NM_001084, AK021800, NM_018489, NM_025256, NM_016518, NM_000935, NM_004092, NM_006709, NM_018245, NM_000382, NM_005327, NM_000690, NM_182662, NM_001966, NM_001182, NM_020382, NM_003986	987	44	5085	1.75636	0.998794	0.253385	34.9618
KEGG_PATHWAY	hsa00350:Tyrosine metabolism	15	0.457038	0.0338782	NM_000668, NM_000187, NM_003491, NM_002080, NM_000694, NM_000671, NM_000672, NM_000667, NM_000790, NM_012191, NM_000670, NM_000787, NM_000898, BX641105, NM_001513, NM_000137, NM_002150, BC039065	987	44	5085	1.75636	0.998794	0.253385	34.9618
KEGG_PATHWAY	hsa00520:Amino sugar and nucleotide sugar metabolism	15	0.457038	0.0338782	NM_003115, NM_002910, NM_005110, NM_000520, NM_018946, NM_013334, NM_033507, BX648475, NM_030769, NM_000303, NM_002056, NM_000403, NM_000154, NM_018686, NM_017567	987	44	5085	1.75636	0.998794	0.253385	34.9618
SP_PIR_KEYWORDS	fmn	7	0.213285	0.0341247	AK055875, NM_201398, NM_017545, NM_000625, NM_002454, NM_000603, NM_007103, NM_016527	3135	16	19235	2.68431	1	0.259401	41.3798
SP_PIR_KEYWORDS	Growth factor binding	7	0.213285	0.0341247	NM_003573, NM_000597, NM_000596, NM_002775, NM_000627, NM_001554, NM_021070	3135	16	19235	2.68431	1	0.259401	41.3798
KEGG_PATHWAY	hsa05322:Systemic lupus erythematosus	28	0.853138	0.0341752	NM_172369, M60028, NM_015991, NM_002119, NM_001734, NM_000066, AL110212, M60333, NM_003516, NM_002121, NM_006938, NM_201563, NM_003518, NM_001911, NM_001250, NM_003530, NM_000570, NM_006120, NM_000491, NM_006889, NM_033554, NM_003526, NM_000587, NM_000064, NM_019111, NM_001102, V00522, NM_003548, NM_001103, NM_003529, BC014312	987	99	5085	1.45712	0.998865	0.246125	35.211
GOTERM_BP_FAT	GO:0033077~T cell differentiation in the thymus	10	0.304692	0.0341792	NM_032415, NM_207519, AB011157, NM_004355, NM_000732, NM_012448, NM_003123, NM_000043, NM_004946, NM_006120	2359	27	13528	2.12394	1	0.545703	48.2009
UP_SEQ_FEATURE	repeat:Kelch 5	18	0.548446	0.0342784	NM_203500, NM_152393, NM_005334, NM_013255, NM_018095, NM_014458, BC013982, NM_173546, NM_022480, NM_133379, NM_130446, NM_032775, NM_006767, NM_021633, NM_152375, NM_024731, NM_006469, NM_018203	3131	66	19113	1.66485	1	0.993019	49.6207
GOTERM_BP_FAT	GO:0010629~negative regulation of gene expression	105	3.19927	0.0343575	NM_004780, NM_005093, NM_032527, NM_016084, NM_022720, BC039881, NM_031474, NM_020248, NM_003250, BX648935, NM_021005, NM_144653, NM_015094, NM_002006, NM_000278, NM_004364, NM_000376, NM_001538, NM_004473, NM_014494, NM_182710, AK124042, NM_139045, AK024290, NM_002467, NM_004992, NM_005178, NM_138578, NM_004331, NM_014335, NM_130469, BC036529, NM_000438, NM_139211, NM_001888, NM_000966, NM_02075…	2359	504	13528	1.19472	1	0.545881	48.3814
GOTERM_CC_FAT	GO:0031975~envelope	129	3.93053	0.0344035	NM_000167, NM_012460, NM_032315, NM_005009, NM_013386, NM_006114, NM_005689, NM_175614, NM_153026, NM_000781, NM_018087, NM_000784, NM_000785, NM_001864, NM_002872, NM_012458, NM_024417, NM_002491, NM_003634, NM_005013, NM_138807, NM_001914, NM_005729, NM_000714, NM_022172, NM_005205, BX648257, NM_014165, NM_152635, NM_000382, NM_001482, NM_207117, NM_000898, NM_033109, NM_001919, NM_003001, NM_0…	2270	622	12782	1.16781	1	0.424675	40.8923
GOTERM_MF_FAT	GO:0019865~immunoglobulin binding	7	0.213285	0.0345952	NM_000552, NM_002306, NM_004107, NM_004106, NM_002001, NM_000570, NM_201563	2281	15	12983	2.65617	1	0.736798	44.8797
GOTERM_MF_FAT	GO:0016411~acylglycerol O-acyltransferase activity	7	0.213285	0.0345952	NM_012079, NM_020133, NM_020132, NM_178819, AL122123, NM_032564, NM_025098, NM_178176	2281	15	12983	2.65617	1	0.736798	44.8797
GOTERM_MF_FAT	GO:0004033~aldo-keto reductase activity	7	0.213285	0.0345952	NM_017584, NM_003689, NM_012067, NM_000670, NM_001914, NM_005989, NM_006066	2281	15	12983	2.65617	1	0.736798	44.8797
UP_SEQ_FEATURE	repeat:Kelch 1	19	0.578915	0.034769	NM_203500, NM_152393, NM_005334, NM_013255, NM_018095, NM_014458, BC013982, NM_173546, NM_152366, NM_022480, NM_133379, NM_130446, NM_032775, NM_006767, NM_021633, NM_152375, NM_024731, NM_006469, NM_018203	3131	71	19113	1.63358	1	0.992803	50.1214
UP_SEQ_FEATURE	repeat:Kelch 3	19	0.578915	0.034769	NM_203500, NM_152393, NM_005334, NM_013255, NM_018095, NM_014458, BC013982, NM_173546, NM_152366, NM_022480, NM_133379, NM_130446, NM_032775, NM_006767, NM_021633, NM_152375, NM_024731, NM_006469, NM_018203	3131	71	19113	1.63358	1	0.992803	50.1214
UP_SEQ_FEATURE	repeat:Kelch 2	19	0.578915	0.034769	NM_203500, NM_152393, NM_005334, NM_013255, NM_018095, NM_014458, BC013982, NM_173546, NM_152366, NM_022480, NM_133379, NM_130446, NM_032775, NM_006767, NM_021633, NM_152375, NM_024731, NM_006469, NM_018203	3131	71	19113	1.63358	1	0.992803	50.1214
GOTERM_BP_FAT	GO:0042391~regulation of membrane potential	33	1.00548	0.0349234	NM_130759, NM_000520, NM_000660, NM_138578, NM_002247, NM_002527, NM_006078, NM_006793, NM_002067, NM_003907, NM_198901, NM_000744, NM_005602, NM_020956, NM_000332, NM_139284, NM_000533, NM_000530, NM_018384, NM_004448, NM_002744, NM_206853, NM_000636, NM_012215, NM_000675, NM_007308, NM_022440, NM_014505, NM_005904, NM_000304, NM_000751, NM_181538, NM_014407	2359	134	13528	1.41226	1	0.550136	48.9506
GOTERM_BP_FAT	GO:0045058~T cell selection	8	0.243754	0.0349968	NM_032415, NM_207519, NM_004355, NM_000732, NM_003123, NM_000043, NM_004946, NM_006120	2359	19	13528	2.41458	1	0.549197	49.024
GOTERM_BP_FAT	GO:0032652~regulation of interleukin-1 production	9	0.274223	0.0350263	NM_000039, J03474, NM_033292, NM_004122, NM_001741, NM_014959, NM_001992, NM_013258	2359	23	13528	2.24399	1	0.547808	49.0534
GOTERM_BP_FAT	GO:0050852~T cell receptor signaling pathway	9	0.274223	0.0350263	NM_003726, NM_207519, NM_153047, NM_003639, AK124526, NM_002745, NM_006288, AK127004, NM_000447, NM_002661	2359	23	13528	2.24399	1	0.547808	49.0534
GOTERM_BP_FAT	GO:0010959~regulation of metal ion transport	22	0.670323	0.0350722	NM_130759, BX647214, NM_000506, NM_032452, NM_003304, NM_020988, NM_018384, NM_002667, NM_000660, NM_001741, NM_006288, NM_012215, NM_000603, NM_000675, NM_033507, NM_032790, NM_002559, NM_006154, NM_000963, NM_006368, NM_002661, NM_005472, NM_001992	2359	81	13528	1.55755	1	0.546598	49.0993
GOTERM_BP_FAT	GO:0046164~alcohol catabolic process	22	0.670323	0.0350722	NM_005276, NM_000290, NM_017584, NM_002625, NM_152740, NM_005566, NM_144563, NM_003104, NM_005165, NM_031284, NM_000511, NM_033507, AB044805, NM_018245, NM_001931, NM_000670, NM_080738, NM_000787, NM_000403, NM_000298, NM_018706, NM_001976	2359	81	13528	1.55755	1	0.546598	49.0993
GOTERM_BP_FAT	GO:0048667~cell morphogenesis involved in neuron differentiation	48	1.46252	0.0351681	NM_002487, NM_025213, NM_033044, AK055401, NM_020987, AL049313, AK022877, NM_005172, NM_000609, NM_006876, NM_004350, NM_005524, NM_033131, NM_003370, NM_003873, NM_002045, NM_020796, NM_002527, BC020788, AK025909, AK127044, NM_015133, NM_001986, NM_004440, NM_005102, NM_022911, BX537890, AB011538, NM_000278, NM_004429, NM_000555, NM_004448, AF545864, BX648828, NM_023004, NM_005221, NM_014926, BC…	2359	209	13528	1.31704	1	0.545915	49.1948
INTERPRO	IPR003006:Immunoglobulin/major histocompatibility complex, conserved site	23	0.700792	0.0353715	NM_004107, NM_018556, NM_018009, NM_025217, NM_003291, M60028, NM_002119, NM_012206, NM_014312, NM_002127, NM_024605, NM_006120, NM_006889, M60333, NM_002121, AK127349, NM_133379, NM_033554, NM_021628, NM_019111, V00522, NM_052896, NM_000410	2862	87	16659	1.53882	1	0.953298	47.8966
GOTERM_BP_FAT	GO:0010557~positive regulation of macromolecule biosynthetic process	133	4.05241	0.0353968	NM_005544, NM_000506, NM_003353, AK122739, NM_017519, NM_002190, NM_003246, NM_033507, NM_000709, BC039881, AF061055, NM_016283, NM_003250, BX648935, NM_021005, NM_014213, NM_009588, NM_002500, AF020276, NM_017521, NM_000612, NM_002006, NM_004904, NM_014945, BX537890, NM_000278, NM_178548, NM_004364, NM_000618, NM_021784, NM_004473, NM_000799, NM_001538, NM_002518, NM_012448, BC058855, NM_182710,…	2359	654	13528	1.16622	1	0.54661	49.4221
INTERPRO	IPR008983:Tumour necrosis factor-like	14	0.426569	0.0354807	AF466366, NM_172369, NM_015991, AK055132, U59227, NM_000491, NM_001850, NM_003810, NM_014324, NM_030968, AW963062, NM_009588, NM_003809	2862	45	16659	1.8109	1	0.949849	48.0033
GOTERM_BP_FAT	GO:0070328~triglyceride homeostasis	5	0.152346	0.0356297	NM_001646, NM_000483, NM_000236, NM_052968, NM_000078	2359	8	13528	3.58415	1	0.54734	49.6526
GOTERM_BP_FAT	GO:0002495~antigen processing and presentation of peptide antigen via MHC class II	5	0.152346	0.0356297	NM_004106, NM_019111, NM_004355, NM_002119, NM_006120, M60333	2359	8	13528	3.58415	1	0.54734	49.6526
GOTERM_BP_FAT	GO:0045060~negative thymic T cell selection	5	0.152346	0.0356297	NM_207519, NM_004355, NM_003123, NM_000043, NM_004946	2359	8	13528	3.58415	1	0.54734	49.6526
GOTERM_BP_FAT	GO:0019886~antigen processing and presentation of exogenous peptide antigen via MHC class II	5	0.152346	0.0356297	NM_004106, NM_019111, NM_004355, NM_002119, NM_006120, M60333	2359	8	13528	3.58415	1	0.54734	49.6526
GOTERM_BP_FAT	GO:0048858~cell projection morphogenesis	55	1.67581	0.036113	NM_002487, NM_025213, NM_015472, NM_000609, NM_006876, NM_004350, NM_033131, NM_003873, AK123728, BC020788, AK025909, NM_015133, AK127044, NM_004440, NM_005102, BX537890, NM_000278, NM_004429, NM_000555, BX648828, NM_004010, BC044945, NM_002954, NM_002866, NM_001950, NM_005045, AK095375, NM_033044, AK055401, NM_020987, AK022877, NM_005172, NM_022456, NM_003370, NM_002045, NM_020796, NM_002527, NM…	2359	245	13528	1.28737	1	0.55061	50.1278
GOTERM_BP_FAT	GO:0006639~acylglycerol metabolic process	15	0.457038	0.0364407	NM_012079, NM_000253, NM_003059, NM_000482, NM_000483, NM_178819, NM_174936, NM_006319, NM_000236, NM_001752, NM_052968, NM_000078, NM_025098, NM_032564, BC062696, NM_005396	2359	49	13528	1.7555	1	0.552266	50.4475
GOTERM_MF_FAT	GO:0016620~oxidoreductase activity, acting on the aldehyde or oxo group of donors, NAD or NADP as acceptor	9	0.274223	0.036458	NM_022568, AK021800, NM_000382, NM_000670, NM_000690, NM_000694, NM_000671, NM_000689, NM_001080, NM_001182	2281	23	12983	2.22723	1	0.747943	46.6516
GOTERM_MF_FAT	GO:0046982~protein heterodimerization activity	48	1.46252	0.0365196	NM_022437, NM_000601, NM_000483, AK122739, NM_002632, NM_000545, AK091476, BC071181, NM_000704, NM_021960, NM_005252, NM_014260, NM_021244, NM_003250, NM_003639, NM_002500, NM_001430, NM_178548, BX648828, NM_002559, NM_006060, AK095375, NM_003200, NM_000856, NM_016733, NM_000520, NM_000660, NM_004492, BX647313, NM_004612, NM_004331, NM_138578, NM_130469, NM_022157, NM_002042, NM_005037, NM_000101…	2281	208	12983	1.31349	1	0.741204	46.7094
GOTERM_CC_FAT	GO:0000139~Golgi membrane	44	1.34065	0.0365794	AB002390, NM_004716, NM_004871, NM_002372, NM_004579, NM_032520, NM_018371, AK128844, NM_006876, NM_000603, NM_012200, NM_018849, NM_019015, NM_004481, NM_199442, NM_002569, NM_002405, NM_080550, NM_001233, NM_001283, NM_015133, NM_024535, NM_152999, NM_024536, NM_006699, NM_003034, NM_018641, NM_004193, NM_001728, NM_014447, NM_006122, AK023303, NM_000511, NM_007114, NM_003916, NM_006420, NM_032…	2270	186	12782	1.33203	1	0.437334	42.8614
GOTERM_CC_FAT	GO:0012505~endomembrane system	159	4.84461	0.0366002	NM_000166, AB002390, NM_032452, NM_004871, NM_004579, NM_032520, NM_006876, NM_000603, NM_206901, NM_018849, NM_153026, NM_018087, NM_004481, NM_017789, NM_002405, NM_002872, NM_005013, NM_015133, NM_002022, NM_000612, NM_024090, NM_003034, NM_006539, NM_021928, NM_170665, NM_012254, NM_001728, NM_015981, NM_001001547, NM_172171, NM_000377, NM_002668, NM_006122, NM_000511, BX648257, NM_002866, NM…	2270	782	12782	1.14489	1	0.430283	42.8799
OMIM_DISEASE	Population-based genome-wide association studies reveal six loci influencing plasma levels of liver enzymes	8	0.243754	0.0366699	AK098438, NM_006459, NM_002885, NM_001308, NM_207644, NM_000545, NM_000478, NM_001503	648	19	3671	2.38532	1	0.999965	44.974
OMIM_DISEASE	Variants in TF and HFE explain approximately 40% of genetic variation in serum-transferrin levels	8	0.243754	0.0366699	NM_001063, NM_000163, NM_017640, NM_024728, NM_032784, NM_000410, NM_153609, BC014312	648	19	3671	2.38532	1	0.999965	44.974
GOTERM_BP_FAT	GO:0007015~actin filament organization	20	0.609385	0.0368385	NM_032955, NM_002298, NM_019034, AK124526, NM_003673, NM_004103, NM_013427, NM_000377, AK127004, NM_006403, NM_007074, NM_000394, NM_003088, NM_003581, NM_133379, NM_005219, NM_031475, NM_015385, NM_001102, NM_004122, BC007195, NM_201432	2359	72	13528	1.59295	1	0.554601	50.833
SP_PIR_KEYWORDS	atp-binding	241	7.34308	0.0369416	NM_014003, NM_022437, NM_000269, NM_001001551, NM_005998, NM_033507, NM_002873, NM_015983, AF087989, NM_016283, NM_002388, NM_153361, NM_015981, NM_016653, BC049215, NM_182617, NM_005211, NM_153255, NM_004359, NM_003335, AB007918, NM_000245, NM_016123, NM_013417, NM_021141, NM_013410, NM_005975, AK094722, NM_153047, AK124354, NM_003656, NM_032656, NM_003119, BC050293, NM_004341, NM_006306, NM_005…	3135	1326	19235	1.11514	1	0.275396	43.9552
INTERPRO	IPR000629:RNA helicase, ATP-dependent, DEAD-box, conserved site	11	0.335161	0.0370458	NM_017895, NM_012141, NM_022779, NM_014740, NM_024072, NM_019070, NM_020936, NM_001416, NM_175066, NM_004818, NM_004728	2862	32	16659	2.00088	1	0.952502	49.5097
GOTERM_BP_FAT	GO:0044093~positive regulation of molecular function	120	3.65631	0.0374447	NM_000482, NM_000506, NM_005544, NM_000601, NM_000269, NM_000483, NM_001256, NM_004355, NM_005157, NM_014959, NM_006288, NM_000603, NM_003246, NM_000785, NM_003639, NM_018081, NM_000316, NM_000479, NM_015133, NM_000612, NM_014550, NM_002006, NM_004157, NM_003842, NM_015981, NM_000376, NM_000617, S81734, NM_005281, NM_016653, NM_004672, NM_002664, NM_004356, NM_212472, NM_004573, NM_002512, NM_001…	2359	586	13528	1.17433	1	0.558957	51.415
GOTERM_MF_FAT	GO:0016701~oxidoreductase activity, acting on single donors with incorporation of molecular oxygen	19	0.578915	0.0375065	NM_017584, NM_001084, NM_014663, NM_000187, NM_024623, NM_012205, NM_024648, NM_004199, NM_001801, NM_000935, NM_018192, NM_021628, AB011157, NM_000962, NM_000963, NM_006214, NM_018039, NM_002150, NM_003986	2281	67	12983	1.61409	1	0.743494	47.6253
INTERPRO	IPR001650:DNA/RNA helicase, C-terminal	27	0.822669	0.0377057	NM_014003, NM_017895, NM_015409, NM_014740, NM_019070, BC042989, NM_024072, NM_004640, NM_004941, NM_020936, NM_003072, NM_032656, NM_000553, NM_022779, U00930, NM_003587, NM_001416, NM_019082, NM_004728, NM_003601, U91543, NM_017631, NM_014681, NM_006929, NM_175066, NM_139045, NM_004818	2862	107	16659	1.46879	1	0.951434	50.1325
INTERPRO	IPR014021:Helicase, superfamily 1 and 2, ATP-binding	27	0.822669	0.0377057	NM_014003, NM_017895, NM_015409, NM_014740, NM_019070, BC042989, NM_024072, NM_004640, NM_004941, NM_020936, NM_003072, NM_032656, NM_000553, NM_022779, U00930, NM_003587, NM_001416, NM_019082, NM_004728, NM_003601, U91543, NM_017631, NM_014681, NM_006929, NM_175066, NM_139045, NM_004818	2862	107	16659	1.46879	1	0.951434	50.1325
UP_SEQ_FEATURE	domain:EGF-like 2; calcium-binding	16	0.487508	0.0377821	NM_024324, AB011539, NM_022911, AK075234, NM_003247, NM_000820, NM_001784, NM_000527, NM_006329, NM_003246, NM_003573, NM_016938, NM_153214, AY358360, NM_031935, NM_021070	3131	57	19113	1.71353	1	0.994818	53.0944
INTERPRO	IPR001452:Src homology-3 domain	48	1.46252	0.0379562	NM_005546, NM_181523, NM_000265, NM_033066, NM_032459, NM_005157, AK127004, NM_199335, NM_206962, NM_005335, NM_003581, NM_022136, NM_018990, NM_024940, AK124526, AL162054, NM_005207, NM_139355, NM_014631, NM_002110, AB037716, NM_153271, NM_153213, NM_003127, NM_024676, NM_005975, NM_006403, NM_024605, NM_007118, NM_001001669, NM_024577, NM_015385, AK055497, NM_004383, NM_000723, NM_153047, BX647…	2862	213	16659	1.31172	1	0.94875	50.3669
KEGG_PATHWAY	hsa00903:Limonene and pinene degradation	7	0.213285	0.0380088	NM_012191, NM_004092, AK021800, NM_000382, NM_003491, NM_000690, NM_001966, NM_001182	987	14	5085	2.57599	0.999477	0.260846	38.3487
GOTERM_BP_FAT	GO:0030193~regulation of blood coagulation	12	0.365631	0.038077	NM_000506, NM_024006, NM_001872, NM_000412, NM_000603, NM_000128, NM_153609, NM_002664, NM_001992, NM_000892, NM_003246, NM_000934	2359	36	13528	1.91154	1	0.563488	52.0152
GOTERM_BP_FAT	GO:0055072~iron ion homeostasis	12	0.365631	0.038077	NM_001063, NM_002133, NM_030571, NM_002467, NM_003227, BX647327, NM_000636, NM_000617, NM_000410, NM_005689, NM_021175, NM_198901	2359	36	13528	1.91154	1	0.563488	52.0152
GOTERM_BP_FAT	GO:0030182~neuron differentiation	92	2.80317	0.038314	NM_002487, NM_025213, NM_138983, NM_002291, AL049313, NM_003353, NM_004103, NM_174936, BC071181, NM_000609, NM_006288, NM_006876, NM_004350, NM_033131, NM_003873, NM_005052, NM_002247, BC020788, NM_006154, NM_000314, AK095266, AK025909, NM_014213, AK127044, NM_015133, NM_004440, NM_032119, NM_005102, NM_139284, BX537890, NM_004429, NM_014588, NM_000278, NM_000555, NM_001001389, BX648828, NM_02178…	2359	438	13528	1.20453	1	0.564145	52.2383
GOTERM_BP_FAT	GO:0010243~response to organic nitrogen	18	0.548446	0.0383275	BX647214, NM_024006, NM_020988, NM_000916, NM_004103, NM_000375, NM_005165, AK026966, NM_000389, NM_013410, NM_000603, NM_006763, NM_000675, NM_001801, NM_138578, NM_000787, NM_000962, NM_005900, NM_000963, NM_007169	2359	63	13528	1.63847	1	0.562648	52.2509
GOTERM_MF_FAT	GO:0016811~hydrolase activity, acting on carbon-nitrogen (but not peptide) bonds, in linear amides	17	0.517977	0.0383974	NM_001349, NM_174912, NM_001441, NM_031244, NM_016538, NM_001752, NM_000049, NM_003883, NM_004739, NM_000666, NM_013267, NM_080658, AK131390, NM_052890, NM_016327, NM_025080, NM_006044	2281	58	12983	1.66829	1	0.744796	48.4395
INTERPRO	IPR012143:Dimethylaniline monooxygenase, N-oxide-forming	4	0.121877	0.038477	NM_006894, NM_001461, NM_002022, AL833218	2862	5	16659	4.6566	1	0.947181	50.851
INTERPRO	IPR000960:Flavin-containing monooxygenase FMO	4	0.121877	0.038477	NM_006894, NM_001461, NM_002022, AL833218	2862	5	16659	4.6566	1	0.947181	50.851
INTERPRO	IPR003894:TAFH/NHR1	4	0.121877	0.038477	Y09321, NM_004349, NM_005187, NM_005093	2862	5	16659	4.6566	1	0.947181	50.851
GOTERM_BP_FAT	GO:0006869~lipid transport	35	1.06642	0.0387627	NM_173694, NM_022437, NM_000482, NM_000483, NM_000700, NM_000545, NM_000229, NM_003578, NM_000527, NM_052968, AK097266, NM_005037, AK098811, NM_000929, NM_014835, NM_000253, NM_001646, NM_002979, NM_002080, NM_001001547, NM_000236, NM_138716, U90916, NM_198580, NM_000078, NM_014349, NM_013265, NM_000039, AK092643, Y10255, NM_005866, AB014511, NM_001831, NM_178172, NM_002858, BC062696, NM_004102	2359	145	13528	1.38422	1	0.565197	52.6581
GOTERM_BP_FAT	GO:0043086~negative regulation of catalytic activity	61	1.85862	0.0390121	NM_130806, NM_001442, NM_024653, NM_005585, NM_000169, NM_001924, NM_001256, NM_174936, NM_032527, NM_001302, NM_006288, NM_000603, NM_000785, NM_001116, NM_002801, NM_000612, NM_030640, NM_007308, NM_002664, NM_002954, NM_000039, NM_002810, NM_002358, NM_014495, NM_004418, NM_007076, NM_015675, NM_000524, NM_148919, NM_020983, NM_182647, NM_000389, NM_006402, NM_001470, NM_005037, NM_006793, NM_…	2359	277	13528	1.26286	1	0.565953	52.8899
GOTERM_BP_FAT	GO:0021700~developmental maturation	26	0.7922	0.0390212	NM_130806, NM_178819, NM_004103, NM_003376, NM_001795, NM_004350, NM_005524, NM_003254, NM_002247, NM_005037, NM_000963, NM_000316, X03072, NM_001430, NM_006846, NM_139284, NM_000533, NM_012177, NM_014588, NM_001001389, NM_004364, NM_002866, NM_014808, NM_021111, NM_000799, BC058855, NM_000447	2359	101	13528	1.47624	1	0.564433	52.8983
GOTERM_CC_FAT	GO:0070161~anchoring junction	41	1.24924	0.0391169	NM_203500, NM_024600, NM_001903, NM_003302, NM_022141, NM_138961, NM_003127, NM_201557, NM_004103, NM_000927, NM_021222, AK127004, NM_005255, NM_006403, NM_003370, NM_015385, NM_001943, NM_001942, NM_015927, AL137698, NM_002997, NM_001233, NM_020859, NM_018836, NM_130768, NM_000916, AK124526, NM_001001389, NM_004360, NM_015059, NM_017980, AB028949, NM_005904, NM_001102, NM_018222, NM_201628, NM_0…	2270	172	12782	1.34223	1	0.445116	45.0805
SMART	SM00549:TAFH	4	0.121877	0.0391815	Y09321, NM_004349, NM_005187, NM_005093	1571	5	9079	4.6233	1	0.794899	43.1349
SP_PIR_KEYWORDS	amyloid	9	0.274223	0.0396335	NM_000358, NM_006512, NM_000099, NM_000039, NM_000508, J03474, NM_000371, NM_007308	3135	25	19235	2.2088	1	0.289992	46.3171
UP_SEQ_FEATURE	repeat:LRR 8	34	1.03595	0.0397512	NM_130806, NM_001393, BC022216, NM_133504, NM_002018, NM_004970, NM_015541, NM_198565, NM_015564, NM_017640, NM_024727, NM_021636, NM_005014, NM_002345, NM_052972, NM_138360, AB011538, BC033651, NM_153703, AK094804, NM_023004, NM_014926, AK126536, NM_004369, NM_017680, BC068590, BX647980, AL832453, NM_007018, NM_145032, BC036122, NM_032773, NM_003263, NM_153377, NM_203383, BC036806	3131	149	19113	1.39296	1	0.995634	54.9455
GOTERM_BP_FAT	GO:0006067~ethanol metabolic process	4	0.121877	0.0400471	NM_000668, NM_000670, BX641105, NM_000671, NM_000672, BC039065, NM_000667	2359	5	13528	4.58771	1	0.572435	53.8403
GOTERM_BP_FAT	GO:0006572~tyrosine catabolic process	4	0.121877	0.0400471	NM_000187, NM_001513, NM_000137, NM_002150	2359	5	13528	4.58771	1	0.572435	53.8403
GOTERM_BP_FAT	GO:0002246~healing during inflammatory response	4	0.121877	0.0400471	NM_002133, NM_001001389, NM_000660, NM_001992	2359	5	13528	4.58771	1	0.572435	53.8403
GOTERM_BP_FAT	GO:0000288~nuclear-transcribed mRNA catabolic process, deadenylation-dependent decay	4	0.121877	0.0400471	NM_003407, NM_000249, NM_014026, NM_004926	2359	5	13528	4.58771	1	0.572435	53.8403
GOTERM_BP_FAT	GO:0002864~regulation of acute inflammatory response to antigenic stimulus	4	0.121877	0.0400471	NM_004106, NM_000064, NM_002001, NM_003123	2359	5	13528	4.58771	1	0.572435	53.8403
GOTERM_BP_FAT	GO:0002883~regulation of hypersensitivity	4	0.121877	0.0400471	NM_004106, NM_000064, NM_002001, NM_003123	2359	5	13528	4.58771	1	0.572435	53.8403
GOTERM_BP_FAT	GO:0019530~taurine metabolic process	4	0.121877	0.0400471	NM_000163, NM_006623, NM_012448, NM_001801	2359	5	13528	4.58771	1	0.572435	53.8403
GOTERM_BP_FAT	GO:0006069~ethanol oxidation	4	0.121877	0.0400471	NM_000668, NM_000670, BX641105, NM_000671, NM_000672, BC039065, NM_000667	2359	5	13528	4.58771	1	0.572435	53.8403
GOTERM_BP_FAT	GO:0042062~long-term strengthening of neuromuscular junction	4	0.121877	0.0400471	AF545864, NM_002954	2359	5	13528	4.58771	1	0.572435	53.8403
GOTERM_BP_FAT	GO:0034308~monohydric alcohol metabolic process	4	0.121877	0.0400471	NM_000668, NM_000670, BX641105, NM_000671, NM_000672, BC039065, NM_000667	2359	5	13528	4.58771	1	0.572435	53.8403
GOTERM_BP_FAT	GO:0031327~negative regulation of cellular biosynthetic process	115	3.50396	0.0402099	NM_000169, NM_004780, NM_005093, NM_032527, NM_033507, NM_016084, BC039881, NM_031474, NM_020248, NM_002873, NM_003250, BX648935, NM_021005, NM_004584, NM_144653, NM_015094, NM_000612, NM_002006, NM_000278, NM_004364, NM_000376, NM_002664, NM_004473, NM_001538, NM_014494, NM_182710, AK124042, NM_139045, NM_014740, AK024290, NM_004992, NM_005178, NM_014335, NM_130469, BC036529, NM_000438, NM_13921…	2359	561	13528	1.17555	1	0.572343	53.9882
KEGG_PATHWAY	hsa05310:Asthma	11	0.335161	0.0403717	NM_002121, NM_033554, NM_004106, NM_001250, NM_019111, V00522, NM_002001, M60028, NM_002119, NM_002935, NM_006120, M60333	987	29	5085	1.9542	0.999676	0.26587	40.2125
BIOCARTA	h_nuclearRsPathway:Nuclear Receptors in Lipid Metabolism and Toxicity	14	0.426569	0.0403789	NM_005122, NM_000780, NM_000927, NM_000376, NM_018849, NM_033013, NM_005037, NM_000785, NM_000966, NM_000761, NM_207327, NM_002858, NM_000778, NM_004391	322	36	1437	1.73551	0.99999	0.99999	42.0148
GOTERM_BP_FAT	GO:0009593~detection of chemical stimulus	11	0.335161	0.0405255	NM_014505, NM_022147, NM_004573, NM_000636, NM_031440, NM_014407, NM_000617, NM_000118, NM_006798, NM_015364, NM_033507	2359	32	13528	1.97128	1	0.573653	54.2735
GOTERM_BP_FAT	GO:0042246~tissue regeneration	11	0.335161	0.0405255	NM_002045, AK094779, NM_004617, NM_000508, NM_006257, NM_001482, NM_000596, NM_004148, NM_000618, NM_001976, NM_052968	2359	32	13528	1.97128	1	0.573653	54.2735
GOTERM_CC_FAT	GO:0045121~membrane raft	35	1.06642	0.0406596	NM_005544, NM_003304, NM_004103, NM_020983, NM_006288, NM_002928, NM_000603, NM_000527, NM_032415, NM_002247, NM_000574, NM_004657, NM_002569, NM_015385, NM_000023, NM_000963, NM_001233, NM_005803, NM_017625, NM_000450, NM_130768, NM_004429, NM_001728, NM_004448, NM_002744, NM_198580, NM_032464, NM_001090, NM_004010, NM_022440, AL832453, NM_002133, NM_004122, NM_006044, NM_001992	2270	143	12782	1.37818	1	0.451011	46.3899
SP_PIR_KEYWORDS	calcium binding	25	0.761731	0.0406773	NM_000504, NM_002291, NM_000506, NM_000242, NM_000700, NM_002298, NM_001795, NM_003247, NM_001734, NM_003246, NM_005980, NM_000070, NM_004306, NM_005013, NM_198901, NM_003118, NM_004360, NM_007113, NM_001153, NM_000426, NM_019616, NM_001102, NM_005186, NM_000133, NM_000138	3135	103	19235	1.48922	1	0.293945	47.2075
UP_SEQ_FEATURE	domain:EGF-like 6; calcium-binding	9	0.274223	0.0407072	NM_003573, NM_022911, NM_016938, NM_001998, AK075234, NM_000627, NM_021070, NM_031935, NM_006329	3131	25	19113	2.1976	1	0.995747	55.8191
INTERPRO	IPR002383:Coagulation factor, Gla region	6	0.182815	0.0407898	NM_000504, NM_000506, NM_019616, NM_000133, NM_024081, NM_000820	2862	12	16659	2.91038	1	0.952585	52.9478
GOTERM_MF_FAT	GO:0003846~2-acylglycerol O-acyltransferase activity	4	0.121877	0.0408639	NM_012079, NM_032564, NM_025098, NM_178176	2281	5	12983	4.55344	1	0.75991	50.6319
GOTERM_MF_FAT	GO:0004499~flavin-containing monooxygenase activity	4	0.121877	0.0408639	NM_006894, NM_001461, NM_002022, AL833218	2281	5	12983	4.55344	1	0.75991	50.6319
GOTERM_MF_FAT	GO:0032407~MutSalpha complex binding	4	0.121877	0.0408639	NM_000535, NM_000249, NM_001184, NM_016381	2281	5	12983	4.55344	1	0.75991	50.6319
GOTERM_MF_FAT	GO:0016841~ammonia-lyase activity	4	0.121877	0.0408639	NM_021947, NM_138432, NM_002108, NM_006657	2281	5	12983	4.55344	1	0.75991	50.6319
OMIM_DISEASE	Malaria, resistance to	4	0.121877	0.0411823	NM_000625, NM_002099, NM_002101, NM_201563	648	5	3671	4.5321	1	0.999903	48.9537
SMART	SM00326:SH3	48	1.46252	0.0412185	NM_005546, NM_181523, NM_000265, NM_033066, NM_032459, NM_005157, AK127004, NM_199335, NM_206962, NM_005335, NM_003581, NM_022136, NM_018990, NM_024940, AK124526, AL162054, NM_005207, NM_139355, NM_014631, NM_002110, AB037716, NM_153271, NM_153213, NM_003127, NM_024676, NM_005975, NM_006403, NM_024605, NM_007118, NM_001001669, NM_024577, NM_015385, AK055497, NM_004383, NM_000723, NM_153047, BX647…	1571	213	9079	1.30234	1	0.783322	44.814
GOTERM_BP_FAT	GO:0070201~regulation of establishment of protein localization	30	0.914077	0.0412263	NM_013432, NM_003302, NM_181523, NM_030571, NM_002298, AB032991, NM_000660, NM_033292, BC071181, NM_014959, NM_005178, NM_004612, NM_014333, NM_015385, NM_009588, NM_005631, NM_000457, NM_000612, NM_007066, J03474, NM_001250, NM_002744, NM_014447, NM_004360, NM_000675, NM_013258, U59227, NM_000039, NM_006257, NM_002730	2359	121	13528	1.42181	1	0.578437	54.9011
GOTERM_BP_FAT	GO:0014070~response to organic cyclic substance	30	0.914077	0.0412263	NM_001063, BX647214, NM_024006, NM_021947, NM_001759, NM_020988, NM_004103, NM_000660, BC071181, AK026966, NM_000389, NM_005252, NM_000603, NM_013410, NM_006763, NM_138578, NM_004612, NM_005037, NM_000314, NM_000963, NM_000744, NM_000163, NM_000916, NM_001001389, NM_005165, NM_000120, NM_000675, NM_012473, NM_013402, NM_006257, NM_002133, NM_020686, NM_000690	2359	121	13528	1.42181	1	0.578437	54.9011
SP_PIR_KEYWORDS	lipid synthesis	24	0.731261	0.0412412	NM_032783, NM_017770, NM_003273, NM_014485, NM_000961, NM_000962, NM_000431, NM_000963, NM_016245, NM_003659, NM_032564, NM_025098, NM_024552, NM_014234, NM_024090, NM_016229, AK026549, NM_000954, NM_022172, NM_005518, NM_018441, NM_013402, NM_005399, NM_002340, NM_178176	3135	98	19235	1.50259	1	0.294881	47.6829
GOTERM_CC_FAT	GO:0005947~mitochondrial alpha-ketoglutarate dehydrogenase complex	4	0.121877	0.0420686	AK024946, NM_000709, NM_183050, NM_005881	2270	5	12782	4.50467	1	0.455548	47.5604
GOTERM_CC_FAT	GO:0045240~dihydrolipoyl dehydrogenase complex	4	0.121877	0.0420686	AK024946, NM_000709, NM_183050, NM_005881	2270	5	12782	4.50467	1	0.455548	47.5604
GOTERM_BP_FAT	GO:0010553~negative regulation of specific transcription from RNA polymerase II promoter	13	0.3961	0.0426098	NM_022768, NM_198969, NM_000376, NM_005524, NM_003883, NM_005037, NM_006060, NM_005904, BX648935, NM_003072, NM_000118, NM_182710, NM_139045	2359	41	13528	1.8183	1	0.589158	56.1163
GOTERM_BP_FAT	GO:0051092~positive regulation of NF-kappaB transcription factor activity	13	0.3961	0.0426098	NM_002468, NM_000660, NM_015981, NM_199185, NM_001752, U59227, NM_013258, NM_032415, NM_006257, NM_006793, NM_000479, NM_199129, NM_001569	2359	41	13528	1.8183	1	0.589158	56.1163
GOTERM_BP_FAT	GO:0006917~induction of apoptosis	69	2.10238	0.0427378	AL050391, NM_174936, NM_022767, BC071181, NM_005157, NM_013232, NM_012396, NM_004350, NM_015367, NM_000314, NM_003639, NM_009588, NM_004302, BC070048, NM_015322, NM_003842, NM_001767, NM_000043, S81734, NM_000376, NM_024310, AJ298317, NM_013258, NM_002954, NM_022835, NM_005238, NM_003810, NM_033101, NM_005863, NM_007350, NM_183236, NM_023067, NM_002513, NM_138621, NM_004879, NM_000249, NM_002467,…	2359	320	13528	1.23653	1	0.5887	56.2271
SP_PIR_KEYWORDS	mitogen	12	0.365631	0.0427627	NM_000612, NM_002006, NM_002632, NM_002009, NM_000660, NM_003376, NM_001752, NM_002391, NM_003255, AA461028, NM_003254, NM_002704, BC058855	3135	39	19235	1.88787	1	0.301557	48.9455
GOTERM_BP_FAT	GO:0007595~lactation	10	0.304692	0.0428206	NM_000245, NM_000269, NM_198964, NM_130768, NM_000916, NM_178819, NM_002512, BX538149, NM_012448, NM_001233, NM_001801	2359	28	13528	2.04808	1	0.587852	56.2987
COG_ONTOLOGY	Lipid metabolism	18	0.548446	0.0428532	NM_001608, NM_005622, NM_001086, NM_001266, NM_018281, NM_145024, NM_000055, NM_004092, NM_182617, NM_005327, NM_006117, AB020644, NM_198061, NM_001398, NM_022132, NM_001919, NM_024922, NM_017888	342	64	1950	1.60362	0.841109	0.458374	33.3259
GOTERM_BP_FAT	GO:0045909~positive regulation of vasodilation	6	0.182815	0.0431836	NM_000612, NM_003353, NM_002133, NM_001741, NM_000603, NM_000686	2359	12	13528	2.86732	1	0.58944	56.6111
GOTERM_BP_FAT	GO:0045839~negative regulation of mitosis	6	0.182815	0.0431836	NM_017489, U67093, NM_020232, NM_003292, NM_017900, NM_002358	2359	12	13528	2.86732	1	0.58944	56.6111
GOTERM_BP_FAT	GO:0051784~negative regulation of nuclear division	6	0.182815	0.0431836	NM_017489, U67093, NM_020232, NM_003292, NM_017900, NM_002358	2359	12	13528	2.86732	1	0.58944	56.6111
SP_PIR_KEYWORDS	calcium	150	4.57038	0.0439852	NM_000504, NM_198529, AB002390, NM_000506, NM_019035, NM_000700, NM_002298, NM_199235, NM_174936, NM_013386, BX647476, NM_013232, NM_004910, NM_000603, NM_003247, NM_003246, NM_002587, NM_004481, NM_000070, NM_002210, AF200348, NM_005013, NM_182936, NM_032119, NM_006539, AL162054, NM_170665, S81734, NM_004360, BC044945, NM_006329, NM_004010, NM_002854, BX648257, NM_020360, NM_152635, NM_000567, N…	3135	803	19235	1.14612	1	0.306291	49.9394
GOTERM_BP_FAT	GO:0016051~carbohydrate biosynthetic process	27	0.822669	0.0440566	NM_005276, NM_000290, NM_000507, NM_005110, NM_004024, NM_018946, NM_003104, NM_006876, NM_018371, NM_012200, NM_004563, NM_005309, NM_002661, NM_001543, NM_018686, NM_012140, NM_018641, NM_002625, NM_014568, NM_003115, NM_000952, NM_022172, NM_182796, AY358091, NM_002056, NM_000303, NM_007357	2359	107	13528	1.44706	1	0.595367	57.3538
KEGG_PATHWAY	hsa04510:Focal adhesion	50	1.52346	0.0441976	NM_002291, NM_000601, NM_022141, NM_001759, NM_002632, NM_181523, NM_181526, AK127004, NM_003247, NM_003246, NM_005052, NM_002210, NM_000314, NM_000889, NM_002872, AK127044, NM_000552, AK124526, NM_000618, NM_005207, NM_005045, NM_018222, BC058855, NM_002859, NM_000089, NM_000245, NM_000088, Z74615, NM_003376, NM_183001, NM_003370, M64229, NM_001849, NM_001846, NM_153047, NM_001845, NM_000090, NM…	987	201	5085	1.28159	0.999851	0.278537	43.1206
GOTERM_MF_FAT	GO:0005159~insulin-like growth factor receptor binding	6	0.182815	0.0444436	NM_000612, NM_005544, NM_181523, NM_003877, NM_000618, NM_183001	2281	12	12983	2.8459	1	0.782316	53.6582
GOTERM_MF_FAT	GO:0045309~protein phosphorylated amino acid binding	6	0.182815	0.0444436	NM_006154, NM_207519, NM_022136, NM_015627, NM_002745, NM_002086	2281	12	12983	2.8459	1	0.782316	53.6582
GOTERM_MF_FAT	GO:0010181~FMN binding	6	0.182815	0.0444436	AK055875, NM_017545, NM_000625, NM_002454, NM_000603, NM_007103, NM_016527	2281	12	12983	2.8459	1	0.782316	53.6582
GOTERM_BP_FAT	GO:0050670~regulation of lymphocyte proliferation	22	0.670323	0.0446786	NM_001250, NM_030571, NM_004429, NM_145659, NM_004448, NM_000660, NM_000389, NM_007074, NM_032415, NM_003581, NM_007161, NM_006257, NM_003820, NM_207519, NM_005755, AW963062, BC007195, NM_003123, NM_012448, NM_001562, NM_003200, NM_018990, NM_007268	2359	83	13528	1.52002	1	0.599065	57.8756
GOTERM_BP_FAT	GO:0002683~negative regulation of immune system process	22	0.670323	0.0446786	NM_000612, NM_006846, NM_130759, NM_021958, NM_030571, NM_018384, NM_004448, NM_000660, NM_004355, NM_000043, NM_006288, BX537505, NM_013372, NM_001725, NM_000675, NM_003246, NM_007161, NM_003820, NM_002133, NM_000090, NM_003123, NM_007268	2359	83	13528	1.52002	1	0.599065	57.8756
GOTERM_BP_FAT	GO:0002889~regulation of immunoglobulin mediated immune response	9	0.274223	0.0447554	NM_130759, NM_004106, NM_000064, NM_001250, NM_030571, NM_018384, NM_002001, NM_000660, NM_003809	2359	24	13528	2.15049	1	0.59816	57.9396
GOTERM_BP_FAT	GO:0002712~regulation of B cell mediated immunity	9	0.274223	0.0447554	NM_130759, NM_004106, NM_000064, NM_001250, NM_030571, NM_018384, NM_002001, NM_000660, NM_003809	2359	24	13528	2.15049	1	0.59816	57.9396
INTERPRO	IPR013088:Zinc finger, NHR/GATA-type	15	0.457038	0.044782	NM_205860, NM_005122, NM_005654, NM_002049, NM_000376, NM_033013, NM_005037, AF061055, NM_003250, NM_000966, NM_001002295, NM_021005, AK124042, NM_000125, NM_000457	2862	51	16659	1.71199	1	0.962293	56.3695
SP_PIR_KEYWORDS	blood coagulation	13	0.3961	0.0448378	NM_000552, NM_000504, NM_006528, NM_000506, NM_000508, NM_019616, NM_000133, NM_019863, NM_000128, NM_001994, NM_000185, NM_000892, NM_001992	3135	44	19235	1.81278	1	0.308757	50.6218
GOTERM_BP_FAT	GO:0012502~induction of programmed cell death	69	2.10238	0.0452715	AL050391, NM_174936, NM_022767, BC071181, NM_005157, NM_013232, NM_012396, NM_004350, NM_015367, NM_000314, NM_003639, NM_009588, NM_004302, BC070048, NM_015322, NM_003842, NM_001767, NM_000043, S81734, NM_000376, NM_024310, AJ298317, NM_013258, NM_002954, NM_022835, NM_005238, NM_003810, NM_033101, NM_005863, NM_007350, NM_183236, NM_023067, NM_002513, NM_138621, NM_004879, NM_000249, NM_002467,…	2359	321	13528	1.23268	1	0.600917	58.3674
UP_SEQ_FEATURE	domain:S1 motif	5	0.152346	0.0453059	NM_004094, NM_016046, D79984, NM_004941, NM_033109	3131	9	19113	3.39136	1	0.997463	59.8011
GOTERM_BP_FAT	GO:0030203~glycosaminoglycan metabolic process	16	0.487508	0.0456492	NM_003773, NM_018641, NM_001001851, NM_014568, NM_133504, NM_000520, NM_018371, NM_002215, NM_012200, NM_002216, NM_182798, NM_002217, NM_052890, NM_006691, NM_033159, NM_001543	2359	55	13528	1.66826	1	0.602498	58.6778
GOTERM_BP_FAT	GO:0002822~regulation of adaptive immune response based on somatic recombination of immune receptors built from immunoglobulin superfamily domains	16	0.487508	0.0456492	NM_130759, NM_021958, NM_004106, NM_001250, NM_030571, NM_145659, NM_018384, NM_000660, NM_006889, NM_000064, NM_002001, NM_001935, AW963062, NM_003123, NM_018990, NM_003809	2359	55	13528	1.66826	1	0.602498	58.6778
SP_PIR_KEYWORDS	pyruvate	7	0.213285	0.0456645	NM_021126, NM_002612, NM_001931, NM_000518, NM_012203, NM_022172, NM_000298	3135	17	19235	2.52641	1	0.311022	51.2751
SP_PIR_KEYWORDS	one-carbon metabolism	7	0.213285	0.0456645	NM_000429, NM_005956, NM_006636, NM_015328, NM_182796, NM_012190, NM_000687	3135	17	19235	2.52641	1	0.311022	51.2751
GOTERM_BP_FAT	GO:0019079~viral genome replication	7	0.213285	0.045845	NM_006564, NM_014257, NM_001329, AK091476, BX537823, NM_014517, NM_006402	2359	16	13528	2.5089	1	0.602573	58.8378
GOTERM_BP_FAT	GO:0006637~acyl-CoA metabolic process	7	0.213285	0.045845	AK024946, NM_006821, NM_005838, NM_178819, AB020644, NM_000191, NM_000457	2359	16	13528	2.5089	1	0.602573	58.8378
GOTERM_BP_FAT	GO:0034381~lipoprotein particle clearance	7	0.213285	0.045845	NM_000039, NM_000483, NM_002133, NM_001001547, NM_000236, NM_138716, NM_000527	2359	16	13528	2.5089	1	0.602573	58.8378
GOTERM_BP_FAT	GO:0048041~focal adhesion formation	7	0.213285	0.045845	NM_003302, NM_015385, NM_001102, NM_004103, NM_001103, NM_013427, NM_006288	2359	16	13528	2.5089	1	0.602573	58.8378
GOTERM_BP_FAT	GO:0006458~'de novo' protein folding	7	0.213285	0.045845	NM_020120, NM_000113, NM_004355, NM_014584, NM_004261, NM_017723, NM_006120	2359	16	13528	2.5089	1	0.602573	58.8378
GOTERM_BP_FAT	GO:0051924~regulation of calcium ion transport	19	0.578915	0.0459002	NM_130759, BX647214, NM_000506, NM_032452, NM_003304, NM_020988, NM_018384, NM_000660, NM_002667, NM_001741, NM_006288, NM_012215, NM_000603, NM_000675, NM_032790, NM_002559, NM_000963, NM_006368, NM_002661, NM_001992	2359	69	13528	1.5791	1	0.6015	58.8828
GOTERM_BP_FAT	GO:0034637~cellular carbohydrate biosynthetic process	19	0.578915	0.0459002	NM_005276, NM_000290, NM_012140, NM_002625, NM_000507, NM_003115, NM_000952, NM_004024, NM_003104, NM_018946, NM_022172, NM_018371, NM_006876, NM_182796, NM_004563, NM_005309, NM_000303, NM_002661, NM_018686	2359	69	13528	1.5791	1	0.6015	58.8828
GOTERM_BP_FAT	GO:0031099~regeneration	19	0.578915	0.0459002	NM_002625, NM_004617, NM_000508, NM_000660, BC071181, NM_005165, NM_000618, NM_000389, NM_000820, NM_052968, NM_004612, NM_002045, AK094779, NM_005037, NM_006257, NM_001482, NM_000596, NM_004148, NM_001976, NM_005631	2359	69	13528	1.5791	1	0.6015	58.8828
GOTERM_BP_FAT	GO:0046364~monosaccharide biosynthetic process	12	0.365631	0.0459381	NM_005276, NM_000290, NM_012140, NM_002625, NM_004563, NM_005309, NM_000507, NM_003115, NM_000303, NM_004024, NM_003104, NM_022172	2359	37	13528	1.85988	1	0.600292	58.9137
GOTERM_BP_FAT	GO:0006805~xenobiotic metabolic process	8	0.243754	0.0459744	NM_001076, NM_000774, NM_000761, NM_002022, NM_000457, NM_003977, NM_033013, NM_019093	2359	20	13528	2.29385	1	0.599077	58.9433
INTERPRO	IPR014001:DEAD-like helicase, N-terminal	27	0.822669	0.0462516	NM_014003, NM_017895, NM_015409, NM_014740, NM_019070, BC042989, NM_024072, NM_004640, NM_004941, NM_020936, NM_003072, NM_032656, NM_000553, NM_022779, U00930, NM_003587, NM_001416, NM_019082, NM_004728, NM_003601, U91543, NM_017631, NM_014681, NM_006929, NM_175066, NM_139045, NM_004818	2862	109	16659	1.44184	1	0.963585	57.5689
UP_SEQ_FEATURE	domain:TSP type-1 2	13	0.3961	0.0463768	NM_014244, AK022877, NM_001704, NM_003247, NM_000066, NM_007038, NM_003246, NM_139055, NM_024817, NM_000587, NM_030955, NM_173462, NM_031935	3131	44	19113	1.80358	1	0.997541	60.6782
UP_SEQ_FEATURE	domain:TSP type-1 1	13	0.3961	0.0463768	NM_014244, AK022877, NM_001704, NM_003247, NM_000066, NM_007038, NM_003246, NM_139055, NM_024817, NM_000587, NM_030955, NM_173462, NM_031935	3131	44	19113	1.80358	1	0.997541	60.6782
UP_SEQ_FEATURE	cross-link:Glycyl lysine isopeptide (Lys-Gly) (interchain with G-Cter in ubiquitin)	43	1.31018	0.0464425	NM_000290, NM_000269, NM_000524, NM_020987, NM_152295, NM_005667, NM_021960, NM_002394, NM_005252, AL110212, NM_003516, NM_133379, NM_003250, NM_017640, NM_003639, NM_006734, NM_003518, NM_000552, NM_139119, NM_172375, NM_003195, NM_018489, NM_025228, NM_170665, NM_003291, AF545864, NM_003530, NM_001786, NM_001090, NM_005205, NM_003883, NM_002954, NM_000234, NM_016297, NM_003526, NM_005219, NM_00…	3131	199	19113	1.31905	1	0.99728	60.7315
SP_PIR_KEYWORDS	complement alternate pathway	6	0.182815	0.0468995	NM_001928, NM_001710, NM_000587, NM_000064, NM_000066, NM_007268	3135	13	19235	2.8318	1	0.315557	52.2361
GOTERM_BP_FAT	GO:0007242~intracellular signaling cascade	242	7.37355	0.0472467	NM_000506, NM_000601, NM_004355, NM_032459, NM_199335, NM_033507, NM_003246, NM_005335, NM_080862, NM_002873, AF061055, NM_003250, NM_080861, NM_003639, NM_002872, NM_005481, NM_009588, NM_000612, NM_014550, NM_057158, NM_003842, NM_001001547, NM_000618, S81734, NM_000376, NM_005207, NM_006868, NM_002662, NM_016653, BX649076, NM_002664, NM_002866, NM_004356, NM_003548, NM_024735, NM_012448, NM_18…	2359	1256	13528	1.10492	1	0.607826	59.9667
UP_SEQ_FEATURE	domain:Fibronectin type-III 2	30	0.914077	0.0472594	NM_019055, AK127475, NM_005233, NM_022763, NM_000640, NM_000459, NM_004512, NM_133379, NM_002840, NM_014461, NM_005755, NM_005424, NM_021258, NM_003803, AK127044, NM_004440, NM_133170, Y11711, NM_006293, NM_020526, BX648828, U90916, NM_000213, NM_182798, NM_032470, NM_003999, BC070085, BX538149, NM_002837, NM_033254, NM_020882	3131	130	19113	1.40872	1	0.997278	61.3874
GOTERM_MF_FAT	GO:0005149~interleukin-1 receptor binding	7	0.213285	0.0473463	NM_016123, NM_003302, NM_000577, NM_012275, NM_014440, NM_001562, NM_001569	2281	16	12983	2.49016	1	0.797305	55.9831
GOTERM_CC_FAT	GO:0044432~endoplasmic reticulum part	75	2.28519	0.0473698	NM_000166, NM_000482, NM_032452, NM_152305, NM_016041, NM_015161, NM_004733, NM_013336, BX647476, NM_003578, NM_206901, NM_002905, M60333, NM_007008, NM_019891, NM_182760, NM_002022, NM_004261, NM_006389, NM_000612, NM_024090, NM_021928, NM_001266, NM_170665, NM_012254, NM_002668, NM_004199, NM_006120, AF339770, NM_000039, NM_005866, NM_198061, NM_017733, NM_004391, AL833218, NM_002150, NM_003144…	2270	347	12782	1.21704	1	0.489552	51.7539
UP_SEQ_FEATURE	active site:Proton donor	42	1.27971	0.0477351	NM_003773, NM_198334, NM_001329, NM_012067, NM_000169, NM_000520, NM_021822, NM_145298, NM_012203, NM_145867, NM_152729, NM_032331, NM_006239, NM_030911, NM_198235, BC070098, NM_152282, NM_021198, NM_005605, NM_002721, NM_012190, NM_000097, NM_003689, NM_002625, NM_005615, NM_138801, NM_005989, NM_002599, NM_002935, NM_020973, AB044805, NM_001977, NM_004668, NM_006623, NM_032572, NM_006066, NM_00…	3131	194	19113	1.32158	1	0.997156	61.7646
UP_SEQ_FEATURE	nucleotide phosphate-binding region:AMP	6	0.182815	0.0478124	NM_000507, NM_012254, AK026966, NM_016282, NM_013410, NM_198580, NM_000476	3131	13	19113	2.81743	1	0.996884	61.8256
UP_SEQ_FEATURE	domain:Sushi 6	6	0.182815	0.0478124	NM_052900, NM_030787, NM_000450, NM_052896, AK075234, NM_001994	3131	13	19113	2.81743	1	0.996884	61.8256
UP_SEQ_FEATURE	nucleotide phosphate-binding region:FMN	6	0.182815	0.0478124	AK055875, NM_017545, NM_000625, NM_002454, NM_000603, NM_007103, NM_016527	3131	13	19113	2.81743	1	0.996884	61.8256
SP_PIR_KEYWORDS	glycosidase	20	0.609385	0.0479555	NM_000152, NM_006699, AB023152, NM_003773, NM_002372, NM_000169, NM_000520, NM_012215, NM_006122, NM_020973, NM_002528, NM_004668, NM_032020, BC070098, NM_020426, NM_016819, NM_003211, NM_033159, NM_000262, NM_002434	3135	79	19235	1.55331	1	0.318984	53.0436
GOTERM_BP_FAT	GO:0045785~positive regulation of cell adhesion	17	0.517977	0.0481323	NM_001393, NM_018556, J03474, NM_004448, NM_002744, NM_001001547, S81734, NM_182798, NM_003246, NM_001850, NM_005904, NM_001998, NM_022137, BC036806, NM_002996, NM_001554, NM_013956	2359	60	13528	1.62481	1	0.613314	60.6647
GOTERM_CC_FAT	GO:0005924~cell-substrate adherens junction	27	0.822669	0.0481403	NM_203500, NM_003302, NM_022141, NM_201557, NM_004103, NM_000927, NM_021222, AK127004, NM_006403, NM_005255, NM_003370, NM_015385, NM_015927, AL137698, NM_002997, NM_001233, NM_130768, AK124526, NM_001001389, NM_004360, NM_015059, NM_017980, NM_001102, NM_001103, NM_018222, NM_004215, NM_198595, NM_002859	2270	106	12782	1.43427	1	0.488294	52.3367
GOTERM_MF_FAT	GO:0001948~glycoprotein binding	12	0.365631	0.0481522	NM_000552, NM_002305, NM_018438, NM_001448, NM_153047, NM_019616, NM_002081, NM_004448, NM_000236, NM_000211, NM_005708, NM_003246	2281	37	12983	1.84599	1	0.796853	56.6088
SP_PIR_KEYWORDS	Endonuclease	17	0.517977	0.0482871	NM_004435, NM_000535, NM_006730, NM_005615, AK091592, NM_025128, NM_003730, NM_002935, NM_005836, AK027821, BX648257, NM_198235, NM_000123, NM_032572, NM_025079, NM_001375, NM_004944	3135	64	19235	1.62976	1	0.318329	53.2946
INTERPRO	IPR000418:Ets	10	0.304692	0.0486969	NM_005238, NM_005239, NM_006494, NM_004433, NM_182918, NM_003120, NM_001986, NM_001973, NM_017521, NM_005230	2862	29	16659	2.00716	1	0.967171	59.4957
GOTERM_BP_FAT	GO:0007599~hemostasis	27	0.822669	0.048742	NM_006528, NM_000504, NM_000506, NM_000508, NM_000090, NM_000128, NM_031935, NM_000457, NM_000552, J03474, NM_001250, NM_001001547, NM_000377, NM_021784, NM_006329, NM_000675, NM_002664, NM_016938, NM_019616, NM_183236, NM_000133, NM_019863, NM_001994, NM_000185, NM_000892, NM_001992	2359	108	13528	1.43366	1	0.616559	61.1385
GOTERM_MF_FAT	GO:0005044~scavenger receptor activity	14	0.426569	0.0489802	NM_182895, NM_174941, NM_017564, NM_005567, NM_145352, NM_032507, NM_138716, NM_000204, NM_182983, NM_005894, NM_019601, NM_005021, NM_003619, NM_203416	2281	46	12983	1.73229	1	0.796572	57.243
GOTERM_BP_FAT	GO:0045597~positive regulation of cell differentiation	51	1.55393	0.0490598	NM_000269, AK127475, NM_004355, NM_022763, BC020788, NM_000785, NM_002840, NM_207519, NM_002166, NM_018990, NM_002500, NM_004302, NM_013956, NM_000612, NM_021958, NM_002006, NM_001001547, BX648828, NM_138716, NM_021784, NM_006120, NM_005238, NM_006060, NM_001538, AB037716, NM_002512, NM_012448, NM_033254, NM_006378, AK124042, NM_130759, NM_005172, NM_000660, NM_021141, NM_005523, AK055903, NM_002…	2359	229	13528	1.27715	1	0.617518	61.3834
GOTERM_CC_FAT	GO:0005912~adherens junction	37	1.12736	0.0491013	NM_203500, NM_024600, NM_001903, NM_003302, NM_022141, NM_138961, NM_003127, NM_201557, NM_004103, NM_000927, NM_021222, AK127004, NM_005255, NM_006403, NM_003370, NM_015385, NM_015927, AL137698, NM_002997, NM_001233, NM_020859, NM_018836, NM_130768, NM_000916, AK124526, NM_001001389, NM_004360, NM_015059, NM_017980, NM_005904, NM_001102, NM_018222, NM_001103, AK095375, NM_004215, NM_198595, NM_0…	2270	155	12782	1.34414	1	0.488453	53.0543
INTERPRO	IPR001128:Cytochrome P450	17	0.517977	0.0491579	NM_000780, NM_178033, NM_000500, NM_024514, NM_023944, NM_000781, NM_000764, NM_000106, NM_000774, NM_000784, NM_000775, NM_000772, NM_000785, NM_000761, NM_000961, NM_000778, NM_004391	2862	61	16659	1.62218	1	0.965823	59.8496
SMART	SM00487:DEXDc	27	0.822669	0.0492149	NM_014003, NM_017895, NM_015409, NM_014740, NM_019070, BC042989, NM_024072, NM_004640, NM_004941, NM_020936, NM_003072, NM_032656, NM_000553, NM_022779, U00930, NM_003587, NM_001416, NM_019082, NM_004728, NM_003601, U91543, NM_017631, NM_014681, NM_006929, NM_175066, NM_139045, NM_004818	1571	109	9079	1.43153	1	0.815958	50.9703
SP_PIR_KEYWORDS	heparin binding	9	0.274223	0.0493375	NM_006528, NM_000426, NM_002006, NM_002009, NM_005410, NM_001945, NM_000412, NM_002391, NM_001725	3135	26	19235	2.12385	1	0.321631	54.0813
SP_PIR_KEYWORDS	trimer	9	0.274223	0.0493375	NM_000089, NM_001849, NM_000088, Z74615, NM_001845, Y11711, NM_000090, NM_003247, NM_004369, M64229, NM_003246	3135	26	19235	2.12385	1	0.321631	54.0813
GOTERM_BP_FAT	GO:0008630~DNA damage response, signal transduction resulting in induction of apoptosis	11	0.335161	0.0493703	NM_005531, NM_000249, NM_002133, U67093, NM_022767, NM_014430, NM_022740, NM_005157, NM_012396, NM_005178, NM_005427	2359	33	13528	1.91154	1	0.618411	61.6211
GOTERM_BP_FAT	GO:0051928~positive regulation of calcium ion transport	11	0.335161	0.0493703	NM_130759, NM_000506, NM_032790, NM_002559, NM_003304, NM_018384, NM_006368, NM_012215, NM_006288, NM_002661, NM_001992	2359	33	13528	1.91154	1	0.618411	61.6211
GOTERM_CC_FAT	GO:0031226~intrinsic to plasma membrane	238	7.25168	0.0497358	NM_000504, NM_016557, NM_182728, NM_000265, NM_007053, NM_005337, NM_002587, BC020788, NM_000889, NM_057176, NM_005601, NM_016548, NM_182715, NM_001001547, NM_001725, NM_012064, NM_005211, NM_012449, NM_004356, BC070085, NM_014407, NM_000245, NM_005072, NM_003332, NM_201636, NM_016121, BC036034, NM_182647, NM_016022, NM_014441, BC038359, NM_001803, NM_172341, NM_003273, NM_005981, NM_004512, NM_0…	2270	1215	12782	1.103	1	0.486313	53.5226
GOTERM_CC_FAT	GO:0009986~cell surface	75	2.28519	0.0500344	NM_000504, NM_000508, NM_004106, NM_001448, NM_025217, NM_152219, NM_006667, NM_174936, NM_002394, NM_004355, NM_006288, NM_014458, NM_003246, NM_182314, M60333, NM_003255, NM_002247, NM_003820, NM_002210, NM_001494, NM_012105, AK127044, NM_000744, NM_004302, NM_032119, NM_000552, NM_014880, NM_017564, NM_001911, NM_133170, NM_001001389, NM_015170, NM_001001547, NM_001767, BX648828, NM_000617, NM…	2270	348	12782	1.21354	1	0.481906	53.7415
GOTERM_BP_FAT	GO:0070663~regulation of leukocyte proliferation	22	0.670323	0.0501383	NM_001250, NM_030571, NM_004429, NM_145659, NM_004448, NM_000660, NM_000389, NM_007074, NM_032415, NM_003581, NM_007161, NM_006257, NM_003820, NM_207519, NM_005755, AW963062, BC007195, NM_003123, NM_012448, NM_001562, NM_003200, NM_018990, NM_007268	2359	84	13528	1.50193	1	0.622755	62.2034
GOTERM_BP_FAT	GO:0032944~regulation of mononuclear cell proliferation	22	0.670323	0.0501383	NM_001250, NM_030571, NM_004429, NM_145659, NM_004448, NM_000660, NM_000389, NM_007074, NM_032415, NM_003581, NM_007161, NM_006257, NM_003820, NM_207519, NM_005755, AW963062, BC007195, NM_003123, NM_012448, NM_001562, NM_003200, NM_018990, NM_007268	2359	84	13528	1.50193	1	0.622755	62.2034
UP_SEQ_FEATURE	metal ion-binding site:Zinc 1	19	0.578915	0.0503293	NM_001385, NM_004752, NM_001632, NM_024674, NM_032649, NM_025256, NM_000666, NM_017816, NM_020233, NM_006709, NM_005326, NM_031313, NM_015907, NM_004476, NM_005045, NM_000478, NM_018197, NM_012279, NM_002423, NM_012124	3131	74	19113	1.56736	1	0.99747	63.7608
SMART	SM00413:ETS	10	0.304692	0.0504613	NM_005238, NM_005239, NM_006494, NM_004433, NM_182918, NM_003120, NM_001986, NM_001973, NM_017521, NM_005230	1571	29	9079	1.9928	1	0.800621	51.8702
GOTERM_BP_FAT	GO:0022404~molting cycle process	13	0.3961	0.0505255	NM_006846, AK026549, NM_181537, NM_002009, NM_004350, NM_005985, U59227, NM_004473, NM_033448, NM_080738, NM_000963, NM_000447, NM_004302	2359	42	13528	1.77501	1	0.624185	62.4938
GOTERM_BP_FAT	GO:0002768~immune response-regulating cell surface receptor signaling pathway	13	0.3961	0.0505255	NM_003726, NM_001250, AK124526, NM_004054, NM_007360, NM_002745, AK127004, NM_006288, NM_032464, NM_207519, NM_153047, NM_003639, NM_002661, NM_000447	2359	42	13528	1.77501	1	0.624185	62.4938
GOTERM_BP_FAT	GO:0001942~hair follicle development	13	0.3961	0.0505255	NM_006846, AK026549, NM_181537, NM_002009, NM_004350, NM_005985, U59227, NM_004473, NM_033448, NM_080738, NM_000963, NM_000447, NM_004302	2359	42	13528	1.77501	1	0.624185	62.4938
GOTERM_BP_FAT	GO:0022405~hair cycle process	13	0.3961	0.0505255	NM_006846, AK026549, NM_181537, NM_002009, NM_004350, NM_005985, U59227, NM_004473, NM_033448, NM_080738, NM_000963, NM_000447, NM_004302	2359	42	13528	1.77501	1	0.624185	62.4938
GOTERM_BP_FAT	GO:0043068~positive regulation of programmed cell death	90	2.74223	0.0505266	NM_004435, AL050391, AK127475, NM_174936, NM_022767, BC071181, NM_005157, NM_013232, NM_012396, NM_004350, NM_015367, NM_002247, NM_000314, NM_002840, NM_003639, NM_005605, NM_004584, NM_130444, NM_009588, NM_004440, NM_004302, BC070048, NM_015322, NM_003842, NM_001001389, NM_001767, NM_000376, NM_000043, S81734, NM_024310, NM_016653, AJ298317, NM_013258, NM_002954, NM_022835, NM_005238, NM_00381…	2359	433	13528	1.19196	1	0.622725	62.4946
KEGG_PATHWAY	hsa00650:Butanoate metabolism	12	0.365631	0.0505793	NM_005622, AK021800, NM_005518, NM_001080, NM_004092, NM_005327, NM_000382, NM_000690, NM_020686, NM_000191, NM_001966, NM_017888, NM_001182	987	34	5085	1.81834	0.99996	0.303348	47.6834
BIOCARTA	h_atrbrcaPathway:Role of BRCA1, BRCA2 and ATR in Cancer Susceptibility	10	0.304692	0.0508497	NM_002853, NM_004629, NM_002873, NM_002519, U67093, NM_001184, NM_004584, NM_000136, NM_016381, NM_005732, BC006303	322	23	1437	1.94032	1	0.999329	49.8449
SP_PIR_KEYWORDS	guanine-nucleotide releasing factor	28	0.853138	0.051106	AK055401, NM_022456, NM_014786, NM_007118, NM_152545, NM_001001669, AK123728, AK055497, NM_014869, NM_170672, NM_005739, NM_017456, NM_004946, NM_024940, NM_004840, NM_001269, NM_004193, NM_013401, NM_152536, NM_022835, NM_006420, NM_014808, NM_198679, NM_005863, NM_153213, NM_015149, NM_015595, NM_005766, NM_012180	3135	121	19235	1.4198	1	0.32873	55.3778
UP_SEQ_FEATURE	domain:Fibronectin type-III 1	30	0.914077	0.0515315	NM_019055, AK127475, NM_005233, NM_022763, NM_000640, NM_000459, NM_004512, NM_133379, NM_002840, NM_014461, NM_005755, NM_005424, NM_021258, NM_003803, AK127044, NM_004440, NM_133170, Y11711, NM_006293, NM_020526, BX648828, U90916, NM_000213, NM_182798, NM_032470, NM_003999, BC070085, BX538149, NM_002837, NM_033254, NM_020882	3131	131	19113	1.39796	1	0.997581	64.6519
SP_PIR_KEYWORDS	zinc finger	34	1.03595	0.0518128	NM_201557, NM_004619, NM_004634, NM_003425, AK131527, NM_005037, NM_003250, NM_005341, NM_004926, M63256, NM_003908, NM_006074, NM_021005, NM_006734, NM_006510, NM_000457, NM_000125, NM_003418, NM_002383, NM_003195, NM_005654, AF545864, NM_001311, NM_000376, X59739, NM_002954, NM_016937, NM_007137, NM_002691, NM_001198, AK124042, NM_002859	3135	153	19235	1.36346	1	0.330017	55.8864
PIR_SUPERFAMILY	PIRSF000332:FMO	4	0.121877	0.0518968	NM_006894, NM_001461, NM_002022, AL833218	1421	5	7396	4.16383	1	1	58.3387
PIR_SUPERFAMILY	PIRSF000332:dimethylaniline monooxygenase (N-oxide-forming)	4	0.121877	0.0518968	NM_006894, NM_001461, NM_002022, AL833218	1421	5	7396	4.16383	1	1	58.3387
INTERPRO	IPR006207:Cystine knot, C-terminal	9	0.274223	0.0520574	NM_000552, NM_003882, NM_000266, AB011538, NM_022469, NM_001554, NM_013372, AJ298317, U78551	2862	25	16659	2.09547	1	0.969988	62.0092
GOTERM_BP_FAT	GO:0045637~regulation of myeloid cell differentiation	19	0.578915	0.0520885	NM_000269, NM_003407, NM_030571, NM_022768, NM_172369, NM_001741, NM_000043, BX537505, NM_005238, AK055903, NM_006060, NM_003548, NM_002985, NM_002512, NM_003120, NM_002166, NM_012448, NM_005574, NM_005461, NM_004302	2359	70	13528	1.55654	1	0.632761	63.6445
GOTERM_MF_FAT	GO:0016564~transcription repressor activity	68	2.07191	0.0522194	NM_013432, NM_001442, NM_002634, NM_004433, NM_014663, NM_015472, NM_000545, NM_005093, NM_153448, NM_004024, NM_004739, NM_004349, NM_003250, BX648935, NM_002166, NM_021005, NM_014517, NM_144653, NM_005384, NM_017521, NM_000332, NM_173354, NM_005635, NM_198969, NM_002669, NM_003883, NM_033013, NM_015871, L29065, NM_006060, NM_004473, NM_001538, NM_002519, NM_182710, NM_012117, AK124042, NM_19897…	2281	316	12983	1.22482	1	0.811802	59.6411
UP_SEQ_FEATURE	domain:Kazal-like	12	0.365631	0.0522224	NM_003118, NM_006446, NM_004598, NM_053044, NM_053284, NM_022137, NM_002775, NM_015692, NM_003122, NM_000204, NM_014767, NM_153692	3131	40	19113	1.83133	1	0.997539	65.1546
GOTERM_CC_FAT	GO:0016327~apicolateral plasma membrane	26	0.7922	0.0522849	BC042066, AK128802, NM_138961, NM_001306, NM_001795, NM_014343, NM_006580, NM_006154, NM_015385, NM_003277, NM_001943, NM_001942, AB028952, NM_003829, NM_005602, NM_020859, NM_032510, NM_004742, NM_016201, NM_018489, NM_002744, NM_003574, NM_004664, NM_000304, AB028949, NM_022165, NM_201628, NM_000299	2270	102	12782	1.43531	1	0.490968	55.3603
GOTERM_CC_FAT	GO:0005925~focal adhesion	26	0.7922	0.0522849	NM_203500, NM_003302, NM_022141, NM_201557, NM_004103, NM_000927, NM_021222, AK127004, NM_006403, NM_005255, NM_003370, NM_015927, AL137698, NM_002997, NM_001233, NM_130768, AK124526, NM_001001389, NM_004360, NM_015059, NM_017980, NM_001102, NM_001103, NM_018222, NM_004215, NM_198595, NM_002859	2270	102	12782	1.43531	1	0.490968	55.3603
GOTERM_BP_FAT	GO:0002764~immune response-regulating signal transduction	16	0.487508	0.0526687	NM_002468, NM_003726, NM_001250, AK124526, BC033651, NM_004054, NM_007360, NM_002745, AK127004, NM_006288, NM_032464, NM_207519, NM_153047, NM_003639, NM_002661, NM_000447, NM_001569	2359	56	13528	1.63847	1	0.635491	64.0631
GOTERM_BP_FAT	GO:0002819~regulation of adaptive immune response	16	0.487508	0.0526687	NM_130759, NM_021958, NM_004106, NM_001250, NM_030571, NM_145659, NM_018384, NM_000660, NM_006889, NM_000064, NM_002001, NM_001935, AW963062, NM_003123, NM_018990, NM_003809	2359	56	13528	1.63847	1	0.635491	64.0631
INTERPRO	IPR019826:Carboxylesterase type B, active site	5	0.152346	0.0528746	NM_001266, NM_145024, NM_000055, NM_198061, NM_024922	2862	9	16659	3.23375	1	0.9695	62.5978
GOTERM_BP_FAT	GO:0032990~cell part morphogenesis	56	1.70628	0.0529582	NM_002487, NM_025213, NM_015472, NM_000609, NM_006876, NM_004350, NM_033131, NM_003873, AK123728, BC020788, AK025909, NM_015133, AK127044, NM_004440, NM_005102, BX537890, NM_000278, NM_004429, NM_000555, BX648828, NM_004010, BC044945, NM_002954, NM_002866, NM_001950, NM_005045, AK095375, NM_033044, AK055401, NM_020987, AK022877, NM_016068, NM_005172, NM_022456, NM_003370, NM_002045, NM_020796, NM…	2359	256	13528	1.25445	1	0.636112	64.2703
GOTERM_BP_FAT	GO:0009890~negative regulation of biosynthetic process	116	3.53443	0.0534317	NM_000169, NM_004780, NM_005093, NM_032527, NM_033507, NM_016084, BC039881, NM_031474, NM_020248, NM_002873, NM_002210, NM_003250, BX648935, NM_021005, NM_004584, NM_144653, NM_015094, NM_000612, NM_002006, NM_000278, NM_004364, NM_000376, NM_002664, NM_004473, NM_001538, NM_014494, NM_182710, AK124042, NM_139045, NM_014740, AK024290, NM_004992, NM_005178, NM_014335, BC036529, NM_130469, NM_00043…	2359	573	13528	1.16094	1	0.638032	64.6067
GOTERM_BP_FAT	GO:0009615~response to virus	27	0.822669	0.0537793	NM_005623, NM_001571, NM_145298, NM_021822, NM_000609, NM_002201, NM_005178, NM_006402, NM_004331, NM_005531, NM_030818, NM_006074, AK024941, NM_005533, NM_002990, BC033651, NM_006417, NM_006274, NM_004335, NM_172140, NM_020746, NM_002985, NM_021268, NM_006084, NM_005564, NM_006469, NM_005419	2359	109	13528	1.42051	1	0.639044	64.8517
SMART	SM00041:CT	9	0.274223	0.0538039	NM_000552, NM_003882, NM_000266, AB011538, NM_022469, NM_001554, NM_013372, AJ298317, U78551	1571	25	9079	2.08048	1	0.799621	54.2085
GOTERM_BP_FAT	GO:0008285~negative regulation of cell proliferation	76	2.31566	0.0541033	NM_002487, NM_130806, NM_000269, NM_002634, NM_018556, NM_006016, AK127475, BC045666, NM_004350, NM_000603, NM_003246, NM_003255, NM_003581, AF061055, NM_003820, NM_000785, NM_002840, NM_000314, NM_021197, NM_004585, NM_130444, NM_000316, NM_009588, NM_005596, NM_198964, NM_002006, NM_014909, NM_004364, NM_012317, NM_000376, AJ298317, NM_005238, NM_014503, Y10255, NM_000304, NM_002512, NM_003641,…	2359	361	13528	1.20729	1	0.639881	65.0786
GOTERM_BP_FAT	GO:0051223~regulation of protein transport	28	0.853138	0.0541455	NM_013432, NM_003302, NM_030571, NM_002298, AB032991, NM_000660, NM_033292, BC071181, NM_014959, NM_005178, NM_004612, NM_014333, NM_009588, NM_005631, NM_000457, NM_000612, NM_007066, J03474, NM_001250, NM_002744, NM_014447, NM_004360, NM_000675, NM_013258, U59227, NM_000039, NM_006257, NM_002730	2359	114	13528	1.40851	1	0.638748	65.1081
UP_SEQ_FEATURE	zinc finger region:NR C4-type	13	0.3961	0.0541608	NM_205860, NM_005122, NM_005654, NM_000376, NM_033013, NM_005037, AF061055, NM_003250, NM_000966, NM_021005, AK124042, NM_000125, NM_000457	3131	45	19113	1.7635	1	0.997836	66.5291
UP_SEQ_FEATURE	repeat:LRR 16	13	0.3961	0.0541608	BC033651, AB011538, NM_004970, NM_153703, NM_014926, NM_004369, BC068590, NM_015541, NM_198565, NM_007018, AL832453, NM_021636, NM_153377	3131	45	19113	1.7635	1	0.997836	66.5291
UP_SEQ_FEATURE	DNA-binding region:Nuclear receptor	13	0.3961	0.0541608	NM_205860, NM_005122, NM_005654, NM_000376, NM_033013, NM_005037, AF061055, NM_003250, NM_000966, NM_021005, AK124042, NM_000125, NM_000457	3131	45	19113	1.7635	1	0.997836	66.5291
UP_SEQ_FEATURE	site:Reactive bond	13	0.3961	0.0541608	NM_006215, NM_006528, NM_006846, NM_001642, NM_004568, NM_000624, NM_003710, NM_004369, NM_021102, NM_198833, NM_053284, NM_003122, NM_000185	3131	45	19113	1.7635	1	0.997836	66.5291
SP_PIR_KEYWORDS	magnesium	86	2.62035	0.0542982	NM_173694, NM_031438, NM_004311, NM_004435, AB002390, NM_002194, NM_001001396, NM_000269, NM_005009, NM_000507, BC071181, NM_000704, NM_005157, NM_006580, NM_199054, NM_002247, NM_133379, NM_030768, NM_015907, NM_000889, NM_020201, NM_001116, NM_002707, NM_000478, NM_181843, NM_006636, NM_000123, NM_025079, AL137698, NM_016381, NM_017888, NM_004302, NM_017881, NM_173354, NM_170665, NM_153361, NM_…	3135	442	19235	1.1938	1	0.340587	57.632
SP_PIR_KEYWORDS	nuclease	25	0.761731	0.0546071	NM_004435, NM_016046, AK091592, NM_022767, NM_003730, NM_002201, AK027821, NM_005836, NM_198235, NM_133375, NM_000123, NM_025079, NM_004584, NM_016381, NM_004944, NM_000535, NM_006730, NM_005615, NM_025128, NM_002935, BX648257, NM_002853, NM_002691, NM_032572, NM_001375	3135	106	19235	1.44707	1	0.339682	57.8444
GOTERM_BP_FAT	GO:0032583~regulation of gene-specific transcription	32	0.975015	0.0547789	NM_012326, NM_022768, NM_000545, NM_004492, NM_005524, BC039881, NM_005037, NM_016283, AF061055, NM_003250, AK095266, BX648935, NM_021005, NM_003072, NM_000457, NM_000612, NM_205860, NM_004364, NM_198969, NM_000618, NM_000376, NM_021784, NM_003883, NM_005238, NM_006060, NM_000799, NM_005904, NM_003120, NM_003200, NM_000118, NM_182710, NM_139045	2359	134	13528	1.36946	1	0.641725	65.5474
GOTERM_BP_FAT	GO:0010675~regulation of cellular carbohydrate metabolic process	12	0.365631	0.0548367	NM_000612, AB044805, NM_005544, NM_002625, NM_015385, NM_007265, NM_000618, NM_012215, NM_006628, NM_000457, NM_002664, NM_033507	2359	38	13528	1.81094	1	0.640706	65.5872
GOTERM_BP_FAT	GO:0045017~glycerolipid biosynthetic process	21	0.639854	0.054955	NM_012079, BC045794, NM_153617, NM_178819, NM_002009, NM_000229, NM_080476, NM_018208, NM_002662, NM_000039, AK092643, Y10255, NM_004356, NM_003801, NM_000929, NM_017733, NM_007169, NM_025098, NM_032564, NM_017839, NM_025087, NM_004102	2359	80	13528	1.50534	1	0.64011	65.6687
GOTERM_MF_FAT	GO:0043028~caspase regulator activity	10	0.304692	0.0550147	NM_017489, NM_015367, NM_006793, NM_023067, NM_003842, NM_033292, NM_014959, NM_007308, NM_013258, NM_138578	2281	29	12983	1.96269	1	0.822951	61.6083
INTERPRO	IPR004046:Glutathione S-transferase, C-terminal	8	0.243754	0.0550362	NM_000852, NM_004280, NM_145740, NM_001513, NM_006295, NM_001512, AK122956, NM_004990, NM_000847	2862	21	16659	2.21743	1	0.971677	64.1133
GOTERM_BP_FAT	GO:0050866~negative regulation of cell activation	17	0.517977	0.0550802	NM_130759, NM_021958, NM_030571, NM_018384, NM_004448, NM_000660, NM_004355, BX537505, NM_000043, NM_000603, NM_001725, NM_000675, NM_007161, NM_003820, NM_002133, NM_003123, NM_007268	2359	61	13528	1.59818	1	0.639565	65.7545
GOTERM_BP_FAT	GO:0009636~response to toxin	17	0.517977	0.0550802	NM_005838, NM_001266, NM_182728, BC071181, NM_000120, NM_000043, NM_005252, NM_000389, NM_004332, NM_004360, NM_005847, NM_000790, NM_004612, NM_021126, NM_000774, NM_002997, NM_000446, NM_006044	2359	61	13528	1.59818	1	0.639565	65.7545
GOTERM_BP_FAT	GO:0006968~cellular defense response	17	0.517977	0.0550802	NM_005546, NM_003332, NM_001337, NM_000265, NM_005567, NM_002339, AB032980, NM_002261, NM_007053, NM_002127, NM_012483, NM_000675, NM_015364, NM_005894, NM_002985, NM_003123, NM_005396	2359	61	13528	1.59818	1	0.639565	65.7545
GOTERM_BP_FAT	GO:0043368~positive T cell selection	5	0.152346	0.0554535	NM_207519, NM_004355, NM_000732, NM_004946, NM_006120	2359	9	13528	3.18591	1	0.64072	66.0096
GOTERM_BP_FAT	GO:0006013~mannose metabolic process	5	0.152346	0.0554535	AB023152, NM_002372, NM_002910, NM_000303, NM_006122	2359	9	13528	3.18591	1	0.64072	66.0096
GOTERM_BP_FAT	GO:0043383~negative T cell selection	5	0.152346	0.0554535	NM_207519, NM_004355, NM_003123, NM_000043, NM_004946	2359	9	13528	3.18591	1	0.64072	66.0096
GOTERM_BP_FAT	GO:0051917~regulation of fibrinolysis	5	0.152346	0.0554535	NM_000412, NM_000128, NM_000892, NM_003246, NM_000934	2359	9	13528	3.18591	1	0.64072	66.0096
GOTERM_BP_FAT	GO:0043537~negative regulation of blood vessel endothelial cell migration	5	0.152346	0.0554535	NM_002006, NM_014909, NM_000660, NM_000686, NM_003246	2359	9	13528	3.18591	1	0.64072	66.0096
GOTERM_BP_FAT	GO:0010942~positive regulation of cell death	90	2.74223	0.0555766	NM_004435, AL050391, AK127475, NM_174936, NM_022767, BC071181, NM_005157, NM_013232, NM_012396, NM_004350, NM_015367, NM_002247, NM_000314, NM_002840, NM_003639, NM_005605, NM_004584, NM_130444, NM_009588, NM_004440, NM_004302, BC070048, NM_015322, NM_003842, NM_001001389, NM_001767, NM_000376, NM_000043, S81734, NM_024310, NM_016653, AJ298317, NM_013258, NM_002954, NM_022835, NM_005238, NM_00381…	2359	435	13528	1.18648	1	0.640163	66.0932
OMIM_DISEASE	Loci influencing lipid levels and coronary heart disease risk in 16 European population cohorts	10	0.304692	0.055582	NM_000482, AK055401, NM_000039, NM_004476, NM_000236, NM_006114, AK026660, NM_000527, NM_052968, NM_000078	648	29	3671	1.95349	1	0.999972	59.9242
UP_SEQ_FEATURE	domain:Sushi 5	8	0.243754	0.0556985	NM_021115, NM_052900, NM_030787, NM_000450, NM_052896, AK075234, NM_012410, NM_001994	3131	22	19113	2.2198	1	0.998001	67.5825
UP_SEQ_FEATURE	domain:NTR	8	0.243754	0.0556985	NM_003255, NM_002593, NM_003254, NM_000064, NM_053284, NM_006181, NM_003015, NM_145807	3131	22	19113	2.2198	1	0.998001	67.5825
UP_SEQ_FEATURE	repeat:Spectrin 3	8	0.243754	0.0556985	NM_025213, NM_033044, NM_003127, NM_001102, NM_001103, NM_178123, NM_004010, NM_007118	3131	22	19113	2.2198	1	0.998001	67.5825
INTERPRO	IPR017972:Cytochrome P450, conserved site	17	0.517977	0.0560846	NM_000780, NM_178033, NM_000500, NM_024514, NM_023944, NM_000781, NM_000764, NM_000106, NM_000774, NM_000784, NM_000775, NM_000772, NM_000785, NM_000761, NM_000961, NM_000778, NM_004391	2862	62	16659	1.59601	1	0.971638	64.8273
GOTERM_BP_FAT	GO:0006094~gluconeogenesis	9	0.274223	0.0561005	NM_005276, NM_000290, NM_012140, NM_002625, NM_004563, NM_005309, NM_000507, NM_004024, NM_022172	2359	25	13528	2.06447	1	0.642324	66.4472
UP_SEQ_FEATURE	short sequence motif:SH3-binding	15	0.457038	0.0563116	NM_003022, AK124526, NM_080792, NM_013427, NM_032459, AL713634, NM_001110, NM_206853, AK127004, NM_207195, NM_007174, AK055497, NM_198679, NM_198595, NM_005436, NM_031469	3131	55	19113	1.66485	1	0.997944	67.9937
UP_SEQ_FEATURE	repeat:Kelch 4	18	0.548446	0.0567764	NM_203500, NM_152393, NM_005334, NM_013255, NM_018095, NM_014458, BC013982, NM_173546, NM_022480, NM_133379, NM_130446, NM_032775, NM_006767, NM_021633, NM_152375, NM_024731, NM_006469, NM_018203	3131	70	19113	1.56971	1	0.997853	68.3022
GOTERM_CC_FAT	GO:0005730~nucleolus	141	4.29616	0.0567848	NM_203500, NM_006667, NM_172369, NM_002018, NM_017519, NM_004024, NM_006337, NM_005157, NM_015710, NM_000603, NM_139235, NM_022720, NM_002873, NM_002388, NM_031477, NM_025077, NM_004584, AF020276, BC011187, D26488, NM_206853, NM_031492, NM_019082, NM_018321, NM_031206, NM_007350, AL832180, AF295077, NM_182710, NM_001532, AK024290, BX647313, AK027821, NM_006910, NM_001661, NM_000967, BX647422, AK1…	2270	698	12782	1.13746	1	0.514087	58.4399
KEGG_PATHWAY	hsa04142:Lysosome	31	0.944546	0.0569687	NM_000152, AB002390, NM_012320, NM_000169, NM_001611, NM_006016, NM_000520, NM_004047, NM_005506, NM_006762, NM_001780, NM_018407, NM_148170, NM_001908, NM_001283, NM_001336, NM_001335, NM_014398, NM_001911, NM_004722, NM_004079, NM_000235, NM_000617, NM_006594, NM_024312, NM_003916, AK125929, NM_033159, NM_001375, NM_000262, NM_005561	987	117	5085	1.36505	0.999989	0.325922	51.9121
KEGG_PATHWAY	hsa04520:Adherens junction	22	0.670323	0.0570764	NM_000245, NM_001903, AK127475, BC071181, NM_004448, NM_002745, NM_000377, NM_002746, NM_004360, NM_005985, NM_004612, NM_005052, NM_014808, NM_015385, NM_153047, NM_002840, NM_001102, NM_001103, NM_002872, AK095375, NM_002837, NM_003068, NM_014021, NM_004302	987	77	5085	1.47199	0.999989	0.317508	51.9807
INTERPRO	IPR018506:Cytochrome b5, heme-binding site	7	0.213285	0.0570945	BX647922, NM_006667, NM_001914, NM_013349, NM_000456, NM_144607, NM_013402	2862	17	16659	2.39678	1	0.971533	65.5023
INTERPRO	IPR000716:Thyroglobulin type-1	7	0.213285	0.0570945	NM_004598, NM_000597, NM_000596, NM_007361, NM_004355, NM_022137, NM_014767	2862	17	16659	2.39678	1	0.971533	65.5023
INTERPRO	IPR002213:UDP-glucuronosyl/UDP-glucosyltransferase	6	0.182815	0.057155	NM_001076, NM_174914, NM_152404, NM_024743, NM_006798, NM_019093	2862	13	16659	2.6865	1	0.969672	65.5424
INTERPRO	IPR018069:Whey acidic protein, 4-disulphide core, conserved site	6	0.182815	0.057155	NM_020398, NM_006103, NM_053284, NM_021197, NM_003064, NM_002638	2862	13	16659	2.6865	1	0.969672	65.5424
GOTERM_MF_FAT	GO:0030165~PDZ domain binding	14	0.426569	0.0572275	NM_003059, NM_021947, BC036034, NM_001050, NM_032622, AL713639, NM_004010, NM_021012, NM_004664, NM_014333, AK055497, NM_000314, NM_014697, NM_031937	2281	47	12983	1.69543	1	0.830003	63.1012
INTERPRO	IPR017983:GPCR, family 2, secretin-like, conserved site	14	0.426569	0.0572341	NM_022911, NM_004246, NM_000160, NM_001704, NM_032787, NM_001784, NM_001742, NM_004624, NM_015234, NM_001883, NM_032777, AY358360, NM_000316, NM_032119	2862	48	16659	1.69772	1	0.967801	65.5947
GOTERM_BP_FAT	GO:0032269~negative regulation of cellular protein metabolic process	41	1.24924	0.0572348	NM_000482, NM_005585, NM_148919, NM_014740, NM_001256, NM_000660, NM_000624, NM_003246, NM_003254, NM_002569, NM_016283, NM_002210, NM_002801, NM_006814, NM_003133, NM_016263, NM_003907, NM_002829, NM_000457, NM_000612, NM_002787, NM_001414, NM_012177, AF545864, NM_012199, NM_002744, NM_012215, NM_007308, NM_002954, NM_005904, NM_012341, NM_002810, NM_002358, NM_014494, NM_006547, NM_000118, NM_0…	2359	180	13528	1.30622	1	0.648518	67.2017
OMIM_DISEASE	Framingham Heart Study genome-wide association: results for pulmonary function measures	5	0.152346	0.0572974	NM_000089, AF400501, NM_018967, NM_007361, NM_032276, M64229	648	9	3671	3.14729	1	0.999905	61.0724
GOTERM_BP_FAT	GO:0002757~immune response-activating signal transduction	15	0.457038	0.0576615	NM_002468, NM_003726, AK124526, BC033651, NM_004054, NM_007360, NM_002745, AK127004, NM_006288, NM_032464, NM_207519, NM_153047, NM_003639, NM_002661, NM_000447, NM_001569	2359	52	13528	1.65422	1	0.64995	67.4814
SP_PIR_KEYWORDS	lipid-binding	22	0.670323	0.0578857	NM_018839, NM_000253, NM_001444, NM_001442, NM_205860, NM_002979, NM_017705, NM_006667, NM_001756, NM_174975, BC034015, NM_000500, NM_013333, NM_012429, NM_004657, AF061055, NM_000314, Y10255, NM_014169, NM_000477, NM_178172, BC062696, NM_004102, NM_000125	3135	91	19235	1.48332	1	0.353861	60.038
GOTERM_MF_FAT	GO:0016894~endonuclease activity, active with either ribo- or deoxyribonucleic acids and producing 3'-phosphomonoesters	9	0.274223	0.0582524	NM_005615, NM_198235, NM_032572, NM_025128, NM_003730, NM_002935, NM_001375, NM_006683, AK027821	2281	25	12983	2.04905	1	0.830362	63.774
GOTERM_MF_FAT	GO:0005520~insulin-like growth factor binding	9	0.274223	0.0582524	NM_000612, NM_003882, NM_053044, NM_000597, NM_000596, NM_004970, NM_002775, NM_001554, NM_153692	2281	25	12983	2.04905	1	0.830362	63.774
GOTERM_MF_FAT	GO:0043178~alcohol binding	9	0.274223	0.0582524	NM_000482, AK092643, NM_000567, NM_018404, NM_006319, NM_000055, NM_000671, NM_052968, NM_000078	2281	25	12983	2.04905	1	0.830362	63.774
GOTERM_BP_FAT	GO:0008217~regulation of blood pressure	25	0.761731	0.0583374	NM_000089, NM_005622, NM_003353, NM_000625, NM_000603, M64229, NM_005037, NM_000101, NM_000962, NM_000963, L07615, NM_000916, NM_002910, NM_000160, NM_000518, NM_000671, NM_000636, NM_001741, NM_000686, NM_000115, AF208541, NM_003995, NM_002133, NM_020686, NM_000118, NM_000856	2359	100	13528	1.43366	1	0.652989	67.9197
SMART	SM00211:TY	7	0.213285	0.0586874	NM_004598, NM_000597, NM_000596, NM_007361, NM_004355, NM_022137, NM_014767	1571	17	9079	2.37964	1	0.807581	57.4356
SP_PIR_KEYWORDS	phenylalanine catabolism	4	0.121877	0.0587115	NM_000187, NM_001513, NM_000137, NM_002150	3135	6	19235	4.09038	1	0.355452	60.5734
GOTERM_CC_FAT	GO:0005771~multivesicular body	5	0.152346	0.0587961	NM_006292, NM_004355, NM_005561, NM_006120, NM_006928	2270	9	12782	3.12824	1	0.52036	59.7512
GOTERM_BP_FAT	GO:0051726~regulation of cell cycle	70	2.13285	0.0588624	NM_005585, BC052239, NM_001924, NM_014628, NM_001759, NM_153448, NM_199194, NM_138375, NM_004350, NM_006109, NM_030768, NM_002873, NM_000314, NM_003443, NM_017900, NM_002166, NM_004584, NM_003072, NM_009588, NM_000612, NM_004629, NM_001269, NM_173354, NM_003292, NM_000618, NM_001786, NM_005281, NM_003883, NM_016653, NM_005238, NM_002853, NM_014780, NM_024735, NM_006161, NM_012448, NM_003200, NM_0…	2359	331	13528	1.21276	1	0.655013	68.2564
GOTERM_BP_FAT	GO:0008361~regulation of cell size	46	1.40158	0.0588756	NM_002487, NM_001425, NM_016041, NM_003353, NM_004103, BC071181, NM_000660, NM_002394, NM_000389, NM_003873, NM_004612, NM_182314, NM_022157, NM_005037, AF061055, NM_000785, NM_007008, NM_016283, NM_000966, NM_000596, NM_001945, AF452639, NM_021197, AK127044, NM_005427, NM_013956, NM_004302, NM_000457, NM_000612, NM_032918, NM_022910, NM_002006, NM_000555, NM_001110, NM_199185, NM_013372, NM_1829…	2359	206	13528	1.28055	1	0.653735	68.2648
GOTERM_CC_FAT	GO:0005887~integral to plasma membrane	232	7.06886	0.0588847	NM_016557, NM_182728, NM_000265, NM_005337, NM_002587, BC020788, NM_000889, NM_057176, NM_005601, NM_016548, NM_182715, NM_001001547, NM_001725, NM_012064, NM_005211, NM_012449, NM_004356, BC070085, NM_014407, NM_000245, NM_005072, NM_003332, NM_201636, NM_016121, BC036034, NM_182647, NM_016022, NM_014441, BC038359, NM_001803, NM_172341, NM_003273, NM_005981, NM_004512, NM_003271, NM_000101, NM_0…	2270	1188	12782	1.09962	1	0.514682	59.8081
GOTERM_BP_FAT	GO:0009394~2'-deoxyribonucleotide metabolic process	8	0.243754	0.0589272	NM_001123, NM_002528, NM_020201, NM_003211, NM_016819, NM_012215, NM_001948, NM_002434	2359	21	13528	2.18462	1	0.652709	68.2976
GOTERM_BP_FAT	GO:0045923~positive regulation of fatty acid metabolic process	8	0.243754	0.0589272	NM_000482, NM_005544, NM_000483, NM_005037, AF208541, NM_004122, NM_000457, NM_052968	2359	21	13528	2.18462	1	0.652709	68.2976
GOTERM_BP_FAT	GO:0045884~regulation of survival gene product expression	8	0.243754	0.0589272	AF061055, NM_002467, BC071181, AW963062, NM_012448, NM_138578, NM_004331, NM_000125, NM_004612	2359	21	13528	2.18462	1	0.652709	68.2976
GOTERM_BP_FAT	GO:0046889~positive regulation of lipid biosynthetic process	8	0.243754	0.0589272	NM_000612, NM_000482, NM_000483, NM_012429, AF208541, NM_015385, NM_000457, NM_052968	2359	21	13528	2.18462	1	0.652709	68.2976
GOTERM_BP_FAT	GO:0006402~mRNA catabolic process	13	0.3961	0.0593844	NM_000249, NM_003407, NM_014026, NM_014740, NM_002911, NM_012199, NM_018149, BC071577, NM_018403, NM_023010, NM_004926, NM_203383, NM_033109, AK025344	2359	43	13528	1.73373	1	0.654283	68.5877
GOTERM_BP_FAT	GO:0042303~molting cycle	13	0.3961	0.0593844	NM_006846, AK026549, NM_181537, NM_002009, NM_004350, NM_005985, U59227, NM_004473, NM_033448, NM_080738, NM_000963, NM_000447, NM_004302	2359	43	13528	1.73373	1	0.654283	68.5877
GOTERM_BP_FAT	GO:0019058~viral infectious cycle	13	0.3961	0.0593844	NM_006564, NM_001329, NM_006292, AK091476, BX537823, NM_021141, NM_006402, NM_007013, NM_014257, NM_002569, NM_004356, AK095375, NM_014517	2359	43	13528	1.73373	1	0.654283	68.5877
GOTERM_BP_FAT	GO:0042633~hair cycle	13	0.3961	0.0593844	NM_006846, AK026549, NM_181537, NM_002009, NM_004350, NM_005985, U59227, NM_004473, NM_033448, NM_080738, NM_000963, NM_000447, NM_004302	2359	43	13528	1.73373	1	0.654283	68.5877
GOTERM_BP_FAT	GO:0022600~digestive system process	11	0.335161	0.0594159	NM_022437, NM_002247, NM_000343, NM_003304, NM_003353, NM_000916, AB038784, NM_000376, NM_003578, NM_025098, NM_000527	2359	34	13528	1.85532	1	0.653136	68.6076
GOTERM_BP_FAT	GO:0006790~sulfur metabolic process	28	0.853138	0.0594414	NM_017614, NM_133504, NM_005410, NM_018371, NM_001801, NM_001713, NM_001080, NM_005326, NM_005956, NM_145740, NM_007169, NM_001543, NM_000163, NM_018837, NM_018641, NM_015170, NM_000236, NM_000618, NM_000636, NM_182796, NM_182798, NM_018960, NM_006040, NM_003596, NM_015917, NM_002454, NM_006623, NM_012448	2359	115	13528	1.39626	1	0.651955	68.6237
SMART	SM00490:HELICc	26	0.7922	0.0595342	NM_014003, NM_017895, NM_014740, NM_019070, BC042989, NM_024072, NM_004640, NM_004941, NM_020936, NM_003072, NM_032656, NM_000553, NM_022779, U00930, NM_003587, NM_001416, NM_019082, NM_004728, NM_003601, U91543, NM_017631, NM_014681, NM_006929, NM_175066, NM_139045, NM_004818	1571	106	9079	1.41752	1	0.79283	57.9732
GOTERM_BP_FAT	GO:0007584~response to nutrient	33	1.00548	0.0595627	NM_000088, NM_001710, Z74615, NM_000660, NM_003578, NM_019093, NM_000781, NM_000709, NM_005037, NM_000785, NM_000966, NM_000314, NM_000597, NM_000478, NM_000963, NM_005424, NM_007169, NM_000456, NM_207168, NM_183050, NM_001001389, NM_000160, NM_001050, BX647327, NM_006295, NM_000055, NM_005518, NM_000376, NM_012473, NM_013402, NM_001482, NM_002133, NM_006929, NM_004235	2359	140	13528	1.35173	1	0.65139	68.7002
GOTERM_BP_FAT	GO:0051354~negative regulation of oxidoreductase activity	6	0.182815	0.060374	NM_000612, NM_000785, NM_000169, NM_000118, NM_006044, NM_007308	2359	13	13528	2.64675	1	0.655182	69.207
GOTERM_BP_FAT	GO:0045907~positive regulation of vasoconstriction	6	0.182815	0.060374	AF208541, L07615, NM_000787, NM_000962, NM_000963, NM_001992	2359	13	13528	2.64675	1	0.655182	69.207
GOTERM_BP_FAT	GO:0045730~respiratory burst	6	0.182815	0.060374	NM_000612, NM_000574, NM_000101, NM_006257, NM_000265, NM_001803	2359	13	13528	2.64675	1	0.655182	69.207
GOTERM_BP_FAT	GO:0034330~cell junction organization	16	0.487508	0.0604003	NM_001903, NM_003302, NM_000530, NM_152219, NM_004103, NM_013427, NM_000660, NM_006288, NM_015059, BC020788, NM_015385, NM_005904, NM_001102, NM_001103, NM_001942, NM_000457	2359	57	13528	1.60972	1	0.654019	69.2233
GOTERM_BP_FAT	GO:0002695~negative regulation of leukocyte activation	16	0.487508	0.0604003	NM_130759, NM_021958, NM_030571, NM_018384, NM_004448, NM_000660, NM_004355, BX537505, NM_000043, NM_001725, NM_000675, NM_007161, NM_003820, NM_002133, NM_003123, NM_007268	2359	57	13528	1.60972	1	0.654019	69.2233
UP_SEQ_FEATURE	repeat:LRR 12	22	0.670323	0.0605437	NM_001393, BC033651, BC022216, AB011538, NM_133504, NM_002018, AK094804, NM_153703, NM_004970, NM_014926, BC068590, NM_004369, NM_017680, NM_015541, NM_198565, AL832453, NM_007018, BC036122, NM_021636, NM_153377, NM_203383, BC036806, NM_002345, NM_005014	3131	91	19113	1.4758	1	0.998443	70.7001
GOTERM_MF_FAT	GO:0016702~oxidoreductase activity, acting on single donors with incorporation of molecular oxygen, incorporation of two atoms of oxygen	18	0.548446	0.060578	NM_001084, NM_014663, NM_000187, NM_024623, NM_012205, NM_024648, NM_004199, NM_001801, NM_000935, NM_018192, NM_021628, AB011157, NM_000962, NM_000963, NM_006214, NM_018039, NM_002150, NM_003986	2281	66	12983	1.55231	1	0.837388	65.2581
UP_SEQ_FEATURE	compositionally biased region:Pro/Ser-rich	7	0.213285	0.0606164	NM_003260, NM_019055, NM_000555, NM_145352, AK074842, NM_005078, NM_005178	3131	18	19113	2.37395	1	0.998299	70.7447
GOTERM_BP_FAT	GO:0035195~gene silencing by miRNA	7	0.213285	0.0607257	NM_006743, NM_022720, NM_024674, NM_015908, NM_012199, NM_005900, NM_014494	2359	17	13528	2.36132	1	0.654732	69.4242
GOTERM_BP_FAT	GO:0051896~regulation of protein kinase B signaling cascade	7	0.213285	0.0607257	NM_000504, NM_000612, NM_000314, NM_019616, BC071181, NM_000660, NM_012396, NM_004612	2359	17	13528	2.36132	1	0.654732	69.4242
GOTERM_BP_FAT	GO:0070555~response to interleukin-1	7	0.213285	0.0607257	NM_002468, NM_000163, NM_016283, NM_000450, NM_198969, NM_001569, NM_007308	2359	17	13528	2.36132	1	0.654732	69.4242
GOTERM_MF_FAT	GO:0031418~L-ascorbic acid binding	8	0.243754	0.0609887	NM_018192, NM_001084, NM_024623, NM_000787, NM_024648, NM_006214, NM_004199, NM_000935	2281	21	12983	2.16831	1	0.834555	65.5142
KEGG_PATHWAY	hsa03410:Base excision repair	12	0.365631	0.0613378	NM_002528, NM_002691, NM_006231, NM_006230, NM_003211, NM_016819, NM_006297, NM_005485, NM_019896, NM_001618, NM_000234, NM_002434	987	35	5085	1.76639	0.999996	0.328455	54.6203
GOTERM_BP_FAT	GO:0045786~negative regulation of cell cycle	21	0.639854	0.061474	NM_014618, U67093, NM_000660, NM_003292, NM_000389, NM_004040, NM_004350, NM_003883, NM_005238, NM_017489, NM_000860, NM_006747, NM_030768, NM_020232, NM_003443, NM_017900, NM_003072, NM_006368, NM_002358, NM_144608, NM_000457	2359	81	13528	1.48676	1	0.658054	69.8817
UP_SEQ_FEATURE	domain:Sushi 4	9	0.274223	0.0619991	NM_021115, NM_052900, NM_000574, NM_030787, NM_000450, NM_052896, AK075234, NM_012410, NM_001994	3131	27	19113	2.03481	1	0.998388	71.5796
KEGG_PATHWAY	hsa04060:Cytokine-cytokine receptor interaction	62	1.88909	0.0621107	NM_000601, BC071181, NM_000609, NM_004633, NM_002190, NM_002704, NM_003820, NM_031479, AW963062, NM_002189, NM_000479, NM_021258, NM_009588, BC062668, NM_004302, NM_005409, NM_032964, NM_001337, NM_005538, NM_003842, NM_004195, NM_000043, NM_006274, NM_000759, NM_003810, NM_003999, NM_005211, NM_000799, BC070085, NM_021268, BC058855, NM_006564, NM_005624, NM_000245, NM_005623, NM_004887, NM_00066…	987	262	5085	1.21917	0.999996	0.323452	55.0845
GOTERM_MF_FAT	GO:0019825~oxygen binding	13	0.3961	0.0622836	NM_203377, NM_000518, NM_000558, NM_012205, NM_000636, NM_023944, NM_000764, NM_000774, NM_000772, NM_000761, NM_000477, NM_000778, NM_004391	2281	43	12983	1.72078	1	0.836168	66.31
UP_SEQ_FEATURE	short sequence motif:Nuclear localization signal	65	1.9805	0.0626346	NM_017895, NM_001442, NM_000325, BX641079, NM_000545, NM_003409, NM_153448, NM_022767, NM_006337, NM_005157, NM_199335, NM_001618, NM_153833, NM_021008, NM_025077, NM_000123, NM_006532, NM_002500, NM_006734, NM_005485, NM_000332, NM_198964, BX537890, NM_004529, NM_014588, NM_024595, BX640900, NM_206853, NM_021784, NM_002264, AK001758, NM_001812, NM_005863, NM_003200, NM_006162, AK074842, NM_01428…	3131	325	19113	1.22089	1	0.998346	71.9557
GOTERM_MF_FAT	GO:0005160~transforming growth factor beta receptor binding	7	0.213285	0.0626408	NM_005585, NM_005538, NM_005904, BC071181, NM_000660, NM_000479, NM_000118, NM_004612	2281	17	12983	2.34368	1	0.833165	66.5265
GOTERM_BP_FAT	GO:0042129~regulation of T cell proliferation	17	0.517977	0.0626914	NM_030571, NM_004429, NM_145659, NM_004448, NM_000660, NM_007074, NM_032415, NM_003581, NM_006257, NM_003820, NM_207519, NM_005755, AW963062, NM_003123, NM_012448, NM_001562, BC007195, NM_007268	2359	62	13528	1.5724	1	0.664168	70.6121
GOTERM_CC_FAT	GO:0043296~apical junction complex	25	0.761731	0.0628526	BC042066, AK128802, NM_138961, NM_001306, NM_001795, NM_014343, NM_006580, NM_015385, NM_003277, NM_001943, NM_001942, AB028952, NM_003829, NM_005602, NM_020859, NM_032510, NM_004742, NM_016201, NM_018489, NM_002744, NM_003574, NM_004664, NM_000304, AB028949, NM_022165, NM_201628, NM_000299	2270	99	12782	1.42193	1	0.53231	62.2793
UP_SEQ_FEATURE	domain:EGF-like	19	0.578915	0.0631016	NM_003773, NM_000450, NM_004194, NM_015430, AF430017, AB038784, U90916, NM_000066, NM_080655, NM_021794, NM_207195, NM_018058, NM_000587, NM_016192, NM_001945, NM_000962, NM_000963, NM_033159, NM_013956	3131	76	19113	1.52611	1	0.998273	72.229
BIOCARTA	h_intrinsicPathway:Intrinsic Prothrombin Activation Pathway	8	0.243754	0.0631251	NM_000504, NM_000506, NM_000508, NM_000133, NM_019863, NM_000128, NM_001992, NM_000892	322	17	1437	2.10011	1	0.997725	57.7756
GOTERM_BP_FAT	GO:0042108~positive regulation of cytokine biosynthetic process	14	0.426569	0.0631597	BC033651, NM_145659, NM_005178, NM_006889, NM_032415, NM_006257, NM_003263, NM_002133, NM_002001, NM_005755, NM_001243, NM_003123, NM_012448, NM_009588	2359	48	13528	1.6726	1	0.66568	70.8886
SP_PIR_KEYWORDS	cysteine proteinase	6	0.182815	0.0634528	NM_000070, AL050391, NM_004079, NM_005186, NM_033292, NM_001908	3135	14	19235	2.62953	1	0.376028	63.5201
GOTERM_BP_FAT	GO:0045638~negative regulation of myeloid cell differentiation	10	0.304692	0.064212	NM_000269, NM_003407, NM_172369, NM_022768, NM_003548, NM_002512, NM_001741, NM_012448, NM_005574, BX537505, NM_005461	2359	30	13528	1.91154	1	0.670631	71.5009
GOTERM_BP_FAT	GO:0034614~cellular response to reactive oxygen species	10	0.304692	0.064212	NM_000482, NM_005954, NM_006793, NM_000636, NM_005252, AF200348, NM_001752, NM_000136, NM_006044, BC006303, NM_002859	2359	30	13528	1.91154	1	0.670631	71.5009
GOTERM_BP_FAT	GO:0002697~regulation of immune effector process	25	0.761731	0.0643581	NM_130759, NM_004106, NM_030571, NM_145659, NM_000625, NM_145298, NM_000660, NM_021822, NM_007360, NM_001774, NM_014333, NM_002001, NM_018990, NM_003809, NM_000612, NM_001250, NM_018384, NM_000039, NM_020746, NM_000064, NM_002133, NM_001935, NM_012448, NM_003123, NM_004931	2359	101	13528	1.41946	1	0.670196	71.585
GOTERM_CC_FAT	GO:0030130~clathrin coat of trans-Golgi network vesicle	6	0.182815	0.0645742	NM_003916, NM_032041, NM_080550, AK125929, NM_015627, NM_001283	2270	13	12782	2.59885	1	0.536167	63.3068
GOTERM_CC_FAT	GO:0034362~low-density lipoprotein particle	6	0.182815	0.0645742	NM_000483, NM_138716, U90916, NM_000527, NM_052968, NM_018445	2270	13	12782	2.59885	1	0.536167	63.3068
GOTERM_BP_FAT	GO:0051222~positive regulation of protein transport	18	0.548446	0.0645982	NM_000612, NM_003302, J03474, NM_033292, NM_000660, BC071181, NM_002744, NM_014959, NM_004360, NM_000675, NM_013258, U59227, NM_004612, NM_014333, NM_006257, NM_009588, NM_005631, NM_002730	2359	67	13528	1.54065	1	0.670314	71.7226
UP_SEQ_FEATURE	glycosylation site:O-linked (Xyl...) (glycosaminoglycan)	6	0.182815	0.0646411	NM_004598, NM_001448, NM_006016, NM_133504, NM_004355, NM_014767	3131	14	19113	2.61619	1	0.998388	73.1124
UP_SEQ_FEATURE	domain:Gla	6	0.182815	0.0646411	NM_000504, NM_000506, NM_019616, NM_000133, NM_024081, NM_000820	3131	14	19113	2.61619	1	0.998388	73.1124
UP_SEQ_FEATURE	glycosylation site:C-linked (Man)	6	0.182815	0.0646411	NM_000587, NM_000066, AJ298317, U78551, BC044945, NM_003246	3131	14	19113	2.61619	1	0.998388	73.1124
GOTERM_MF_FAT	GO:0003714~transcription corepressor activity	34	1.03595	0.0646499	NM_013432, NM_012068, NM_001329, NM_005093, NM_015472, NM_022740, NM_004024, NM_016169, NM_004992, NM_005230, NM_014335, NM_001888, NM_024072, NM_006074, BX648935, NM_021005, NM_014517, NM_005384, NM_017521, NM_002167, NM_006494, NM_015846, NM_006292, NM_005635, NM_198969, NM_002669, NM_003883, NM_015871, L29065, NM_001538, NM_002519, NM_005749, AK124042, NM_020382	2281	145	12983	1.33463	1	0.838175	67.7198
GOTERM_BP_FAT	GO:0002429~immune response-activating cell surface receptor signaling pathway	12	0.365631	0.0648121	NM_003726, AK124526, NM_004054, NM_007360, NM_002745, AK127004, NM_006288, NM_032464, NM_153047, NM_207519, NM_003639, NM_002661, NM_000447	2359	39	13528	1.7645	1	0.670279	71.8447
GOTERM_BP_FAT	GO:0006109~regulation of carbohydrate metabolic process	12	0.365631	0.0648121	NM_000612, AB044805, NM_005544, NM_002625, NM_015385, NM_007265, NM_000618, NM_012215, NM_006628, NM_000457, NM_002664, NM_033507	2359	39	13528	1.7645	1	0.670279	71.8447
SP_PIR_KEYWORDS	pseudogene	5	0.152346	0.0649123	NM_032470, AF545864, NM_002954	3135	10	19235	3.06778	1	0.380372	64.3848
GOTERM_BP_FAT	GO:0051050~positive regulation of transport	49	1.49299	0.0650506	NM_000506, NM_005544, NM_003302, NM_003304, NM_181523, NM_174936, BC071181, NM_014959, NM_006288, NM_033507, NM_001780, NM_006154, NM_009588, NM_000612, J03474, NM_017625, NM_000916, NM_012215, NM_004360, NM_007308, NM_013258, AB044805, NM_002559, NM_032409, NM_015627, NM_006628, NM_001992, NM_130759, NM_033292, NM_000660, NM_052968, NM_004612, NM_014333, NM_032790, NM_015385, NM_002001, NM_00636…	2359	223	13528	1.26008	1	0.670387	71.9801
KEGG_PATHWAY	hsa04350:TGF-beta signaling pathway	24	0.731261	0.0655799	NM_005585, NM_000325, NM_002467, NM_133504, BC071181, NM_000660, NM_000627, NM_003247, NM_004612, NM_003246, NM_031479, NM_002166, NM_000479, NM_004302, NM_002167, NM_181353, NM_005538, NM_007111, NM_002745, NM_002746, NM_001106, NM_002716, NM_001950, NM_005904, NM_005900	987	87	5085	1.42123	0.999998	0.330222	57.1147
UP_SEQ_FEATURE	domain:SH3	38	1.15783	0.0658816	NM_005546, NM_033044, NM_003127, NM_181523, NM_033066, NM_032459, NM_005157, AK127004, NM_005975, NM_006403, NM_199335, NM_024605, NM_206962, NM_005335, NM_024577, AK055497, NM_153047, NM_000723, NM_004383, NM_022136, NM_020753, NM_201432, NM_002661, NM_018990, NM_004946, NM_024940, NM_004840, NM_012335, NM_003726, AK124526, AL162054, NM_139355, NM_016428, NM_002110, NM_153271, NM_007229, NM_0155…	3131	177	19113	1.31056	1	0.998446	73.8047
UP_SEQ_FEATURE	domain:Sushi 9	5	0.152346	0.0659549	NM_052900, NM_030787, NM_052896, AK075234, NM_001994	3131	10	19113	3.05222	1	0.998314	73.845
UP_SEQ_FEATURE	domain:VIT	5	0.152346	0.0659549	NM_001001851, NM_002215, NM_002216, NM_014622, NM_002217	3131	10	19113	3.05222	1	0.998314	73.845
INTERPRO	IPR002401:Cytochrome P450, E-class, group I	14	0.426569	0.066133	NM_178033, NM_000500, NM_024514, NM_023944, NM_000781, NM_000764, NM_000106, NM_000774, NM_000784, NM_000775, NM_000785, NM_000772, NM_000761, NM_000778	2862	49	16659	1.66307	1	0.980083	71.0225
GOTERM_BP_FAT	GO:0006898~receptor-mediated endocytosis	15	0.457038	0.0662863	NM_000163, NM_017564, NM_145352, NM_000827, NM_001671, U90916, NM_138716, NM_014748, NM_007308, NM_006154, NM_005854, NM_003959, AK125929, NM_000410, NM_001283	2359	53	13528	1.62301	1	0.676228	72.6724
GOTERM_BP_FAT	GO:0030162~regulation of proteolysis	15	0.457038	0.0662863	NM_000612, NM_000624, NM_012215, NM_003246, NM_003573, NM_003254, NM_002569, NM_016283, NM_005904, BX647422, NM_017900, NM_002525, NM_006044, NM_002829, NM_000892	2359	53	13528	1.62301	1	0.676228	72.6724
GOTERM_BP_FAT	GO:0010001~glial cell differentiation	15	0.457038	0.0662863	NM_001414, NM_000533, NM_002006, NM_004448, NM_000618, NM_001734, NM_000675, AA461028, NM_002045, NM_002527, AK057053, NM_005045, NM_006623, NM_003072, NM_003907	2359	53	13528	1.62301	1	0.676228	72.6724
GOTERM_MF_FAT	GO:0016769~transferase activity, transferring nitrogenous groups	10	0.304692	0.0668076	NM_031900, NM_000481, NM_005309, NM_001482, NM_005110, NM_002056, NM_020686, NM_002080, NM_000030, NM_182662	2281	30	12983	1.89727	1	0.843576	68.9567
INTERPRO	IPR010600:Inter-alpha-trypsin inhibitor heavy chain, C-terminal	4	0.121877	0.0672476	NM_001001851, NM_002215, NM_002216, NM_002217	2862	6	16659	3.8805	1	0.980027	71.6423
INTERPRO	IPR000322:Glycoside hydrolase, family 31	4	0.121877	0.0672476	NM_000152, NM_198334, NM_004668, BC070098	2862	6	16659	3.8805	1	0.980027	71.6423
GOTERM_BP_FAT	GO:0032496~response to lipopolysaccharide	20	0.609385	0.0674658	NM_002468, NM_021947, NM_001571, NM_000450, NM_000952, NM_005233, NM_002745, NM_000671, NM_005252, NM_000603, NM_015364, NM_007308, NM_000785, NM_006793, NM_002985, NM_012448, NM_000963, NM_002661, NM_001569, NM_001992	2359	77	13528	1.48952	1	0.681621	73.318
SP_PIR_KEYWORDS	inflammatory response	19	0.578915	0.0674985	NM_005624, NM_002468, NM_005623, NM_004433, NM_145659, BC033651, NM_006274, NM_015364, NM_002089, NM_002989, NM_000064, NM_003263, NM_002985, NM_001565, NM_004271, NM_001543, NM_203416, NM_000892, NM_005409	3135	77	19235	1.51397	1	0.389852	65.8703
SP_PIR_KEYWORDS	prenylated cysteine	8	0.243754	0.0676029	NM_006270, NM_002866, NM_032144, NM_183236, NM_002872, NM_012250, NM_004126, NM_002637	3135	23	19235	2.13411	1	0.387728	65.929
BBID	109.Chemokine_families	10	0.304692	0.0676265	NM_005623, NM_032964, NM_002990, NM_002989, NM_002985, NM_001565, NM_002996, NM_000609, NM_006274, NM_005409	79	25	358	1.81266	0.995754	0.995754	52.3209
GOTERM_MF_FAT	GO:0016667~oxidoreductase activity, acting on sulfur group of donors	12	0.365631	0.0677699	NM_024028, NM_016297, NM_017564, NM_015917, NM_006793, NM_004645, NM_031286, NM_019891, NM_000456, NM_014584, NM_012473, NM_182314	2281	39	12983	1.75132	1	0.843443	69.4939
GOTERM_BP_FAT	GO:0019725~cellular homeostasis	95	2.89458	0.0679195	NM_001063, NM_032452, NM_000506, NM_003304, NM_004103, NM_021960, NM_000609, NM_012205, NM_005689, NM_006580, NM_033507, NM_005954, NM_002247, NM_000574, NM_002067, NM_000316, NM_000410, BC062668, NM_000744, NM_005602, NM_032964, NM_000332, NM_139284, J03474, NM_000916, NM_004054, NM_170665, NM_005288, NM_002667, NM_031286, NM_206853, NM_000376, NM_012215, S81734, NM_006274, NM_007308, NM_004010,…	2359	466	13528	1.16908	1	0.682887	73.5625
GOTERM_BP_FAT	GO:0002520~immune system development	59	1.79768	0.0685401	NM_203377, NM_181523, NM_006016, BC071181, NM_004355, NM_001300, NM_033131, NM_005335, NM_003254, NM_032415, NM_207519, AB011157, NM_002166, NM_009588, NM_001430, NM_002146, NM_004364, AB014540, NM_005207, NM_000043, NM_006120, NM_002664, NM_000234, NM_004674, NM_000759, NM_024589, NM_006060, NM_000799, NM_012448, BC058855, NM_003200, NM_001375, NM_138621, NM_130759, NM_000249, NM_014028, NM_0006…	2359	276	13528	1.22588	1	0.685061	73.8934
GOTERM_BP_FAT	GO:0010558~negative regulation of macromolecule biosynthetic process	110	3.35161	0.0690559	NM_004780, NM_005093, NM_032527, NM_016084, BC039881, NM_031474, NM_020248, NM_002873, NM_002210, NM_003250, BX648935, NM_021005, NM_004584, NM_144653, NM_015094, NM_002006, NM_000278, NM_004364, NM_000376, NM_004473, NM_001538, NM_014494, NM_182710, AK124042, NM_139045, NM_014740, AK024290, NM_004992, NM_005178, NM_014335, NM_130469, BC036529, NM_000438, NM_139211, NM_001888, NM_000966, NM_00313…	2359	547	13528	1.15322	1	0.686635	74.1655
GOTERM_BP_FAT	GO:0051289~protein homotetramerization	9	0.274223	0.0691151	NM_001385, NM_018960, NM_021947, NM_001103, NM_004493, NM_005165, NM_000636, NM_032783, NM_001080	2359	26	13528	1.98507	1	0.685711	74.1966
INTERPRO	IPR004045:Glutathione S-transferase, N-terminal	8	0.243754	0.0691821	NM_014485, NM_000852, NM_004669, NM_145740, NM_001513, NM_006295, NM_000954, NM_001512, NM_000847	2862	22	16659	2.11664	1	0.980925	72.6883
GOTERM_BP_FAT	GO:0006487~protein amino acid N-linked glycosylation	13	0.3961	0.0692175	NM_006699, NM_002372, NM_004617, NM_032520, NM_000235, NM_014275, NM_012214, NM_004615, NM_002101, NM_001774, AY358091, NM_003963, NM_017739	2359	44	13528	1.69432	1	0.685026	74.2502
GOTERM_BP_FAT	GO:0031669~cellular response to nutrient levels	13	0.3961	0.0692175	NM_014741, NM_174936, NM_030803, NM_000376, NM_004497, NM_012473, NM_013402, NM_181509, NM_002133, NM_000477, NM_000410, NM_014494, NM_006044	2359	44	13528	1.69432	1	0.685026	74.2502
UP_SEQ_FEATURE	domain:EGF-like 3; calcium-binding	11	0.335161	0.069272	NM_022911, NM_016938, NM_007361, NM_001998, AK075234, NM_000627, NM_153214, NM_000820, NM_001784, NM_031935, NM_006329	3131	37	19113	1.81483	1	0.998677	75.6115
UP_SEQ_FEATURE	domain:Ig-like V-type	28	0.853138	0.0695546	NM_032029, BC067086, NM_018556, NM_138961, NM_013439, NM_007053, NM_014441, NM_006288, NM_012206, NM_014312, NM_032782, NM_138379, NM_014333, NM_152547, NM_007261, NM_018643, NM_007047, NM_000530, NM_018009, NM_032801, NM_080792, NM_001728, NM_001767, NM_005018, NM_006889, AK095375, NM_003953, NM_213602, NM_004931	3131	124	19113	1.37842	1	0.998594	75.7566
GOTERM_BP_FAT	GO:0043085~positive regulation of catalytic activity	105	3.19927	0.0696707	NM_005544, NM_000506, NM_000601, NM_000482, NM_000483, NM_001256, NM_004355, NM_014959, NM_005157, NM_006288, NM_000603, NM_003246, NM_000785, NM_003639, NM_018081, NM_000316, NM_015133, NM_000612, NM_014550, NM_002006, NM_004157, NM_003842, NM_000376, NM_000617, S81734, NM_005281, NM_004672, NM_016653, NM_002664, NM_004356, NM_212472, NM_004573, NM_001992, NM_000245, BX647214, AK055401, NM_14891…	2359	520	13528	1.15795	1	0.686248	74.4864
GOTERM_BP_FAT	GO:0060017~parathyroid gland development	4	0.121877	0.0698461	NM_004752, NM_030661, BC071181, NM_005207, NM_004612	2359	6	13528	3.82309	1	0.685961	74.5772
GOTERM_BP_FAT	GO:0006559~L-phenylalanine catabolic process	4	0.121877	0.0698461	NM_000187, NM_001513, NM_000137, NM_002150	2359	6	13528	3.82309	1	0.685961	74.5772
GOTERM_BP_FAT	GO:0046487~glyoxylate metabolic process	4	0.121877	0.0698461	NM_001917, NM_017545, NM_012203, NM_000030	2359	6	13528	3.82309	1	0.685961	74.5772
GOTERM_BP_FAT	GO:0009068~aspartate family amino acid catabolic process	4	0.121877	0.0698461	NM_025080, NM_002080, NM_004032, NM_000049	2359	6	13528	3.82309	1	0.685961	74.5772
GOTERM_BP_FAT	GO:0006558~L-phenylalanine metabolic process	4	0.121877	0.0698461	NM_000187, NM_001513, NM_000137, NM_002150	2359	6	13528	3.82309	1	0.685961	74.5772
GOTERM_BP_FAT	GO:0043277~apoptotic cell clearance	4	0.121877	0.0698461	NM_002210, AB011157, NM_001001547, NM_003246	2359	6	13528	3.82309	1	0.685961	74.5772
GOTERM_BP_FAT	GO:0006449~regulation of translational termination	4	0.121877	0.0698461	BC070048, NM_002911, NM_020390, NM_005836	2359	6	13528	3.82309	1	0.685961	74.5772
SP_PIR_KEYWORDS	lipid transport	16	0.487508	0.0699713	NM_000482, NM_001646, NM_000483, NM_002979, NM_002080, U90916, NM_198580, NM_000527, NM_000078, NM_052968, NM_014349, NM_013265, AK097266, NM_000039, NM_005866, NM_014835	3135	62	19235	1.58337	1	0.395926	67.2362
GOTERM_BP_FAT	GO:0001775~cell activation	61	1.85862	0.070476	NM_000506, NM_000508, NM_181523, NM_025217, NM_002298, NM_004355, NM_000609, NM_001300, NM_032415, NM_003581, NM_207519, AB011157, NM_006096, NM_009588, NM_000744, NM_000612, NM_000552, J03474, AB014540, NM_001767, NM_005088, NM_000377, NM_000043, NM_002215, NM_006120, NM_007308, NM_002664, NM_006060, NM_183236, NM_012448, NM_003200, NM_001992, NM_004931, NM_130759, NM_000249, NM_000660, NM_00736…	2359	287	13528	1.21886	1	0.688116	74.9009
GOTERM_BP_FAT	GO:0000956~nuclear-transcribed mRNA catabolic process	11	0.335161	0.0707007	NM_018149, NM_003407, NM_000249, BC071577, NM_014026, NM_014740, NM_023010, NM_018403, NM_004926, NM_002911, NM_012199, AK025344	2359	35	13528	1.80231	1	0.688091	75.0154
SP_PIR_KEYWORDS	muscular dystrophy	3	0.0914077	0.0709756	NM_000426, NM_000070, NM_004010	3135	3	19235	6.13557	1	0.39784	67.7763
SP_PIR_KEYWORDS	maple syrup urine disease	3	0.0914077	0.0709756	AK024946, NM_000709, NM_183050	3135	3	19235	6.13557	1	0.39784	67.7763
GOTERM_MF_FAT	GO:0050542~icosanoid binding	4	0.121877	0.0711944	NM_148962, NM_005037, Y10255, NM_007308, NM_004102	2281	6	12983	3.79453	1	0.853753	71.3354
GOTERM_MF_FAT	GO:0050543~icosatetraenoic acid binding	4	0.121877	0.0711944	NM_148962, NM_005037, Y10255, NM_007308, NM_004102	2281	6	12983	3.79453	1	0.853753	71.3354
UP_SEQ_FEATURE	repeat:LRR 9	30	0.914077	0.0714294	NM_130806, NM_001393, BC022216, NM_133504, NM_002018, NM_004970, NM_015541, NM_198565, NM_015564, NM_017640, NM_021636, NM_005014, NM_002345, NM_138360, AB011538, BC033651, NM_153703, AK094804, NM_023004, NM_014926, AK126536, NM_004369, NM_017680, BC068590, BX647980, AL832453, NM_007018, BC036122, NM_032773, NM_153377, NM_203383, BC036806	3131	135	19113	1.35654	1	0.998721	76.699
UP_SEQ_FEATURE	transit peptide:Peroxisome	3	0.0914077	0.0716567	NM_001607, NM_006214, NM_003659	3131	3	19113	6.10444	1	0.998636	76.8109
UP_SEQ_FEATURE	chain:lymphocyte antigen	3	0.0914077	0.0716567	NM_002121, M60028, NM_002119	3131	3	19113	6.10444	1	0.998636	76.8109
UP_SEQ_FEATURE	region of interest:Divergent helix-loop-helix motif	3	0.0914077	0.0716567	AK124526, NM_032459, AK127004, NM_006403	3131	3	19113	6.10444	1	0.998636	76.8109
UP_SEQ_FEATURE	binding site:NADP; via amide nitrogen	3	0.0914077	0.0716567	NM_175907, NM_012203, NM_024417, BX647730	3131	3	19113	6.10444	1	0.998636	76.8109
KEGG_PATHWAY	hsa00120:Primary bile acid biosynthesis	7	0.213285	0.0716914	NM_014324, NM_000784, NM_002979, NM_012254, NM_000780, NM_005989, NM_004391	987	16	5085	2.25399	0.999999	0.347311	60.4873
GOTERM_BP_FAT	GO:0043065~positive regulation of apoptosis	88	2.68129	0.0721493	NM_004435, AL050391, AK127475, NM_174936, NM_022767, BC071181, NM_005157, NM_013232, NM_012396, NM_004350, NM_015367, NM_002247, NM_000314, NM_002840, NM_003639, NM_005605, NM_004584, NM_130444, NM_009588, NM_004440, NM_004302, BC070048, NM_015322, NM_003842, NM_001001389, NM_001767, NM_000376, NM_000043, S81734, NM_024310, NM_016653, AJ298317, NM_013258, NM_002954, NM_022835, NM_005238, NM_00381…	2359	430	13528	1.1736	1	0.69451	75.7418
UP_SEQ_FEATURE	domain:VWFA	16	0.487508	0.0725208	NM_012141, NM_001710, NM_001001851, AK075234, NM_000211, NM_002215, NM_000213, NM_002216, NM_002217, NM_014622, NM_152727, NM_000889, NM_058172, NM_002810, NM_031935, NM_020882	3131	62	19113	1.57534	1	0.998632	77.2315
GOTERM_BP_FAT	GO:0046474~glycerophospholipid biosynthetic process	18	0.548446	0.0727126	BC045794, NM_153617, NM_178819, NM_002009, NM_000229, NM_080476, NM_018208, NM_002662, NM_000039, AK092643, Y10255, NM_004356, NM_003801, NM_000929, NM_017733, NM_007169, NM_017839, NM_004102, NM_025087	2359	68	13528	1.51799	1	0.696222	76.0189
UP_SEQ_FEATURE	repeat:Kelch 6	14	0.426569	0.0727597	NM_203500, NM_013255, NM_014458, BC013982, NM_173546, NM_133379, NM_022480, NM_130446, NM_032775, NM_006767, NM_021633, NM_024731, NM_006469, NM_018203	3131	52	19113	1.6435	1	0.998545	77.3465
GOTERM_CC_FAT	GO:0030062~mitochondrial tricarboxylic acid cycle enzyme complex	4	0.121877	0.0731787	AK024946, NM_000709, NM_183050, NM_005881	2270	6	12782	3.75389	1	0.57684	68.0619
GOTERM_MF_FAT	GO:0008034~lipoprotein binding	11	0.335161	0.0737002	NM_017564, NM_000039, NM_000567, NM_145352, NM_001001547, NM_000236, NM_138716, U90916, NM_178172, NM_000527, NM_003246	2281	35	12983	1.78885	1	0.859629	72.616
GOTERM_BP_FAT	GO:0046326~positive regulation of glucose import	8	0.243754	0.0739047	NM_000612, NM_005544, NM_015385, NM_017625, NM_181523, NM_002744, NM_012215, NM_006628	2359	22	13528	2.08532	1	0.701122	76.5953
GOTERM_BP_FAT	GO:0048286~lung alveolus development	8	0.243754	0.0739047	NM_006699, NM_198964, NM_139211, NM_002372, NM_003376, BC058855, NM_015133, NM_000447, NM_001451	2359	22	13528	2.08532	1	0.701122	76.5953
GOTERM_BP_FAT	GO:0010828~positive regulation of glucose transport	8	0.243754	0.0739047	NM_000612, NM_005544, NM_015385, NM_017625, NM_181523, NM_002744, NM_012215, NM_006628	2359	22	13528	2.08532	1	0.701122	76.5953
UP_SEQ_FEATURE	binding site:NADP	9	0.274223	0.0748307	NM_003689, NM_012067, NM_001888, NM_005956, NM_016286, NM_175907, NM_012203, NM_005989, NM_024417, BX647730	3131	28	19113	1.96214	1	0.998696	78.3205
SP_PIR_KEYWORDS	developmental protein	143	4.3571	0.0750907	NM_001550, NM_017893, NM_017705, AK122739, NM_138459, NM_002018, NM_020443, NM_175619, NM_014623, NM_002391, NM_033131, NM_005999, BC020788, NM_017789, NM_002405, NM_021008, NM_015424, NM_003443, NM_025079, NM_014213, NM_002500, NM_003015, NM_022039, NM_017521, NM_002006, NM_000278, NM_021170, NM_206853, NM_021784, NM_016651, BC058855, NM_024494, NM_019055, AK055401, NM_005568, AK022877, NM_00517…	3135	779	19235	1.1263	1	0.413333	69.9033
SP_PIR_KEYWORDS	vitamin c	7	0.213285	0.0752184	NM_018192, NM_001084, NM_024623, NM_000787, NM_006214, NM_004199, NM_000935	3135	19	19235	2.26047	1	0.411271	69.9672
GOTERM_BP_FAT	GO:0006605~protein targeting	47	1.43205	0.0755675	NM_033044, NM_000506, NM_004085, NM_012460, NM_015161, NM_032520, NM_024658, NM_000660, NM_013336, NM_000030, NM_006114, NM_014765, NM_002617, NM_199335, NM_005178, NM_005834, NM_153026, NM_015254, NM_006154, NM_000723, NM_012458, NM_020750, NM_003133, NM_138807, NM_030640, NM_014652, BC070048, NM_002006, NM_003292, NM_002745, NM_000714, NM_031440, NM_012215, NM_002264, NM_006947, NM_002714, NM_0…	2359	215	13528	1.25362	1	0.708257	77.3775
GOTERM_BP_FAT	GO:0002706~regulation of lymphocyte mediated immunity	15	0.457038	0.0757262	NM_130759, NM_004106, NM_001250, NM_030571, NM_018384, NM_000660, NM_007360, NM_014333, NM_000064, NM_002001, NM_001935, NM_003123, NM_012448, NM_018990, NM_003809	2359	54	13528	1.59295	1	0.70785	77.4509
INTERPRO	IPR002172:Low density lipoprotein-receptor, class A, cysteine-rich	14	0.426569	0.0758974	NM_130806, NM_002335, NM_000296, AK055132, U90916, NM_000204, NM_000066, NM_003710, NM_000527, NM_181481, BX647980, NM_000587, NM_153609	2862	50	16659	1.62981	1	0.986214	76.0435
INTERPRO	IPR008343:MAP kinase phosphatase	5	0.152346	0.0764549	NM_004418, NM_030640, NM_057158, NM_007207, NM_004419	2862	10	16659	2.91038	1	0.985646	76.3038
INTERPRO	IPR000294:Gamma-carboxyglutamic acid-rich (GLA) domain	6	0.182815	0.0767379	NM_000504, NM_000506, NM_019616, NM_000133, NM_024081, NM_000820	2862	14	16659	2.49461	1	0.984839	76.4349
INTERPRO	IPR013154:Alcohol dehydrogenase GroES-like	6	0.182815	0.0767379	NM_000668, NM_000670, NM_175907, BX641105, NM_003104, BX647730, NM_000671, NM_000672, BC039065, NM_000667	2862	14	16659	2.49461	1	0.984839	76.4349
KEGG_PATHWAY	hsa04512:ECM-receptor interaction	23	0.700792	0.0769998	NM_000089, NM_000088, NM_002291, Z74615, NM_003247, NM_003246, M64229, NM_014848, NM_001849, NM_001846, NM_002210, NM_001845, NM_000889, NM_000090, NM_002998, NM_002997, AK127044, NM_000552, NM_001001389, NM_001001547, NM_000213, NM_004369, NM_032470, NM_000426, NM_005045	987	84	5085	1.41066	1	0.360082	63.2168
GOTERM_BP_FAT	GO:0046456~icosanoid biosynthetic process	10	0.304692	0.0770503	NM_014485, NM_000929, NM_021628, NM_002001, NM_145867, NM_000961, NM_004355, NM_000962, NM_000954, NM_000963, NM_013402	2359	31	13528	1.84988	1	0.713138	78.0541
GOTERM_BP_FAT	GO:0050728~negative regulation of inflammatory response	10	0.304692	0.0770503	NM_000612, NM_005037, NM_003407, J03474, NM_030571, NM_004122, NM_003123, NM_001637, NM_000675	2359	31	13528	1.84988	1	0.713138	78.0541
GOTERM_BP_FAT	GO:0032680~regulation of tumor necrosis factor production	10	0.304692	0.0770503	NM_002468, NM_004106, NM_003263, NM_001243, NM_004122, NM_003123, NM_018990, NM_001725, NM_005178, NM_018445	2359	31	13528	1.84988	1	0.713138	78.0541
BIOCARTA	h_AcetaminophenPathway:Mechanism of Acetaminophen Activity and Toxicity	4	0.121877	0.0771062	NM_000761, NM_005122, NM_000962, NM_000963	322	5	1437	3.57019	1	0.996364	65.3882
GOTERM_BP_FAT	GO:0051100~negative regulation of binding	16	0.487508	0.0780855	NM_002167, NM_198964, NM_181353, NM_198969, NM_001752, BX647313, NM_021805, NM_003250, NM_002133, NM_005904, NM_012341, NM_002166, NM_053041, NM_001569, NM_005631, NM_000457	2359	59	13528	1.55515	1	0.716931	78.5151
GOTERM_BP_FAT	GO:0034754~cellular hormone metabolic process	16	0.487508	0.0780855	NM_004753, NM_000348, NM_002006, NM_001756, NM_005989, NM_003725, NM_019093, NM_000781, NM_022568, NM_001047, NM_000039, NM_002899, NM_000670, NM_012448, NM_016245, NM_014234	2359	59	13528	1.55515	1	0.716931	78.5151
GOTERM_BP_FAT	GO:0010469~regulation of receptor activity	7	0.213285	0.0781369	NM_003581, NM_001642, NM_174936, NM_032527, BC007195, NM_000447, NM_183001, NM_006044	2359	18	13528	2.23014	1	0.716003	78.5377
GOTERM_BP_FAT	GO:0051963~regulation of synaptogenesis	7	0.213285	0.0781369	NM_000916, AF545864, AK095375, NM_004122, NM_002954	2359	18	13528	2.23014	1	0.716003	78.5377
INTERPRO	IPR001879:GPCR, family 2, extracellular region	9	0.274223	0.0781414	NM_022911, NM_004246, NM_001883, NM_000160, NM_032777, NM_001704, NM_000316, NM_001742, NM_004624	2862	27	16659	1.94025	1	0.984988	77.0751
GOTERM_CC_FAT	GO:0005581~collagen	11	0.335161	0.0782166	NM_000089, NM_000088, Z74615, Y11711, NM_004369, M64229, NM_001850, NM_032470, NM_001846, NM_001845, NM_000090, NM_130444, NM_002345	2270	35	12782	1.76969	1	0.596095	70.5723
INTERPRO	IPR013289:Eight-Twenty-One	3	0.0914077	0.0783354	NM_004349, NM_005187, NM_005093	2862	3	16659	5.82075	1	0.984107	77.1623
INTERPRO	IPR013999:HAS subgroup	3	0.0914077	0.0783354	NM_015409, NM_003072, NM_139045	2862	3	16659	5.82075	1	0.984107	77.1623
INTERPRO	IPR004895:Prenylated rab acceptor PRA1	3	0.0914077	0.0783354	NM_006423, NM_007213, NM_006407	2862	3	16659	5.82075	1	0.984107	77.1623
INTERPRO	IPR014896:NHR2-like	3	0.0914077	0.0783354	NM_004349, NM_005187, NM_005093	2862	3	16659	5.82075	1	0.984107	77.1623
GOTERM_BP_FAT	GO:0019637~organophosphate metabolic process	44	1.34065	0.0783559	NM_005276, NM_153617, NM_000167, NM_000482, NM_012320, NM_003706, NM_181523, NM_178819, NM_174936, NM_000229, NM_003713, NM_006319, NM_018208, NM_001080, NM_003801, NM_000314, NM_000929, NM_007169, NM_002661, BC045794, NM_002009, NM_000236, NM_080476, NM_002662, NM_007308, NM_013402, NM_002664, NM_000078, NM_005026, NM_020133, NM_000039, NM_020132, AK092643, NM_004356, Y10255, AL122123, NM_004573…	2359	200	13528	1.26162	1	0.715875	78.6339
UP_SEQ_FEATURE	short sequence motif:DEAD box	10	0.304692	0.078515	NM_017895, NM_022779, NM_014740, NM_024072, NM_019070, NM_020936, NM_001416, NM_175066, NM_019082, NM_004818	3131	33	19113	1.84983	1	0.998989	79.9559
SMART	SM00069:GLA	6	0.182815	0.0785771	NM_000504, NM_000506, NM_019616, NM_000133, NM_024081, NM_000820	1571	14	9079	2.47677	1	0.862242	68.5183
SP_PIR_KEYWORDS	dwarfism	11	0.335161	0.0785959	NM_000612, NM_000089, NM_000088, NM_000163, Z74615, M64229, NM_000112, NM_003995, NM_001184, NM_000123, NM_000316, NM_003659, NM_006031	3135	38	19235	1.77608	1	0.423047	71.6108
SP_PIR_KEYWORDS	tumor suppressor	30	0.914077	0.0790478	NM_000269, AK096349, NM_000249, NM_032023, NM_004040, NM_016169, NM_012396, NM_014622, NM_014333, NM_005360, NM_012191, NM_000860, NM_000314, NM_001001931, NM_007182, NM_005461, NM_005427, NM_000143, NM_000535, NM_014751, U67093, NM_032483, NM_014737, NM_013258, NM_022835, AF055376, NM_021111, BQ004706, NM_016274, NM_015399, NM_007275, NM_002512	3135	137	19235	1.34355	1	0.422332	71.8242
SMART	SM00192:LDLa	14	0.426569	0.0790666	NM_130806, NM_002335, NM_000296, AK055132, U90916, NM_000204, NM_000066, NM_003710, NM_000527, NM_181481, BX647980, NM_000587, NM_153609	1571	50	9079	1.61815	1	0.848946	68.7537
GOTERM_MF_FAT	GO:0048029~monosaccharide binding	12	0.365631	0.079261	NM_002305, NM_014257, NM_002625, NM_000242, NM_000450, NM_000507, NM_199235, NM_006438, NM_001728, NM_000118, NM_000154, NM_033507	2281	40	12983	1.70754	1	0.875967	75.2682
SMART	SM00573:HSA	3	0.0914077	0.0793376	NM_015409, NM_003072, NM_139045	1571	3	9079	5.77912	1	0.835036	68.8833
GOTERM_MF_FAT	GO:0033293~monocarboxylic acid binding	15	0.457038	0.0796072	NM_012079, NM_001444, NM_001442, NM_148962, NM_000671, NM_022172, NM_003578, NM_007308, NM_005037, Y10255, NM_006117, NM_000477, NM_000191, NM_181865, NM_004102, NM_000457	2281	54	12983	1.58106	1	0.873404	75.425
GOTERM_BP_FAT	GO:0046685~response to arsenic	5	0.152346	0.0800116	NM_015908, NM_000314, NM_000375, NM_000389, NM_000097	2359	10	13528	2.86732	1	0.722485	79.3484
GOTERM_BP_FAT	GO:0051085~chaperone mediated protein folding requiring cofactor	5	0.152346	0.0800116	NM_000113, NM_004355, NM_014584, NM_017723, NM_006120	2359	10	13528	2.86732	1	0.722485	79.3484
GOTERM_BP_FAT	GO:0043567~regulation of insulin-like growth factor receptor signaling pathway	5	0.152346	0.0800116	NM_000332, NM_000597, NM_004122, NM_000618, AF020276	2359	10	13528	2.86732	1	0.722485	79.3484
GOTERM_BP_FAT	GO:0030194~positive regulation of blood coagulation	5	0.152346	0.0800116	NM_000506, NM_000412, NM_001992, NM_003246, NM_000934	2359	10	13528	2.86732	1	0.722485	79.3484
GOTERM_BP_FAT	GO:0042534~regulation of tumor necrosis factor biosynthetic process	5	0.152346	0.0800116	NM_003263, NM_001243, NM_004122, NM_003123, NM_005178	2359	10	13528	2.86732	1	0.722485	79.3484
GOTERM_BP_FAT	GO:0043433~negative regulation of transcription factor activity	13	0.3961	0.0800473	NM_002167, NM_198964, NM_181353, NM_001752, BX647313, NM_021805, NM_003250, NM_005904, NM_002133, NM_002166, NM_053041, NM_001569, NM_000457	2359	45	13528	1.65667	1	0.721493	79.3635
GOTERM_MF_FAT	GO:0016229~steroid dehydrogenase activity	10	0.304692	0.0800694	NM_001047, NM_000348, AK026549, NM_004493, NM_005989, NM_016246, NM_024592, NM_003725, NM_016245, NM_014234	2281	31	12983	1.83607	1	0.871264	75.633
SP_PIR_KEYWORDS	ribosome biogenesis	13	0.3961	0.0801047	NM_006824, NM_014753, NM_004053, NM_019082, NM_018128, NM_017838, NM_018321, NM_012341, D87455, NM_015934, NM_033416, NM_175066, NM_015169	3135	48	19235	1.66172	1	0.424136	72.3176
GOTERM_BP_FAT	GO:0006644~phospholipid metabolic process	42	1.27971	0.080209	NM_153617, NM_000482, NM_012320, NM_003706, NM_181523, NM_178819, NM_174936, NM_000229, NM_003713, NM_006319, NM_018208, NM_001080, NM_003801, NM_000314, NM_000929, NM_007169, NM_002661, BC045794, NM_002009, NM_000236, NM_080476, NM_002662, NM_007308, NM_013402, NM_002664, NM_000078, NM_005026, NM_020133, NM_000039, NM_020132, AK092643, NM_004356, Y10255, AL122123, NM_004573, NM_024830, NM_153273…	2359	190	13528	1.26766	1	0.721088	79.432
GOTERM_BP_FAT	GO:0060394~negative regulation of pathway-restricted SMAD protein phosphorylation	3	0.0914077	0.0805345	NM_005585, NM_005904, NM_000118	2359	3	13528	5.73463	1	0.721442	79.5693
GOTERM_BP_FAT	GO:0031580~membrane raft distribution	3	0.0914077	0.0805345	NM_001767, NM_004946, NM_022440	2359	3	13528	5.73463	1	0.721442	79.5693
GOTERM_BP_FAT	GO:0001766~membrane raft polarization	3	0.0914077	0.0805345	NM_001767, NM_004946, NM_022440	2359	3	13528	5.73463	1	0.721442	79.5693
GOTERM_BP_FAT	GO:0042976~activation of Janus kinase activity	3	0.0914077	0.0805345	NM_000163, NM_004103, BX538149	2359	3	13528	5.73463	1	0.721442	79.5693
GOTERM_BP_FAT	GO:0002866~positive regulation of acute inflammatory response to antigenic stimulus	3	0.0914077	0.0805345	NM_004106, NM_000064, NM_002001	2359	3	13528	5.73463	1	0.721442	79.5693
GOTERM_BP_FAT	GO:0046337~phosphatidylethanolamine metabolic process	3	0.0914077	0.0805345	BC045794, NM_000236, NM_018208	2359	3	13528	5.73463	1	0.721442	79.5693
GOTERM_BP_FAT	GO:0002885~positive regulation of hypersensitivity	3	0.0914077	0.0805345	NM_004106, NM_000064, NM_002001	2359	3	13528	5.73463	1	0.721442	79.5693
GOTERM_BP_FAT	GO:0051665~membrane raft localization	3	0.0914077	0.0805345	NM_001767, NM_004946, NM_022440	2359	3	13528	5.73463	1	0.721442	79.5693
SMART	SM00008:HormR	9	0.274223	0.0806177	NM_022911, NM_004246, NM_001883, NM_000160, NM_032777, NM_001704, NM_000316, NM_001742, NM_004624	1571	27	9079	1.92637	1	0.825374	69.4888
GOTERM_BP_FAT	GO:0030201~heparan sulfate proteoglycan metabolic process	6	0.182815	0.0808815	NM_006040, NM_018837, NM_015170, NM_000236, NM_018371, NM_001543	2359	14	13528	2.4577	1	0.721893	79.7146
SP_PIR_KEYWORDS	cytokine	38	1.15783	0.0810451	NM_005624, NM_005623, NM_012275, NM_178818, NM_145659, NM_004887, NM_014440, NM_000609, NM_022469, NM_002190, NM_002704, NM_004513, NM_005755, NM_001565, AW963062, NM_001562, NM_002996, NM_009588, NM_003809, BC062668, NM_138460, NM_005409, NM_033035, NM_032964, NM_002990, NM_002087, NM_013372, NM_006274, NM_002089, NM_000759, NM_172140, NM_003810, NM_002989, NM_033439, NM_002985, NM_178868, NM_02…	3135	181	19235	1.28813	1	0.425433	72.7497
GOTERM_MF_FAT	GO:0003865~3-oxo-5-alpha-steroid 4-dehydrogenase activity	3	0.0914077	0.0816674	NM_001047, NM_000348, NM_024592	2281	3	12983	5.6918	1	0.873008	76.3393
GOTERM_MF_FAT	GO:0008559~xenobiotic-transporting ATPase activity	3	0.0914077	0.0816674	NM_000927, NM_004827, NM_018849	2281	3	12983	5.6918	1	0.873008	76.3393
GOTERM_MF_FAT	GO:0010314~phosphatidylinositol-5-phosphate binding	3	0.0914077	0.0816674	NM_018697, AB037716, NM_012396	2281	3	12983	5.6918	1	0.873008	76.3393
GOTERM_MF_FAT	GO:0043023~ribosomal large subunit binding	3	0.0914077	0.0816674	NM_006743, NM_199185, NM_001090	2281	3	12983	5.6918	1	0.873008	76.3393
GOTERM_MF_FAT	GO:0015239~multidrug transporter activity	3	0.0914077	0.0816674	NM_000927, NM_004827, NM_018849	2281	3	12983	5.6918	1	0.873008	76.3393
GOTERM_MF_FAT	GO:0004165~dodecenoyl-CoA delta-isomerase activity	3	0.0914077	0.0816674	NM_006117, NM_001919, NM_001966	2281	3	12983	5.6918	1	0.873008	76.3393
GOTERM_MF_FAT	GO:0033265~choline binding	3	0.0914077	0.0816674	AK092643, NM_000567, NM_000055	2281	3	12983	5.6918	1	0.873008	76.3393
UP_SEQ_FEATURE	domain:Leucine-zipper	25	0.761731	0.0817045	NM_012068, D28468, NM_002467, NM_004024, NM_005253, NM_005252, NM_021141, BC030694, NM_130469, NM_005360, NM_003639, NM_001352, NM_006368, NM_005461, NM_005937, NM_005384, AL442094, NM_005533, NM_006022, NM_004904, NM_002910, NM_004364, NM_002126, NM_016653, AF055376, NM_001950, NM_003200	3131	110	19113	1.38737	1	0.999176	81.2765
GOTERM_MF_FAT	GO:0004745~retinol dehydrogenase activity	5	0.152346	0.0818655	NM_003708, NM_000670, NM_172037, NM_003725, NM_002905	2281	10	12983	2.8459	1	0.870038	76.4255
GOTERM_MF_FAT	GO:0050431~transforming growth factor beta binding	5	0.152346	0.0818655	NM_003573, BC071181, NM_001001547, NM_000118, NM_003246, NM_004612	2281	10	12983	2.8459	1	0.870038	76.4255
GOTERM_MF_FAT	GO:0070403~NAD binding	5	0.152346	0.0818655	AK131390, NM_000860, NM_015974, NM_031244, NM_016538	2281	10	12983	2.8459	1	0.870038	76.4255
OMIM_DISEASE	Osteoporosis	3	0.0914077	0.082162	NM_000088, NM_002335, Z74615, NM_001741	648	3	3671	5.66512	1	0.999992	74.6114
OMIM_DISEASE	Ovarian carcinoma	3	0.0914077	0.082162	NM_006640, NM_012250, NM_004360	648	3	3671	5.66512	1	0.999992	74.6114
GOTERM_BP_FAT	GO:0051172~negative regulation of nitrogen compound metabolic process	104	3.1688	0.0823854	NM_000169, NM_004780, NM_005093, NM_032527, NM_016084, BC039881, NM_031474, NM_020248, NM_002873, NM_003250, BX648935, NM_021005, NM_004584, NM_144653, NM_015094, NM_002006, NM_000278, NM_004364, NM_000376, NM_001538, NM_004473, NM_182710, AK124042, NM_139045, NM_000249, AK024290, NM_004992, NM_005178, NM_014335, NM_130469, BC036529, NM_000438, NM_139211, NM_001888, NM_000966, NM_022658, NM_00651…	2359	519	13528	1.14914	1	0.727581	80.3333
SP_PIR_KEYWORDS	nitration	8	0.243754	0.0825557	NM_006262, NM_002787, NM_003119, NM_170665, NM_014440, NM_006259, NM_000636, NM_002935	3135	24	19235	2.04519	1	0.429023	73.4307
SP_PIR_KEYWORDS	heart	8	0.243754	0.0825557	U60115, NM_001931, Y10255, NM_001864, NM_201557, NM_001103, NM_001311, NM_005205, NM_004102	3135	24	19235	2.04519	1	0.429023	73.4307
SP_PIR_KEYWORDS	cardiac muscle	8	0.243754	0.0825557	U60115, NM_001931, Y10255, NM_001864, NM_201557, NM_001103, NM_001311, NM_005205, NM_004102	3135	24	19235	2.04519	1	0.429023	73.4307
GOTERM_BP_FAT	GO:0001763~morphogenesis of a branching structure	19	0.578915	0.0826469	NM_002632, AK022877, NM_000278, NM_001001389, NM_003376, NM_000660, NM_000609, NM_000618, NM_013372, NM_021784, BX647313, NM_003710, NM_003873, NM_005523, NM_019102, BC058855, NM_001554, NM_000118, NM_001451, NM_004440	2359	74	13528	1.47241	1	0.72762	80.439
GOTERM_BP_FAT	GO:0007498~mesoderm development	19	0.578915	0.0826469	NM_033044, NM_004609, NM_145260, NM_000545, NM_003376, NM_139355, NM_033131, NM_001106, NM_002110, NM_006060, NM_212472, NM_005900, NM_005424, BC058855, NM_000479, NM_001451, NM_004235, NM_004789, NM_003068, NM_002730	2359	74	13528	1.47241	1	0.72762	80.439
GOTERM_MF_FAT	GO:0008026~ATP-dependent helicase activity	24	0.731261	0.0827764	NM_014003, NM_000553, NM_017895, NM_022779, NM_014740, AK091592, NM_006666, NM_002911, NM_019070, NM_003587, NM_021141, NM_001416, NM_019082, NM_004728, U91543, BC042989, NM_024072, NM_004640, NM_017631, NM_004941, NM_020936, NM_006929, NM_175066, NM_004818	2281	98	12983	1.39391	1	0.869493	76.8181
GOTERM_MF_FAT	GO:0070035~purine NTP-dependent helicase activity	24	0.731261	0.0827764	NM_014003, NM_000553, NM_017895, NM_022779, NM_014740, AK091592, NM_006666, NM_002911, NM_019070, NM_003587, NM_021141, NM_001416, NM_019082, NM_004728, U91543, BC042989, NM_024072, NM_004640, NM_017631, NM_004941, NM_020936, NM_006929, NM_175066, NM_004818	2281	98	12983	1.39391	1	0.869493	76.8181
SP_PIR_KEYWORDS	cell binding	6	0.182815	0.0828547	NM_000552, NM_001849, NM_002291, NM_001846, NM_001845, NM_004369	3135	15	19235	2.45423	1	0.427683	73.5636
GOTERM_BP_FAT	GO:0046634~regulation of alpha-beta T cell activation	11	0.335161	0.0832482	NM_130759, NM_021958, NM_003820, NM_006060, NM_207519, NM_145659, NM_018384, NM_005755, NM_018990, NM_000675, NM_006889	2359	36	13528	1.75225	1	0.729172	80.6802
GOTERM_BP_FAT	GO:0006220~pyrimidine nucleotide metabolic process	11	0.335161	0.0832482	AB002390, NM_002528, NM_000269, NM_005009, NM_000373, NM_020201, NM_002513, NM_003211, NM_002512, NM_003364, NM_004341, NM_001948	2359	36	13528	1.75225	1	0.729172	80.6802
GOTERM_BP_FAT	GO:0009062~fatty acid catabolic process	11	0.335161	0.0832482	NM_001607, NM_001441, NM_004092, NM_004453, NM_004003, NM_012320, NM_017545, NM_001398, NM_001919, NM_001966, NM_016527	2359	36	13528	1.75225	1	0.729172	80.6802
GOTERM_MF_FAT	GO:0000287~magnesium ion binding	92	2.80317	0.0833882	NM_173694, NM_031438, NM_004311, NM_004435, NM_001001396, AB002390, NM_002194, NM_000269, NM_005009, NM_000507, BC071181, NM_000704, NM_005157, NM_006580, NM_005687, NM_199054, NM_002247, NM_133379, NM_030768, NM_015907, NM_000314, NM_000889, NM_020201, NM_001116, NM_002707, NM_000478, NM_181843, NM_006636, NM_000123, NM_025079, AL137698, NM_016381, NM_017888, NM_004302, NM_017881, NM_173354, NM_…	2281	452	12983	1.15851	1	0.867966	77.0783
GOTERM_BP_FAT	GO:0006633~fatty acid biosynthetic process	20	0.609385	0.0835339	NM_005622, NM_024090, NM_000533, NM_000545, NM_145867, NM_000236, NM_000954, NM_004355, NM_206853, NM_018441, NM_017770, NM_013402, NM_032385, NM_014485, NM_000929, NM_021628, NM_000961, NM_002001, NM_000962, NM_000963, NM_005399	2359	79	13528	1.45181	1	0.729313	80.7937
INTERPRO	IPR001628:Zinc finger, nuclear hormone receptor-type	13	0.3961	0.0841556	NM_205860, NM_005122, NM_005654, NM_000376, NM_033013, NM_005037, AF061055, NM_003250, NM_000966, NM_021005, AK124042, NM_000125, NM_000457	2862	46	16659	1.645	1	0.987632	79.6368
GOTERM_CC_FAT	GO:0005952~cAMP-dependent protein kinase complex	5	0.152346	0.0846038	NM_004157, NM_212472, NM_005399, NM_003886, NM_002730	2270	10	12782	2.81542	1	0.620197	73.4904
GOTERM_BP_FAT	GO:0010551~regulation of specific transcription from RNA polymerase II promoter	23	0.700792	0.0848858	NM_000545, NM_022768, NM_004364, NM_198969, NM_004492, NM_000376, NM_021784, NM_003883, NM_005524, NM_005238, NM_005037, NM_016283, NM_006060, NM_003250, NM_005904, AK095266, BX648935, NM_003200, NM_003072, NM_000118, NM_182710, NM_139045, NM_000457	2359	94	13528	1.40315	1	0.734118	81.3226
GOTERM_BP_FAT	GO:0043269~regulation of ion transport	24	0.731261	0.0849973	NM_130759, BX647214, NM_032452, NM_000506, NM_003304, NM_020988, NM_000660, NM_000704, NM_006288, NM_000603, NM_033507, NM_032790, NM_006154, NM_000963, NM_006368, NM_002661, NM_009588, NM_018384, NM_002667, NM_001741, NM_012215, NM_000675, NM_002559, NM_005472, NM_001992	2359	99	13528	1.39021	1	0.733488	81.3656
GOTERM_CC_FAT	GO:0070160~occluding junction	19	0.578915	0.0852862	BC042066, NM_032510, NM_004742, AK128802, NM_016201, NM_138961, NM_001306, NM_018489, NM_002744, NM_001795, NM_014343, NM_006580, NM_003574, NM_004664, NM_003277, NM_000304, NM_022165, AB028952, NM_003829, NM_005602	2270	73	12782	1.46556	1	0.617404	73.7857
GOTERM_CC_FAT	GO:0005923~tight junction	19	0.578915	0.0852862	BC042066, NM_032510, NM_004742, AK128802, NM_016201, NM_138961, NM_001306, NM_018489, NM_002744, NM_001795, NM_014343, NM_006580, NM_003574, NM_004664, NM_003277, NM_000304, NM_022165, AB028952, NM_003829, NM_005602	2270	73	12782	1.46556	1	0.617404	73.7857
INTERPRO	IPR001134:Netrin domain	8	0.243754	0.0852961	NM_003255, NM_002593, NM_003254, NM_000064, NM_053284, NM_006181, NM_003015, NM_145807	2862	23	16659	2.02461	1	0.987541	80.091
SP_PIR_KEYWORDS	nucleus	729	22.2121	0.0852964	NM_002487, NM_000269, AK122739, NM_005093, NM_007056, NM_017519, NM_153448, NM_006337, NM_032527, NM_006339, NM_138375, NM_004350, NM_005999, NM_016287, NM_001001976, NM_139235, NM_004349, BC039881, NM_016283, NM_016463, NM_005341, NM_002388, NM_001516, NM_025077, NM_005481, NM_025079, NM_005485, NM_017521, NM_004904, NM_000278, NM_007042, NM_004364, NM_024098, NM_005088, NM_000376, NM_021784, NM…	3135	4283	19235	1.04432	1	0.434889	74.6257
PIR_SUPERFAMILY	PIRSF005678:glucuronosyltransferase	6	0.182815	0.0856766	NM_001076, NM_174914, NM_152404, NM_024743, NM_006798, NM_019093	1421	13	7396	2.40221	1	1	77.0458
PIR_SUPERFAMILY	PIRSF000092:short-chain dehydrogenase	6	0.182815	0.0856766	NM_000860, NM_016286, NM_004493, NM_016246, NM_014234, NM_032783	1421	13	7396	2.40221	1	1	77.0458
UP_SEQ_FEATURE	lipid moiety-binding region:S-palmitoyl cysteine	38	1.15783	0.0858495	BX647214, NM_020988, BC036034, NM_000827, NM_017806, NM_001671, NM_182647, NM_004040, NM_002928, NM_000603, NM_033131, NM_002045, NM_153047, AK002042, NM_000867, NM_005912, NM_005613, NM_015150, NM_000533, L07615, NM_207577, NM_005288, NM_001050, BX640900, NM_001001547, NM_000682, NM_005281, NM_000677, NM_032464, NM_002662, NM_000115, NM_020360, NM_020683, AF208541, NM_005314, NM_024812, NM_01609…	3131	181	19113	1.2816	1	0.999382	82.8695
GOTERM_BP_FAT	GO:0050671~positive regulation of lymphocyte proliferation	15	0.457038	0.0859965	NM_001250, NM_004429, NM_000389, NM_007074, NM_003581, NM_032415, NM_006257, NM_207519, NM_005755, AW963062, NM_003123, NM_012448, NM_001562, BC007195, NM_003200, NM_018990	2359	55	13528	1.56399	1	0.736682	81.7467
GOTERM_CC_FAT	GO:0012510~trans-Golgi network transport vesicle membrane	6	0.182815	0.0862675	NM_003916, NM_032041, NM_080550, AK125929, NM_015627, NM_001283	2270	14	12782	2.41322	1	0.616015	74.2049
GOTERM_MF_FAT	GO:0050661~NADP or NADPH binding	11	0.335161	0.0866765	NM_006894, NM_017584, NM_001461, NM_001888, NM_000625, NM_002454, NM_000603, NM_001752, NM_002022, NM_032783, AL833218	2281	36	12983	1.73916	1	0.875136	78.4305
GOTERM_MF_FAT	GO:0005518~collagen binding	11	0.335161	0.0866765	NM_000552, NM_003118, NM_001393, NM_005904, Y11711, NM_133504, NM_001001389, NM_007361, NM_001935, BC036806, NM_002345, NM_003246	2281	36	12983	1.73916	1	0.875136	78.4305
GOTERM_MF_FAT	GO:0050840~extracellular matrix binding	9	0.274223	0.0868346	NM_003118, NM_000358, NM_133504, NM_003376, NM_001998, NM_022137, BC058855, NM_001554, NM_182487, NM_003246	2281	27	12983	1.89727	1	0.872218	78.4936
GOTERM_MF_FAT	GO:0005529~sugar binding	43	1.31018	0.0868471	NM_000152, NM_002305, NM_002306, NM_001276, NM_000242, NM_000507, NM_005110, NM_199235, NM_000296, NM_001671, NM_194447, NM_003104, NM_006319, NM_007360, NM_014441, NM_033507, NM_014257, NM_004481, NM_002909, NM_020404, NM_003278, NM_001828, NM_006438, NM_005127, NM_002523, NM_002003, NM_002625, NM_014880, NM_014568, NM_017625, NM_000450, NM_016509, NM_001728, NM_002261, NM_201544, NM_033101, NM_…	2281	195	12983	1.25512	1	0.868842	78.4985
SMART	SM00399:ZnF_C4	13	0.3961	0.0874636	NM_205860, NM_005122, NM_005654, NM_000376, NM_033013, NM_005037, AF061055, NM_003250, NM_000966, NM_021005, AK124042, NM_000125, NM_000457	1571	46	9079	1.63323	1	0.836984	72.5452
GOTERM_BP_FAT	GO:0006308~DNA catabolic process	16	0.487508	0.08807	NM_004435, NM_006730, NM_002467, NM_018947, NM_002201, BX648257, NM_002528, NM_023067, NM_001516, NM_016819, NM_000123, NM_003211, NM_001239, NM_001375, NM_004944, NM_002434	2359	60	13528	1.52924	1	0.744314	82.5142
GOTERM_BP_FAT	GO:0034329~cell junction assembly	12	0.365631	0.0880972	NM_001903, NM_003302, NM_015385, NM_005904, NM_152219, NM_001102, NM_001942, NM_004103, NM_001103, NM_013427, NM_006288, NM_015059	2359	41	13528	1.67843	1	0.743335	82.5241
INTERPRO	IPR017973:Cytochrome P450, C-terminal region	15	0.457038	0.0883013	NM_178033, NM_000780, NM_000500, NM_024514, NM_023944, NM_000781, NM_000764, NM_000106, NM_000774, NM_000784, NM_000775, NM_000772, NM_000785, NM_000761, NM_000778	2862	56	16659	1.55913	1	0.988635	81.2424
GOTERM_BP_FAT	GO:0055080~cation homeostasis	60	1.82815	0.0885003	NM_001063, NM_000506, NM_032452, NM_003304, NM_182728, NM_004103, NM_000704, NM_000609, NM_005689, NM_001692, NM_006580, NM_002247, NM_005954, NM_000574, NM_000785, NM_000316, NM_000410, BC062668, NM_032964, J03474, NM_000916, NM_004054, NM_005288, NM_170665, NM_002667, NM_000617, S81734, NM_000376, NM_006274, NM_173653, NM_001992, NM_004752, NM_002467, NM_030571, BC036034, NM_003227, NM_000660, …	2359	286	13528	1.20307	1	0.743915	82.6697
COG_ONTOLOGY	Secondary metabolites biosynthesis, transport, and catabolism	17	0.517977	0.0886219	NM_000780, NM_178033, NM_000500, NM_024514, NM_023944, NM_000781, NM_000764, NM_000106, NM_000774, NM_000784, NM_000775, NM_000772, NM_000785, NM_000761, NM_000961, NM_000778, NM_004391	342	65	1950	1.49123	0.979707	0.622571	57.6346
SP_PIR_KEYWORDS	protein biosynthesis	39	1.1883	0.0889861	NM_001349, NM_183004, NM_014740, NM_013417, NM_152295, NM_005687, NM_004990, NM_017846, NM_015904, NM_000987, NM_000988, NM_005875, NM_004280, NM_000967, NM_003908, NM_004846, NM_020390, NM_003907, NM_003680, NM_001414, NM_006513, BC070048, AF545864, NM_002047, NM_006295, NM_001416, AK001313, NM_002954, NM_004094, NM_001402, NM_001029, NM_016091, NM_153336, NM_000975, NM_006567, NM_004953, NM_000…	3135	188	19235	1.2728	1	0.446751	76.1553
PIR_SUPERFAMILY	PIRSF002034:ubiquitin	4	0.121877	0.0892098	AF545864, NM_002954	1421	6	7396	3.46986	1	1	78.4605
PIR_SUPERFAMILY	PIRSF000097:aldo-keto reductase	4	0.121877	0.0892098	NM_003689, NM_012067, NM_004732, NM_172160	1421	6	7396	3.46986	1	1	78.4605
SP_PIR_KEYWORDS	glycation	5	0.152346	0.0892555	NM_000039, NM_001710, NM_000518, NM_000477, NM_000558	3135	11	19235	2.78889	1	0.445241	76.2635
SP_PIR_KEYWORDS	Ehlers-Danlos syndrome	5	0.152346	0.0892555	NM_000089, NM_014244, NM_032470, NM_000088, Z74615, NM_000090, M64229	3135	11	19235	2.78889	1	0.445241	76.2635
INTERPRO	IPR011545:DNA/RNA helicase, DEAD/DEAH box type, N-terminal	16	0.487508	0.0895548	NM_000553, NM_017895, NM_022779, NM_014740, NM_019070, NM_001416, NM_019082, NM_004728, BC042989, NM_024072, NM_004640, NM_017631, NM_020936, NM_006929, NM_175066, NM_004818	2862	61	16659	1.52676	1	0.98861	81.7038
GOTERM_BP_FAT	GO:0042063~gliogenesis	17	0.517977	0.0896804	NM_002487, NM_001414, NM_000533, NM_002006, NM_004103, NM_004448, NM_000618, NM_001734, NM_000675, AA461028, NM_002045, NM_002527, AK057053, NM_005045, NM_006623, NM_003072, NM_003907	2359	65	13528	1.49983	1	0.747666	83.0892
INTERPRO	IPR014014:RNA helicase, DEAD-box type, Q motif	11	0.335161	0.0897724	NM_017895, NM_022779, NM_014740, NM_024072, NM_004640, NM_019070, NM_020936, NM_001416, NM_019082, NM_004818, NM_004728	2862	37	16659	1.73049	1	0.987959	81.7829
GOTERM_MF_FAT	GO:0030674~protein binding, bridging	23	0.700792	0.0904123	NM_000089, NM_003022, NM_001001550, NM_003726, NM_000508, NM_000700, Y11711, NM_013427, NM_003877, NM_005207, NM_005178, NM_002086, NM_007113, M64229, NM_000427, NM_001849, NM_003088, NM_003604, NM_015385, NM_018404, NM_015627, NM_005749, NM_012117, NM_005732	2281	94	12983	1.39267	1	0.87656	79.8755
GOTERM_BP_FAT	GO:0048534~hemopoietic or lymphoid organ development	55	1.67581	0.0904765	NM_203377, NM_181523, NM_006016, BC071181, NM_004355, NM_001300, NM_033131, NM_005335, NM_003254, NM_032415, NM_207519, AB011157, NM_002166, NM_009588, NM_001430, NM_002146, NM_004364, NM_005207, NM_000043, NM_006120, NM_002664, NM_004674, NM_000759, NM_024589, NM_006060, NM_000799, NM_012448, BC058855, NM_003200, NM_001375, NM_138621, NM_130759, NM_014028, NM_000660, NM_003376, NM_021141, NM_005…	2359	260	13528	1.2131	1	0.749807	83.3667
SP_PIR_KEYWORDS	glycerol metabolism	4	0.121877	0.0905572	NM_000167, NM_032564, NM_025098, NM_178176	3135	7	19235	3.50604	1	0.447684	76.7801
SP_PIR_KEYWORDS	prostaglandin biosynthesis	4	0.121877	0.0905572	NM_014485, NM_000961, NM_000962, NM_000954, NM_000963	3135	7	19235	3.50604	1	0.447684	76.7801
SP_PIR_KEYWORDS	tumor	4	0.121877	0.0905572	NM_016412, NM_004619, NM_003364, NM_005847	3135	7	19235	3.50604	1	0.447684	76.7801
SP_PIR_KEYWORDS	differentiation	87	2.65082	0.0905698	NM_017893, NM_001550, NM_002306, NM_000269, NM_004433, NM_138459, AK122739, NM_002632, NM_017705, NM_020443, NM_021960, NM_014623, NM_002391, NM_005999, NM_003873, NM_017789, AB011157, NM_015424, AK025909, D87455, NM_025079, NM_000479, NM_002500, NM_003015, AK022008, NM_017521, NM_001430, NM_021958, NM_002006, NM_173354, NM_004429, NM_000278, NM_000555, NM_018959, NM_021170, NM_206853, BX648828, …	3135	460	19235	1.16042	1	0.445223	76.785
UP_SEQ_FEATURE	cross-link:Glycyl lysine isopeptide (Gly-Lys) (interchain with K-? in acceptor proteins)	5	0.152346	0.0906264	AF545864, NM_016617, NM_002954	3131	11	19113	2.77475	1	0.999559	84.5459
UP_SEQ_FEATURE	domain:LIM zinc-binding 4	5	0.152346	0.0906264	NM_017980, NM_014945, NM_201557, NM_015927, NM_002859	3131	11	19113	2.77475	1	0.999559	84.5459
UP_SEQ_FEATURE	metal ion-binding site:Zinc 1; catalytic	5	0.152346	0.0906264	NM_000668, NM_022355, NM_000670, BX641105, NM_000671, NM_000672, BC039065, NM_000667	3131	11	19113	2.77475	1	0.999559	84.5459
GOTERM_BP_FAT	GO:0006071~glycerol metabolic process	8	0.243754	0.090914	NM_005276, NM_000167, NM_014495, NM_032564, NM_025098, NM_015697, NM_015533, NM_178176	2359	23	13528	1.99466	1	0.750489	83.5174
GOTERM_BP_FAT	GO:0045727~positive regulation of translation	8	0.243754	0.090914	BC070048, NM_003353, NM_004103, NM_002745, NM_020390, NM_003907, NM_005178, NM_003246	2359	23	13528	1.99466	1	0.750489	83.5174
GOTERM_BP_FAT	GO:0009410~response to xenobiotic stimulus	8	0.243754	0.090914	NM_001076, NM_000774, NM_000761, NM_002022, NM_000457, NM_003977, NM_033013, NM_019093	2359	23	13528	1.99466	1	0.750489	83.5174
GOTERM_BP_FAT	GO:0001974~blood vessel remodeling	8	0.243754	0.090914	NM_001430, NM_000787, NM_030661, NM_000625, NM_003376, BC058855, S81734, NM_000603, NM_000686	2359	23	13528	1.99466	1	0.750489	83.5174
GOTERM_BP_FAT	GO:0016477~cell migration	58	1.76722	0.0912184	NM_002487, NM_004103, BC071181, NM_000609, AK127004, NM_000603, NM_003873, NM_003246, NM_003581, AF061055, NM_000314, NM_000787, NM_006007, NM_021005, AK127044, J03474, NM_002006, AK124526, NM_004429, NM_000555, NM_001001389, NM_000039, NM_004473, NM_005045, NM_005624, NM_000245, NM_005172, NM_000660, NM_003713, NM_007074, NM_004612, AK055903, NM_000438, NM_005980, NM_004513, NM_153047, NM_001945…	2359	276	13528	1.2051	1	0.750637	83.6215
COG_ONTOLOGY	Energy production and conversion	10	0.304692	0.0913227	AK024946, NM_000668, NM_032797, NM_021222, NM_000672, NM_000667, NM_002716, NM_000709, NM_004453, NM_018245, BX641105, NM_003659, BC039065	342	32	1950	1.7818	0.982085	0.552656	58.7824
GOTERM_BP_FAT	GO:0007006~mitochondrial membrane organization	10	0.304692	0.0913426	NM_130759, NM_004085, NM_012460, NM_018384, NM_012458, NM_005729, NM_002154, NM_012318, NM_007308, NM_138578	2359	32	13528	1.79207	1	0.750067	83.6638
GOTERM_BP_FAT	GO:0009267~cellular response to starvation	10	0.304692	0.0913426	NM_181509, NM_014741, NM_174936, NM_030803, NM_000477, NM_000410, NM_004497, NM_014494, NM_006044, NM_013402	2359	32	13528	1.79207	1	0.750067	83.6638
GOTERM_BP_FAT	GO:0045582~positive regulation of T cell differentiation	10	0.304692	0.0913426	NM_130759, NM_021958, NM_006060, NM_207519, NM_018384, NM_004355, NM_012448, NM_018990, NM_006120, NM_006889	2359	32	13528	1.79207	1	0.750067	83.6638
GOTERM_BP_FAT	GO:0033554~cellular response to stress	112	3.41255	0.0913943	NM_000482, NM_001924, NM_004579, NM_174936, NM_006666, NM_005157, NM_199194, NM_003246, BC042989, NM_002873, NM_001516, NM_000477, NM_004584, AF200348, NM_015133, NM_000410, NM_005485, NM_173685, NM_003034, NM_002911, NM_000617, NM_005207, NM_016653, NM_004672, NM_013402, NM_004094, NM_002853, NM_031482, NM_002412, AK027059, AF187983, NM_024735, NM_014494, NM_182710, NM_002859, NM_000249, NM_0147…	2359	566	13528	1.13477	1	0.749211	83.6813
UP_SEQ_FEATURE	domain:BPTI/Kunitz inhibitor 2	4	0.121877	0.0916973	NM_006528, NM_021102, NM_053284, NM_003710	3131	7	19113	3.48825	1	0.999561	84.8997
UP_SEQ_FEATURE	domain:TB 1	4	0.121877	0.0916973	NM_003573, NM_000627, NM_021070, NM_000138	3131	7	19113	3.48825	1	0.999561	84.8997
UP_SEQ_FEATURE	domain:TB 3	4	0.121877	0.0916973	NM_003573, NM_000627, NM_021070, NM_000138	3131	7	19113	3.48825	1	0.999561	84.8997
UP_SEQ_FEATURE	domain:TB 2	4	0.121877	0.0916973	NM_003573, NM_000627, NM_021070, NM_000138	3131	7	19113	3.48825	1	0.999561	84.8997
UP_SEQ_FEATURE	domain:BPTI/Kunitz inhibitor 1	4	0.121877	0.0916973	NM_006528, NM_021102, NM_053284, NM_003710	3131	7	19113	3.48825	1	0.999561	84.8997
UP_SEQ_FEATURE	domain:TB 4	4	0.121877	0.0916973	NM_003573, NM_000627, NM_021070, NM_000138	3131	7	19113	3.48825	1	0.999561	84.8997
GOTERM_BP_FAT	GO:0010810~regulation of cell-substrate adhesion	13	0.3961	0.0918868	NM_001393, NM_000088, NM_181523, Z74615, NM_013427, NM_002744, NM_001001547, NM_182798, NM_003246, NM_001850, NM_000314, NM_001998, NM_022137, BC036806, NM_001554	2359	46	13528	1.62066	1	0.750108	83.8479
UP_SEQ_FEATURE	domain:Ras-associating	10	0.304692	0.0919517	NM_001001550, NM_007182, NM_017805, NM_015149, NM_032023, NM_014737, NM_213589, NM_014748, NM_024832, AL137287	3131	34	19113	1.79542	1	0.99953	84.9826
SP_PIR_KEYWORDS	gtp-binding	64	1.95003	0.0921076	NM_004311, NM_021203, NM_019034, NM_006640, NM_145802, AK026966, NM_013334, NM_021244, NM_016084, NM_015904, NM_005052, NM_002067, BC071600, NM_005402, NM_002872, NM_012250, NM_016282, NM_031934, NM_001388, NM_017888, NM_006270, NM_130781, NM_014353, NM_006868, NM_002866, AK127073, NM_183236, NM_003995, NM_004574, NM_000856, BX647214, NM_183004, NM_033315, NM_032144, NM_001177, NM_020988, NM_0183…	3135	329	19235	1.19354	1	0.44852	77.3816
GOTERM_BP_FAT	GO:0000902~cell morphogenesis	73	2.22425	0.0922173	NM_002487, NM_025213, NM_002291, NM_000601, AL049313, NM_015472, NM_000609, NM_006876, NM_004350, NM_033131, NM_003873, AK123728, BC020788, AK025909, NM_130444, AK127044, NM_015133, NM_001451, NM_004440, NM_003015, NM_005102, BX537890, NM_004429, NM_000278, NM_000555, NM_000235, NM_014306, BX648828, BC044945, NM_004010, NM_002954, NM_002866, NM_001950, NM_005045, AK095375, NM_006162, NM_033044, A…	2359	356	13528	1.17592	1	0.75036	83.9587
GOTERM_CC_FAT	GO:0031301~integral to organelle membrane	29	0.883608	0.0923213	AB002390, NM_004716, NM_016041, NM_016068, NM_013336, NM_001467, NM_006114, NM_006839, NM_006876, NM_018371, NM_002617, NM_206901, NM_004481, NM_002405, NM_007008, NM_003801, NM_152999, NM_003034, NM_024090, NM_003846, NM_018641, NM_080476, NM_000511, NM_018445, NM_004453, AY358091, NM_002437, NM_002858, NM_006927	2270	123	12782	1.3276	1	0.636459	76.6559
GOTERM_BP_FAT	GO:0051248~negative regulation of protein metabolic process	41	1.24924	0.0923876	NM_000482, NM_005585, NM_148919, NM_014740, NM_001256, NM_000660, NM_000624, NM_003246, NM_003254, NM_002569, NM_016283, NM_002210, NM_002801, NM_006814, NM_003133, NM_016263, NM_003907, NM_002829, NM_000457, NM_000612, NM_002787, NM_001414, NM_012177, AF545864, NM_012199, NM_002744, NM_012215, NM_007308, NM_002954, NM_005904, NM_012341, NM_002810, NM_002358, NM_014494, NM_006547, NM_000118, NM_0…	2359	187	13528	1.25733	1	0.749979	84.0155
INTERPRO	IPR000324:Vitamin D receptor	7	0.213285	0.0925962	NM_205860, AF061055, NM_005122, NM_000376, NM_000457, NM_000125, NM_033013	2862	19	16659	2.14449	1	0.988872	82.7793
GOTERM_BP_FAT	GO:0043627~response to estrogen stimulus	25	0.761731	0.0927282	NM_003353, NM_001759, NM_000660, BC071181, NM_003877, NM_000603, NM_000527, NM_004612, NM_000781, NM_002247, NM_005037, NM_000785, NM_000314, NM_000597, NM_001002295, NM_021197, NM_000963, NM_001233, NM_000125, NM_000163, NM_130768, L07615, NM_000916, NM_002745, NM_002133, NM_012448	2359	105	13528	1.36539	1	0.75027	84.1286
GOTERM_BP_FAT	GO:0032868~response to insulin stimulus	24	0.731261	0.0929606	NM_005544, NM_001001550, NM_001759, NM_000507, NM_181523, NM_174936, AK127004, NM_183001, NM_001618, NM_000221, NM_005037, NM_015385, NM_000596, NM_005912, NM_000612, NM_000163, NM_002625, AK124526, NM_002086, NM_013402, NM_006257, Y10255, NM_002985, NM_004122, NM_003629, NM_004102	2359	100	13528	1.37631	1	0.750136	84.2053
GOTERM_BP_FAT	GO:0048872~homeostasis of number of cells	24	0.731261	0.0929606	NM_130759, NM_203377, NM_000660, NM_003376, NM_007074, NM_005335, NM_006756, NM_003254, NM_003639, AB011157, NM_002166, AW963062, NM_000143, NM_001430, NM_018384, NM_000235, NM_000043, NM_000799, NM_002133, NM_012448, BC058855, NM_000136, NM_001375, NM_138621, BC006303, NM_001992	2359	100	13528	1.37631	1	0.750136	84.2053
GOTERM_BP_FAT	GO:0031396~regulation of protein ubiquitination	24	0.731261	0.0929606	NM_002787, NM_012177, NM_148919, NM_015322, NM_030571, AB032991, NM_001256, NM_006336, AF545864, NM_001786, NM_002954, NM_198586, NM_003939, AL832453, NM_005904, NM_012341, NM_012176, NM_002801, NM_002810, NM_006814, NM_016263, NM_002358	2359	100	13528	1.37631	1	0.750136	84.2053
GOTERM_BP_FAT	GO:0001819~positive regulation of cytokine production	22	0.670323	0.0930356	NM_130759, NM_002468, NM_004106, J03474, NM_003353, NM_001250, BC033651, NM_018384, NM_033292, NM_000660, NM_007360, NM_001741, NM_014959, NM_005178, NM_013258, NM_003246, NM_032415, NM_020746, NM_001562, NM_018990, NM_032550	2359	90	13528	1.4018	1	0.749387	84.23
UP_SEQ_FEATURE	repeat:LRR 10	26	0.7922	0.0934157	NM_001393, NM_130806, BC022216, NM_133504, NM_002018, NM_004970, NM_015541, NM_198565, NM_015564, NM_017640, NM_021636, NM_005014, NM_002345, AB011538, BC033651, AK094804, NM_153703, NM_014926, NM_004369, NM_017680, BC068590, BX647980, AL832453, NM_007018, BC036122, NM_153377, NM_203383, BC036806	3131	117	19113	1.35654	1	0.999548	85.4514
GOTERM_MF_FAT	GO:0016504~peptidase activator activity	8	0.243754	0.0938753	NM_017489, NM_015367, NM_003842, NM_033292, NM_014959, NM_004215, NM_013258, NM_022440	2281	23	12983	1.97976	1	0.8834	81.1332
KEGG_PATHWAY	hsa00240:Pyrimidine metabolism	25	0.761731	0.0943841	AB002390, NM_000269, NM_005009, NM_002695, NM_012474, NM_000373, NM_016327, NM_020201, NM_016282, NM_001948, NM_019896, NM_001385, BC050293, NM_003364, NM_000938, NM_004341, BC054519, NM_016937, NM_006231, NM_002691, NM_006230, NM_002513, NM_002512, NM_033453, NM_033109, NM_001249	987	95	5085	1.35578	1	0.415506	70.9881
GOTERM_BP_FAT	GO:0007169~transmembrane receptor protein tyrosine kinase signaling pathway	48	1.46252	0.0947868	NM_002487, NM_005544, NM_000601, NM_001001550, NM_181523, NM_004103, NM_003877, NM_033027, AK127004, NM_003873, AA461028, NM_003581, NM_000314, NM_006007, NM_001543, NM_004440, NM_013956, NM_000612, NM_002006, NM_133170, AK124526, NM_002009, NM_020526, NM_004673, NM_005211, NM_003953, NM_012448, BC058855, NM_002859, NM_004931, NM_000245, NM_000660, NM_005233, NM_003376, NM_183001, NM_000459, NM_0…	2359	224	13528	1.22885	1	0.755125	84.7961
GOTERM_BP_FAT	GO:0008652~cellular amino acid biosynthetic process	14	0.426569	0.0948346	NM_021947, NM_000531, NM_017614, NM_002080, NM_000030, NM_182796, NM_016538, NM_001801, NM_001713, NM_005956, NM_002065, NM_006907, NM_002454, NM_006623	2359	51	13528	1.57421	1	0.754277	84.8112
GOTERM_BP_FAT	GO:0043392~negative regulation of DNA binding	14	0.426569	0.0948346	NM_002167, NM_198964, NM_181353, NM_001752, BX647313, NM_021805, NM_003250, NM_002133, NM_005904, NM_002166, NM_053041, NM_001569, NM_005631, NM_000457	2359	51	13528	1.57421	1	0.754277	84.8112
UP_SEQ_FEATURE	region of interest:Alpha-1	7	0.213285	0.0950956	NM_004107, NM_033554, NM_019111, NM_002119, NM_000410, NM_002127, NM_006120, M60333	3131	20	19113	2.13655	1	0.999573	85.9722
UP_SEQ_FEATURE	domain:IGFBP N-terminal	7	0.213285	0.0950956	NM_003882, NM_053044, NM_000597, NM_000596, NM_002775, NM_001554, NM_153692	3131	20	19113	2.13655	1	0.999573	85.9722
UP_SEQ_FEATURE	region of interest:Heparin-binding	7	0.213285	0.0950956	NM_002006, NM_002632, NM_000236, NM_001554, NM_003247, NM_000128, NM_003246	3131	20	19113	2.13655	1	0.999573	85.9722
UP_SEQ_FEATURE	region of interest:Alpha-2	7	0.213285	0.0950956	NM_004107, NM_033554, NM_019111, NM_002119, NM_000410, NM_002127, NM_006120, M60333	3131	20	19113	2.13655	1	0.999573	85.9722
GOTERM_MF_FAT	GO:0043566~structure-specific DNA binding	33	1.00548	0.0950988	NM_000249, NM_002467, NM_000545, NM_005172, NM_021141, NM_005252, NM_001300, NM_004992, NM_005531, NM_130469, NM_002528, NM_021008, NM_000123, NM_003211, NM_006223, NM_002500, NM_016381, NM_017521, NM_006196, NM_005596, NM_000553, NM_000535, NM_003418, NM_013347, NM_002126, NM_021784, NM_017489, L29065, NM_004473, NM_003663, NM_012448, NM_004235, AK124042	2281	145	12983	1.29538	1	0.883698	81.5596
GOTERM_BP_FAT	GO:0050878~regulation of body fluid levels	32	0.975015	0.0956416	NM_006528, NM_000504, NM_000506, NM_003353, NM_000508, NM_003304, NM_002247, NM_000090, NM_000128, NM_031935, NM_005427, NM_000457, NM_000552, NM_003059, J03474, NM_001250, NM_001001547, NM_000377, NM_021784, NM_000675, NM_006329, NM_002664, NM_016938, NM_019616, NM_183236, NM_000133, NM_019863, NM_001994, NM_000185, NM_000892, NM_001992	2359	141	13528	1.30148	1	0.756321	85.0654
GOTERM_MF_FAT	GO:0008092~cytoskeletal protein binding	101	3.07739	0.0956812	NM_002487, NM_016140, NM_000269, NM_002298, NM_002018, NM_199332, AB018270, NM_000603, NM_031475, NM_006932, NM_015133, NM_032119, NM_014945, NM_004010, BX648257, NM_147168, NM_183236, NM_002512, NM_198595, NM_004877, NM_002859, NM_014021, NM_001903, NM_033044, NM_018967, NM_012223, NM_003127, NM_020461, NM_177996, BC006173, NM_007074, NM_015385, NM_153047, NM_002998, NM_201432, BC007195, NM_0029…	2281	504	12983	1.14062	1	0.88223	81.7594
SP_PIR_KEYWORDS	mitochondrion outer membrane	17	0.517977	0.0957448	NM_003679, NM_000167, NM_016068, BX647922, NM_018384, NM_032797, NM_006114, NM_014765, NM_005689, NM_020746, NM_032409, NM_003498, AB020644, NM_000898, NM_002455, AK095896, NM_003488	3135	70	19235	1.49007	1	0.459474	78.736
GOTERM_MF_FAT	GO:0005539~glycosaminoglycan binding	32	0.975015	0.0957855	NM_005623, NM_001393, NM_002632, NM_133504, NM_003376, NM_000624, NM_032784, NM_002391, NM_003247, NM_052968, NM_003246, NM_052890, NM_000929, NM_001945, NM_000412, NM_006691, NM_000128, AK122609, NM_032964, NM_006475, NM_017564, NM_002006, NM_002009, NM_001001389, NM_000236, NM_182798, NM_032470, NM_003573, BC036806, NM_153214, BC058855, NM_001554, NM_000118, NM_000185	2281	140	12983	1.30098	1	0.879448	81.7949
GOTERM_MF_FAT	GO:0004386~helicase activity	32	0.975015	0.0957855	NM_014003, NM_017895, NM_015409, NM_014740, AK091592, NM_006666, NM_019070, NM_021141, BC042989, NM_024072, NM_004640, NM_004941, NM_020936, NM_003072, NM_032656, NM_000553, NM_022779, U00930, NM_002911, NM_003587, NM_001416, NM_019082, NM_004728, NM_003601, U91543, NM_017631, NM_014877, NM_014681, NM_006929, NM_175066, NM_139045, NM_004818	2281	140	12983	1.30098	1	0.879448	81.7949
GOTERM_BP_FAT	GO:0048568~embryonic organ development	38	1.15783	0.0959099	AL049313, NM_002467, NM_005172, NM_003376, BC071181, BX647313, NM_033131, NM_003710, NM_004612, NM_000966, NM_019102, NM_002141, NM_005574, NM_014213, NM_001451, NM_002500, NM_005461, NM_001543, X03072, NM_001430, NM_021958, NM_002146, NM_000278, NM_003673, NM_002147, NM_030661, NM_003412, NM_004364, NM_005221, NM_006492, NM_004999, NM_004473, NM_023067, BM684094, NM_002056, NM_001198, NM_005475,…	2359	172	13528	1.26695	1	0.756312	85.1489
INTERPRO	IPR001723:Steroid hormone receptor	13	0.3961	0.0961477	NM_205860, NM_005122, NM_005654, NM_000376, NM_033013, NM_005037, AF061055, NM_003250, NM_000966, NM_021005, AK124042, NM_000125, NM_000457	2862	47	16659	1.61	1	0.990068	83.9594
SP_PIR_KEYWORDS	zymogen	42	1.27971	0.0963772	NM_000504, NM_001928, NM_014244, NM_004716, NM_000506, NM_001710, NM_148919, AL050391, NM_174936, NM_000520, NM_033292, NM_002773, NM_021794, NM_001637, NM_007038, NM_139055, NM_002569, NM_030955, NM_013379, NM_148170, NM_033423, NM_031311, NM_002801, NM_002425, NM_001908, NM_012105, NM_002423, NM_001336, NM_001335, NM_001911, NM_004079, NM_006144, NM_001110, NM_002104, NM_207195, NM_199418, NM_0…	3135	206	19235	1.25094	1	0.459287	78.9636
PIR_SUPERFAMILY	PIRSF036757:vitamin D3 receptor-like nuclear receptor	3	0.0914077	0.0963934	NM_005122, NM_000376, NM_033013	1421	3	7396	5.20479	1	1	81.0882
PIR_SUPERFAMILY	PIRSF019480:protein CBFA2T1	3	0.0914077	0.0963934	NM_004349, NM_005187, NM_005093	1421	3	7396	5.20479	1	1	81.0882
SP_PIR_KEYWORDS	chromosomal rearrangement	55	1.67581	0.0964775	BX641075, NM_014067, NM_005583, NM_005816, NM_022768, NM_006640, NM_021966, NM_005157, NM_032973, NM_003286, NM_138731, NM_004349, NM_006532, NM_201563, NM_018662, NM_013956, NM_017521, NM_004529, NM_005635, NM_000555, NM_003292, BX648828, AB007892, AF055376, AK094779, NM_005187, AB020644, NM_003200, NM_173653, NM_005436, NM_000089, NM_000245, NM_000088, Z74615, NM_007363, NM_002467, NM_004493, N…	3135	279	19235	1.20952	1	0.457181	78.9995
GOTERM_BP_FAT	GO:0032946~positive regulation of mononuclear cell proliferation	15	0.457038	0.0971057	NM_001250, NM_004429, NM_000389, NM_007074, NM_003581, NM_032415, NM_006257, NM_207519, NM_005755, AW963062, NM_003123, NM_012448, NM_001562, BC007195, NM_003200, NM_018990	2359	56	13528	1.53606	1	0.759772	85.5161
GOTERM_BP_FAT	GO:0070665~positive regulation of leukocyte proliferation	15	0.457038	0.0971057	NM_001250, NM_004429, NM_000389, NM_007074, NM_003581, NM_032415, NM_006257, NM_207519, NM_005755, AW963062, NM_003123, NM_012448, NM_001562, BC007195, NM_003200, NM_018990	2359	56	13528	1.53606	1	0.759772	85.5161
UP_SEQ_FEATURE	DNA-binding region:Basic motif	34	1.03595	0.0972207	NM_138983, NM_012068, AK122739, NM_005583, NM_005170, NM_002467, D28468, NM_005172, NM_004024, NM_005253, NM_005252, NM_013232, BC030694, NM_005524, AK002000, NM_130469, NM_005360, NM_020183, NM_001352, NM_006368, NM_002500, NM_005461, NM_005384, AL442094, NM_001430, NM_020646, NM_175747, NM_004904, NM_004609, NM_004364, NM_021170, NM_002126, AF055376, NM_002518, NM_006161, NM_003200	3131	161	19113	1.28914	1	0.999611	86.6058
GOTERM_BP_FAT	GO:0000038~very-long-chain fatty acid metabolic process	7	0.213285	0.0980477	NM_006821, NM_000860, NM_003706, NM_012254, NM_000963, NM_017770, NM_013402	2359	19	13528	2.11276	1	0.76224	85.7993
GOTERM_BP_FAT	GO:0010907~positive regulation of glucose metabolic process	7	0.213285	0.0980477	NM_000612, NM_005544, NM_015385, NM_000618, NM_006628, NM_000457, NM_033507	2359	19	13528	2.11276	1	0.76224	85.7993
GOTERM_BP_FAT	GO:0006541~glutamine metabolic process	7	0.213285	0.0980477	NM_005110, NM_002056, NM_002065, NM_006623, NM_004341, NM_001080, NM_013267	2359	19	13528	2.11276	1	0.76224	85.7993
GOTERM_BP_FAT	GO:0042110~T cell activation	29	0.883608	0.0982343	NM_130759, NM_002298, NM_000660, NM_004355, NM_000609, NM_005178, NM_032415, NM_003581, NM_015254, NM_207519, NM_153047, AB011157, BC007195, NM_004946, NM_000612, NM_018384, NM_000377, NM_001767, NM_000043, NM_006120, NM_006889, NM_006060, NM_183236, NM_000732, NM_001935, BX538149, NM_003123, NM_012448, NM_000447, NM_004931	2359	126	13528	1.31988	1	0.761918	85.8547
GOTERM_CC_FAT	GO:0031256~leading edge membrane	8	0.243754	0.0982867	NM_005219, NM_004999, NM_032955, BX648828, NM_015133, NM_003370, NM_000675, NM_002664	2270	23	12782	1.95855	1	0.655055	78.8569
GOTERM_BP_FAT	GO:0006821~chloride transport	16	0.487508	0.0988275	NM_005072, NM_001289, NM_022911, AL049313, NM_130768, NM_022042, NM_000338, BC051190, NM_016297, NM_004669, BQ682674, NM_018043, NM_021902, NM_057176, NM_001233, NM_001830	2359	61	13528	1.50417	1	0.763081	86.0297
GOTERM_BP_FAT	GO:0002703~regulation of leukocyte mediated immunity	16	0.487508	0.0988275	NM_130759, NM_004106, NM_001250, NM_030571, NM_018384, NM_000660, NM_007360, NM_014333, NM_000064, NM_002133, NM_002001, NM_001935, NM_003123, NM_012448, NM_018990, NM_003809	2359	61	13528	1.50417	1	0.763081	86.0297
GOTERM_BP_FAT	GO:0040013~negative regulation of locomotion	16	0.487508	0.0988275	NM_006270, NM_014909, NM_002006, NM_000660, NM_006288, NM_013372, NM_007011, AJ298317, NM_000675, NM_000686, NM_003246, NM_000314, NM_002133, NM_005904, NM_012341, NM_005424	2359	61	13528	1.50417	1	0.763081	86.0297
GOTERM_BP_FAT	GO:0031329~regulation of cellular catabolic process	16	0.487508	0.0988275	NM_000612, NM_000482, NM_005544, NM_000099, NM_000483, NM_174936, NM_000618, NM_052968, NM_003254, NM_002569, NM_016283, NM_005904, BX647422, NM_007265, NM_002525, NM_002829	2359	61	13528	1.50417	1	0.763081	86.0297
GOTERM_MF_FAT	GO:0016298~lipase activity	24	0.731261	0.0990451	NM_012320, NM_001086, NM_003706, NM_004054, NM_000229, NM_000235, NM_015184, NM_000236, NM_133373, NM_006133, NM_020676, NM_002662, NM_001637, NM_015600, AK129913, NM_001828, NM_002133, NM_000929, NM_004573, NM_012268, NM_138790, NM_002661, NM_001503, NM_005396	2281	100	12983	1.36603	1	0.885304	82.8739
INTERPRO	IPR001753:Crotonase, core	6	0.182815	0.0994498	NM_004092, NM_018281, NM_006117, NM_001398, NM_001919, NM_001966	2862	15	16659	2.3283	1	0.991002	84.9878
INTERPRO	IPR008197:Whey acidic protein, 4-disulphide core	6	0.182815	0.0994498	NM_020398, NM_006103, NM_053284, NM_021197, NM_003064, NM_002638	2862	15	16659	2.3283	1	0.991002	84.9878
GOTERM_BP_FAT	GO:0040007~growth	40	1.21877	0.0997103	NM_001425, NM_002487, NM_000508, NM_004617, NM_005410, NM_000660, NM_002394, NM_018208, NM_005523, AL713639, NM_138578, NM_182314, NM_052968, NM_002045, NM_022157, NM_019102, NM_000596, AF452639, NM_000123, NM_000963, NM_003072, AK127044, NM_005631, NM_006846, NM_022910, NM_000555, NM_000618, NM_199185, NM_182983, NM_001106, U60115, AK094779, NM_030808, NM_006257, NM_001482, NM_000751, NM_015934,…	2359	183	13528	1.25347	1	0.765277	86.2863
GOTERM_BP_FAT	GO:0016481~negative regulation of transcription	92	2.80317	0.0999075	NM_001442, NM_002634, NM_004780, NM_015472, NM_000545, NM_003409, NM_005093, NM_022768, AK091476, NM_032527, NM_004739, NM_007013, NM_016084, NM_147193, BC039881, NM_020248, NM_031474, NM_006154, NM_003250, NM_003075, AK095266, BX648935, NM_002166, NM_021005, NM_003072, NM_053041, NM_014517, NM_144653, NM_013956, NM_015094, NM_000332, NM_002006, NM_173354, NM_000278, NM_031244, NM_198969, NM_0043…	2359	459	13528	1.14943	1	0.764993	86.343
