# Supplementary material for: Systematic Analysis of the Gene Expression in the Livers of Nonalcoholic Steatohepatitis: Implications on Potential Biomarkers and Molecular Pathological Mechanism
Source: PLoS One. 2012 Dec 26;7(12):e51131. doi: 10.1371/journal.pone.0051131 (PMC3530598; doi:10.1371/journal.pone.0051131)
Supplement: Table S32 — Rank aggregation result of microarray one. (XLS) [file pone.0051131.s034.xls]

## Sheet: microarray1_RA_CE_spearman
Rank	GenBank Accession
1	NM_003122
2	NM_000670
3	NM_153756
4	NM_003986
5	NM_003251
6	AA551150
7	NM_000394
8	AK023341
9	NM_144683
10	BM832957
11	NM_000567
12	AL117453
13	NM_000185
14	NM_000348
15	NM_021095
16	NM_016084
17	BM983734
18	NM_152338
19	NM_019044
20	NM_033027
21	NM_178135
22	BF507979
23	BQ431041
24	AW852706
25	NM_002668
26	NM_001513
27	AI632579
28	NM_001565
29	NM_000847
30	NM_015675
31	NM_138809
32	NM_000412
33	NM_003897
34	BG545305
35	AI032733
36	NM_015424
37	CA448026
38	AL833113
39	NM_017888
40	NM_005218
41	NM_002666
42	AL162054
43	NM_006894
44	H19442
45	AK023891
46	NM_000500
47	AI085016
48	NM_000636
49	BG109564
50	NM_014349
51	NM_003195
52	NM_005989
53	NM_001917
54	NM_021614
55	S81734
56	NM_004574
57	NM_002121
58	AI078222
59	AA327639
60	NM_000125
61	BF511342
62	NM_014375
63	NM_001266
64	BX426062
65	NM_023934
66	NM_004024
67	AA641493
68	BU689657
69	NM_000860
70	NM_015533
71	H09618
72	NM_032527
73	AL133573
74	AA813769
75	AW470827
76	NM_014494
77	NM_006117
78	BX335788
79	NM_003810
80	AI189551
81	NM_003407
82	XM_291169
83	NM_032564
84	AL133611
85	BM709480
86	NM_173354
87	AK021446
88	NM_001752
89	NM_004355
90	NM_000672
91	AF339768
92	NM_012256
93	NM_000596
94	NM_145740
95	D28589
96	BQ188778
97	NM_152495
98	NM_001063
99	NM_001966
100	AI791378
101	AI200985
102	NM_000597
103	NM_173596
104	AI935404
105	NM_005838
106	NM_001308
107	NM_001741
108	NM_001882
109	AF070618
110	NM_001300
111	BP429177
112	CA866859
113	NM_020816
114	AA643786
115	AA557345
116	NM_175619
117	NM_018441
118	NM_004887
119	NM_015305
120	AI305112
121	AI393906
122	NM_006672
123	BX538075
124	NM_003049
125	NM_016518
126	BU568189
127	NM_005518
128	AA740981
129	NM_005746
130	NM_207393
131	NM_006841
132	AI130680
133	AW270562
134	NM_002412
135	NM_000389
136	BQ024204
