# Supplementary material for: Systematic Analysis of the Gene Expression in the Livers of Nonalcoholic Steatohepatitis: Implications on Potential Biomarkers and Molecular Pathological Mechanism
Source: PLoS One. 2012 Dec 26;7(12):e51131. doi: 10.1371/journal.pone.0051131 (PMC3530598; doi:10.1371/journal.pone.0051131)
Supplement: Table S33 — Rank aggregation result of microarray two. (XLS) [file pone.0051131.s035.xls]

## Sheet: microarray2_RA_CE_spearman
Rank	GenBank Accession
1	NM_000670
2	AK023341
3	NM_000394
4	NM_004887
5	NM_016246
6	NM_000348
7	NM_133504
8	NM_000185
9	NM_000567
10	NM_153756
11	AI200985
12	NM_003122
13	AL117453
14	BM832957
15	NM_152338
16	AK130682
17	NM_001266
18	NM_016084
19	NM_002302
20	NM_003195
21	NM_006214
22	BQ188778
23	NM_144683
24	NM_001741
25	NM_001385
26	NM_021095
27	T47364
28	NM_033554
29	NM_178135
30	NM_001276
31	NM_153047
32	NM_003810
33	NM_000090
34	H09618
35	NM_138809
36	NM_014926
37	NM_198492
38	NM_014494
39	NM_000672
40	NM_000596
41	AW852706
42	AL133573
43	NM_001565
44	NM_001513
45	AK021446
46	AW573183
47	NM_003166
48	NM_199235
49	NM_005564
50	NM_006894
51	NM_080661
52	NM_019044
53	NM_178170
54	NM_000609
55	NM_003726
56	NM_005712
57	NM_173354
58	AK023891
59	BG545305
60	NM_004574
61	NM_033027
62	NM_172369
63	NM_018960
64	NM_004448
65	AI085016
66	NM_020816
67	AW270562
68	AA557345
69	NM_152635
70	INCYTE UNIQ
71	AV702875
72	NM_031890
73	BC039065
74	NM_001882
75	AA694192
76	NM_015974
77	NM_181509
78	NM_018043
79	NM_022349
80	AL833113
81	AF339768
82	NM_000482
83	NM_001924
84	BQ431041
85	NM_016509
86	BM709480
87	AA211738
88	NM_006841
89	NM_175619
90	NM_152495
91	BF507979
92	NM_015533
93	NM_004944
94	NM_000636
95	AI739024
96	NM_000689
97	NM_005980
98	NM_000055
99	AW470827
100	NM_003407
101	NM_153609
102	NM_018663
103	NM_138452
104	NM_003986
105	NM_032527
106	NM_207393
107	NM_012256
108	AA643786
109	NM_002668
110	NM_001063
111	BF511342
112	AA528003
113	NM_001611
114	AA551150
115	BF512015
116	NM_001917
117	NM_015675
118	NM_003897
119	AI305112
120	NM_031311
121	NM_003278
122	NM_000412
123	BM983734
124	NM_032333
125	AI032733
126	CA423683
127	NM_015424
128	NM_000160
129	NM_003251
130	AF070618
131	NM_006672
132	NM_005622
133	NM_015059
134	NM_005746
135	NM_005567
136	AW277212
137	NM_002899
138	NM_004024
139	NM_015305
140	XM_292051
141	NM_001713
142	NM_021902
143	NM_032385
144	NM_006657
145	NM_005218
146	AI935404
147	NM_005532
148	NM_005849
149	AI632579
150	NM_024111
151	NM_006398
152	NM_033439
153	V00522
154	NM_005211
155	NM_003049
156	NM_003944
157	BX335788
158	NM_005838
159	NM_002666
160	NM_014257
161	N32157
162	NM_002412
163	NM_024324
164	NM_014495
165	NM_173596
166	NM_000120
167	NM_003118
168	NM_014375
169	NM_000667
170	H19442
171	NM_006117
172	NM_018441
173	NM_000597
174	NM_005989
175	NM_019111
176	NM_016518
177	XM_291169
178	BC052239
179	NM_052890
180	AL133611
181	BX092453
182	NM_006821
183	NM_015991
184	NM_006944
185	AA740981
186	NM_021614
187	NM_003665
188	NM_000508
